# Supplementary material for: Development of Water-Trapping Pyrrole-2-carboxylic Acids as Broad-Spectrum Metallo-β-lactamase Inhibitors
Source: J Med Chem. 2026 May 14;69(10):11961–84. doi: 10.1021/acs.jmedchem.5c03534 (PMC13224168; doi:10.1021/acs.jmedchem.5c03534)
Supplement: Supplementary file 2 [file jm5c03534_si_002.csv]

ID		SMILES	pIC50 VIM-1	pIC50 NDM-1	pIC50 VIM-2	pIC50 IMP-1
PyC 1	CJS1495	CC1=CC(C2=CC=CC=C2)=C(C(O)=O)N1	< 3.6	4.5	IP	4.4
PyC 2	CJS1494	OC(=O)C1=C(C2=CC=CC=C2)C=CN1	<4	4.9	≤4	≤4
PyC 3	CJS1932	O=C(O)C1=C(C2=CC(O)=NC=C2)C=C(C(C)=O)N1	<4.6	<4.6	6.7	<4.6
PyC 4a	CJS1443	CC(=O)C1=C(C)C(C2=CC=CC=C2)=C(C(O)=O)N1	5.1	6.2	6.4	5.3
PyC 4b	CJS1434	CN1C(C(C)=O)=C(C)C(C2=CC=CC=C2)=C1C(O)=O	<3.7	5.6	5	<3.7
PyC 5	CJS1797	O=C(O)C1=C(C#N)C=C(C2=CC=CC=C2)N1	< 3.3	5.5	4.8	5.7
PyC 6	CJS1649	CC1=C(C2=CC=CC=C2)NC(C(O)=O)=C1C1=CC(Cl)=CC(Cl)=C1	7.7	7.9	8.9	7.4
PyC 7	CJS1760	C1(C(O)=O)=C(C2=CC(F)=C(CS(=O)(=O)C)C=C2)C(C)=C(C2=CC=CC=C2)N1	7.5	7.4	7.4	7.5
PyC 8	CJS2493	CC1=C(C2=CC=CC=C2)NC(C(O)=O)=C1C1=CC=C(CS(N(C)C)(=O)=O)C=C1	7.6	8.2	8.3	7.2
PyC 9	CJS2494	OC(C1=C(C2=CC=C(O)C=C2)C(C)=C(C2=CC=CC=C2)N1)=O	6.6	7.1	8.1	7.5
PyC 10	CJS2638	CC1=C(C2=CC=CC=C2)NC(C(O)=O)=C1C1=CC=C(C(O)=O)C=C1	6.5	7.9	8.4	6.7
PyC 11	CJS2495	CC1=C(C2=CC=CC=C2)NC(C(O)=O)=C1C1=CC=C(CC(O)=O)C=C1	7.2	6.9	6.3	7.5
PyC 12	CJS2636	CC1=C(C2=CC=CC=C2)NC(C(O)=O)=C1C1=CC=C(C(N2CCNCC2)=O)C=C1	5.8	8	6.5	7
PyC 13	CJS2637	CC1=C(C2=CC=CC=C2)NC(C(O)=O)=C1C1=CC=C(C(NCCN)=O)C=C1	6.2	6.5	7.2	6.1
PyC 14	CJS1476	CC1CCCC2=C1NC(C(O)=O)=C2C1=CC=CC=C1	6.8	7.1	7.2	5.8
PyC 15	CJS2492	O=C(O)C1=C(C2=CC=C(CS(C)(=O)=O)C(F)=C2)C(CC)=C(C2=CC=CC=C2)N1	7.2	7.9	8.1	7.2
PyC 16	CJS1475	CCC1=C(C2=CC=CC=C2)NC(C(O)=O)=C1C1=CC=C(F)C=C1	6.2	7.3	7.7	6
PyC 17	CJS1796	O=C(O)C1=C(C2=CC(F)=C(CS(=O)(C)=O)C=C2)C(C#N)=C(C2=CC=CC=C2)N1	4.4	6.4	5.8	5.6
PyC 18	CJS1761	C1(C(O)=O)=C(C2=CC(F)=C(CS(=O)(=O)C)C=C2)C(F)=C(C2=CC=CC=C2)N1	5.5	7.7	6.3	7.7
