# Supplementary material for: Development of Water-Trapping Pyrrole-2-carboxylic Acids as Broad-Spectrum Metallo-β-lactamase Inhibitors
Source: J Med Chem. 2026 May 14;69(10):11961–84. doi: 10.1021/acs.jmedchem.5c03534 (PMC13224168; doi:10.1021/acs.jmedchem.5c03534)
Supplement: Supplementary file 3 [file jm5c03534_si_003.csv]

Strain	β-lactamase	MEM	Inhibitor 4 mg/L + MEM 32 - 0.03 mg/L
			PyC 4a	PyC 4b	PyC 6	PyC 7	PyC 8	PyC 9	PyC 10	PyC 11	PyC 12	PyC 13	PyC 14	PyC 15	PyC 16	PyC 17	PyC 18
			CJS1443	CJS1434	CJS1649	CJS1760	CJS2493	CJS2494	CJS2638	CJS2495	CJS2636	CJS2637	CJS1476	CJS2492	CJS1475	CJS1796	CJS1761
IP38	-	≤ 0.03	≤ 0.03	≤ 0.03	≤ 0.03	≤ 0.03	≤ 0.03	≤ 0.03	≤ 0.03	≤ 0.03	≤ 0.03	≤ 0.03	≤ 0.03	≤ 0.03	≤ 0.03	≤ 0.03	≤ 0.03
IP42	KPC-2	8	4	4	8	8	8	8	8	8	8	8	8	4	8	4	8
IP93	NDM-1	> 32	8	> 32	4	4	4	2	8	8	4	8	4	4	8	4	2
IP90	VIM-1	16	8	16	1	1	2	1	2	2	4	1	1	1	1	8	2
IP41	VIM-2	4	0.25	2	0.06	0.25	0.25	0.125	0.125	0.25	0.5	0.125	0.125	0.25	0.25	0.5	0.25
		Compound ID	SMILES String
		PyC 1	CC1=CC(C2=CC=CC=C2)=C(C(O)=O)N1
		PyC 2	OC(=O)C1=C(C2=CC=CC=C2)C=CN1
		PyC 3	O=C(O)C1=C(C2=CC(O)=NC=C2)C=C(C(C)=O)N1
		PyC 4a	CC(=O)C1=C(C)C(C2=CC=CC=C2)=C(C(O)=O)N1
		PyC 4b	CN1C(C(C)=O)=C(C)C(C2=CC=CC=C2)=C1C(O)=O
		PyC 5	O=C(O)C1=C(C#N)C=C(C2=CC=CC=C2)N1
		PyC 6	CC1=C(C2=CC=CC=C2)NC(C(O)=O)=C1C1=CC(Cl)=CC(Cl)=C1
		PyC 7	C1(C(O)=O)=C(C2=CC(F)=C(CS(=O)(=O)C)C=C2)C(C)=C(C2=CC=CC=C2)N1
		PyC 8	CC1=C(C2=CC=CC=C2)NC(C(O)=O)=C1C1=CC=C(CS(N(C)C)(=O)=O)C=C1
		PyC 9	OC(C1=C(C2=CC=C(O)C=C2)C(C)=C(C2=CC=CC=C2)N1)=O
		PyC 10	CC1=C(C2=CC=CC=C2)NC(C(O)=O)=C1C1=CC=C(C(O)=O)C=C1
		PyC 11	CC1=C(C2=CC=CC=C2)NC(C(O)=O)=C1C1=CC=C(CC(O)=O)C=C1
		PyC 12	CC1=C(C2=CC=CC=C2)NC(C(O)=O)=C1C1=CC=C(C(N2CCNCC2)=O)C=C1
		PyC 13	CC1=C(C2=CC=CC=C2)NC(C(O)=O)=C1C1=CC=C(C(NCCN)=O)C=C1
		PyC 14	CC1CCCC2=C1NC(C(O)=O)=C2C1=CC=CC=C1
		PyC 15	O=C(O)C1=C(C2=CC=C(CS(C)(=O)=O)C(F)=C2)C(CC)=C(C2=CC=CC=C2)N1
		PyC 16	CCC1=C(C2=CC=CC=C2)NC(C(O)=O)=C1C1=CC=C(F)C=C1
		PyC 17	O=C(O)C1=C(C2=CC(F)=C(CS(=O)(C)=O)C=C2)C(C#N)=C(C2=CC=CC=C2)N1
		PyC 18	C1(C(O)=O)=C(C2=CC(F)=C(CS(=O)(=O)C)C=C2)C(F)=C(C2=CC=CC=C2)N1
