# Supplementary material for: Development of Water-Trapping Pyrrole-2-carboxylic Acids as Broad-Spectrum Metallo-β-lactamase Inhibitors
Source: J Med Chem. 2026 May 14;69(10):11961–84. doi: 10.1021/acs.jmedchem.5c03534 (PMC13224168; doi:10.1021/acs.jmedchem.5c03534)
Supplement: Supplementary file 4 [file jm5c03534_si_004.csv]

Strain	Species	Carbapenemase profile	MEM	Inhibitor 16 mg/L + MEM 128 - 0.125 mg/L
				PyC 6	PyC 7	PyC 9	PyC 10	PyC 12	PyC 13	PyC 14	PyC 15	PyC 18	Inc58			Compound ID	SMILES String
				CJS1649	CJS1760	CJS2494	CJS2638	CJS2636	CJS2637	CJS1476	CJS2492	CJS1761				PyC 1	CC1=CC(C2=CC=CC=C2)=C(C(O)=O)N1
ATCC 25922	E. coli		0.016	≤ 0.125	≤ 0.125	≤ 0.125	≤ 0.125	≤ 0.125	≤ 0.125	≤ 0.125	≤ 0.125	≤ 0.125	≤ 0.125			PyC 2	OC(=O)C1=C(C2=CC=CC=C2)C=CN1
K1N	K. pneumoniae	NDM-1, OXA-181	128	4	4	4	02-Apr	2	4	4	8	02-Apr	0.5-1			PyC 3	O=C(O)C1=C(C2=CC(O)=NC=C2)C=C(C(C)=O)N1
K2N	K. pneumoniae	NDM-1	64	4	4	4	02-Apr	2	8	4	4	4	0.5-1			PyC 4a	CC(=O)C1=C(C)C(C2=CC=CC=C2)=C(C(O)=O)N1
K8N	K. pneumoniae	NDM-7	128	4	8	4	02-Apr	2	4	4	04-Aug	2	0.125-0.25			PyC 4b	CN1C(C(C)=O)=C(C)C(C2=CC=CC=C2)=C1C(O)=O
E8N	E. coli	NDM-5	64	4	8	4	8	4	8	4	8	2	0.25			PyC 5	O=C(O)C1=C(C#N)C=C(C2=CC=CC=C2)N1
E10N	E. coli	NDM-5	64	2	2	1	01-Feb	1	2	02-Apr	2	1	≤ 0.125			PyC 6	CC1=C(C2=CC=CC=C2)NC(C(O)=O)=C1C1=CC(Cl)=CC(Cl)=C1
E11N	E. coli	NDM-7	> 128	16-32	32	32	32	16	32-64	32	32	16	2			PyC 7	C1(C(O)=O)=C(C2=CC(F)=C(CS(=O)(=O)C)C=C2)C(C)=C(C2=CC=CC=C2)N1
C1A	E. coli	NDM-4	64	1	01-Feb	1	1	0.5-1	2	1	2	0.5	≤ 0.125			PyC 8	CC1=C(C2=CC=CC=C2)NC(C(O)=O)=C1C1=CC=C(CS(N(C)C)(=O)=O)C=C1
C5A	C. sedlakii	NDM-1	64	2	2	01-Feb	1	1	2	2	01-Feb	0.5-1	≤ 0.125			PyC 9	OC(C1=C(C2=CC=C(O)C=C2)C(C)=C(C2=CC=CC=C2)N1)=O
E5A	E. hormaechei	VIM-2	16	2	4	4	02-Apr	8	4	2	8	8	2			PyC 10	CC1=C(C2=CC=CC=C2)NC(C(O)=O)=C1C1=CC=C(C(O)=O)C=C1
S4A	S. marcescens	NDM-1	128	4	4	2	02-Apr	2	4	04-Aug	2	4	0.25			PyC 11	CC1=C(C2=CC=CC=C2)NC(C(O)=O)=C1C1=CC=C(CC(O)=O)C=C1
B3H	P. aeruginosa	VIM-2	128	32	64	64	64	128	64	32	64	128	32			PyC 12	CC1=C(C2=CC=CC=C2)NC(C(O)=O)=C1C1=CC=C(C(N2CCNCC2)=O)C=C1
P43	P. aeruginosa	IMP-1	≥ 128	≥ 128	≥ 128	> 128	64	64	64	64	≥ 128	≥ 128	≥ 128			PyC 13	CC1=C(C2=CC=CC=C2)NC(C(O)=O)=C1C1=CC=C(C(NCCN)=O)C=C1
A10K	A. baumannii	NDM-1, OXA-98	> 128	16	16	16	32	16	64	16	32	8	2			PyC 14	CC1CCCC2=C1NC(C(O)=O)=C2C1=CC=CC=C1
IEC429	A. baumannii	IMP-1	128	64	64	64	64	32-64	64	64	64	64	64			PyC 15	O=C(O)C1=C(C2=CC=C(CS(C)(=O)=O)C(F)=C2)C(CC)=C(C2=CC=CC=C2)N1
																PyC 16	CCC1=C(C2=CC=CC=C2)NC(C(O)=O)=C1C1=CC=C(F)C=C1
																PyC 17	O=C(O)C1=C(C2=CC(F)=C(CS(=O)(C)=O)C=C2)C(C#N)=C(C2=CC=CC=C2)N1
																PyC 18	C1(C(O)=O)=C(C2=CC(F)=C(CS(=O)(=O)C)C=C2)C(F)=C(C2=CC=CC=C2)N1
