# Supplementary material for: Development of Water-Trapping Pyrrole-2-carboxylic Acids as Broad-Spectrum Metallo-β-lactamase Inhibitors
Source: J Med Chem. 2026 May 14;69(10):11961–84. doi: 10.1021/acs.jmedchem.5c03534 (PMC13224168; doi:10.1021/acs.jmedchem.5c03534)
Supplement: Supplementary file 6 [file jm5c03534_si_006.pdb]

REMARK   3
REMARK   3 REFINEMENT.
REMARK   3   PROGRAM     : PHENIX (1.20.1_4487: ???)
REMARK   3   AUTHORS     : Adams,Afonine,Bunkoczi,Burnley,Chen,Dar,Davis,
REMARK   3               : Draizen,Echols,Gildea,Gros,Grosse-Kunstleve,Headd,
REMARK   3               : Hintze,Hung,Ioerger,Liebschner,McCoy,McKee,Moriarty,
REMARK   3               : Oeffner,Poon,Read,Richardson,Richardson,Sacchettini,
REMARK   3               : Sauter,Sobolev,Storoni,Terwilliger,Williams,Zwart
REMARK   3
REMARK   3  X-RAY DATA.
REMARK   3  
REMARK   3  REFINEMENT TARGET : ML
REMARK   3  
REMARK   3  DATA USED IN REFINEMENT.
REMARK   3   RESOLUTION RANGE HIGH (ANGSTROMS) : 1.15    
REMARK   3   RESOLUTION RANGE LOW  (ANGSTROMS) : 40.08   
REMARK   3   MIN(FOBS/SIGMA_FOBS)              : 1.35  
REMARK   3   COMPLETENESS FOR RANGE        (%) : 99.95 
REMARK   3   NUMBER OF REFLECTIONS             : 146827    
REMARK   3   NUMBER OF REFLECTIONS (NON-ANOMALOUS) : 74382     
REMARK   3  
REMARK   3  FIT TO DATA USED IN REFINEMENT.
REMARK   3   R VALUE     (WORKING + TEST SET) : 0.1382
REMARK   3   R VALUE            (WORKING SET) : 0.1368
REMARK   3   FREE R VALUE                     : 0.1660
REMARK   3   FREE R VALUE TEST SET SIZE   (%) : 4.98  
REMARK   3   FREE R VALUE TEST SET COUNT      : 7314      
REMARK   3  
REMARK   3  FIT TO DATA USED IN REFINEMENT (IN BINS).
REMARK   3   BIN  RESOLUTION RANGE  COMPL.    NWORK NFREE   RWORK  RFREE  CCWORK CCFREE
REMARK   3     1   40.08 -    3.57    1.00     4632   242  0.1297 0.1672   0.955  0.935
REMARK   3     2    3.57 -    2.84    1.00     4688   228  0.1249 0.1494   0.958  0.942
REMARK   3     3    2.84 -    2.48    1.00     4622   257  0.1331 0.1324   0.948  0.946
REMARK   3     4    2.48 -    2.25    1.00     4653   265  0.1203 0.1384   0.960  0.947
REMARK   3     5    2.25 -    2.09    1.00     4667   224  0.1148 0.1538   0.965  0.919
REMARK   3     6    2.09 -    1.97    1.00     4666   222  0.1074 0.1501   0.969  0.954
REMARK   3     7    1.97 -    1.87    1.00     4688   188  0.1085 0.1205   0.967  0.965
REMARK   3     8    1.87 -    1.79    1.00     4594   318  0.1111 0.1505   0.968  0.955
REMARK   3     9    1.79 -    1.72    1.00     4635   274  0.1147 0.1825   0.966  0.905
REMARK   3    10    1.72 -    1.66    1.00     4668   217  0.1168 0.1560   0.964  0.923
REMARK   3    11    1.66 -    1.61    1.00     4626   249  0.1196 0.1666   0.962  0.919
REMARK   3    12    1.61 -    1.56    1.00     4645   276  0.1226 0.1549   0.960  0.932
REMARK   3    13    1.56 -    1.52    1.00     4594   281  0.1255 0.1527   0.958  0.944
REMARK   3    14    1.52 -    1.48    1.00     4658   243  0.1340 0.1671   0.950  0.932
REMARK   3    15    1.48 -    1.45    1.00     4704   216  0.1477 0.1953   0.944  0.878
REMARK   3    16    1.45 -    1.42    1.00     4701   228  0.1559 0.1955   0.938  0.887
REMARK   3    17    1.42 -    1.39    1.00     4591   276  0.1564 0.1976   0.935  0.882
REMARK   3    18    1.39 -    1.36    1.00     4583   309  0.1663 0.1635   0.933  0.933
REMARK   3    19    1.36 -    1.34    1.00     4629   275  0.1740 0.2039   0.919  0.894
REMARK   3    20    1.34 -    1.32    1.00     4649   233  0.1770 0.2232   0.912  0.842
REMARK   3    21    1.32 -    1.30    1.00     4636   202  0.1849 0.1919   0.899  0.907
REMARK   3    22    1.30 -    1.28    1.00     4714   246  0.1898 0.2461   0.886  0.810
REMARK   3    23    1.28 -    1.26    1.00     4644   205  0.1946 0.2161   0.881  0.896
REMARK   3    24    1.26 -    1.24    1.00     4674   223  0.2032 0.1985   0.873  0.876
REMARK   3    25    1.24 -    1.22    1.00     4604   267  0.2055 0.2593   0.866  0.770
REMARK   3    26    1.22 -    1.21    1.00     4669   208  0.2094 0.2291   0.859  0.824
REMARK   3    27    1.21 -    1.19    1.00     4667   235  0.2176 0.2289   0.852  0.851
REMARK   3    28    1.19 -    1.18    1.00     4664   238  0.2333 0.2601   0.829  0.771
REMARK   3    29    1.18 -    1.16    1.00     4670   236  0.2375 0.2470   0.819  0.830
REMARK   3    30    1.16 -    1.15    1.00     4678   233  0.2510 0.2688   0.812  0.776
REMARK   3  
REMARK   3  BULK SOLVENT MODELLING.
REMARK   3   METHOD USED        : FLAT BULK SOLVENT MODEL
REMARK   3   SOLVENT RADIUS     : 1.10    
REMARK   3   SHRINKAGE RADIUS   : 0.90    
REMARK   3   GRID STEP FACTOR   : 4.00    
REMARK   3  
REMARK   3  ERROR ESTIMATES.
REMARK   3   COORDINATE ERROR (MAXIMUM-LIKELIHOOD BASED)     : 0.11    
REMARK   3   PHASE ERROR (DEGREES, MAXIMUM-LIKELIHOOD BASED) : 16.22   
REMARK   3  
REMARK   3  STRUCTURE FACTORS CALCULATION ALGORITHM : FFT
REMARK   3  B VALUES.
REMARK   3   FROM WILSON PLOT           (A**2) : 10.73   
REMARK   3  
REMARK   3  GEOMETRY RESTRAINTS LIBRARY: GEOSTD + MONOMER LIBRARY + CDL V1.2
REMARK   3  DEVIATIONS FROM IDEAL VALUES - RMSD. RMSZ FOR BONDS AND ANGLES.
REMARK   3    BOND      :  0.010   0.067   2082  Z= 0.571
REMARK   3    ANGLE     :  1.150   7.652   2884  Z= 0.652
REMARK   3    CHIRALITY :  0.098   0.376    320
REMARK   3    PLANARITY :  0.011   0.073    393
REMARK   3    DIHEDRAL  :  6.845  43.226    320
REMARK   3    MIN NONBONDED DISTANCE : 1.916
REMARK   3  
REMARK   3  MOLPROBITY STATISTICS.
REMARK   3    ALL-ATOM CLASHSCORE : 3.26
REMARK   3    RAMACHANDRAN PLOT:
REMARK   3      OUTLIERS :  0.43 %
REMARK   3      ALLOWED  :  1.30 %
REMARK   3      FAVORED  : 98.27 %
REMARK   3    ROTAMER OUTLIERS :  1.40 %
REMARK   3    CBETA DEVIATIONS :  0.00 %
REMARK   3    PEPTIDE PLANE:
REMARK   3      CIS-PROLINE     : 0.00 %
REMARK   3      CIS-GENERAL     : 0.00 %
REMARK   3      TWISTED PROLINE : 0.00 %
REMARK   3      TWISTED GENERAL : 0.00 %
REMARK   3  
REMARK   3  RAMA-Z (RAMACHANDRAN PLOT Z-SCORE):
REMARK   3  INTERPRETATION: BAD |RAMA-Z| > 3; SUSPICIOUS 2 < |RAMA-Z| < 3; GOOD |RAMA-Z| < 2.
REMARK   3  SCORES FOR WHOLE/HELIX/SHEET/LOOP ARE SCALED INDEPENDENTLY;
REMARK   3  THEREFORE, THE VALUES ARE NOT RELATED IN A SIMPLE MANNER.
REMARK   3    WHOLE: -0.45 (0.42), RESIDUES: 300
REMARK   3    HELIX:  0.62 (0.52), RESIDUES: 85
REMARK   3    SHEET: -0.46 (0.45), RESIDUES: 82
REMARK   3    LOOP : -0.67 (0.47), RESIDUES: 133
REMARK   3  
REMARK   3                  min    max   mean <Bi,j>   iso aniso
REMARK   3     Overall:    7.26  54.64  16.09   1.25     0  2315
REMARK   3     Protein:    7.26  41.39  13.81   1.25     0  1978
REMARK   3     Water:      8.94  54.64  31.23    N/A     0   299
REMARK   3     Other:      9.66  25.17  15.30    N/A     0    38
REMARK   3     Chain  A:   7.26  41.39  13.85    N/A     0  2014
REMARK   3     Chain  C:   9.94  10.48  10.21    N/A     0     2
REMARK   3     Chain  S:   8.94  54.64  31.23    N/A     0   299
REMARK   3     Histogram:
REMARK   3         Values      Number of atoms
REMARK   3       7.26 - 12.00       966
REMARK   3      12.00 - 16.74       670
REMARK   3      16.74 - 21.47       294
REMARK   3      21.47 - 26.21       124
REMARK   3      26.21 - 30.95        86
REMARK   3      30.95 - 35.69        47
REMARK   3      35.69 - 40.43        35
REMARK   3      40.43 - 45.17        49
REMARK   3      45.17 - 49.91        32
REMARK   3      49.91 - 54.64        12
REMARK   3  
REMARK   3
LINK        ZN  A ZN C   2                 NE2 HIS A 240 
LINK        ZN  A ZN C   2                 SG  CYS A 198 
LINK        ZN    ZN C   3                 NE2 HIS A 179 
LINK        ZN    ZN C   3                 ND1 HIS A 116 
LINK        ZN    ZN C   3                 NE2 HIS A 114 
CRYST1   39.338   67.652   40.147  90.00  93.35  90.00 P 1 21 1
SCALE1      0.025421  0.000000  0.001488        0.00000
SCALE2      0.000000  0.014782  0.000000        0.00000
SCALE3      0.000000  0.000000  0.024951        0.00000
ATOM      1  N   PRO A  29       1.193 -11.554   8.632  1.00 26.88           N
ANISOU    1  N   PRO A  29     2866   3298   4050   -452    483    966       N
ATOM      2  CA  PRO A  29       0.700 -10.614   7.611  1.00 26.14           C
ANISOU    2  CA  PRO A  29     2734   3133   4064   -258    317    787       C
ATOM      3  C   PRO A  29       1.778  -9.664   7.087  1.00 23.01           C
ANISOU    3  C   PRO A  29     2256   2800   3686   -108    -18    492       C
ATOM      4  O   PRO A  29       1.652  -9.185   5.954  1.00 21.80           O
ANISOU    4  O   PRO A  29     2103   2675   3507    251   -377    361       O
ATOM      5  CB  PRO A  29      -0.405  -9.825   8.335  1.00 27.66           C
ANISOU    5  CB  PRO A  29     3041   3302   4167   -230    448    873       C
ATOM      6  CG  PRO A  29      -0.109  -9.979   9.801  1.00 28.98           C
ANISOU    6  CG  PRO A  29     3325   3434   4251   -127    455    822       C
ATOM      7  CD  PRO A  29       0.603 -11.309   9.964  1.00 28.43           C
ANISOU    7  CD  PRO A  29     3216   3381   4207   -311    516    939       C
ATOM      8  N   SER A  30       2.820  -9.412   7.888  1.00 20.99           N
ANISOU    8  N   SER A  30     1879   2676   3419   -159   -182    323       N
ATOM      9  CA  SER A  30       3.966  -8.585   7.480  1.00 20.22           C
ANISOU    9  CA  SER A  30     1947   2565   3172    -19    134    182       C
ATOM     10  C   SER A  30       3.513  -7.276   6.829  1.00 18.27           C
ANISOU   10  C   SER A  30     1794   2439   2710   -162   -136     77       C
ATOM     11  O   SER A  30       4.001  -6.855   5.779  1.00 18.04           O
ANISOU   11  O   SER A  30     1841   2401   2613   -342   -147      2       O
ATOM     12  CB  SER A  30       4.927  -9.362   6.575  1.00 21.87           C
ANISOU   12  CB  SER A  30     2351   2589   3370    180     51    210       C
ATOM     13  OG  SER A  30       5.358 -10.543   7.220  1.00 22.02           O
ANISOU   13  OG  SER A  30     2325   2637   3403    122   -382    303       O
ATOM     14  N   GLY A  31       2.549  -6.623   7.465  1.00 18.58           N
ANISOU   14  N   GLY A  31     1867   2390   2802    -26   -403     38       N
ATOM     15  CA  GLY A  31       2.072  -5.331   7.027  1.00 17.91           C
ANISOU   15  CA  GLY A  31     1719   2402   2684     17   -504    180       C
ATOM     16  C   GLY A  31       0.805  -5.342   6.182  1.00 17.34           C
ANISOU   16  C   GLY A  31     1653   2405   2529    -49   -306    -94       C
ATOM     17  O   GLY A  31       0.177  -4.290   6.029  1.00 18.35           O
ANISOU   17  O   GLY A  31     1806   2453   2713    -17   -152   -169       O
ATOM     18  N   GLU A  32       0.411  -6.479   5.619  1.00 16.88           N
ANISOU   18  N   GLU A  32     1318   2439   2656   -286    -23   -331       N
ATOM     19  CA  GLU A  32      -0.882  -6.570   4.925  1.00 17.69           C
ANISOU   19  CA  GLU A  32     1578   2516   2629    -62    355   -388       C
ATOM     20  C   GLU A  32      -2.017  -6.574   5.939  1.00 16.07           C
ANISOU   20  C   GLU A  32     1368   2137   2600    101    573    -61       C
ATOM     21  O   GLU A  32      -1.799  -6.860   7.119  1.00 18.23           O
ANISOU   21  O   GLU A  32     1564   2265   3099    142    277   -105       O
ATOM     22  CB  GLU A  32      -0.948  -7.900   4.182  1.00 19.70           C
ANISOU   22  CB  GLU A  32     1947   2916   2622     95    571   -483       C
ATOM     23  CG  GLU A  32      -0.018  -7.919   2.990  1.00 22.07           C
ANISOU   23  CG  GLU A  32     2173   3368   2845   -133    664   -312       C
ATOM     24  CD  GLU A  32      -0.227  -6.687   2.132  1.00 25.46           C
ANISOU   24  CD  GLU A  32     2705   3781   3188   -328    582    -16       C
ATOM     25  OE1 GLU A  32      -1.367  -6.503   1.630  1.00 27.95           O
ANISOU   25  OE1 GLU A  32     3169   3975   3474    -74    209    -17       O
ATOM     26  OE2 GLU A  32       0.721  -5.876   2.018  1.00 28.27           O
ANISOU   26  OE2 GLU A  32     3242   4003   3494   -430    103    245       O
ATOM     27  N   TYR A  33      -3.262  -6.278   5.472  1.00 14.74           N
ANISOU   27  N   TYR A  33     1418   1856   2327    -77    477    101       N
ATOM     28  CA  TYR A  33      -4.393  -6.349   6.404  1.00 12.43           C
ANISOU   28  CA  TYR A  33     1168   1652   1901     60    402     86       C
ATOM     29  C   TYR A  33      -4.612  -7.819   6.755  1.00 14.69           C
ANISOU   29  C   TYR A  33     1245   1817   2520    107    307     96       C
ATOM     30  O   TYR A  33      -4.704  -8.660   5.852  1.00 16.56           O
ANISOU   30  O   TYR A  33     1591   1861   2842   -193    631   -178       O
ATOM     31  CB  TYR A  33      -5.686  -5.744   5.821  1.00 11.88           C
ANISOU   31  CB  TYR A  33     1193   1701   1618    195    373     36       C
ATOM     32  CG  TYR A  33      -6.647  -5.372   6.912  1.00 10.82           C
ANISOU   32  CG  TYR A  33     1144   1670   1296     56    -89     77       C
ATOM     33  CD1 TYR A  33      -6.484  -4.184   7.609  1.00 10.65           C
ANISOU   33  CD1 TYR A  33     1099   1717   1229    -80   -162     56       C
ATOM     34  CD2 TYR A  33      -7.681  -6.232   7.294  1.00 10.30           C
ANISOU   34  CD2 TYR A  33     1100   1636   1179     65    -85     52       C
ATOM     35  CE1 TYR A  33      -7.352  -3.821   8.635  1.00 10.06           C
ANISOU   35  CE1 TYR A  33      998   1688   1137     19    -18    101       C
ATOM     36  CE2 TYR A  33      -8.545  -5.891   8.331  1.00  9.58           C
ANISOU   36  CE2 TYR A  33     1057   1475   1109    121   -161    -62       C
ATOM     37  CZ  TYR A  33      -8.360  -4.685   8.984  1.00  9.43           C
ANISOU   37  CZ  TYR A  33      932   1523   1130   -100    -25     12       C
ATOM     38  OH  TYR A  33      -9.201  -4.326   9.997  1.00  8.80           O
ANISOU   38  OH  TYR A  33      923   1304   1115     12     19    109       O
ATOM     39  N   PRO A  34      -4.697  -8.176   8.032  1.00 15.64           N
ANISOU   39  N   PRO A  34     1334   1850   2757    142    402    429       N
ATOM     40  CA  PRO A  34      -4.739  -9.594   8.374  1.00 16.90           C
ANISOU   40  CA  PRO A  34     1552   1776   3095    133    351    629       C
ATOM     41  C   PRO A  34      -6.096 -10.194   8.096  1.00 17.54           C
ANISOU   41  C   PRO A  34     1693   1666   3305     92    574    308       C
ATOM     42  O   PRO A  34      -7.136  -9.533   8.187  1.00 15.70           O
ANISOU   42  O   PRO A  34     1519   1643   2804     12    590    102       O
ATOM     43  CB  PRO A  34      -4.421  -9.637   9.871  1.00 18.65           C
ANISOU   43  CB  PRO A  34     2107   1912   3068    200    391    693       C
ATOM     44  CG  PRO A  34      -4.810  -8.347  10.360  1.00 17.93           C
ANISOU   44  CG  PRO A  34     2207   1886   2718    565    463    706       C
ATOM     45  CD  PRO A  34      -4.558  -7.332   9.224  1.00 16.34           C
ANISOU   45  CD  PRO A  34     1737   1949   2523    459    396    573       C
ATOM     46  N  ATHR A  35      -6.088 -11.446   7.628  0.49 20.16           N
ANISOU   46  N  ATHR A  35     2197   1709   3752     85    794    178       N
ATOM     47  CA ATHR A  35      -7.303 -12.104   7.155  0.49 21.34           C
ANISOU   47  CA ATHR A  35     2603   1793   3713     25   1001    125       C
ATOM     48  C  ATHR A  35      -7.601 -13.364   7.960  0.49 20.64           C
ANISOU   48  C  ATHR A  35     2611   1799   3431    181   1213     61       C
ATOM     49  O  ATHR A  35      -6.802 -13.798   8.789  0.49 21.01           O
ANISOU   49  O  ATHR A  35     2600   1869   3515    179   1263     32       O
ATOM     50  CB ATHR A  35      -7.261 -12.406   5.651  0.49 22.93           C
ANISOU   50  CB ATHR A  35     2983   1862   3869     16   1156    147       C
ATOM     51  OG1ATHR A  35      -6.270 -13.402   5.372  0.49 23.62           O
ANISOU   51  OG1ATHR A  35     3116   1886   3972    -14   1299     34       O
ATOM     52  CG2ATHR A  35      -6.958 -11.147   4.872  0.49 23.58           C
ANISOU   52  CG2ATHR A  35     3193   1826   3939    -32   1021    147       C
ATOM     53  N  BTHR A  35      -6.055 -11.502   7.911  0.51 17.50           N
ANISOU   53  N  BTHR A  35     1658   1585   3406    190    450    353       N
ATOM     54  CA BTHR A  35      -7.211 -12.320   7.658  0.51 16.41           C
ANISOU   54  CA BTHR A  35     1543   1607   3084    191    346    367       C
ATOM     55  C  BTHR A  35      -7.184 -13.480   8.634  0.51 15.33           C
ANISOU   55  C  BTHR A  35     1374   1596   2853    319    432    187       C
ATOM     56  O  BTHR A  35      -6.269 -13.618   9.457  0.51 16.35           O
ANISOU   56  O  BTHR A  35     1599   1639   2974    101    528    -77       O
ATOM     57  CB BTHR A  35      -7.171 -12.852   6.225  0.51 16.43           C
ANISOU   57  CB BTHR A  35     1728   1579   2936    132    484    503       C
ATOM     58  OG1BTHR A  35      -6.201 -13.906   6.147  0.51 16.03           O
ANISOU   58  OG1BTHR A  35     1858   1537   2694    245    343    638       O
ATOM     59  CG2BTHR A  35      -6.797 -11.724   5.262  0.51 17.15           C
ANISOU   59  CG2BTHR A  35     1862   1590   3065   -103    302    599       C
ATOM     60  N  AVAL A  36      -8.780 -13.949   7.697  0.49 19.66           N
ANISOU   60  N  AVAL A  36     2666   1759   3047    244   1153      1       N
ATOM     61  CA AVAL A  36      -9.319 -14.973   8.593  0.49 20.86           C
ANISOU   61  CA AVAL A  36     3044   2025   2858    156   1044    -64       C
ATOM     62  C  AVAL A  36      -8.346 -16.130   8.771  0.49 21.81           C
ANISOU   62  C  AVAL A  36     3286   2150   2852    432   1089   -201       C
ATOM     63  O  AVAL A  36      -8.157 -16.628   9.885  0.49 21.77           O
ANISOU   63  O  AVAL A  36     3260   2154   2859    587   1028   -211       O
ATOM     64  CB AVAL A  36     -10.717 -15.450   8.150  0.49 20.24           C
ANISOU   64  CB AVAL A  36     3012   2002   2678    -68    920   -118       C
ATOM     65  CG1AVAL A  36     -10.631 -16.365   6.919  0.49 20.72           C
ANISOU   65  CG1AVAL A  36     3135   2047   2690     21    912    -83       C
ATOM     66  CG2AVAL A  36     -11.391 -16.185   9.288  0.49 20.48           C
ANISOU   66  CG2AVAL A  36     2996   2020   2765   -230    815   -129       C
ATOM     67  N  BVAL A  36      -8.205 -14.329   8.527  0.51 15.99           N
ANISOU   67  N  BVAL A  36     1664   1568   2842    321    649     98       N
ATOM     68  CA BVAL A  36      -8.281 -15.511   9.369  0.51 16.48           C
ANISOU   68  CA BVAL A  36     1799   1621   2842    436    676    208       C
ATOM     69  C  BVAL A  36      -7.074 -16.402   9.165  0.51 16.05           C
ANISOU   69  C  BVAL A  36     2003   1625   2470    602    519    175       C
ATOM     70  O  BVAL A  36      -6.768 -17.233  10.025  0.51 17.24           O
ANISOU   70  O  BVAL A  36     2291   1610   2650    599    609    258       O
ATOM     71  CB BVAL A  36      -9.573 -16.306   9.085  0.51 17.89           C
ANISOU   71  CB BVAL A  36     1898   1825   3073    436    541    400       C
ATOM     72  CG1BVAL A  36     -10.805 -15.529   9.551  0.51 18.62           C
ANISOU   72  CG1BVAL A  36     1992   1947   3137    415    479    538       C
ATOM     73  CG2BVAL A  36      -9.649 -16.741   7.624  0.51 18.68           C
ANISOU   73  CG2BVAL A  36     1853   1943   3303    458    496    369       C
ATOM     74  N  AASN A  37      -7.730 -16.598   7.688  0.49 23.10           N
ANISOU   74  N  AASN A  37     3486   2221   3070    631   1010   -200       N
ATOM     75  CA AASN A  37      -6.887 -17.775   7.838  0.49 24.51           C
ANISOU   75  CA AASN A  37     3691   2346   3274    585    920   -172       C
ATOM     76  C  AASN A  37      -5.518 -17.444   8.416  0.49 24.10           C
ANISOU   76  C  AASN A  37     3562   2307   3288    654    893    -13       C
ATOM     77  O  AASN A  37      -4.728 -18.357   8.681  0.49 24.96           O
ANISOU   77  O  AASN A  37     3656   2372   3458    693    718     97       O
ATOM     78  CB AASN A  37      -6.785 -18.534   6.515  0.49 26.30           C
ANISOU   78  CB AASN A  37     4028   2551   3416    480    864   -193       C
ATOM     79  CG AASN A  37      -7.987 -19.424   6.274  0.49 28.14           C
ANISOU   79  CG AASN A  37     4351   2696   3646    397    843   -191       C
ATOM     80  OD1AASN A  37      -8.447 -20.125   7.177  0.49 28.88           O
ANISOU   80  OD1AASN A  37     4439   2764   3772    386    993   -256       O
ATOM     81  ND2AASN A  37      -8.505 -19.402   5.050  0.49 29.14           N
ANISOU   81  ND2AASN A  37     4488   2775   3808    336    736   -160       N
ATOM     82  N  BASN A  37      -6.388 -16.281   8.027  0.51 15.87           N
ANISOU   82  N  BASN A  37     2029   1710   2290    632    446    120       N
ATOM     83  CA BASN A  37      -5.222 -17.116   7.776  0.51 16.83           C
ANISOU   83  CA BASN A  37     2178   2001   2217    590    180     83       C
ATOM     84  C  BASN A  37      -4.000 -16.670   8.555  0.51 15.73           C
ANISOU   84  C  BASN A  37     1968   2017   1991    622   -133    151       C
ATOM     85  O  BASN A  37      -3.012 -17.400   8.592  0.51 16.21           O
ANISOU   85  O  BASN A  37     1936   2091   2132    699   -183     21       O
ATOM     86  CB BASN A  37      -4.899 -17.139   6.289  0.51 18.86           C
ANISOU   86  CB BASN A  37     2518   2251   2395    598    306     85       C
ATOM     87  CG BASN A  37      -6.051 -17.634   5.479  0.51 22.05           C
ANISOU   87  CG BASN A  37     2975   2539   2862    473    180    127       C
ATOM     88  OD1BASN A  37      -6.588 -18.701   5.758  0.51 23.45           O
ANISOU   88  OD1BASN A  37     3227   2644   3041    454    144     25       O
ATOM     89  ND2BASN A  37      -6.479 -16.848   4.504  0.51 23.26           N
ANISOU   89  ND2BASN A  37     3061   2740   3037    453     49    272       N
ATOM     90  N  AGLU A  38      -5.234 -16.162   8.637  0.49 22.94           N
ANISOU   90  N  AGLU A  38     3373   2254   3091    582   1022     69       N
ATOM     91  CA AGLU A  38      -3.978 -15.731   9.230  0.49 21.72           C
ANISOU   91  CA AGLU A  38     3010   2211   3030    496   1069    159       C
ATOM     92  C  AGLU A  38      -4.068 -15.447  10.727  0.49 19.76           C
ANISOU   92  C  AGLU A  38     2490   2060   2958    230    887    271       C
ATOM     93  O  AGLU A  38      -3.035 -15.179  11.351  0.49 19.82           O
ANISOU   93  O  AGLU A  38     2375   2140   3015    150    679    327       O
ATOM     94  CB AGLU A  38      -3.427 -14.517   8.471  0.49 23.44           C
ANISOU   94  CB AGLU A  38     3311   2364   3230    745   1137    103       C
ATOM     95  CG AGLU A  38      -3.348 -14.779   6.972  0.49 25.17           C
ANISOU   95  CG AGLU A  38     3656   2500   3408    864   1337     87       C
ATOM     96  CD AGLU A  38      -3.083 -13.538   6.144  0.49 27.24           C
ANISOU   96  CD AGLU A  38     4025   2612   3713    903   1431     62       C
ATOM     97  OE1AGLU A  38      -3.217 -12.411   6.672  0.49 27.69           O
ANISOU   97  OE1AGLU A  38     4070   2688   3761    893   1552     15       O
ATOM     98  OE2AGLU A  38      -2.699 -13.698   4.962  0.49 28.80           O
ANISOU   98  OE2AGLU A  38     4264   2717   3961    881   1374    150       O
ATOM     99  N  BGLU A  38      -4.050 -15.496   9.164  0.51 14.99           N
ANISOU   99  N  BGLU A  38     1849   1988   1858    552    -96    177       N
ATOM    100  CA BGLU A  38      -3.000 -15.035  10.057  0.51 16.90           C
ANISOU  100  CA BGLU A  38     2260   2057   2103    505     -9     20       C
ATOM    101  C  BGLU A  38      -3.519 -14.832  11.479  0.51 17.17           C
ANISOU  101  C  BGLU A  38     2449   2018   2058    650    -56    -29       C
ATOM    102  O  BGLU A  38      -2.775 -14.335  12.330  0.51 19.87           O
ANISOU  102  O  BGLU A  38     2833   2258   2457    587     29    -72       O
ATOM    103  CB BGLU A  38      -2.369 -13.757   9.494  0.51 17.41           C
ANISOU  103  CB BGLU A  38     2255   2117   2243    448     19     57       C
ATOM    104  CG BGLU A  38      -1.773 -13.939   8.096  0.51 18.10           C
ANISOU  104  CG BGLU A  38     2204   2195   2478    496    140    103       C
ATOM    105  CD BGLU A  38      -2.817 -13.841   6.984  0.51 17.45           C
ANISOU  105  CD BGLU A  38     1958   2226   2447    563    418    163       C
ATOM    106  OE1BGLU A  38      -3.669 -12.936   7.047  0.51 16.94           O
ANISOU  106  OE1BGLU A  38     1643   2282   2512    424    370    148       O
ATOM    107  OE2BGLU A  38      -2.788 -14.669   6.042  0.51 18.55           O
ANISOU  107  OE2BGLU A  38     2038   2338   2673    619    553    210       O
ATOM    108  N  AILE A  39      -5.257 -15.502  11.321  0.49 16.60           N
ANISOU  108  N  AILE A  39     1825   1738   2743    117    876    403       N
ATOM    109  CA AILE A  39      -5.409 -15.250  12.756  0.49 15.66           C
ANISOU  109  CA AILE A  39     1667   1614   2667    110    604    430       C
ATOM    110  C  AILE A  39      -6.092 -16.437  13.430  0.49 14.92           C
ANISOU  110  C  AILE A  39     1376   1693   2599    114    376    392       C
ATOM    111  O  AILE A  39      -7.289 -16.693  13.191  0.49 14.43           O
ANISOU  111  O  AILE A  39     1132   1712   2641     25    254    443       O
ATOM    112  CB AILE A  39      -6.210 -13.970  13.045  0.49 14.86           C
ANISOU  112  CB AILE A  39     1706   1388   2553    220    869    482       C
ATOM    113  CG1AILE A  39      -5.633 -12.736  12.342  0.49 15.04           C
ANISOU  113  CG1AILE A  39     1679   1349   2687    264    860    438       C
ATOM    114  CG2AILE A  39      -6.264 -13.714  14.554  0.49 15.04           C
ANISOU  114  CG2AILE A  39     1801   1397   2515    356    816    490       C
ATOM    115  CD1AILE A  39      -6.621 -11.569  12.417  0.49 15.45           C
ANISOU  115  CD1AILE A  39     1694   1344   2834    297    616    182       C
ATOM    116  N  BILE A  39      -4.759 -15.229  11.767  0.51 16.47           N
ANISOU  116  N  BILE A  39     2419   1880   1959    860    350    -68       N
ATOM    117  CA BILE A  39      -5.338 -15.043  13.099  0.51 16.86           C
ANISOU  117  CA BILE A  39     2447   1871   2089    676    260     70       C
ATOM    118  C  BILE A  39      -6.081 -16.290  13.576  0.51 16.43           C
ANISOU  118  C  BILE A  39     2093   1808   2344    488    256    171       C
ATOM    119  O  BILE A  39      -7.279 -16.467  13.297  0.51 16.94           O
ANISOU  119  O  BILE A  39     2214   1772   2450    466    261    107       O
ATOM    120  CB BILE A  39      -6.230 -13.797  13.176  0.51 17.11           C
ANISOU  120  CB BILE A  39     2585   1862   2056    621    363     32       C
ATOM    121  CG1BILE A  39      -5.496 -12.543  12.687  0.51 17.34           C
ANISOU  121  CG1BILE A  39     2617   1896   2078    719    282     30       C
ATOM    122  CG2BILE A  39      -6.690 -13.565  14.614  0.51 17.52           C
ANISOU  122  CG2BILE A  39     2644   1902   2112    513    294     38       C
ATOM    123  CD1BILE A  39      -6.448 -11.372  12.502  0.51 18.71           C
ANISOU  123  CD1BILE A  39     2750   1988   2370    793    191    -26       C
ATOM    124  N   PRO A  40      -5.399 -17.172  14.294  1.00 16.51           N
ANISOU  124  N   PRO A  40     1774   1835   2664    335    116    304       N
ATOM    125  CA  PRO A  40      -6.070 -18.267  15.008  1.00 15.94           C
ANISOU  125  CA  PRO A  40     1726   1821   2509    403    148    298       C
ATOM    126  C   PRO A  40      -7.119 -17.684  15.946  1.00 15.09           C
ANISOU  126  C   PRO A  40     1578   1821   2334    179    -23    124       C
ATOM    127  O   PRO A  40      -6.946 -16.598  16.514  1.00 14.88           O
ANISOU  127  O   PRO A  40     1599   1810   2243     68    -99     61       O
ATOM    128  CB  PRO A  40      -4.920 -18.924  15.807  1.00 17.72           C
ANISOU  128  CB  PRO A  40     2012   1898   2821    504    355    355       C
ATOM    129  CG  PRO A  40      -3.669 -18.508  15.089  1.00 19.50           C
ANISOU  129  CG  PRO A  40     2197   2089   3125    326     40    225       C
ATOM    130  CD  PRO A  40      -3.951 -17.136  14.536  1.00 17.88           C
ANISOU  130  CD  PRO A  40     1796   2022   2973    127    274    286       C
ATOM    131  N   VAL A  41      -8.208 -18.432  16.143  1.00 14.88           N
ANISOU  131  N   VAL A  41     1673   1763   2218    206   -261    216       N
ATOM    132  CA  VAL A  41      -9.204 -18.000  17.114  1.00 13.66           C
ANISOU  132  CA  VAL A  41     1639   1658   1891    407   -278     44       C
ATOM    133  C   VAL A  41      -8.544 -17.898  18.483  1.00 14.85           C
ANISOU  133  C   VAL A  41     1865   1640   2138    383   -242     88       C
ATOM    134  O   VAL A  41      -7.863 -18.828  18.946  1.00 16.80           O
ANISOU  134  O   VAL A  41     2364   1630   2389    496   -405     63       O
ATOM    135  CB  VAL A  41     -10.399 -18.974  17.131  1.00 15.22           C
ANISOU  135  CB  VAL A  41     1784   1679   2320    -62     -9    -74       C
ATOM    136  CG1 VAL A  41     -11.373 -18.567  18.190  1.00 15.77           C
ANISOU  136  CG1 VAL A  41     1635   1490   2867    -91    279    -71       C
ATOM    137  CG2 VAL A  41     -11.102 -19.044  15.775  1.00 15.04           C
ANISOU  137  CG2 VAL A  41     1684   1833   2198   -396     77    -63       C
ATOM    138  N   GLY A  42      -8.730 -16.753  19.128  1.00 14.10           N
ANISOU  138  N   GLY A  42     1792   1598   1966    184   -145     17       N
ATOM    139  CA  GLY A  42      -8.101 -16.456  20.397  1.00 14.98           C
ANISOU  139  CA  GLY A  42     1967   1730   1997    140   -169    110       C
ATOM    140  C   GLY A  42      -6.942 -15.484  20.336  1.00 14.94           C
ANISOU  140  C   GLY A  42     2012   1559   2106    -37   -161    -86       C
ATOM    141  O   GLY A  42      -6.496 -15.018  21.389  1.00 15.69           O
ANISOU  141  O   GLY A  42     2103   1857   2003   -261   -258   -300       O
ATOM    142  N   GLU A  43      -6.426 -15.172  19.152  1.00 14.80           N
ANISOU  142  N   GLU A  43     2078   1375   2169    -78   -186    260       N
ATOM    143  CA  GLU A  43      -5.374 -14.165  19.010  1.00 14.46           C
ANISOU  143  CA  GLU A  43     1757   1539   2197    115    -76    470       C
ATOM    144  C   GLU A  43      -5.966 -12.904  18.408  1.00 12.50           C
ANISOU  144  C   GLU A  43     1478   1422   1850    -70    -70    197       C
ATOM    145  O   GLU A  43      -7.009 -12.950  17.736  1.00 13.84           O
ANISOU  145  O   GLU A  43     1554   1507   2197   -191   -344     91       O
ATOM    146  CB  GLU A  43      -4.287 -14.675  18.055  1.00 18.45           C
ANISOU  146  CB  GLU A  43     2154   1860   2995    529    143    558       C
ATOM    147  CG  GLU A  43      -3.545 -15.899  18.613  1.00 21.82           C
ANISOU  147  CG  GLU A  43     2591   2121   3581    616    -60    400       C
ATOM    148  CD  GLU A  43      -2.369 -16.342  17.730  1.00 25.20           C
ANISOU  148  CD  GLU A  43     2889   2487   4200    742   -219    447       C
ATOM    149  OE1 GLU A  43      -1.889 -15.525  16.897  1.00 26.51           O
ANISOU  149  OE1 GLU A  43     2799   2712   4563    635     31    264       O
ATOM    150  OE2 GLU A  43      -1.891 -17.480  17.918  1.00 28.69           O
ANISOU  150  OE2 GLU A  43     3411   2776   4714    784   -306    399       O
ATOM    151  N   VAL A  44      -5.283 -11.772  18.610  1.00 11.14           N
ANISOU  151  N   VAL A  44     1294   1373   1568    -16   -155    195       N
ATOM    152  CA  VAL A  44      -5.766 -10.504  18.072  1.00  9.81           C
ANISOU  152  CA  VAL A  44     1127   1379   1220     78    -92    142       C
ATOM    153  C   VAL A  44      -4.607  -9.784  17.412  1.00  9.97           C
ANISOU  153  C   VAL A  44      921   1389   1479     70   -125     54       C
ATOM    154  O   VAL A  44      -3.486  -9.787  17.938  1.00 12.17           O
ANISOU  154  O   VAL A  44     1129   1734   1761    -42   -318     98       O
ATOM    155  CB  VAL A  44      -6.393  -9.612  19.180  1.00 10.91           C
ANISOU  155  CB  VAL A  44     1349   1463   1333     82    -73    157       C
ATOM    156  CG1 VAL A  44      -6.746  -8.213  18.656  1.00 12.67           C
ANISOU  156  CG1 VAL A  44     1758   1514   1541    335   -135     91       C
ATOM    157  CG2 VAL A  44      -7.615 -10.277  19.797  1.00 12.79           C
ANISOU  157  CG2 VAL A  44     1437   1888   1534    157    -60     93       C
ATOM    158  N  AARG A  45      -4.884  -9.156  16.279  0.59 10.64           N
ANISOU  158  N  AARG A  45     1092   1277   1675    -58     53    221       N
ATOM    159  CA AARG A  45      -3.911  -8.298  15.641  0.59 11.72           C
ANISOU  159  CA AARG A  45     1320   1326   1806    -20    226    233       C
ATOM    160  C  AARG A  45      -4.432  -6.874  15.588  0.59 10.22           C
ANISOU  160  C  AARG A  45     1019   1258   1606    -53    -50    176       C
ATOM    161  O  AARG A  45      -5.648  -6.636  15.543  0.59 10.74           O
ANISOU  161  O  AARG A  45     1027   1389   1666     -5    -97    186       O
ATOM    162  CB AARG A  45      -3.614  -8.781  14.242  0.59 15.12           C
ANISOU  162  CB AARG A  45     2069   1447   2230   -121    566    100       C
ATOM    163  CG AARG A  45      -2.832 -10.086  14.312  0.59 17.56           C
ANISOU  163  CG AARG A  45     2458   1598   2615    -36    667    124       C
ATOM    164  CD AARG A  45      -2.383 -10.540  12.974  0.59 19.46           C
ANISOU  164  CD AARG A  45     2639   1785   2972    120    660    202       C
ATOM    165  NE AARG A  45      -1.788 -11.870  13.037  0.59 20.84           N
ANISOU  165  NE AARG A  45     2802   1857   3260    374    538    185       N
ATOM    166  CZ AARG A  45      -0.487 -12.102  13.176  0.59 22.95           C
ANISOU  166  CZ AARG A  45     3205   2004   3509    440    510    192       C
ATOM    167  NH1AARG A  45       0.382 -11.111  13.307  0.59 23.10           N
ANISOU  167  NH1AARG A  45     3210   2054   3512    486    580    179       N
ATOM    168  NH2AARG A  45      -0.046 -13.356  13.153  0.59 23.95           N
ANISOU  168  NH2AARG A  45     3409   2060   3630    477    380    175       N
ATOM    169  N  BARG A  45      -4.861  -9.167  16.263  0.41 10.68           N
ANISOU  169  N  BARG A  45     1019   1354   1684     16   -187    171       N
ATOM    170  CA BARG A  45      -3.871  -8.320  15.624  0.41 11.72           C
ANISOU  170  CA BARG A  45     1166   1434   1851     85   -245    186       C
ATOM    171  C  BARG A  45      -4.408  -6.896  15.528  0.41 10.53           C
ANISOU  171  C  BARG A  45      998   1319   1683      6   -385    129       C
ATOM    172  O  BARG A  45      -5.620  -6.679  15.424  0.41 10.48           O
ANISOU  172  O  BARG A  45      914   1414   1655     52   -597     55       O
ATOM    173  CB BARG A  45      -3.484  -8.850  14.235  0.41 14.68           C
ANISOU  173  CB BARG A  45     1712   1635   2233     16    -92    103       C
ATOM    174  CG BARG A  45      -2.563 -10.108  14.265  0.41 16.33           C
ANISOU  174  CG BARG A  45     1923   1767   2514    133   -170    139       C
ATOM    175  CD BARG A  45      -1.414  -9.932  15.259  0.41 17.58           C
ANISOU  175  CD BARG A  45     1923   1882   2875    299   -190    199       C
ATOM    176  NE BARG A  45      -0.566 -11.110  15.417  0.41 19.81           N
ANISOU  176  NE BARG A  45     2301   2041   3184    327    -94    257       N
ATOM    177  CZ BARG A  45      -0.548 -11.849  16.516  0.41 20.02           C
ANISOU  177  CZ BARG A  45     2211   2150   3247    368   -117     88       C
ATOM    178  NH1BARG A  45      -1.371 -11.599  17.520  0.41 17.98           N
ANISOU  178  NH1BARG A  45     1560   2111   3160    589     25   -104       N
ATOM    179  NH2BARG A  45       0.310 -12.862  16.609  0.41 20.88           N
ANISOU  179  NH2BARG A  45     2379   2246   3309    285   -179     40       N
ATOM    180  N   LEU A  46      -3.491  -5.931  15.559  1.00 10.25           N
ANISOU  180  N   LEU A  46      980   1279   1637    -49   -287    233       N
ATOM    181  CA  LEU A  46      -3.813  -4.533  15.360  1.00  9.93           C
ANISOU  181  CA  LEU A  46     1091   1299   1382    -61   -172    172       C
ATOM    182  C   LEU A  46      -3.254  -4.107  14.012  1.00  9.77           C
ANISOU  182  C   LEU A  46      845   1348   1518    -45    -96     81       C
ATOM    183  O   LEU A  46      -2.258  -4.646  13.526  1.00 12.00           O
ANISOU  183  O   LEU A  46     1153   1680   1726    269    131    275       O
ATOM    184  CB  LEU A  46      -3.192  -3.641  16.428  1.00 10.85           C
ANISOU  184  CB  LEU A  46     1137   1597   1387   -262   -231    162       C
ATOM    185  CG  LEU A  46      -3.495  -4.056  17.861  1.00 12.29           C
ANISOU  185  CG  LEU A  46     1264   1959   1446   -186   -195     70       C
ATOM    186  CD1 LEU A  46      -2.931  -2.988  18.820  1.00 13.59           C
ANISOU  186  CD1 LEU A  46     1482   2198   1483   -376   -392   -311       C
ATOM    187  CD2 LEU A  46      -4.971  -4.336  18.126  1.00 12.18           C
ANISOU  187  CD2 LEU A  46     1088   1924   1614   -169    129    -47       C
ATOM    188  N   TYR A  47      -3.899  -3.120  13.399  1.00  9.47           N
ANISOU  188  N   TYR A  47      880   1338   1379     96     -7    152       N
ATOM    189  CA  TYR A  47      -3.469  -2.597  12.104  1.00 10.27           C
ANISOU  189  CA  TYR A  47     1147   1312   1445   -111    -30    -20       C
ATOM    190  C   TYR A  47      -3.556  -1.080  12.175  1.00  9.54           C
ANISOU  190  C   TYR A  47      866   1270   1488    -99    -34     19       C
ATOM    191  O   TYR A  47      -4.629  -0.536  12.437  1.00 10.54           O
ANISOU  191  O   TYR A  47      999   1355   1651    -53    126     30       O
ATOM    192  CB  TYR A  47      -4.364  -3.145  10.994  1.00  9.86           C
ANISOU  192  CB  TYR A  47      967   1352   1429   -166     27    -77       C
ATOM    193  CG  TYR A  47      -3.987  -2.700   9.615  1.00 10.31           C
ANISOU  193  CG  TYR A  47     1142   1366   1409    -89     72   -171       C
ATOM    194  CD1 TYR A  47      -4.544  -1.557   9.058  1.00 11.29           C
ANISOU  194  CD1 TYR A  47     1107   1573   1610    -85    -70   -142       C
ATOM    195  CD2 TYR A  47      -3.095  -3.456   8.843  1.00 11.63           C
ANISOU  195  CD2 TYR A  47     1130   1526   1762   -164    221   -179       C
ATOM    196  CE1 TYR A  47      -4.243  -1.155   7.790  1.00 12.59           C
ANISOU  196  CE1 TYR A  47     1552   1720   1512    -95    167     59       C
ATOM    197  CE2 TYR A  47      -2.753  -3.043   7.539  1.00 11.79           C
ANISOU  197  CE2 TYR A  47     1289   1624   1568   -133    246    -65       C
ATOM    198  CZ  TYR A  47      -3.363  -1.900   7.020  1.00 12.53           C
ANISOU  198  CZ  TYR A  47     1512   1830   1420    -45    232    290       C
ATOM    199  OH  TYR A  47      -3.054  -1.499   5.745  1.00 14.37           O
ANISOU  199  OH  TYR A  47     1895   2054   1511    -57    196    349       O
ATOM    200  N  AGLN A  48      -2.429  -0.394  11.967  0.54 10.56           N
ANISOU  200  N  AGLN A  48     1056   1200   1757   -101    -84    154       N
ATOM    201  CA AGLN A  48      -2.433   1.068  11.999  0.54 11.25           C
ANISOU  201  CA AGLN A  48     1004   1336   1933   -123   -141    163       C
ATOM    202  C  AGLN A  48      -3.185   1.629  10.798  0.54 11.28           C
ANISOU  202  C  AGLN A  48      988   1438   1859    -83     60    103       C
ATOM    203  O  AGLN A  48      -2.870   1.297   9.651  0.54 12.11           O
ANISOU  203  O  AGLN A  48     1167   1555   1880     75    154     60       O
ATOM    204  CB AGLN A  48      -0.989   1.569  11.986  0.54 13.72           C
ANISOU  204  CB AGLN A  48     1396   1484   2333   -190   -397    354       C
ATOM    205  CG AGLN A  48      -0.839   3.066  12.272  0.54 16.56           C
ANISOU  205  CG AGLN A  48     1804   1815   2674   -107   -399    271       C
ATOM    206  CD AGLN A  48      -0.639   3.383  13.748  0.54 19.06           C
ANISOU  206  CD AGLN A  48     2075   2180   2985     58   -373    225       C
ATOM    207  OE1AGLN A  48       0.421   3.102  14.312  0.54 19.10           O
ANISOU  207  OE1AGLN A  48     1964   2378   2916     54   -804    147       O
ATOM    208  NE2AGLN A  48      -1.645   3.984  14.374  0.54 20.28           N
ANISOU  208  NE2AGLN A  48     2266   2238   3202    166   -234    217       N
ATOM    209  N  BGLN A  48      -2.440  -0.384  11.955  0.46 10.80           N
ANISOU  209  N  BGLN A  48     1028   1213   1862   -178    -11     54       N
ATOM    210  CA BGLN A  48      -2.483   1.071  12.060  0.46 11.59           C
ANISOU  210  CA BGLN A  48      941   1320   2143   -278    -14    -18       C
ATOM    211  C  BGLN A  48      -3.136   1.686  10.827  0.46 11.37           C
ANISOU  211  C  BGLN A  48     1001   1372   1949   -160    143     19       C
ATOM    212  O  BGLN A  48      -2.698   1.446   9.694  0.46 11.89           O
ANISOU  212  O  BGLN A  48     1206   1388   1923    -47    288     39       O
ATOM    213  CB BGLN A  48      -1.106   1.678  12.304  0.46 14.34           C
ANISOU  213  CB BGLN A  48     1241   1456   2752   -431   -183    -27       C
ATOM    214  CG BGLN A  48      -1.247   3.166  12.612  0.46 17.12           C
ANISOU  214  CG BGLN A  48     1566   1651   3288   -531   -195   -170       C
ATOM    215  CD BGLN A  48       0.007   3.789  13.170  0.46 19.65           C
ANISOU  215  CD BGLN A  48     1860   1851   3754   -589   -108   -217       C
ATOM    216  OE1BGLN A  48      -0.043   4.849  13.790  0.46 21.54           O
ANISOU  216  OE1BGLN A  48     2166   2009   4007   -682   -153   -361       O
ATOM    217  NE2BGLN A  48       1.134   3.140  12.954  0.46 20.01           N
ANISOU  217  NE2BGLN A  48     1768   1975   3859   -500    -85   -257       N
ATOM    218  N   ILE A  49      -4.176   2.480  11.053  1.00 10.90           N
ANISOU  218  N   ILE A  49     1036   1415   1689    -45    112    109       N
ATOM    219  CA  ILE A  49      -4.938   3.122   9.987  1.00 11.59           C
ANISOU  219  CA  ILE A  49     1106   1564   1732      0    146    272       C
ATOM    220  C   ILE A  49      -4.460   4.534   9.723  1.00 13.49           C
ANISOU  220  C   ILE A  49     1417   1679   2030   -105    176    345       C
ATOM    221  O   ILE A  49      -4.398   4.948   8.567  1.00 15.39           O
ANISOU  221  O   ILE A  49     2005   1969   1873     32    221    385       O
ATOM    222  CB  ILE A  49      -6.432   3.141  10.366  1.00 12.30           C
ANISOU  222  CB  ILE A  49     1194   1612   1867     -2     24     75       C
ATOM    223  CG1 ILE A  49      -6.972   1.703  10.531  1.00 12.73           C
ANISOU  223  CG1 ILE A  49     1350   1486   2001   -116     36    -71       C
ATOM    224  CG2 ILE A  49      -7.231   3.956   9.337  1.00 14.00           C
ANISOU  224  CG2 ILE A  49     1309   1791   2219    120    -79    280       C
ATOM    225  CD1 ILE A  49      -7.269   0.932   9.218  1.00 12.72           C
ANISOU  225  CD1 ILE A  49     1478   1412   1941    -20    -22   -137       C
ATOM    226  N   ALA A  50      -4.157   5.270  10.780  1.00 13.51           N
ANISOU  226  N   ALA A  50     1395   1482   2255    -56    271    183       N
ATOM    227  CA  ALA A  50      -3.729   6.664  10.691  1.00 14.35           C
ANISOU  227  CA  ALA A  50     1607   1511   2333   -235    295     92       C
ATOM    228  C   ALA A  50      -3.048   6.974  12.011  1.00 14.24           C
ANISOU  228  C   ALA A  50     1557   1574   2281   -395    288    -44       C
ATOM    229  O   ALA A  50      -2.994   6.137  12.915  1.00 14.16           O
ANISOU  229  O   ALA A  50     1554   1688   2138   -236    400     16       O
ATOM    230  CB  ALA A  50      -4.914   7.616  10.486  1.00 15.68           C
ANISOU  230  CB  ALA A  50     1825   1501   2632    -40    336    143       C
ATOM    231  N   ASP A  51      -2.526   8.186  12.130  1.00 16.70           N
ANISOU  231  N   ASP A  51     2216   1696   2434   -648    318    -35       N
ATOM    232  C   ASP A  51      -2.997   8.483  14.500  1.00 15.57           C
ANISOU  232  C   ASP A  51     1688   1842   2384   -702    269    -50       C
ATOM    233  O   ASP A  51      -4.083   9.078  14.419  1.00 17.13           O
ANISOU  233  O   ASP A  51     1930   1968   2609   -637    218    -66       O
ATOM    234  CA AASP A  51      -1.952   8.613  13.394  0.58 17.65           C
ANISOU  234  CA AASP A  51     2255   1899   2550   -815    331     32       C
ATOM    235  CB AASP A  51      -1.460  10.059  13.265  0.58 21.06           C
ANISOU  235  CB AASP A  51     2755   2164   3084   -911    271     75       C
ATOM    236  CG AASP A  51      -0.917  10.622  14.568  0.58 24.17           C
ANISOU  236  CG AASP A  51     3139   2397   3645   -997    158     77       C
ATOM    237  OD1AASP A  51      -0.312   9.864  15.346  0.58 23.65           O
ANISOU  237  OD1AASP A  51     2794   2475   3718  -1275     25    159       O
ATOM    238  OD2AASP A  51      -1.055  11.840  14.795  0.58 27.79           O
ANISOU  238  OD2AASP A  51     3748   2697   4116   -772    161    -20       O
ATOM    239  CA BASP A  51      -1.950   8.599  13.396  0.42 16.98           C
ANISOU  239  CA BASP A  51     2112   1897   2443   -772    432    -22       C
ATOM    240  CB BASP A  51      -1.418  10.027  13.295  0.42 19.03           C
ANISOU  240  CB BASP A  51     2343   2167   2722   -797    585    -60       C
ATOM    241  CG BASP A  51      -0.243  10.150  12.336  0.42 20.98           C
ANISOU  241  CG BASP A  51     2490   2434   3048   -793    677   -134       C
ATOM    242  OD1BASP A  51       0.441   9.134  12.053  0.42 20.63           O
ANISOU  242  OD1BASP A  51     2153   2534   3149  -1019    874   -114       O
ATOM    243  OD2BASP A  51       0.022  11.283  11.892  0.42 23.05           O
ANISOU  243  OD2BASP A  51     2799   2652   3308   -681    666   -209       O
ATOM    244  N   GLY A  52      -2.696   7.674  15.515  1.00 14.14           N
ANISOU  244  N   GLY A  52     1528   1737   2106   -644    212   -188       N
ATOM    245  CA  GLY A  52      -3.627   7.522  16.621  1.00 13.70           C
ANISOU  245  CA  GLY A  52     1433   1655   2118   -655    200    -92       C
ATOM    246  C   GLY A  52      -4.890   6.755  16.298  1.00 12.37           C
ANISOU  246  C   GLY A  52     1374   1439   1889   -312    184   -245       C
ATOM    247  O   GLY A  52      -5.836   6.800  17.097  1.00 12.26           O
ANISOU  247  O   GLY A  52     1400   1455   1805   -277     79   -252       O
ATOM    248  N   VAL A  53      -4.925   5.997  15.194  1.00 11.15           N
ANISOU  248  N   VAL A  53     1136   1242   1858   -312    -32   -146       N
ATOM    249  CA  VAL A  53      -6.112   5.205  14.851  1.00 10.38           C
ANISOU  249  CA  VAL A  53      973   1282   1688   -168    -97     21       C
ATOM    250  C   VAL A  53      -5.654   3.836  14.400  1.00  9.94           C
ANISOU  250  C   VAL A  53      830   1327   1622   -252     14     53       C
ATOM    251  O   VAL A  53      -4.811   3.726  13.497  1.00 10.78           O
ANISOU  251  O   VAL A  53     1065   1326   1706   -204     38    124       O
ATOM    252  CB  VAL A  53      -6.937   5.853  13.733  1.00 11.18           C
ANISOU  252  CB  VAL A  53     1276   1137   1834   -118     18     63       C
ATOM    253  CG1 VAL A  53      -8.205   5.028  13.494  1.00 11.35           C
ANISOU  253  CG1 VAL A  53     1370   1286   1656   -153     74    -24       C
ATOM    254  CG2 VAL A  53      -7.269   7.317  14.064  1.00 13.03           C
ANISOU  254  CG2 VAL A  53     1602   1210   2140     30    146     60       C
ATOM    255  N   TRP A  54      -6.173   2.790  15.040  1.00  9.73           N
ANISOU  255  N   TRP A  54      967   1188   1541   -167   -188     40       N
ATOM    256  CA  TRP A  54      -5.902   1.416  14.652  1.00  9.38           C
ANISOU  256  CA  TRP A  54      971   1162   1431    -92   -207     33       C
ATOM    257  C   TRP A  54      -7.223   0.684  14.478  1.00  9.06           C
ANISOU  257  C   TRP A  54      847   1328   1267    -10     -8    -19       C
ATOM    258  O   TRP A  54      -8.221   1.015  15.119  1.00  9.90           O
ANISOU  258  O   TRP A  54     1019   1337   1405   -108     12   -158       O
ATOM    259  CB  TRP A  54      -5.161   0.657  15.755  1.00 10.15           C
ANISOU  259  CB  TRP A  54     1015   1338   1501   -131   -179     84       C
ATOM    260  CG  TRP A  54      -3.831   1.247  16.171  1.00 11.08           C
ANISOU  260  CG  TRP A  54     1030   1574   1608    -29   -182   -213       C
ATOM    261  CD1 TRP A  54      -2.603   0.822  15.783  1.00 13.02           C
ANISOU  261  CD1 TRP A  54     1111   1868   1970    -76   -203   -348       C
ATOM    262  CD2 TRP A  54      -3.608   2.372  17.048  1.00 11.55           C
ANISOU  262  CD2 TRP A  54     1071   1634   1684   -186   -314   -237       C
ATOM    263  NE1 TRP A  54      -1.630   1.582  16.373  1.00 14.09           N
ANISOU  263  NE1 TRP A  54     1074   1985   2293    -51   -273   -494       N
ATOM    264  CE2 TRP A  54      -2.210   2.553  17.144  1.00 13.57           C
ANISOU  264  CE2 TRP A  54     1156   1873   2126   -136   -340   -228       C
ATOM    265  CE3 TRP A  54      -4.450   3.227  17.764  1.00 12.81           C
ANISOU  265  CE3 TRP A  54     1389   1760   1717    -93   -356   -292       C
ATOM    266  CZ2 TRP A  54      -1.634   3.559  17.931  1.00 15.18           C
ANISOU  266  CZ2 TRP A  54     1456   1959   2354   -169   -410   -140       C
ATOM    267  CZ3 TRP A  54      -3.885   4.230  18.558  1.00 14.03           C
ANISOU  267  CZ3 TRP A  54     1560   1733   2039   -118   -515   -255       C
ATOM    268  CH2 TRP A  54      -2.477   4.383  18.634  1.00 15.26           C
ANISOU  268  CH2 TRP A  54     1665   1835   2299   -207   -511   -276       C
ATOM    269  N   SER A  55      -7.226  -0.343  13.641  1.00  9.08           N
ANISOU  269  N   SER A  55      958   1321   1169    -60   -148     69       N
ATOM    270  CA  SER A  55      -8.275  -1.349  13.762  1.00  8.48           C
ANISOU  270  CA  SER A  55      844   1151   1227    -76    -87     32       C
ATOM    271  C   SER A  55      -7.721  -2.524  14.557  1.00  8.45           C
ANISOU  271  C   SER A  55      818   1216   1176      1     57   -107       C
ATOM    272  O   SER A  55      -6.497  -2.710  14.668  1.00  9.43           O
ANISOU  272  O   SER A  55      920   1351   1310    -38    -76    156       O
ATOM    273  CB  SER A  55      -8.843  -1.799  12.419  1.00  9.34           C
ANISOU  273  CB  SER A  55      785   1399   1365     59     67   -100       C
ATOM    274  OG  SER A  55      -7.825  -2.446  11.664  1.00  9.68           O
ANISOU  274  OG  SER A  55      928   1395   1356     59     31     -1       O
ATOM    275  N   HIS A  56      -8.634  -3.269  15.172  1.00  8.05           N
ANISOU  275  N   HIS A  56      960   1156    944    -47    -50     59       N
ATOM    276  CA  HIS A  56      -8.303  -4.553  15.774  1.00  8.26           C
ANISOU  276  CA  HIS A  56      967   1123   1047    -42   -136    206       C
ATOM    277  C   HIS A  56      -9.042  -5.646  15.020  1.00  7.55           C
ANISOU  277  C   HIS A  56      862   1106    902    -20   -195    116       C
ATOM    278  O   HIS A  56     -10.168  -5.436  14.546  1.00  8.46           O
ANISOU  278  O   HIS A  56      857   1239   1119    -28   -184    -30       O
ATOM    279  CB  HIS A  56      -8.533  -4.606  17.297  1.00  8.82           C
ANISOU  279  CB  HIS A  56      894   1403   1055   -134    -82    105       C
ATOM    280  CG  HIS A  56      -9.952  -4.425  17.776  1.00  8.62           C
ANISOU  280  CG  HIS A  56      886   1307   1081    -39   -314      2       C
ATOM    281  ND1 HIS A  56     -10.893  -5.446  17.806  1.00  8.47           N
ANISOU  281  ND1 HIS A  56      938   1232   1048     12   -242     -8       N
ATOM    282  CD2 HIS A  56     -10.531  -3.345  18.372  1.00  8.43           C
ANISOU  282  CD2 HIS A  56      888   1340    976     32   -196    110       C
ATOM    283  CE1 HIS A  56     -11.994  -4.981  18.381  1.00  8.58           C
ANISOU  283  CE1 HIS A  56      963   1237   1059     94   -197     26       C
ATOM    284  NE2 HIS A  56     -11.797  -3.717  18.747  1.00  8.22           N
ANISOU  284  NE2 HIS A  56      801   1372    950    -30   -146    -30       N
ATOM    285  N   ILE A  57      -8.382  -6.785  14.836  1.00  8.11           N
ANISOU  285  N   ILE A  57      841   1051   1190     34   -143     79       N
ATOM    286  CA  ILE A  57      -8.904  -7.900  14.053  1.00  8.46           C
ANISOU  286  CA  ILE A  57      977   1024   1215     -2   -206      6       C
ATOM    287  C   ILE A  57      -8.791  -9.171  14.886  1.00  9.37           C
ANISOU  287  C   ILE A  57     1047   1095   1419     -3    -41     92       C
ATOM    288  O   ILE A  57      -7.716  -9.493  15.428  1.00  9.51           O
ANISOU  288  O   ILE A  57      968   1180   1466     37   -112    154       O
ATOM    289  CB  ILE A  57      -8.183  -8.063  12.705  1.00  8.71           C
ANISOU  289  CB  ILE A  57     1094   1074   1143    -90     41     99       C
ATOM    290  CG1 ILE A  57      -8.062  -6.752  11.935  1.00  9.56           C
ANISOU  290  CG1 ILE A  57     1098   1128   1406      1    -38    -49       C
ATOM    291  CG2 ILE A  57      -8.975  -9.068  11.839  1.00  9.36           C
ANISOU  291  CG2 ILE A  57     1151   1193   1214    -35     -9    -74       C
ATOM    292  CD1 ILE A  57      -6.796  -5.889  12.259  1.00 10.60           C
ANISOU  292  CD1 ILE A  57     1121   1327   1580    -65     72     86       C
ATOM    293  N   ALA A  58      -9.898  -9.904  14.969  1.00  9.63           N
ANISOU  293  N   ALA A  58     1066   1182   1412   -151    -95    113       N
ATOM    294  CA  ALA A  58      -9.928 -11.170  15.671  1.00 10.35           C
ANISOU  294  CA  ALA A  58     1408   1209   1316   -298   -158     66       C
ATOM    295  C   ALA A  58     -10.785 -12.128  14.864  1.00  9.72           C
ANISOU  295  C   ALA A  58     1129   1234   1329   -167      3    103       C
ATOM    296  O   ALA A  58     -11.454 -11.738  13.903  1.00 10.26           O
ANISOU  296  O   ALA A  58     1283   1312   1303     55   -264    -48       O
ATOM    297  CB  ALA A  58     -10.506 -11.012  17.088  1.00 11.90           C
ANISOU  297  CB  ALA A  58     1814   1405   1301   -320    135    -29       C
ATOM    298  N   THR A  59     -10.744 -13.405  15.237  1.00  9.90           N
ANISOU  298  N   THR A  59     1222   1242   1297   -264    -49    154       N
ATOM    299  C   THR A  59     -12.354 -15.207  15.554  1.00  9.25           C
ANISOU  299  C   THR A  59     1123   1212   1180    -91   -106    -24       C
ATOM    300  O   THR A  59     -11.970 -15.373  16.717  1.00  9.66           O
ANISOU  300  O   THR A  59     1185   1279   1206    -38   -151      6       O
ATOM    301  CA ATHR A  59     -11.532 -14.420  14.545  0.84  9.98           C
ANISOU  301  CA ATHR A  59     1185   1294   1314   -312    165    -25       C
ATOM    302  CB ATHR A  59     -10.626 -15.346  13.772  0.84 12.27           C
ANISOU  302  CB ATHR A  59     1462   1484   1715   -114    341     -3       C
ATOM    303  OG1ATHR A  59      -9.666 -15.823  14.679  0.84 11.45           O
ANISOU  303  OG1ATHR A  59     1488   1309   1553    267    155    262       O
ATOM    304  CG2ATHR A  59      -9.847 -14.589  12.680  0.84 13.85           C
ANISOU  304  CG2ATHR A  59     1655   1693   1913   -387    775   -181       C
ATOM    305  CA BTHR A  59     -11.498 -14.442  14.549  0.16  9.82           C
ANISOU  305  CA BTHR A  59     1195   1275   1263   -296     12     37       C
ATOM    306  CB BTHR A  59     -10.514 -15.359  13.780  0.16 10.70           C
ANISOU  306  CB BTHR A  59     1306   1389   1371   -397    144     -5       C
ATOM    307  OG1BTHR A  59     -10.292 -14.833  12.470  0.16 11.56           O
ANISOU  307  OG1BTHR A  59     1471   1419   1501   -243    187   -131       O
ATOM    308  CG2BTHR A  59     -11.040 -16.745  13.637  0.16 10.55           C
ANISOU  308  CG2BTHR A  59     1305   1420   1283   -514    238     62       C
ATOM    309  N   GLN A  60     -13.519 -15.658  15.106  1.00  9.27           N
ANISOU  309  N   GLN A  60     1072   1221   1230   -100      4    -71       N
ATOM    310  CA  GLN A  60     -14.385 -16.400  16.011  1.00  9.36           C
ANISOU  310  CA  GLN A  60     1122   1138   1298    -62    -20    -45       C
ATOM    311  C   GLN A  60     -15.186 -17.415  15.213  1.00  9.42           C
ANISOU  311  C   GLN A  60     1174   1108   1296   -152    -31      2       C
ATOM    312  O   GLN A  60     -15.488 -17.219  14.038  1.00 10.27           O
ANISOU  312  O   GLN A  60     1357   1239   1307     16   -261     33       O
ATOM    313  CB  GLN A  60     -15.315 -15.438  16.802  1.00  9.99           C
ANISOU  313  CB  GLN A  60     1296   1275   1225    -18     74     53       C
ATOM    314  CG  GLN A  60     -16.120 -16.105  17.912  1.00  9.16           C
ANISOU  314  CG  GLN A  60     1127   1108   1244      8      8     99       C
ATOM    315  CD  GLN A  60     -15.211 -16.843  18.862  1.00 10.20           C
ANISOU  315  CD  GLN A  60     1395   1105   1374   -126      7      7       C
ATOM    316  OE1 GLN A  60     -14.985 -18.054  18.707  1.00 10.50           O
ANISOU  316  OE1 GLN A  60     1453   1036   1502   -131     81     40       O
ATOM    317  NE2 GLN A  60     -14.634 -16.115  19.846  1.00 11.26           N
ANISOU  317  NE2 GLN A  60     1573   1299   1407   -244    -85   -129       N
ATOM    318  N  ASER A  61     -15.529 -18.505  15.888  0.64 10.35           N
ANISOU  318  N  ASER A  61     1437   1074   1422   -238   -111    -49       N
ATOM    319  CA ASER A  61     -16.391 -19.547  15.369  0.64 11.90           C
ANISOU  319  CA ASER A  61     1709   1176   1637   -378     79    -92       C
ATOM    320  C  ASER A  61     -17.844 -19.182  15.684  0.64 11.49           C
ANISOU  320  C  ASER A  61     1600   1335   1431   -492    107   -153       C
ATOM    321  O  ASER A  61     -18.153 -18.746  16.801  0.64 12.07           O
ANISOU  321  O  ASER A  61     1618   1520   1447   -534    109   -296       O
ATOM    322  CB ASER A  61     -15.996 -20.824  16.114  0.64 13.70           C
ANISOU  322  CB ASER A  61     1942   1123   2139   -206    208     20       C
ATOM    323  OG ASER A  61     -16.701 -21.960  15.686  0.64 14.12           O
ANISOU  323  OG ASER A  61     2139   1061   2165   -150    210    -75       O
ATOM    324  N  BSER A  61     -15.571 -18.494  15.879  0.36  9.82           N
ANISOU  324  N  BSER A  61     1340   1066   1325   -264     41      8       N
ATOM    325  CA BSER A  61     -16.397 -19.511  15.251  0.36 10.52           C
ANISOU  325  CA BSER A  61     1481   1095   1421   -375    229      8       C
ATOM    326  C  BSER A  61     -17.845 -19.343  15.680  0.36 10.32           C
ANISOU  326  C  BSER A  61     1484   1133   1305   -320    166     22       C
ATOM    327  O  BSER A  61     -18.149 -19.257  16.877  0.36  9.83           O
ANISOU  327  O  BSER A  61     1517   1022   1198   -193    117    -58       O
ATOM    328  CB BSER A  61     -15.910 -20.907  15.603  0.36 11.51           C
ANISOU  328  CB BSER A  61     1572   1102   1700   -386    438    105       C
ATOM    329  OG BSER A  61     -14.959 -21.284  14.648  0.36 12.65           O
ANISOU  329  OG BSER A  61     1654   1198   1955   -276    232    210       O
ATOM    330  N   PHE A  62     -18.729 -19.330  14.694  1.00 11.45           N
ANISOU  330  N   PHE A  62     1460   1289   1600   -452    -77    -46       N
ATOM    331  CA  PHE A  62     -20.160 -19.120  14.903  1.00 10.94           C
ANISOU  331  CA  PHE A  62     1461   1258   1439   -356    -74     12       C
ATOM    332  C   PHE A  62     -20.916 -20.067  13.986  1.00 10.93           C
ANISOU  332  C   PHE A  62     1438   1351   1362   -211     16      3       C
ATOM    333  O   PHE A  62     -20.672 -20.073  12.772  1.00 11.57           O
ANISOU  333  O   PHE A  62     1504   1431   1460   -314      2    -70       O
ATOM    334  CB  PHE A  62     -20.582 -17.673  14.603  1.00 12.77           C
ANISOU  334  CB  PHE A  62     1796   1382   1675   -283    -12     -4       C
ATOM    335  CG  PHE A  62     -22.053 -17.493  14.730  1.00 14.90           C
ANISOU  335  CG  PHE A  62     2000   1812   1848    140     32     41       C
ATOM    336  CD1 PHE A  62     -22.689 -17.612  15.974  1.00 17.18           C
ANISOU  336  CD1 PHE A  62     2065   2252   2210    324    168    -50       C
ATOM    337  CD2 PHE A  62     -22.817 -17.381  13.593  1.00 15.39           C
ANISOU  337  CD2 PHE A  62     1938   1878   2033    184   -235    271       C
ATOM    338  CE1 PHE A  62     -24.078 -17.527  16.085  1.00 19.07           C
ANISOU  338  CE1 PHE A  62     2369   2489   2390    418    140     64       C
ATOM    339  CE2 PHE A  62     -24.210 -17.297  13.685  1.00 17.49           C
ANISOU  339  CE2 PHE A  62     2247   2161   2237    421   -213    204       C
ATOM    340  CZ  PHE A  62     -24.842 -17.364  14.936  1.00 19.86           C
ANISOU  340  CZ  PHE A  62     2629   2458   2460    403    -85    119       C
ATOM    341  N   ASP A  63     -21.801 -20.886  14.579  1.00 10.86           N
ANISOU  341  N   ASP A  63     1339   1397   1391   -231     18     69       N
ATOM    342  CA  ASP A  63     -22.561 -21.872  13.798  1.00 12.83           C
ANISOU  342  CA  ASP A  63     1430   1723   1722   -186   -474    -19       C
ATOM    343  C   ASP A  63     -21.675 -22.671  12.868  1.00 13.18           C
ANISOU  343  C   ASP A  63     1481   1682   1843   -416   -286    -72       C
ATOM    344  O   ASP A  63     -22.078 -23.043  11.756  1.00 14.40           O
ANISOU  344  O   ASP A  63     1717   1829   1927   -566   -231   -101       O
ATOM    345  CB  ASP A  63     -23.732 -21.262  13.028  1.00 14.88           C
ANISOU  345  CB  ASP A  63     1610   2111   1934   -155   -257    213       C
ATOM    346  CG  ASP A  63     -24.912 -20.950  13.898  1.00 16.88           C
ANISOU  346  CG  ASP A  63     1553   2496   2364    170   -477    317       C
ATOM    347  OD1 ASP A  63     -25.957 -20.723  13.259  1.00 17.40           O
ANISOU  347  OD1 ASP A  63     1552   2598   2462    227   -167    784       O
ATOM    348  OD2 ASP A  63     -24.713 -20.793  15.154  1.00 19.97           O
ANISOU  348  OD2 ASP A  63     2047   2800   2742     37   -608     24       O
ATOM    349  N   GLY A  64     -20.494 -23.013  13.354  1.00 12.89           N
ANISOU  349  N   GLY A  64     1603   1317   1976   -223     45    -27       N
ATOM    350  CA  GLY A  64     -19.673 -23.953  12.637  1.00 14.96           C
ANISOU  350  CA  GLY A  64     1911   1549   2225   -284    127   -129       C
ATOM    351  C   GLY A  64     -18.878 -23.378  11.495  1.00 14.64           C
ANISOU  351  C   GLY A  64     1841   1548   2175   -182    135   -176       C
ATOM    352  O   GLY A  64     -18.401 -24.147  10.651  1.00 18.42           O
ANISOU  352  O   GLY A  64     2273   1761   2966   -144    345   -310       O
ATOM    353  N   ALA A  65     -18.711 -22.055  11.432  1.00 12.76           N
ANISOU  353  N   ALA A  65     1600   1438   1809   -264    -43   -134       N
ATOM    354  CA  ALA A  65     -17.775 -21.454  10.488  1.00 13.45           C
ANISOU  354  CA  ALA A  65     1811   1495   1806   -277    -10   -218       C
ATOM    355  C   ALA A  65     -16.964 -20.390  11.223  1.00 12.71           C
ANISOU  355  C   ALA A  65     1725   1397   1708   -152    136    -71       C
ATOM    356  O   ALA A  65     -17.399 -19.853  12.245  1.00 12.27           O
ANISOU  356  O   ALA A  65     1699   1505   1457   -233    130   -346       O
ATOM    357  CB  ALA A  65     -18.545 -20.820   9.314  1.00 15.49           C
ANISOU  357  CB  ALA A  65     2237   1829   1818   -422   -275   -313       C
ATOM    358  N   VAL A  66     -15.785 -20.070  10.690  1.00 12.91           N
ANISOU  358  N   VAL A  66     1643   1380   1883    -68    380   -109       N
ATOM    359  CA  VAL A  66     -14.894 -19.076  11.300  1.00 12.81           C
ANISOU  359  CA  VAL A  66     1662   1237   1968    -54    303    100       C
ATOM    360  C   VAL A  66     -14.938 -17.796  10.485  1.00 11.94           C
ANISOU  360  C   VAL A  66     1689   1187   1660   -210    215    -28       C
ATOM    361  O   VAL A  66     -14.832 -17.818   9.251  1.00 13.38           O
ANISOU  361  O   VAL A  66     2191   1169   1725   -272    536   -160       O
ATOM    362  CB  VAL A  66     -13.454 -19.601  11.447  1.00 15.43           C
ANISOU  362  CB  VAL A  66     1803   1357   2702     -2    195    372       C
ATOM    363  CG1 VAL A  66     -12.503 -18.513  11.921  1.00 15.85           C
ANISOU  363  CG1 VAL A  66     1675   1584   2762     57    129    553       C
ATOM    364  CG2 VAL A  66     -13.425 -20.773  12.413  1.00 17.52           C
ANISOU  364  CG2 VAL A  66     2088   1396   3175     -2    441    608       C
ATOM    365  N   TYR A  67     -15.054 -16.676  11.192  1.00 10.09           N
ANISOU  365  N   TYR A  67     1455   1054   1323   -205    -35   -103       N
ATOM    366  CA  TYR A  67     -15.191 -15.370  10.594  1.00  9.79           C
ANISOU  366  CA  TYR A  67     1246   1149   1323   -187   -158    -67       C
ATOM    367  C   TYR A  67     -14.188 -14.414  11.229  1.00  9.73           C
ANISOU  367  C   TYR A  67     1277   1228   1192    -84   -155     48       C
ATOM    368  O   TYR A  67     -13.972 -14.462  12.446  1.00  9.58           O
ANISOU  368  O   TYR A  67     1386   1228   1029    -57   -195     47       O
ATOM    369  CB  TYR A  67     -16.604 -14.806  10.838  1.00 11.09           C
ANISOU  369  CB  TYR A  67     1436   1380   1397   -300    -92   -199       C
ATOM    370  CG  TYR A  67     -17.707 -15.666  10.288  1.00 11.69           C
ANISOU  370  CG  TYR A  67     1449   1391   1601   -215   -168    -12       C
ATOM    371  CD1 TYR A  67     -18.130 -15.506   8.974  1.00 12.42           C
ANISOU  371  CD1 TYR A  67     1669   1557   1494   -195   -391    108       C
ATOM    372  CD2 TYR A  67     -18.295 -16.644  11.063  1.00 11.64           C
ANISOU  372  CD2 TYR A  67     1368   1556   1500   -208   -123    -52       C
ATOM    373  CE1 TYR A  67     -19.134 -16.290   8.441  1.00 13.55           C
ANISOU  373  CE1 TYR A  67     1645   1821   1681   -229   -284     49       C
ATOM    374  CE2 TYR A  67     -19.312 -17.437  10.555  1.00 12.25           C
ANISOU  374  CE2 TYR A  67     1341   1801   1513   -416   -272   -159       C
ATOM    375  CZ  TYR A  67     -19.735 -17.254   9.240  1.00 12.45           C
ANISOU  375  CZ  TYR A  67     1445   1808   1479   -441   -305   -102       C
ATOM    376  OH  TYR A  67     -20.729 -18.031   8.722  1.00 14.13           O
ANISOU  376  OH  TYR A  67     1853   2016   1498   -499   -418    -26       O
ATOM    377  N   PRO A  68     -13.618 -13.499  10.452  1.00  8.81           N
ANISOU  377  N   PRO A  68     1359   1022    966     13     75    -64       N
ATOM    378  CA  PRO A  68     -12.894 -12.376  11.042  1.00  9.10           C
ANISOU  378  CA  PRO A  68     1126   1053   1278     24     91   -108       C
ATOM    379  C   PRO A  68     -13.871 -11.282  11.422  1.00  9.04           C
ANISOU  379  C   PRO A  68     1098   1082   1254     13    -97    -60       C
ATOM    380  O   PRO A  68     -14.993 -11.222  10.930  1.00  9.29           O
ANISOU  380  O   PRO A  68     1182   1066   1282    -33   -228    -38       O
ATOM    381  CB  PRO A  68     -12.042 -11.903   9.855  1.00 10.09           C
ANISOU  381  CB  PRO A  68     1393   1218   1221     13    182    -98       C
ATOM    382  CG  PRO A  68     -12.998 -12.080   8.636  1.00 10.44           C
ANISOU  382  CG  PRO A  68     1630   1197   1142   -171   -128     49       C
ATOM    383  CD  PRO A  68     -13.796 -13.354   8.988  1.00 10.57           C
ANISOU  383  CD  PRO A  68     1718   1239   1059    -97      9    118       C
ATOM    384  N  ASER A  69     -13.382 -10.364  12.248  0.51  9.18           N
ANISOU  384  N  ASER A  69     1200    920   1368      8   -123    -51       N
ATOM    385  CA ASER A  69     -14.181  -9.238  12.678  0.51  8.80           C
ANISOU  385  CA ASER A  69     1085   1013   1245    -58    -51   -122       C
ATOM    386  C  ASER A  69     -13.256  -8.085  13.036  0.51  8.46           C
ANISOU  386  C  ASER A  69     1055   1028   1134    104   -125    -86       C
ATOM    387  O  ASER A  69     -12.149  -8.304  13.556  0.51  9.41           O
ANISOU  387  O  ASER A  69      995   1109   1473    206   -208     49       O
ATOM    388  CB ASER A  69     -14.993  -9.662  13.898  0.51 10.69           C
ANISOU  388  CB ASER A  69     1345   1231   1486    -50     38   -210       C
ATOM    389  OG ASER A  69     -15.878  -8.644  14.284  0.51 11.02           O
ANISOU  389  OG ASER A  69     1267   1262   1656    -56    -29     -7       O
ATOM    390  N  BSER A  69     -13.441 -10.411  12.334  0.49  8.35           N
ANISOU  390  N  BSER A  69     1042    969   1160     27    -79    -36       N
ATOM    391  CA BSER A  69     -14.208  -9.203  12.583  0.49  7.56           C
ANISOU  391  CA BSER A  69     1000   1054    819    -93     45    -43       C
ATOM    392  C  BSER A  69     -13.302  -8.088  13.076  0.49  7.70           C
ANISOU  392  C  BSER A  69      976   1094    855    -31    -34    -91       C
ATOM    393  O  BSER A  69     -12.277  -8.328  13.738  0.49  8.12           O
ANISOU  393  O  BSER A  69      835   1263    986   -185     17    -53       O
ATOM    394  CB BSER A  69     -15.372  -9.414  13.559  0.49  8.61           C
ANISOU  394  CB BSER A  69     1314   1289    669    -26   -170    127       C
ATOM    395  OG BSER A  69     -14.935  -9.382  14.908  0.49  9.78           O
ANISOU  395  OG BSER A  69     1421   1437    858   -407    131     37       O
ATOM    396  N   ASN A  70     -13.706  -6.861  12.760  1.00  7.78           N
ANISOU  396  N   ASN A  70      988   1000    969    -11    -49    -86       N
ATOM    397  CA  ASN A  70     -12.943  -5.659  13.079  1.00  7.94           C
ANISOU  397  CA  ASN A  70      983    998   1034    120   -110    -66       C
ATOM    398  C   ASN A  70     -13.547  -4.873  14.235  1.00  7.77           C
ANISOU  398  C   ASN A  70      857   1083   1011     10    -35     87       C
ATOM    399  O   ASN A  70     -14.763  -4.912  14.471  1.00  9.59           O
ANISOU  399  O   ASN A  70      836   1201   1608      4    -76   -234       O
ATOM    400  CB  ASN A  70     -12.965  -4.693  11.889  1.00  8.69           C
ANISOU  400  CB  ASN A  70     1082   1143   1078     41   -208     29       C
ATOM    401  CG  ASN A  70     -12.266  -5.256  10.680  1.00  9.25           C
ANISOU  401  CG  ASN A  70      919   1371   1225     19    -95   -185       C
ATOM    402  OD1 ASN A  70     -11.232  -5.937  10.803  1.00  9.13           O
ANISOU  402  OD1 ASN A  70      814   1433   1224    -58    -85   -165       O
ATOM    403  ND2 ASN A  70     -12.825  -4.970   9.491  1.00  9.87           N
ANISOU  403  ND2 ASN A  70     1126   1466   1160    162   -265   -144       N
ATOM    404  N   GLY A  71     -12.675  -4.129  14.924  1.00  7.95           N
ANISOU  404  N   GLY A  71      941   1063   1015   -125   -129    -19       N
ATOM    405  CA  GLY A  71     -13.087  -3.022  15.768  1.00  8.27           C
ANISOU  405  CA  GLY A  71      866   1105   1171    -46    -41    -40       C
ATOM    406  C   GLY A  71     -12.105  -1.882  15.554  1.00  7.92           C
ANISOU  406  C   GLY A  71      734   1173   1103    -72   -195     50       C
ATOM    407  O   GLY A  71     -11.235  -1.939  14.673  1.00  8.40           O
ANISOU  407  O   GLY A  71      952   1065   1175    -54    -66    -26       O
ATOM    408  N   LEU A  72     -12.216  -0.840  16.375  1.00  7.80           N
ANISOU  408  N   LEU A  72      834   1067   1061   -159   -150   -108       N
ATOM    409  CA  LEU A  72     -11.385   0.355  16.242  1.00  7.97           C
ANISOU  409  CA  LEU A  72      844   1135   1048   -149   -223     -3       C
ATOM    410  C   LEU A  72     -10.771   0.743  17.584  1.00  8.12           C
ANISOU  410  C   LEU A  72      818   1095   1174    -61    106   -101       C
ATOM    411  O   LEU A  72     -11.337   0.459  18.645  1.00  8.25           O
ANISOU  411  O   LEU A  72      793   1206   1134    -35    -77   -103       O
ATOM    412  CB  LEU A  72     -12.210   1.558  15.754  1.00  9.21           C
ANISOU  412  CB  LEU A  72     1123   1102   1276   -191   -229    242       C
ATOM    413  CG  LEU A  72     -11.455   2.660  15.008  1.00 10.38           C
ANISOU  413  CG  LEU A  72     1356   1285   1305   -162    -72    185       C
ATOM    414  CD1 LEU A  72     -10.956   2.154  13.632  1.00 11.40           C
ANISOU  414  CD1 LEU A  72     1409   1569   1353   -389    102    247       C
ATOM    415  CD2 LEU A  72     -12.383   3.889  14.859  1.00 10.69           C
ANISOU  415  CD2 LEU A  72     1502   1126   1434   -136   -390    157       C
ATOM    416  N   ILE A  73      -9.595   1.379  17.524  1.00  8.54           N
ANISOU  416  N   ILE A  73      898   1101   1247   -145      1    -48       N
ATOM    417  CA  ILE A  73      -8.933   1.955  18.694  1.00  8.95           C
ANISOU  417  CA  ILE A  73     1015   1153   1231    -20   -274   -225       C
ATOM    418  C   ILE A  73      -8.557   3.369  18.294  1.00  8.97           C
ANISOU  418  C   ILE A  73      988   1224   1194    -83   -192   -248       C
ATOM    419  O   ILE A  73      -7.941   3.567  17.242  1.00  9.63           O
ANISOU  419  O   ILE A  73     1045   1289   1324    -98     -1   -153       O
ATOM    420  CB  ILE A  73      -7.661   1.165  19.079  1.00  8.77           C
ANISOU  420  CB  ILE A  73      825   1150   1359     23   -358   -194       C
ATOM    421  CG1 ILE A  73      -7.998  -0.300  19.367  1.00 10.08           C
ANISOU  421  CG1 ILE A  73     1110   1227   1492     84   -196   -167       C
ATOM    422  CG2 ILE A  73      -6.977   1.805  20.263  1.00 10.41           C
ANISOU  422  CG2 ILE A  73     1169   1397   1390    103   -435   -138       C
ATOM    423  CD1 ILE A  73      -6.800  -1.239  19.212  1.00 11.48           C
ANISOU  423  CD1 ILE A  73     1148   1500   1714    195   -207    -60       C
ATOM    424  N   VAL A  74      -8.907   4.347  19.126  1.00  9.32           N
ANISOU  424  N   VAL A  74      924   1166   1450    -15   -126   -144       N
ATOM    425  CA  VAL A  74      -8.598   5.737  18.825  1.00  9.45           C
ANISOU  425  CA  VAL A  74      958   1156   1476    -97    -98   -141       C
ATOM    426  C   VAL A  74      -7.885   6.358  20.019  1.00  9.58           C
ANISOU  426  C   VAL A  74      874   1293   1474    -93    -95   -288       C
ATOM    427  O   VAL A  74      -8.389   6.332  21.147  1.00 10.77           O
ANISOU  427  O   VAL A  74     1096   1365   1632   -246    -27   -285       O
ATOM    428  CB  VAL A  74      -9.860   6.542  18.479  1.00 10.46           C
ANISOU  428  CB  VAL A  74     1214   1209   1553    -47   -100   -105       C
ATOM    429  CG1 VAL A  74      -9.478   7.959  18.038  1.00 11.41           C
ANISOU  429  CG1 VAL A  74     1248   1241   1847    -79    -92   -122       C
ATOM    430  CG2 VAL A  74     -10.686   5.820  17.402  1.00 11.11           C
ANISOU  430  CG2 VAL A  74     1049   1447   1726   -146   -222   -212       C
ATOM    431  N  AARG A  75      -6.724   6.949  19.762  0.57 10.40           N
ANISOU  431  N  AARG A  75      879   1409   1665   -177   -279   -268       N
ATOM    432  CA AARG A  75      -6.001   7.606  20.838  0.57 12.54           C
ANISOU  432  CA AARG A  75      964   1645   2156    -62   -227   -478       C
ATOM    433  C  AARG A  75      -6.812   8.792  21.346  0.57 13.08           C
ANISOU  433  C  AARG A  75     1111   1631   2229     27   -362   -334       C
ATOM    434  O  AARG A  75      -7.414   9.542  20.575  0.57 13.13           O
ANISOU  434  O  AARG A  75     1277   1572   2139   -145   -419   -197       O
ATOM    435  CB AARG A  75      -4.620   8.056  20.352  0.57 13.77           C
ANISOU  435  CB AARG A  75      890   1899   2444   -259   -169   -629       C
ATOM    436  CG AARG A  75      -3.834   8.759  21.454  0.57 15.39           C
ANISOU  436  CG AARG A  75     1069   2133   2644   -280   -359   -729       C
ATOM    437  CD AARG A  75      -2.339   8.483  21.392  0.57 17.45           C
ANISOU  437  CD AARG A  75     1474   2279   2878   -413   -427   -622       C
ATOM    438  NE AARG A  75      -1.654   9.042  22.551  0.57 18.38           N
ANISOU  438  NE AARG A  75     1559   2356   3068   -475   -532   -636       N
ATOM    439  CZ AARG A  75      -0.339   9.077  22.706  0.57 20.91           C
ANISOU  439  CZ AARG A  75     2081   2428   3437   -377   -196   -563       C
ATOM    440  NH1AARG A  75       0.483   8.660  21.755  0.57 22.46           N
ANISOU  440  NH1AARG A  75     2408   2522   3603   -239    244   -422       N
ATOM    441  NH2AARG A  75       0.166   9.562  23.839  0.57 20.79           N
ANISOU  441  NH2AARG A  75     2088   2371   3439   -615   -511   -728       N
ATOM    442  N  BARG A  75      -6.728   6.959  19.766  0.43 10.78           N
ANISOU  442  N  BARG A  75     1008   1413   1676   -222   -194   -340       N
ATOM    443  CA BARG A  75      -5.984   7.577  20.854  0.43 12.98           C
ANISOU  443  CA BARG A  75     1215   1635   2081   -204   -114   -576       C
ATOM    444  C  BARG A  75      -6.719   8.825  21.344  0.43 13.87           C
ANISOU  444  C  BARG A  75     1431   1648   2192    -83   -231   -568       C
ATOM    445  O  BARG A  75      -7.157   9.657  20.550  0.43 14.03           O
ANISOU  445  O  BARG A  75     1655   1597   2078    -77   -147   -667       O
ATOM    446  CB BARG A  75      -4.564   7.922  20.403  0.43 14.19           C
ANISOU  446  CB BARG A  75     1209   1860   2324   -428     16   -656       C
ATOM    447  CG BARG A  75      -3.663   8.360  21.561  0.43 15.83           C
ANISOU  447  CG BARG A  75     1456   2087   2474   -484     12   -746       C
ATOM    448  CD BARG A  75      -2.226   8.604  21.094  0.43 17.95           C
ANISOU  448  CD BARG A  75     1760   2345   2716   -616     75   -628       C
ATOM    449  NE BARG A  75      -2.179   9.525  19.964  0.43 18.84           N
ANISOU  449  NE BARG A  75     1808   2481   2870   -776     12   -553       N
ATOM    450  CZ BARG A  75      -1.550   9.280  18.821  0.43 20.62           C
ANISOU  450  CZ BARG A  75     2259   2605   2972   -808     -3   -613       C
ATOM    451  NH1BARG A  75      -0.842   8.168  18.641  0.43 21.25           N
ANISOU  451  NH1BARG A  75     2303   2708   3063   -740     73   -720       N
ATOM    452  NH2BARG A  75      -1.634  10.167  17.832  0.43 20.48           N
ANISOU  452  NH2BARG A  75     2288   2553   2940  -1056     13   -507       N
ATOM    453  N   ASP A  76      -6.805   8.933  22.681  1.00 13.82           N
ANISOU  453  N   ASP A  76     1306   1744   2200      9   -314   -655       N
ATOM    454  CA  ASP A  76      -7.594   9.915  23.436  1.00 16.62           C
ANISOU  454  CA  ASP A  76     1969   2065   2281   -136   -406   -773       C
ATOM    455  C   ASP A  76      -6.633  10.536  24.458  1.00 18.83           C
ANISOU  455  C   ASP A  76     2220   2222   2711    -50   -442   -817       C
ATOM    456  O   ASP A  76      -6.702  10.256  25.648  1.00 18.78           O
ANISOU  456  O   ASP A  76     2032   2367   2736    128   -638   -951       O
ATOM    457  CB  ASP A  76      -8.745   9.161  24.169  1.00 16.85           C
ANISOU  457  CB  ASP A  76     1689   2201   2514     38     32   -578       C
ATOM    458  CG  ASP A  76      -9.739  10.079  24.915  1.00 17.40           C
ANISOU  458  CG  ASP A  76     1882   2110   2620     36    -92   -349       C
ATOM    459  OD1 ASP A  76      -9.864  11.313  24.608  1.00 16.63           O
ANISOU  459  OD1 ASP A  76     2040   1963   2315     65   -395   -412       O
ATOM    460  OD2 ASP A  76     -10.518   9.492  25.739  1.00 17.32           O
ANISOU  460  OD2 ASP A  76     1927   1990   2665     10      2   -323       O
ATOM    461  N   GLY A  77      -5.774  11.423  23.971  1.00 20.17           N
ANISOU  461  N   GLY A  77     2535   2191   2939   -461   -613   -852       N
ATOM    462  CA  GLY A  77      -4.678  11.941  24.784  1.00 21.20           C
ANISOU  462  CA  GLY A  77     2487   2396   3173   -759   -496   -739       C
ATOM    463  C   GLY A  77      -3.688  10.851  25.164  1.00 20.60           C
ANISOU  463  C   GLY A  77     2164   2523   3140   -839   -561   -966       C
ATOM    464  O   GLY A  77      -3.059  10.224  24.307  1.00 22.42           O
ANISOU  464  O   GLY A  77     2352   2831   3334   -860   -284   -817       O
ATOM    465  N   ASP A  78      -3.537  10.618  26.459  1.00 19.99           N
ANISOU  465  N   ASP A  78     2053   2481   3060   -714   -702   -899       N
ATOM    466  CA  ASP A  78      -2.774   9.494  26.987  1.00 20.30           C
ANISOU  466  CA  ASP A  78     2094   2560   3059   -620   -860   -884       C
ATOM    467  C   ASP A  78      -3.641   8.297  27.373  1.00 17.84           C
ANISOU  467  C   ASP A  78     1710   2431   2639   -321   -659   -993       C
ATOM    468  O   ASP A  78      -3.197   7.411  28.123  1.00 19.05           O
ANISOU  468  O   ASP A  78     1632   2630   2976    -88   -785   -935       O
ATOM    469  CB  ASP A  78      -1.830   9.956  28.088  1.00 23.70           C
ANISOU  469  CB  ASP A  78     2759   2822   3424   -723  -1069  -1047       C
ATOM    470  CG  ASP A  78      -2.561  10.472  29.290  1.00 28.16           C
ANISOU  470  CG  ASP A  78     3492   3142   4064   -712  -1057  -1049       C
ATOM    471  OD1 ASP A  78      -3.806  10.453  29.302  1.00 30.30           O
ANISOU  471  OD1 ASP A  78     3993   3262   4256   -650   -886  -1117       O
ATOM    472  OD2 ASP A  78      -1.874  10.930  30.229  1.00 30.61           O
ANISOU  472  OD2 ASP A  78     3973   3340   4319   -637  -1058  -1061       O
ATOM    473  N   GLU A  79      -4.853   8.243  26.852  1.00 14.98           N
ANISOU  473  N   GLU A  79     1283   2203   2204   -427   -308   -886       N
ATOM    474  C   GLU A  79      -6.199   6.635  25.650  1.00 13.41           C
ANISOU  474  C   GLU A  79     1175   2027   1894   -235   -350   -666       C
ATOM    475  O   GLU A  79      -5.915   7.265  24.639  1.00 13.33           O
ANISOU  475  O   GLU A  79     1220   1858   1987   -244   -275   -441       O
ATOM    476  CA AGLU A  79      -5.769   7.124  27.023  0.48 14.23           C
ANISOU  476  CA AGLU A  79     1211   2103   2094   -428   -217   -815       C
ATOM    477  CB AGLU A  79      -7.023   7.566  27.785  0.48 14.97           C
ANISOU  477  CB AGLU A  79     1367   2201   2122   -397     28   -837       C
ATOM    478  CG AGLU A  79      -6.721   8.096  29.160  0.48 17.13           C
ANISOU  478  CG AGLU A  79     1673   2303   2531   -340    157   -868       C
ATOM    479  CD AGLU A  79      -7.923   8.726  29.828  0.48 19.12           C
ANISOU  479  CD AGLU A  79     1910   2413   2941   -314    330   -971       C
ATOM    480  OE1AGLU A  79      -9.087   8.338  29.525  0.48 18.40           O
ANISOU  480  OE1AGLU A  79     1762   2282   2945   -372    212  -1251       O
ATOM    481  OE2AGLU A  79      -7.696   9.601  30.674  0.48 21.24           O
ANISOU  481  OE2AGLU A  79     2210   2573   3288   -272    468   -799       O
ATOM    482  CA BGLU A  79      -5.715   7.083  27.021  0.52 14.47           C
ANISOU  482  CA BGLU A  79     1368   2126   2006   -358   -357   -814       C
ATOM    483  CB BGLU A  79      -6.902   7.387  27.943  0.52 15.92           C
ANISOU  483  CB BGLU A  79     1870   2258   1922   -189   -341   -820       C
ATOM    484  CG BGLU A  79      -6.454   7.725  29.355  0.52 17.82           C
ANISOU  484  CG BGLU A  79     2337   2385   2047   -221   -326   -964       C
ATOM    485  CD BGLU A  79      -7.565   8.298  30.216  0.52 19.76           C
ANISOU  485  CD BGLU A  79     2713   2556   2238   -105   -405   -990       C
ATOM    486  OE1BGLU A  79      -8.715   8.438  29.727  0.52 21.48           O
ANISOU  486  OE1BGLU A  79     2957   2648   2557     51   -326   -914       O
ATOM    487  OE2BGLU A  79      -7.284   8.600  31.391  0.52 20.34           O
ANISOU  487  OE2BGLU A  79     2942   2592   2193   -223   -244  -1108       O
ATOM    488  N   LEU A  80      -6.930   5.517  25.629  1.00 11.42           N
ANISOU  488  N   LEU A  80      908   1752   1679    -64   -463   -584       N
ATOM    489  CA  LEU A  80      -7.511   4.991  24.387  1.00 10.93           C
ANISOU  489  CA  LEU A  80      944   1620   1588    -31   -355   -554       C
ATOM    490  C   LEU A  80      -9.011   4.804  24.526  1.00  9.93           C
ANISOU  490  C   LEU A  80      901   1561   1313    -24   -302   -278       C
ATOM    491  O   LEU A  80      -9.502   4.367  25.576  1.00 10.90           O
ANISOU  491  O   LEU A  80     1006   1762   1375    -49   -344   -307       O
ATOM    492  CB  LEU A  80      -6.918   3.629  24.041  1.00 11.22           C
ANISOU  492  CB  LEU A  80      924   1659   1680     27   -209   -358       C
ATOM    493  CG  LEU A  80      -5.389   3.593  23.885  1.00 11.98           C
ANISOU  493  CG  LEU A  80     1052   1613   1888     55    -31   -315       C
ATOM    494  CD1 LEU A  80      -4.927   2.155  23.728  1.00 12.77           C
ANISOU  494  CD1 LEU A  80     1201   1685   1965    324   -324   -316       C
ATOM    495  CD2 LEU A  80      -4.918   4.492  22.725  1.00 13.15           C
ANISOU  495  CD2 LEU A  80     1284   1644   2068      4   -190   -255       C
ATOM    496  N   LEU A  81      -9.713   5.108  23.437  1.00  9.95           N
ANISOU  496  N   LEU A  81     1001   1348   1430    -98   -321   -312       N
ATOM    497  CA  LEU A  81     -11.126   4.783  23.275  1.00  9.17           C
ANISOU  497  CA  LEU A  81      839   1227   1419    -91   -269   -226       C
ATOM    498  C   LEU A  81     -11.202   3.548  22.384  1.00  8.65           C
ANISOU  498  C   LEU A  81      906   1212   1167    -39   -327   -146       C
ATOM    499  O   LEU A  81     -10.608   3.517  21.294  1.00  9.22           O
ANISOU  499  O   LEU A  81      991   1261   1252   -211   -124   -115       O
ATOM    500  CB  LEU A  81     -11.820   5.956  22.591  1.00 10.05           C
ANISOU  500  CB  LEU A  81      929   1313   1578     15   -244   -261       C
ATOM    501  CG  LEU A  81     -13.259   5.670  22.176  1.00 10.07           C
ANISOU  501  CG  LEU A  81      974   1403   1451     27   -192   -105       C
ATOM    502  CD1 LEU A  81     -14.163   5.423  23.367  1.00 10.49           C
ANISOU  502  CD1 LEU A  81      876   1556   1554     51   -187    -23       C
ATOM    503  CD2 LEU A  81     -13.816   6.817  21.319  1.00 11.12           C
ANISOU  503  CD2 LEU A  81     1412   1301   1511    108   -419   -130       C
ATOM    504  N   LEU A  82     -11.918   2.531  22.852  1.00  8.78           N
ANISOU  504  N   LEU A  82      974   1022   1339     -5   -254   -116       N
ATOM    505  CA  LEU A  82     -12.118   1.291  22.099  1.00  8.62           C
ANISOU  505  CA  LEU A  82      994    998   1284     27   -404   -109       C
ATOM    506  C   LEU A  82     -13.503   1.293  21.468  1.00  8.30           C
ANISOU  506  C   LEU A  82      829   1156   1170    -58   -163   -151       C
ATOM    507  O   LEU A  82     -14.491   1.637  22.126  1.00  8.73           O
ANISOU  507  O   LEU A  82      892   1340   1084    -69   -127   -125       O
ATOM    508  CB  LEU A  82     -12.018   0.107  23.063  1.00  8.46           C
ANISOU  508  CB  LEU A  82     1077   1102   1037     35   -253     16       C
ATOM    509  CG  LEU A  82     -12.202  -1.283  22.466  1.00  9.23           C
ANISOU  509  CG  LEU A  82     1152   1204   1153     79   -315   -104       C
ATOM    510  CD1 LEU A  82     -11.066  -1.581  21.478  1.00  9.97           C
ANISOU  510  CD1 LEU A  82     1235   1423   1129    129   -175   -118       C
ATOM    511  CD2 LEU A  82     -12.267  -2.328  23.566  1.00 10.48           C
ANISOU  511  CD2 LEU A  82     1238   1221   1521    -30   -184     78       C
ATOM    512  N   ILE A  83     -13.584   0.893  20.196  1.00  7.79           N
ANISOU  512  N   ILE A  83      805   1154   1002    -83   -186    -44       N
ATOM    513  CA  ILE A  83     -14.866   0.669  19.542  1.00  7.59           C
ANISOU  513  CA  ILE A  83      791   1005   1087   -155   -143    -71       C
ATOM    514  C   ILE A  83     -14.986  -0.807  19.261  1.00  7.38           C
ANISOU  514  C   ILE A  83      751   1100    953     30   -162     -8       C
ATOM    515  O   ILE A  83     -14.218  -1.350  18.448  1.00  8.32           O
ANISOU  515  O   ILE A  83      905   1212   1044   -107    -85      8       O
ATOM    516  CB  ILE A  83     -14.992   1.450  18.234  1.00  8.63           C
ANISOU  516  CB  ILE A  83     1098    995   1186    -98   -228     35       C
ATOM    517  CG1 ILE A  83     -14.609   2.930  18.375  1.00  8.72           C
ANISOU  517  CG1 ILE A  83     1000   1037   1276    -14   -171   -127       C
ATOM    518  CG2 ILE A  83     -16.431   1.298  17.681  1.00  8.74           C
ANISOU  518  CG2 ILE A  83      998   1183   1140   -133   -406    116       C
ATOM    519  CD1 ILE A  83     -15.448   3.760  19.350  1.00  9.71           C
ANISOU  519  CD1 ILE A  83     1108   1254   1327    -66   -101   -195       C
ATOM    520  N   ASP A  84     -15.980  -1.427  19.917  1.00  7.48           N
ANISOU  520  N   ASP A  84      850   1061    930   -157   -151    -12       N
ATOM    521  CA  ASP A  84     -16.324  -2.839  19.755  1.00  7.50           C
ANISOU  521  CA  ASP A  84      751   1116    983    -26   -108    -68       C
ATOM    522  C   ASP A  84     -15.361  -3.801  20.429  1.00  7.74           C
ANISOU  522  C   ASP A  84      831   1165    945    -36   -199    -34       C
ATOM    523  O   ASP A  84     -14.137  -3.585  20.495  1.00  8.45           O
ANISOU  523  O   ASP A  84      805   1241   1165      2   -268     -7       O
ATOM    524  CB  ASP A  84     -16.626  -3.175  18.285  1.00  8.00           C
ANISOU  524  CB  ASP A  84      799   1257    983     -8   -245     34       C
ATOM    525  CG  ASP A  84     -17.893  -2.479  17.819  1.00  7.73           C
ANISOU  525  CG  ASP A  84      749   1157   1033     -7     37    -20       C
ATOM    526  OD1 ASP A  84     -18.824  -2.347  18.647  1.00  8.34           O
ANISOU  526  OD1 ASP A  84      851   1168   1150    -52   -220    -46       O
ATOM    527  OD2 ASP A  84     -17.974  -2.100  16.637  1.00  7.75           O
ANISOU  527  OD2 ASP A  84      841   1140    965    -35    -72     22       O
ATOM    528  N   THR A  85     -15.927  -4.879  20.953  1.00  7.96           N
ANISOU  528  N   THR A  85      962   1029   1033    -33   -210    125       N
ATOM    529  CA  THR A  85     -15.105  -5.949  21.489  1.00  7.44           C
ANISOU  529  CA  THR A  85      881   1047    900     46    -70    160       C
ATOM    530  C   THR A  85     -14.490  -6.743  20.343  1.00  8.14           C
ANISOU  530  C   THR A  85      864   1079   1149    -53    -90     98       C
ATOM    531  O   THR A  85     -14.728  -6.489  19.168  1.00  8.22           O
ANISOU  531  O   THR A  85      941    984   1199    -80   -124     78       O
ATOM    532  CB  THR A  85     -15.940  -6.910  22.346  1.00  8.74           C
ANISOU  532  CB  THR A  85     1038   1164   1119     18   -192     16       C
ATOM    533  OG1 THR A  85     -16.861  -7.582  21.472  1.00  8.97           O
ANISOU  533  OG1 THR A  85      941   1224   1241    -83   -184      8       O
ATOM    534  CG2 THR A  85     -16.695  -6.211  23.492  1.00  8.96           C
ANISOU  534  CG2 THR A  85      993   1345   1066     62    -45     23       C
ATOM    535  N   ALA A  86     -13.717  -7.771  20.705  1.00  8.34           N
ANISOU  535  N   ALA A  86      984   1026   1158     85    -54    -31       N
ATOM    536  CA  ALA A  86     -13.068  -8.666  19.744  1.00  8.59           C
ANISOU  536  CA  ALA A  86      781   1125   1358     39   -151      8       C
ATOM    537  C   ALA A  86     -13.846  -9.973  19.570  1.00  9.66           C
ANISOU  537  C   ALA A  86     1046   1128   1494     80    -36    100       C
ATOM    538  O   ALA A  86     -13.267 -10.993  19.167  1.00 11.26           O
ANISOU  538  O   ALA A  86     1170   1288   1821    227   -120    -60       O
ATOM    539  CB  ALA A  86     -11.609  -8.919  20.152  1.00 10.53           C
ANISOU  539  CB  ALA A  86     1177   1382   1442     75   -113    199       C
ATOM    540  N   TRP A  87     -15.155  -9.957  19.869  1.00  9.45           N
ANISOU  540  N   TRP A  87      927   1105   1557   -192     -1     94       N
ATOM    541  CA  TRP A  87     -16.041 -11.088  19.632  1.00  9.38           C
ANISOU  541  CA  TRP A  87     1091   1088   1384    -15     94     58       C
ATOM    542  C   TRP A  87     -15.716 -12.245  20.563  1.00 10.04           C
ANISOU  542  C   TRP A  87     1081   1159   1573     55    -30    211       C
ATOM    543  O   TRP A  87     -15.261 -13.307  20.126  1.00 12.27           O
ANISOU  543  O   TRP A  87     1437   1247   1978    183    -77    212       O
ATOM    544  CB  TRP A  87     -16.022 -11.512  18.161  1.00  9.84           C
ANISOU  544  CB  TRP A  87     1054   1206   1478   -245    135     13       C
ATOM    545  CG  TRP A  87     -17.191 -12.377  17.737  1.00  9.40           C
ANISOU  545  CG  TRP A  87     1078   1073   1421    -27     27     35       C
ATOM    546  CD1 TRP A  87     -18.182 -12.952  18.518  1.00 10.36           C
ANISOU  546  CD1 TRP A  87     1248   1114   1574     33   -143   -129       C
ATOM    547  CD2 TRP A  87     -17.476 -12.759  16.398  1.00 10.40           C
ANISOU  547  CD2 TRP A  87     1406   1119   1424   -146    -49   -195       C
ATOM    548  NE1 TRP A  87     -19.040 -13.669  17.726  1.00 10.43           N
ANISOU  548  NE1 TRP A  87     1284   1108   1569   -147    136   -193       N
ATOM    549  CE2 TRP A  87     -18.637 -13.561  16.416  1.00 11.25           C
ANISOU  549  CE2 TRP A  87     1422   1183   1670   -188     85   -367       C
ATOM    550  CE3 TRP A  87     -16.865 -12.485  15.171  1.00 11.36           C
ANISOU  550  CE3 TRP A  87     1610   1296   1410    -14    290   -315       C
ATOM    551  CZ2 TRP A  87     -19.196 -14.087  15.246  1.00 13.43           C
ANISOU  551  CZ2 TRP A  87     1773   1329   2001   -305    372   -523       C
ATOM    552  CZ3 TRP A  87     -17.409 -13.024  14.017  1.00 13.85           C
ANISOU  552  CZ3 TRP A  87     2207   1310   1744   -274    202   -615       C
ATOM    553  CH2 TRP A  87     -18.568 -13.802  14.055  1.00 14.37           C
ANISOU  553  CH2 TRP A  87     2139   1404   1916   -413    148   -579       C
ATOM    554  N   GLY A  88     -15.954 -12.027  21.863  1.00 10.53           N
ANISOU  554  N   GLY A  88     1276   1329   1397    -46     27    317       N
ATOM    555  CA  GLY A  88     -15.793 -13.083  22.845  1.00 12.23           C
ANISOU  555  CA  GLY A  88     1629   1503   1516    -42   -130    411       C
ATOM    556  C   GLY A  88     -14.918 -12.650  23.992  1.00 11.35           C
ANISOU  556  C   GLY A  88     1370   1455   1489     74    -26    403       C
ATOM    557  O   GLY A  88     -14.060 -11.771  23.854  1.00 10.50           O
ANISOU  557  O   GLY A  88     1285   1271   1432     42     14    333       O
ATOM    558  N   ALA A  89     -15.118 -13.305  25.140  1.00 11.57           N
ANISOU  558  N   ALA A  89     1499   1599   1298    -90   -228    387       N
ATOM    559  CA  ALA A  89     -14.357 -12.968  26.339  1.00 11.99           C
ANISOU  559  CA  ALA A  89     1418   1792   1347    121    -86    236       C
ATOM    560  C   ALA A  89     -12.860 -13.211  26.166  1.00 11.57           C
ANISOU  560  C   ALA A  89     1384   1532   1480     85   -123    412       C
ATOM    561  O   ALA A  89     -12.048 -12.315  26.438  1.00 11.72           O
ANISOU  561  O   ALA A  89     1496   1608   1351   -121   -136    210       O
ATOM    562  CB  ALA A  89     -14.896 -13.772  27.522  1.00 12.95           C
ANISOU  562  CB  ALA A  89     1753   1882   1286   -100     23    289       C
ATOM    563  N  ALYS A  90     -12.473 -14.425  25.746  0.66 11.83           N
ANISOU  563  N  ALYS A  90     1475   1477   1543     73    -87    317       N
ATOM    564  CA ALYS A  90     -11.045 -14.688  25.582  0.66 12.02           C
ANISOU  564  CA ALYS A  90     1606   1404   1558     32    -20    305       C
ATOM    565  C  ALYS A  90     -10.442 -13.783  24.526  0.66 10.61           C
ANISOU  565  C  ALYS A  90     1275   1287   1469    188    -23    215       C
ATOM    566  O  ALYS A  90      -9.350 -13.233  24.717  0.66 10.47           O
ANISOU  566  O  ALYS A  90     1232   1278   1469    190    -42    193       O
ATOM    567  CB ALYS A  90     -10.779 -16.146  25.240  0.66 12.99           C
ANISOU  567  CB ALYS A  90     1953   1280   1704     46   -110    333       C
ATOM    568  CG ALYS A  90     -10.814 -17.083  26.442  0.66 14.52           C
ANISOU  568  CG ALYS A  90     2187   1316   2016      3    -52    290       C
ATOM    569  CD ALYS A  90     -10.226 -18.426  26.068  0.66 15.70           C
ANISOU  569  CD ALYS A  90     2402   1408   2156    -90   -296    213       C
ATOM    570  CE ALYS A  90     -10.404 -19.442  27.164  0.66 16.04           C
ANISOU  570  CE ALYS A  90     2251   1476   2367   -322   -315    253       C
ATOM    571  NZ ALYS A  90      -9.835 -20.744  26.717  0.66 15.25           N
ANISOU  571  NZ ALYS A  90     1843   1528   2424   -350   -248    351       N
ATOM    572  N  BLYS A  90     -12.481 -14.408  25.710  0.34 11.50           N
ANISOU  572  N  BLYS A  90     1434   1488   1447     72    -86    268       N
ATOM    573  CA BLYS A  90     -11.059 -14.712  25.584  0.34 11.37           C
ANISOU  573  CA BLYS A  90     1480   1425   1414     62    -70    160       C
ATOM    574  C  BLYS A  90     -10.402 -13.899  24.477  0.34 10.71           C
ANISOU  574  C  BLYS A  90     1283   1312   1476    158   -154    156       C
ATOM    575  O  BLYS A  90      -9.234 -13.509  24.601  0.34 11.19           O
ANISOU  575  O  BLYS A  90     1271   1282   1698    140   -335    185       O
ATOM    576  CB BLYS A  90     -10.866 -16.215  25.407  0.34 11.52           C
ANISOU  576  CB BLYS A  90     1646   1392   1337     93    -53     15       C
ATOM    577  CG BLYS A  90     -11.464 -16.991  26.581  0.34 11.90           C
ANISOU  577  CG BLYS A  90     1724   1356   1440    -44     20    -60       C
ATOM    578  CD BLYS A  90     -11.160 -18.475  26.560  0.34 11.40           C
ANISOU  578  CD BLYS A  90     1586   1222   1525    -27   -111    -70       C
ATOM    579  CE BLYS A  90      -9.681 -18.781  26.526  0.34 11.86           C
ANISOU  579  CE BLYS A  90     1743   1190   1572     45   -306     27       C
ATOM    580  NZ BLYS A  90      -9.465 -20.250  26.377  0.34 12.92           N
ANISOU  580  NZ BLYS A  90     1944   1218   1745     70   -141    229       N
ATOM    581  N   ASN A  91     -11.133 -13.616  23.399  1.00 10.02           N
ANISOU  581  N   ASN A  91     1203   1280   1323    195   -132    118       N
ATOM    582  CA  ASN A  91     -10.595 -12.735  22.367  1.00 10.53           C
ANISOU  582  CA  ASN A  91     1216   1338   1448     76   -162    247       C
ATOM    583  C   ASN A  91     -10.396 -11.323  22.914  1.00 10.27           C
ANISOU  583  C   ASN A  91     1131   1418   1352     39   -370    111       C
ATOM    584  O   ASN A  91      -9.424 -10.644  22.579  1.00 10.30           O
ANISOU  584  O   ASN A  91     1170   1377   1368     91   -219    -33       O
ATOM    585  CB  ASN A  91     -11.539 -12.647  21.164  1.00  9.87           C
ANISOU  585  CB  ASN A  91     1147   1282   1320    276   -245    107       C
ATOM    586  CG  ASN A  91     -11.394 -13.800  20.203  1.00 10.31           C
ANISOU  586  CG  ASN A  91     1266   1243   1410    312   -143     80       C
ATOM    587  OD1 ASN A  91     -10.592 -14.716  20.415  1.00 13.51           O
ANISOU  587  OD1 ASN A  91     1665   1466   2003    475   -555   -259       O
ATOM    588  ND2 ASN A  91     -12.175 -13.766  19.124  1.00  9.66           N
ANISOU  588  ND2 ASN A  91     1187   1199   1284    245    -66    137       N
ATOM    589  N   THR A  92     -11.350 -10.846  23.730  1.00  9.55           N
ANISOU  589  N   THR A  92     1087   1397   1144    144   -145    103       N
ATOM    590  CA  THR A  92     -11.260  -9.481  24.249  1.00  9.76           C
ANISOU  590  CA  THR A  92     1044   1432   1233     79   -137    139       C
ATOM    591  C   THR A  92     -10.157  -9.346  25.305  1.00  9.57           C
ANISOU  591  C   THR A  92     1033   1522   1084     20   -118     93       C
ATOM    592  O   THR A  92      -9.479  -8.316  25.365  1.00  9.91           O
ANISOU  592  O   THR A  92     1049   1544   1175     71   -319     -1       O
ATOM    593  CB  THR A  92     -12.642  -9.020  24.730  1.00  9.62           C
ANISOU  593  CB  THR A  92     1007   1388   1261    155   -190    189       C
ATOM    594  OG1 THR A  92     -13.546  -9.052  23.614  1.00  9.83           O
ANISOU  594  OG1 THR A  92     1107   1352   1274    150    -89    219       O
ATOM    595  CG2 THR A  92     -12.604  -7.592  25.267  1.00 10.41           C
ANISOU  595  CG2 THR A  92     1138   1473   1345     57    -79     17       C
ATOM    596  N   ALA A  93      -9.898 -10.404  26.097  1.00 10.09           N
ANISOU  596  N   ALA A  93     1184   1508   1142    149   -205    164       N
ATOM    597  CA  ALA A  93      -8.727 -10.356  26.966  1.00 10.76           C
ANISOU  597  CA  ALA A  93     1199   1709   1179    163   -391    269       C
ATOM    598  C   ALA A  93      -7.462 -10.317  26.121  1.00 10.24           C
ANISOU  598  C   ALA A  93     1062   1613   1215    111   -342    255       C
ATOM    599  O   ALA A  93      -6.509  -9.602  26.455  1.00 11.03           O
ANISOU  599  O   ALA A  93     1132   1596   1465     89   -358    176       O
ATOM    600  CB  ALA A  93      -8.723 -11.581  27.889  1.00 12.75           C
ANISOU  600  CB  ALA A  93     1664   1814   1365    193   -218    388       C
ATOM    601  N   ALA A  94      -7.436 -11.065  25.020  1.00 10.15           N
ANISOU  601  N   ALA A  94     1067   1544   1245    176   -125    256       N
ATOM    602  CA  ALA A  94      -6.266 -11.027  24.150  1.00 10.16           C
ANISOU  602  CA  ALA A  94     1179   1453   1230    113   -270    137       C
ATOM    603  C   ALA A  94      -6.111  -9.660  23.511  1.00 10.38           C
ANISOU  603  C   ALA A  94     1242   1528   1172     60    -36    171       C
ATOM    604  O   ALA A  94      -4.985  -9.191  23.301  1.00 10.88           O
ANISOU  604  O   ALA A  94     1139   1562   1433     63     -9    118       O
ATOM    605  CB  ALA A  94      -6.352 -12.132  23.106  1.00 10.97           C
ANISOU  605  CB  ALA A  94     1290   1513   1364    -26   -197     64       C
ATOM    606  N   LEU A  95      -7.240  -9.010  23.189  1.00  9.79           N
ANISOU  606  N   LEU A  95     1264   1362   1093    288   -210     95       N
ATOM    607  CA  LEU A  95      -7.192  -7.645  22.662  1.00  9.56           C
ANISOU  607  CA  LEU A  95     1015   1312   1306     59   -290    -59       C
ATOM    608  C   LEU A  95      -6.525  -6.692  23.648  1.00  9.62           C
ANISOU  608  C   LEU A  95      991   1373   1293     30   -189    -28       C
ATOM    609  O   LEU A  95      -5.668  -5.884  23.266  1.00  9.90           O
ANISOU  609  O   LEU A  95     1040   1538   1183    -56   -279      7       O
ATOM    610  CB  LEU A  95      -8.625  -7.185  22.335  1.00  9.93           C
ANISOU  610  CB  LEU A  95     1025   1383   1365     47   -343      9       C
ATOM    611  CG  LEU A  95      -8.838  -5.703  22.043  1.00 10.04           C
ANISOU  611  CG  LEU A  95     1025   1350   1438     93   -321      0       C
ATOM    612  CD1 LEU A  95      -8.141  -5.274  20.776  1.00 10.45           C
ANISOU  612  CD1 LEU A  95     1243   1378   1351    -44   -201     30       C
ATOM    613  CD2 LEU A  95     -10.331  -5.412  21.921  1.00 11.54           C
ANISOU  613  CD2 LEU A  95     1041   1437   1909    146   -366    125       C
ATOM    614  N   LEU A  96      -6.961  -6.732  24.909  1.00  9.69           N
ANISOU  614  N   LEU A  96      907   1611   1162    128   -233      1       N
ATOM    615  CA  LEU A  96      -6.339  -5.863  25.907  1.00 10.17           C
ANISOU  615  CA  LEU A  96      941   1720   1205     60   -293   -144       C
ATOM    616  C   LEU A  96      -4.838  -6.126  26.002  1.00 10.48           C
ANISOU  616  C   LEU A  96     1103   1658   1222   -117   -239     10       C
ATOM    617  O   LEU A  96      -4.046  -5.180  26.120  1.00 10.85           O
ANISOU  617  O   LEU A  96     1119   1672   1330    -31   -382    -17       O
ATOM    618  CB  LEU A  96      -7.009  -6.004  27.288  1.00 11.80           C
ANISOU  618  CB  LEU A  96     1075   2009   1399    139   -116   -196       C
ATOM    619  CG  LEU A  96      -8.461  -5.519  27.325  1.00 12.13           C
ANISOU  619  CG  LEU A  96     1173   2024   1411    103   -106      4       C
ATOM    620  CD1 LEU A  96      -9.055  -5.746  28.711  1.00 13.42           C
ANISOU  620  CD1 LEU A  96     1369   2317   1413      4    -19    -73       C
ATOM    621  CD2 LEU A  96      -8.539  -4.025  26.938  1.00 13.16           C
ANISOU  621  CD2 LEU A  96     1266   2000   1732     60     -8   -122       C
ATOM    622  N   ALA A  97      -4.435  -7.395  25.944  1.00 11.12           N
ANISOU  622  N   ALA A  97     1257   1756   1212    214   -384   -102       N
ATOM    623  CA  ALA A  97      -3.013  -7.720  26.041  1.00 11.11           C
ANISOU  623  CA  ALA A  97      910   1768   1545    163   -276    -87       C
ATOM    624  C   ALA A  97      -2.260  -7.218  24.813  1.00 10.61           C
ANISOU  624  C   ALA A  97      844   1777   1409    132   -349   -126       C
ATOM    625  O   ALA A  97      -1.137  -6.703  24.928  1.00 12.25           O
ANISOU  625  O   ALA A  97     1117   2001   1537     14   -365    -33       O
ATOM    626  CB  ALA A  97      -2.835  -9.225  26.218  1.00 12.74           C
ANISOU  626  CB  ALA A  97     1126   1813   1900    227   -275    346       C
ATOM    627  N   GLU A  98      -2.871  -7.331  23.628  1.00 11.11           N
ANISOU  627  N   GLU A  98     1121   1663   1438    192   -322   -122       N
ATOM    628  CA  GLU A  98      -2.214  -6.855  22.415  1.00 10.91           C
ANISOU  628  CA  GLU A  98      973   1777   1395     73   -125    -97       C
ATOM    629  C   GLU A  98      -2.097  -5.335  22.413  1.00 10.83           C
ANISOU  629  C   GLU A  98      828   1759   1527    -25   -223    -40       C
ATOM    630  O   GLU A  98      -1.091  -4.781  21.967  1.00 10.92           O
ANISOU  630  O   GLU A  98      944   1724   1481    -50   -235   -205       O
ATOM    631  CB  GLU A  98      -2.984  -7.352  21.199  1.00 11.81           C
ANISOU  631  CB  GLU A  98     1251   1920   1315     12   -269   -214       C
ATOM    632  CG  GLU A  98      -2.250  -7.127  19.895  1.00 12.99           C
ANISOU  632  CG  GLU A  98     1251   2063   1620    161    -69   -262       C
ATOM    633  CD  GLU A  98      -1.016  -7.986  19.723  1.00 15.41           C
ANISOU  633  CD  GLU A  98     1797   2243   1815    265     82   -227       C
ATOM    634  OE1 GLU A  98      -0.805  -8.936  20.486  1.00 17.48           O
ANISOU  634  OE1 GLU A  98     2153   2529   1960    864    285    -72       O
ATOM    635  OE2 GLU A  98      -0.284  -7.736  18.761  1.00 15.82           O
ANISOU  635  OE2 GLU A  98     1641   2208   2164     55    200   -312       O
ATOM    636  N   ILE A  99      -3.116  -4.634  22.923  1.00 10.65           N
ANISOU  636  N   ILE A  99      996   1592   1457     24   -321   -117       N
ATOM    637  CA  ILE A  99      -3.037  -3.180  23.035  1.00 10.72           C
ANISOU  637  CA  ILE A  99     1033   1667   1372   -205   -236   -271       C
ATOM    638  C   ILE A  99      -1.896  -2.772  23.968  1.00 11.32           C
ANISOU  638  C   ILE A  99     1064   1931   1306   -183    -52   -178       C
ATOM    639  O   ILE A  99      -1.145  -1.827  23.690  1.00 11.81           O
ANISOU  639  O   ILE A  99      966   1765   1756   -174   -131   -183       O
ATOM    640  CB  ILE A  99      -4.383  -2.609  23.513  1.00 10.38           C
ANISOU  640  CB  ILE A  99      949   1536   1461     16   -110   -346       C
ATOM    641  CG1 ILE A  99      -5.404  -2.721  22.386  1.00 10.90           C
ANISOU  641  CG1 ILE A  99      999   1670   1474     42   -240   -269       C
ATOM    642  CG2 ILE A  99      -4.214  -1.168  23.980  1.00 11.92           C
ANISOU  642  CG2 ILE A  99     1267   1526   1735    118   -185   -434       C
ATOM    643  CD1 ILE A  99      -6.834  -2.376  22.800  1.00 10.95           C
ANISOU  643  CD1 ILE A  99     1101   1639   1422    161   -266   -151       C
ATOM    644  N   GLU A 100      -1.782  -3.429  25.116  1.00 12.62           N
ANISOU  644  N   GLU A 100     1202   2316   1277   -183   -340   -293       N
ATOM    645  CA  GLU A 100      -0.679  -3.101  26.017  1.00 14.19           C
ANISOU  645  CA  GLU A 100     1274   2639   1477   -366   -512   -208       C
ATOM    646  C   GLU A 100       0.678  -3.354  25.375  1.00 14.42           C
ANISOU  646  C   GLU A 100     1221   2549   1710   -419   -162   -232       C
ATOM    647  O   GLU A 100       1.603  -2.538  25.526  1.00 16.45           O
ANISOU  647  O   GLU A 100     1431   2712   2106   -544   -264   -450       O
ATOM    648  CB  GLU A 100      -0.854  -3.808  27.343  1.00 16.60           C
ANISOU  648  CB  GLU A 100     1477   2989   1841   -120   -820   -134       C
ATOM    649  CG  GLU A 100       0.272  -3.470  28.358  1.00 19.74           C
ANISOU  649  CG  GLU A 100     1991   3210   2299    -71   -963   -342       C
ATOM    650  CD  GLU A 100       0.508  -1.948  28.622  1.00 23.28           C
ANISOU  650  CD  GLU A 100     2317   3413   3115    154  -1227   -366       C
ATOM    651  OE1 GLU A 100      -0.446  -1.128  28.607  1.00 23.69           O
ANISOU  651  OE1 GLU A 100     2363   3465   3173    415   -849   -429       O
ATOM    652  OE2 GLU A 100       1.677  -1.604  28.972  1.00 26.36           O
ANISOU  652  OE2 GLU A 100     2939   3506   3570     60  -1528   -430       O
ATOM    653  N   LYS A 101       0.810  -4.468  24.662  1.00 13.58           N
ANISOU  653  N   LYS A 101     1241   2438   1482   -107   -209     44       N
ATOM    654  CA  LYS A 101       2.063  -4.776  23.968  1.00 13.80           C
ANISOU  654  CA  LYS A 101     1172   2326   1744    -30   -195    183       C
ATOM    655  C   LYS A 101       2.402  -3.722  22.917  1.00 12.64           C
ANISOU  655  C   LYS A 101     1000   2225   1578    -49   -226    112       C
ATOM    656  O   LYS A 101       3.536  -3.237  22.844  1.00 14.71           O
ANISOU  656  O   LYS A 101     1147   2590   1854   -170   -333    268       O
ATOM    657  CB  LYS A 101       1.907  -6.140  23.296  1.00 14.31           C
ANISOU  657  CB  LYS A 101     1266   2250   1921    211   -174     65       C
ATOM    658  CG  LYS A 101       3.048  -6.576  22.402  1.00 15.22           C
ANISOU  658  CG  LYS A 101     1487   2157   2140     83     66      2       C
ATOM    659  CD  LYS A 101       2.807  -8.032  21.928  1.00 16.88           C
ANISOU  659  CD  LYS A 101     1694   2135   2583    202    130   -228       C
ATOM    660  CE  LYS A 101       3.941  -8.499  21.001  1.00 18.95           C
ANISOU  660  CE  LYS A 101     1951   2250   2999     22    -21   -376       C
ATOM    661  NZ  LYS A 101       3.758  -9.859  20.402  1.00 19.85           N
ANISOU  661  NZ  LYS A 101     2054   2260   3230    -12   -209   -466       N
ATOM    662  N   GLN A 102       1.432  -3.377  22.058  1.00 11.58           N
ANISOU  662  N   GLN A 102     1023   1847   1530    155   -300    -14       N
ATOM    663  CA  GLN A 102       1.718  -2.603  20.852  1.00 11.58           C
ANISOU  663  CA  GLN A 102     1109   1826   1466     81   -331    -38       C
ATOM    664  C   GLN A 102       1.589  -1.103  21.059  1.00 12.21           C
ANISOU  664  C   GLN A 102      992   1749   1896    -69    -43     37       C
ATOM    665  O   GLN A 102       2.276  -0.333  20.366  1.00 15.11           O
ANISOU  665  O   GLN A 102     1368   1782   2589      2    564    153       O
ATOM    666  CB  GLN A 102       0.728  -2.970  19.745  1.00 13.32           C
ANISOU  666  CB  GLN A 102     1566   1994   1502   -187   -344     41       C
ATOM    667  CG  GLN A 102       0.765  -4.411  19.293  1.00 14.41           C
ANISOU  667  CG  GLN A 102     1586   2108   1782    -85    -17    -63       C
ATOM    668  CD  GLN A 102       2.041  -4.822  18.632  1.00 15.27           C
ANISOU  668  CD  GLN A 102     1556   2307   1939   -159    -54     17       C
ATOM    669  OE1 GLN A 102       2.889  -3.990  18.305  1.00 15.90           O
ANISOU  669  OE1 GLN A 102     1622   2440   1980   -303    -12    -14       O
ATOM    670  NE2 GLN A 102       2.183  -6.127  18.409  1.00 16.29           N
ANISOU  670  NE2 GLN A 102     1738   2388   2063    160    -84     70       N
ATOM    671  N   ILE A 103       0.753  -0.667  21.994  1.00 12.04           N
ANISOU  671  N   ILE A 103      893   1705   1978    128   -182   -178       N
ATOM    672  CA  ILE A 103       0.451   0.749  22.170  1.00 13.03           C
ANISOU  672  CA  ILE A 103      898   1850   2202     91    -61   -313       C
ATOM    673  C   ILE A 103       0.862   1.248  23.552  1.00 13.85           C
ANISOU  673  C   ILE A 103      878   1994   2391    113   -334   -500       C
ATOM    674  O   ILE A 103       1.480   2.302  23.682  1.00 15.85           O
ANISOU  674  O   ILE A 103     1131   2135   2757    -31   -295   -537       O
ATOM    675  CB  ILE A 103      -1.032   1.062  21.867  1.00 13.26           C
ANISOU  675  CB  ILE A 103      977   1845   2216     72   -203   -145       C
ATOM    676  CG1 ILE A 103      -1.386   0.619  20.433  1.00 13.68           C
ANISOU  676  CG1 ILE A 103     1092   1933   2171    -22   -238   -226       C
ATOM    677  CG2 ILE A 103      -1.278   2.557  22.071  1.00 14.35           C
ANISOU  677  CG2 ILE A 103     1168   1762   2520     31   -180    -16       C
ATOM    678  CD1 ILE A 103      -2.927   0.689  20.160  1.00 13.84           C
ANISOU  678  CD1 ILE A 103     1043   2027   2189     64   -212   -120       C
ATOM    679  N   GLY A 104       0.527   0.501  24.599  1.00 13.47           N
ANISOU  679  N   GLY A 104      982   1978   2158    237   -343   -538       N
ATOM    680  CA  GLY A 104       1.014   0.853  25.920  1.00 14.92           C
ANISOU  680  CA  GLY A 104     1281   2204   2186    307   -317   -647       C
ATOM    681  C   GLY A 104       0.280   1.984  26.589  1.00 15.21           C
ANISOU  681  C   GLY A 104     1076   2357   2347    310   -492   -906       C
ATOM    682  O   GLY A 104       0.823   2.600  27.504  1.00 17.46           O
ANISOU  682  O   GLY A 104     1278   2767   2588    420   -580  -1141       O
ATOM    683  N   LEU A 105      -0.943   2.286  26.173  1.00 14.37           N
ANISOU  683  N   LEU A 105      894   2211   2355    131   -408   -758       N
ATOM    684  CA  LEU A 105      -1.789   3.249  26.834  1.00 14.62           C
ANISOU  684  CA  LEU A 105      960   2218   2375    118   -445   -590       C
ATOM    685  C   LEU A 105      -3.051   2.536  27.297  1.00 13.56           C
ANISOU  685  C   LEU A 105      913   2195   2045    132   -524   -553       C
ATOM    686  O   LEU A 105      -3.474   1.560  26.675  1.00 13.55           O
ANISOU  686  O   LEU A 105     1049   2124   1975    109   -469   -567       O
ATOM    687  CB  LEU A 105      -2.190   4.345  25.842  1.00 15.12           C
ANISOU  687  CB  LEU A 105     1101   2183   2460     85   -247   -487       C
ATOM    688  CG  LEU A 105      -1.048   5.234  25.340  1.00 16.33           C
ANISOU  688  CG  LEU A 105     1360   2088   2756    -84   -266   -619       C
ATOM    689  CD1 LEU A 105      -1.566   6.153  24.228  1.00 17.81           C
ANISOU  689  CD1 LEU A 105     1631   2102   3035    -61   -293   -565       C
ATOM    690  CD2 LEU A 105      -0.375   6.036  26.466  1.00 18.14           C
ANISOU  690  CD2 LEU A 105     1867   2108   2917   -309   -508   -761       C
ATOM    691  N   PRO A 106      -3.675   3.008  28.371  1.00 13.67           N
ANISOU  691  N   PRO A 106      887   2346   1960    238   -449   -581       N
ATOM    692  CA  PRO A 106      -4.824   2.293  28.933  1.00 13.71           C
ANISOU  692  CA  PRO A 106     1062   2435   1712    117   -383   -399       C
ATOM    693  C   PRO A 106      -6.104   2.566  28.150  1.00 11.93           C
ANISOU  693  C   PRO A 106      869   2123   1543    208   -284   -258       C
ATOM    694  O   PRO A 106      -6.388   3.704  27.762  1.00 12.57           O
ANISOU  694  O   PRO A 106     1128   1923   1726    243   -374   -248       O
ATOM    695  CB  PRO A 106      -4.939   2.896  30.341  1.00 15.06           C
ANISOU  695  CB  PRO A 106     1406   2499   1818    166   -468   -527       C
ATOM    696  CG  PRO A 106      -4.391   4.302  30.168  1.00 15.71           C
ANISOU  696  CG  PRO A 106     1503   2466   2000    135   -302   -690       C
ATOM    697  CD  PRO A 106      -3.213   4.122  29.223  1.00 14.69           C
ANISOU  697  CD  PRO A 106     1161   2415   2007    158   -420   -821       C
ATOM    698  N   VAL A 107      -6.875   1.510  27.909  1.00 12.86           N
ANISOU  698  N   VAL A 107     1126   2036   1724     94   -525   -360       N
ATOM    699  CA  VAL A 107      -8.229   1.663  27.383  1.00 11.71           C
ANISOU  699  CA  VAL A 107     1047   1972   1431    155   -374   -404       C
ATOM    700  C   VAL A 107      -9.109   2.099  28.542  1.00 11.68           C
ANISOU  700  C   VAL A 107     1101   1940   1397    107   -328   -295       C
ATOM    701  O   VAL A 107      -9.234   1.383  29.536  1.00 12.60           O
ANISOU  701  O   VAL A 107     1403   2020   1365    162   -317   -160       O
ATOM    702  CB  VAL A 107      -8.758   0.340  26.815  1.00 12.43           C
ANISOU  702  CB  VAL A 107     1335   1936   1454     20   -243   -421       C
ATOM    703  CG1 VAL A 107     -10.220   0.527  26.341  1.00 12.87           C
ANISOU  703  CG1 VAL A 107     1480   1902   1507   -108   -537   -365       C
ATOM    704  CG2 VAL A 107      -7.859  -0.146  25.696  1.00 14.07           C
ANISOU  704  CG2 VAL A 107     1690   1998   1658     -5    114   -448       C
ATOM    705  N   THR A 108      -9.729   3.272  28.426  1.00 10.50           N
ANISOU  705  N   THR A 108      886   1797   1307    126   -334   -471       N
ATOM    706  CA  THR A 108     -10.542   3.770  29.526  1.00 11.42           C
ANISOU  706  CA  THR A 108      972   1827   1539     44   -293   -566       C
ATOM    707  C   THR A 108     -12.029   3.746  29.229  1.00 10.52           C
ANISOU  707  C   THR A 108      787   1722   1488    151   -274   -458       C
ATOM    708  O   THR A 108     -12.831   3.709  30.172  1.00 10.75           O
ANISOU  708  O   THR A 108     1005   1808   1271     58   -309   -256       O
ATOM    709  CB  THR A 108     -10.121   5.194  29.918  1.00 12.93           C
ANISOU  709  CB  THR A 108     1176   1986   1752    -84   -162   -579       C
ATOM    710  OG1 THR A 108     -10.167   6.014  28.758  1.00 13.36           O
ANISOU  710  OG1 THR A 108     1375   1774   1926    -92   -203   -483       O
ATOM    711  CG2 THR A 108      -8.695   5.179  30.497  1.00 14.78           C
ANISOU  711  CG2 THR A 108     1258   2301   2056   -309   -463   -601       C
ATOM    712  N   ARG A 109     -12.419   3.746  27.953  1.00 10.49           N
ANISOU  712  N   ARG A 109     1001   1670   1315     24   -451   -286       N
ATOM    713  CA  ARG A 109     -13.822   3.718  27.587  1.00  9.64           C
ANISOU  713  CA  ARG A 109      987   1524   1150    117   -431   -273       C
ATOM    714  C   ARG A 109     -13.962   2.840  26.365  1.00  9.25           C
ANISOU  714  C   ARG A 109      883   1541   1091     62   -301    -71       C
ATOM    715  O   ARG A 109     -13.046   2.760  25.545  1.00  9.42           O
ANISOU  715  O   ARG A 109     1009   1432   1140     30   -114   -233       O
ATOM    716  CB  ARG A 109     -14.315   5.136  27.248  1.00 11.31           C
ANISOU  716  CB  ARG A 109     1138   1647   1511    128   -490   -277       C
ATOM    717  CG  ARG A 109     -14.237   6.077  28.459  1.00 11.43           C
ANISOU  717  CG  ARG A 109     1332   1604   1406    140   -512   -393       C
ATOM    718  CD  ARG A 109     -14.833   7.452  28.155  1.00 12.83           C
ANISOU  718  CD  ARG A 109     1495   1761   1620    213   -198   -315       C
ATOM    719  NE  ARG A 109     -13.964   8.221  27.259  1.00 12.50           N
ANISOU  719  NE  ARG A 109     1487   1768   1495    150   -349   -327       N
ATOM    720  CZ  ARG A 109     -14.170   9.496  26.954  1.00 13.91           C
ANISOU  720  CZ  ARG A 109     1684   1966   1636    409   -216    -72       C
ATOM    721  NH1 ARG A 109     -15.211  10.154  27.429  1.00 16.02           N
ANISOU  721  NH1 ARG A 109     1926   2133   2027    672   -224   -181       N
ATOM    722  NH2 ARG A 109     -13.321  10.136  26.127  1.00 15.16           N
ANISOU  722  NH2 ARG A 109     1978   2099   1683    351     16     21       N
ATOM    723  N   ALA A 110     -15.148   2.232  26.218  1.00  9.64           N
ANISOU  723  N   ALA A 110      947   1658   1057     60   -365   -159       N
ATOM    724  CA  ALA A 110     -15.476   1.461  25.021  1.00  9.08           C
ANISOU  724  CA  ALA A 110      855   1549   1047     -2   -312   -248       C
ATOM    725  C   ALA A 110     -16.905   1.746  24.614  1.00  8.78           C
ANISOU  725  C   ALA A 110      832   1458   1047    -89   -119    -97       C
ATOM    726  O   ALA A 110     -17.776   1.931  25.465  1.00  9.98           O
ANISOU  726  O   ALA A 110      974   1738   1079    -33   -186   -214       O
ATOM    727  CB  ALA A 110     -15.352  -0.026  25.331  1.00 10.28           C
ANISOU  727  CB  ALA A 110     1189   1619   1096     81   -221    -78       C
ATOM    728  N   VAL A 111     -17.129   1.765  23.304  1.00  8.49           N
ANISOU  728  N   VAL A 111      803   1345   1077    -99   -274   -116       N
ATOM    729  CA  VAL A 111     -18.460   1.884  22.707  1.00  8.76           C
ANISOU  729  CA  VAL A 111      929   1301   1100    -92   -445    -31       C
ATOM    730  C   VAL A 111     -18.733   0.646  21.868  1.00  8.55           C
ANISOU  730  C   VAL A 111      693   1334   1223    -21   -192     24       C
ATOM    731  O   VAL A 111     -17.892   0.264  21.056  1.00  8.74           O
ANISOU  731  O   VAL A 111      824   1314   1183     54    -18   -145       O
ATOM    732  CB  VAL A 111     -18.542   3.137  21.812  1.00  9.41           C
ANISOU  732  CB  VAL A 111     1007   1387   1182     -9   -215      1       C
ATOM    733  CG1 VAL A 111     -19.870   3.159  21.029  1.00 10.33           C
ANISOU  733  CG1 VAL A 111     1121   1484   1319    -71   -539     32       C
ATOM    734  CG2 VAL A 111     -18.369   4.401  22.641  1.00 10.07           C
ANISOU  734  CG2 VAL A 111     1076   1295   1456   -160    -79   -164       C
ATOM    735  N   SER A 112     -19.904   0.042  22.052  1.00  8.17           N
ANISOU  735  N   SER A 112      897   1308    900    -52   -290    -62       N
ATOM    736  CA  SER A 112     -20.331  -1.064  21.202  1.00  7.80           C
ANISOU  736  CA  SER A 112      976   1210    776    -37   -385     13       C
ATOM    737  C   SER A 112     -21.340  -0.517  20.198  1.00  7.87           C
ANISOU  737  C   SER A 112      911   1314    764   -107    -31    -45       C
ATOM    738  O   SER A 112     -22.308   0.156  20.579  1.00  8.66           O
ANISOU  738  O   SER A 112      926   1357   1006     99   -111    -74       O
ATOM    739  CB  SER A 112     -20.983  -2.180  22.016  1.00  8.35           C
ANISOU  739  CB  SER A 112     1008   1225    940    -34   -268    122       C
ATOM    740  OG  SER A 112     -20.026  -2.797  22.861  1.00  8.96           O
ANISOU  740  OG  SER A 112     1139   1185   1079     88   -273    -47       O
ATOM    741  N   THR A 113     -21.139  -0.857  18.926  1.00  7.26           N
ANISOU  741  N   THR A 113      815   1189    754   -170   -143     62       N
ATOM    742  CA  THR A 113     -21.909  -0.235  17.845  1.00  7.84           C
ANISOU  742  CA  THR A 113      792   1264    924    -38    -78     38       C
ATOM    743  C   THR A 113     -23.184  -0.982  17.456  1.00  7.50           C
ANISOU  743  C   THR A 113      769   1159    921    -21   -169     99       C
ATOM    744  O   THR A 113     -23.952  -0.414  16.665  1.00  8.94           O
ANISOU  744  O   THR A 113      929   1252   1217    -65   -315     61       O
ATOM    745  CB  THR A 113     -21.021   0.025  16.615  1.00  8.73           C
ANISOU  745  CB  THR A 113      901   1178   1236    -10   -115    -43       C
ATOM    746  OG1 THR A 113     -20.509  -1.218  16.117  1.00  8.56           O
ANISOU  746  OG1 THR A 113      969   1258   1026    -45   -132      8       O
ATOM    747  CG2 THR A 113     -19.877   0.992  16.935  1.00  8.82           C
ANISOU  747  CG2 THR A 113      928   1186   1239    -96   -189    -60       C
ATOM    748  N   HIS A 114     -23.425  -2.201  17.954  1.00  7.61           N
ANISOU  748  N   HIS A 114      921   1122    848    -58    -72    -15       N
ATOM    749  CA  HIS A 114     -24.772  -2.789  17.961  1.00  8.17           C
ANISOU  749  CA  HIS A 114      810   1159   1133   -167   -211      6       C
ATOM    750  C   HIS A 114     -24.720  -3.967  18.929  1.00  8.48           C
ANISOU  750  C   HIS A 114      797   1211   1215   -131   -228   -139       C
ATOM    751  O   HIS A 114     -23.697  -4.222  19.575  1.00  8.14           O
ANISOU  751  O   HIS A 114      858   1136   1097    -58    -53    -65       O
ATOM    752  CB  HIS A 114     -25.354  -3.107  16.573  1.00  8.81           C
ANISOU  752  CB  HIS A 114      840   1359   1147    -15   -320   -154       C
ATOM    753  CG  HIS A 114     -24.651  -4.195  15.815  1.00  9.18           C
ANISOU  753  CG  HIS A 114      940   1425   1121    -99   -286    -35       C
ATOM    754  ND1 HIS A 114     -23.491  -3.989  15.096  1.00  9.10           N
ANISOU  754  ND1 HIS A 114     1010   1525    923     20   -240   -147       N
ATOM    755  CD2 HIS A 114     -24.989  -5.494  15.617  1.00  9.27           C
ANISOU  755  CD2 HIS A 114      955   1466   1100    165    -82   -140       C
ATOM    756  CE1 HIS A 114     -23.139  -5.109  14.486  1.00 10.20           C
ANISOU  756  CE1 HIS A 114     1060   1645   1171    -90   -451     18       C
ATOM    757  NE2 HIS A 114     -24.042  -6.031  14.770  1.00 10.47           N
ANISOU  757  NE2 HIS A 114     1157   1664   1155     39   -514   -145       N
ATOM    758  N   PHE A 115     -25.828  -4.694  19.026  1.00  8.48           N
ANISOU  758  N   PHE A 115      921   1175   1127   -218    -91    -48       N
ATOM    759  CA  PHE A 115     -26.013  -5.610  20.146  1.00  9.51           C
ANISOU  759  CA  PHE A 115     1063   1280   1270   -110    -26    -15       C
ATOM    760  C   PHE A 115     -25.479  -7.006  19.908  1.00  8.94           C
ANISOU  760  C   PHE A 115      978   1178   1242   -223    -76      7       C
ATOM    761  O   PHE A 115     -25.529  -7.819  20.836  1.00  9.60           O
ANISOU  761  O   PHE A 115      945   1329   1375     22   -148    157       O
ATOM    762  CB  PHE A 115     -27.498  -5.699  20.512  1.00  9.42           C
ANISOU  762  CB  PHE A 115      866   1412   1300   -138    -86    -62       C
ATOM    763  CG  PHE A 115     -28.343  -6.497  19.533  1.00  9.56           C
ANISOU  763  CG  PHE A 115      768   1409   1456    -34   -148    -20       C
ATOM    764  CD1 PHE A 115     -28.858  -5.905  18.367  1.00 10.06           C
ANISOU  764  CD1 PHE A 115      932   1645   1246   -244    -34   -137       C
ATOM    765  CD2 PHE A 115     -28.696  -7.814  19.819  1.00 11.33           C
ANISOU  765  CD2 PHE A 115     1086   1402   1819   -248    -67    -84       C
ATOM    766  CE1 PHE A 115     -29.678  -6.647  17.496  1.00 11.78           C
ANISOU  766  CE1 PHE A 115     1079   1804   1595   -254    -23   -226       C
ATOM    767  CE2 PHE A 115     -29.524  -8.537  18.935  1.00 12.93           C
ANISOU  767  CE2 PHE A 115     1472   1578   1861   -187    133   -188       C
ATOM    768  CZ  PHE A 115     -30.014  -7.950  17.799  1.00 13.15           C
ANISOU  768  CZ  PHE A 115     1456   1730   1812   -166    -34   -209       C
ATOM    769  N   HIS A 116     -24.997  -7.321  18.695  1.00  8.80           N
ANISOU  769  N   HIS A 116      863   1221   1261    -96    -69   -189       N
ATOM    770  CA  HIS A 116     -24.544  -8.683  18.420  1.00  9.52           C
ANISOU  770  CA  HIS A 116      931   1251   1436    -39   -282   -107       C
ATOM    771  C   HIS A 116     -23.221  -8.984  19.150  1.00  8.64           C
ANISOU  771  C   HIS A 116      962   1103   1217    -20    -43    -98       C
ATOM    772  O   HIS A 116     -22.480  -8.078  19.581  1.00  8.96           O
ANISOU  772  O   HIS A 116      949   1238   1216    -21    -74      8       O
ATOM    773  CB  HIS A 116     -24.352  -8.901  16.922  1.00  9.95           C
ANISOU  773  CB  HIS A 116     1166   1310   1305   -169   -195   -121       C
ATOM    774  CG  HIS A 116     -25.630  -8.980  16.152  1.00 10.90           C
ANISOU  774  CG  HIS A 116     1389   1234   1517    -39   -457   -165       C
ATOM    775  ND1 HIS A 116     -25.695  -8.729  14.810  1.00 12.33           N
ANISOU  775  ND1 HIS A 116     1677   1404   1602     81   -854   -377       N
ATOM    776  CD2 HIS A 116     -26.889  -9.313  16.531  1.00 12.59           C
ANISOU  776  CD2 HIS A 116     1358   1560   1865     90   -428    -48       C
ATOM    777  CE1 HIS A 116     -26.929  -8.918  14.371  1.00 12.15           C
ANISOU  777  CE1 HIS A 116     1437   1587   1594   -182   -370   -194       C
ATOM    778  NE2 HIS A 116     -27.679  -9.261  15.401  1.00 11.87           N
ANISOU  778  NE2 HIS A 116     1325   1566   1619   -136   -403    -63       N
ATOM    779  N   ASP A 117     -22.921 -10.275  19.274  1.00  9.56           N
ANISOU  779  N   ASP A 117     1124   1066   1442     62   -143    -86       N
ATOM    780  CA  ASP A 117     -21.794 -10.733  20.093  1.00 10.05           C
ANISOU  780  CA  ASP A 117     1252   1100   1465     54   -137     97       C
ATOM    781  C   ASP A 117     -20.439 -10.289  19.553  1.00  9.48           C
ANISOU  781  C   ASP A 117     1130   1158   1316    148     36    -99       C
ATOM    782  O   ASP A 117     -19.467 -10.234  20.345  1.00  9.95           O
ANISOU  782  O   ASP A 117     1233   1195   1353     70    -63     21       O
ATOM    783  CB  ASP A 117     -21.880 -12.256  20.185  1.00 11.27           C
ANISOU  783  CB  ASP A 117     1404   1233   1645     77    -90     43       C
ATOM    784  CG  ASP A 117     -21.047 -12.840  21.295  1.00 13.46           C
ANISOU  784  CG  ASP A 117     1752   1539   1824     67    -55   -151       C
ATOM    785  OD1 ASP A 117     -21.117 -12.353  22.436  1.00 14.08           O
ANISOU  785  OD1 ASP A 117     1748   1701   1901    -99     17   -175       O
ATOM    786  OD2 ASP A 117     -20.405 -13.877  21.016  1.00 14.46           O
ANISOU  786  OD2 ASP A 117     1831   1624   2039    186   -365    107       O
ATOM    787  N   ASP A 118     -20.324  -9.989  18.251  1.00  9.29           N
ANISOU  787  N   ASP A 118     1224   1091   1214     76    112    -16       N
ATOM    788  CA  ASP A 118     -19.071  -9.443  17.730  1.00  8.93           C
ANISOU  788  CA  ASP A 118      968   1177   1250     10     56    -58       C
ATOM    789  C   ASP A 118     -18.841  -7.990  18.122  1.00  8.87           C
ANISOU  789  C   ASP A 118      878   1240   1252     97     23    -94       C
ATOM    790  O   ASP A 118     -17.791  -7.432  17.770  1.00 10.00           O
ANISOU  790  O   ASP A 118     1041   1446   1314    -16     80   -138       O
ATOM    791  CB  ASP A 118     -18.970  -9.636  16.212  1.00  9.60           C
ANISOU  791  CB  ASP A 118     1087   1323   1236    145   -107   -194       C
ATOM    792  CG  ASP A 118     -20.103  -8.971  15.421  1.00 10.14           C
ANISOU  792  CG  ASP A 118     1081   1466   1305   -104     57    -91       C
ATOM    793  OD1 ASP A 118     -21.245  -8.871  15.890  1.00 11.67           O
ANISOU  793  OD1 ASP A 118     1331   1692   1411    -37   -279   -100       O
ATOM    794  OD2 ASP A 118     -19.821  -8.614  14.245  1.00 11.34           O
ANISOU  794  OD2 ASP A 118     1237   1421   1652     -8   -195    -50       O
ATOM    795  N   ARG A 119     -19.784  -7.409  18.843  1.00  7.83           N
ANISOU  795  N   ARG A 119      903   1020   1052    212   -103    -15       N
ATOM    796  CA  ARG A 119     -19.696  -6.032  19.291  1.00  8.32           C
ANISOU  796  CA  ARG A 119     1012   1144   1005     62    -81      3       C
ATOM    797  C   ARG A 119     -19.725  -5.902  20.798  1.00  8.09           C
ANISOU  797  C   ARG A 119      844   1133   1099     20   -155    -66       C
ATOM    798  O   ARG A 119     -19.064  -4.998  21.349  1.00  8.19           O
ANISOU  798  O   ARG A 119      950   1127   1035    -21   -183    -45       O
ATOM    799  CB  ARG A 119     -20.843  -5.191  18.714  1.00  8.58           C
ANISOU  799  CB  ARG A 119      980   1390    890    -32    -46      8       C
ATOM    800  CG  ARG A 119     -21.053  -5.352  17.203  1.00  8.55           C
ANISOU  800  CG  ARG A 119     1098   1311    839   -161      8   -112       C
ATOM    801  CD  ARG A 119     -19.922  -4.786  16.363  1.00  9.53           C
ANISOU  801  CD  ARG A 119     1122   1393   1106   -152    105   -379       C
ATOM    802  NE  ARG A 119     -19.455  -5.715  15.336  1.00  9.16           N
ANISOU  802  NE  ARG A 119      865   1381   1235     -0    -28   -158       N
ATOM    803  CZ  ARG A 119     -18.305  -5.554  14.684  1.00  9.01           C
ANISOU  803  CZ  ARG A 119     1003   1375   1046     35   -308   -205       C
ATOM    804  NH1 ARG A 119     -17.563  -4.483  14.891  1.00 10.46           N
ANISOU  804  NH1 ARG A 119     1094   1390   1492   -209   -147     -3       N
ATOM    805  NH2 ARG A 119     -17.891  -6.504  13.839  1.00 11.23           N
ANISOU  805  NH2 ARG A 119     1178   1680   1407    104   -122   -282       N
ATOM    806  N   VAL A 120     -20.507  -6.753  21.484  1.00  8.18           N
ANISOU  806  N   VAL A 120      937   1245    926   -108     12    -24       N
ATOM    807  CA  VAL A 120     -20.621  -6.710  22.950  1.00  8.57           C
ANISOU  807  CA  VAL A 120     1024   1259    974    -46    -63    168       C
ATOM    808  C   VAL A 120     -20.010  -7.926  23.634  1.00  8.74           C
ANISOU  808  C   VAL A 120      930   1253   1138   -112   -159     95       C
ATOM    809  O   VAL A 120     -19.879  -7.895  24.870  1.00  9.43           O
ANISOU  809  O   VAL A 120     1072   1382   1127      0   -114    126       O
ATOM    810  CB  VAL A 120     -22.079  -6.544  23.435  1.00  8.79           C
ANISOU  810  CB  VAL A 120      844   1278   1219    -80   -116     25       C
ATOM    811  CG1 VAL A 120     -22.680  -5.245  22.907  1.00  9.22           C
ANISOU  811  CG1 VAL A 120     1005   1275   1224     16   -145     97       C
ATOM    812  CG2 VAL A 120     -22.928  -7.755  23.006  1.00  9.92           C
ANISOU  812  CG2 VAL A 120     1085   1419   1266   -128    -61     -8       C
ATOM    813  N   GLY A 121     -19.675  -9.012  22.910  1.00  9.08           N
ANISOU  813  N   GLY A 121     1004   1275   1171    -73   -237    198       N
ATOM    814  CA  GLY A 121     -19.166 -10.192  23.600  1.00 10.12           C
ANISOU  814  CA  GLY A 121     1189   1331   1326      6   -168    299       C
ATOM    815  C   GLY A 121     -17.754  -9.885  24.048  1.00  9.90           C
ANISOU  815  C   GLY A 121     1149   1257   1353    150   -262    320       C
ATOM    816  O   GLY A 121     -16.880  -9.678  23.194  1.00  9.65           O
ANISOU  816  O   GLY A 121     1125   1214   1326     47    -91    285       O
ATOM    817  N   GLY A 122     -17.505  -9.839  25.360  1.00  9.84           N
ANISOU  817  N   GLY A 122     1088   1349   1302    136   -219    262       N
ATOM    818  CA  GLY A 122     -16.257  -9.317  25.900  1.00 10.40           C
ANISOU  818  CA  GLY A 122     1162   1487   1300    147   -213     92       C
ATOM    819  C   GLY A 122     -16.450  -8.072  26.721  1.00  9.69           C
ANISOU  819  C   GLY A 122     1067   1545   1069    160    -40    203       C
ATOM    820  O   GLY A 122     -15.502  -7.616  27.379  1.00 10.60           O
ANISOU  820  O   GLY A 122     1134   1769   1126    102   -218    269       O
ATOM    821  N   VAL A 123     -17.666  -7.519  26.764  1.00  9.85           N
ANISOU  821  N   VAL A 123     1065   1505   1174    105     44    112       N
ATOM    822  CA  VAL A 123     -17.933  -6.366  27.611  1.00 10.23           C
ANISOU  822  CA  VAL A 123     1057   1750   1081    330    -41     84       C
ATOM    823  C   VAL A 123     -17.717  -6.682  29.086  1.00 11.08           C
ANISOU  823  C   VAL A 123     1120   1879   1212    177     55    154       C
ATOM    824  O   VAL A 123     -17.236  -5.827  29.833  1.00 11.69           O
ANISOU  824  O   VAL A 123     1421   1867   1153    112   -164    -15       O
ATOM    825  CB  VAL A 123     -19.363  -5.871  27.326  1.00 11.69           C
ANISOU  825  CB  VAL A 123     1269   1967   1205    501    -19    180       C
ATOM    826  CG1 VAL A 123     -20.003  -5.227  28.548  1.00 13.85           C
ANISOU  826  CG1 VAL A 123     1512   2227   1524    452    217    143       C
ATOM    827  CG2 VAL A 123     -19.320  -4.918  26.128  1.00 12.49           C
ANISOU  827  CG2 VAL A 123     1424   2070   1250    488     25    287       C
ATOM    828  N   ASP A 124     -18.056  -7.899  29.533  1.00 11.73           N
ANISOU  828  N   ASP A 124     1322   2058   1079     83     13    390       N
ATOM    829  CA  ASP A 124     -17.761  -8.244  30.928  1.00 12.48           C
ANISOU  829  CA  ASP A 124     1421   2179   1140    213   -285    287       C
ATOM    830  C   ASP A 124     -16.272  -8.203  31.226  1.00 12.68           C
ANISOU  830  C   ASP A 124     1588   2129   1100    250   -211    344       C
ATOM    831  O   ASP A 124     -15.870  -7.724  32.292  1.00 14.12           O
ANISOU  831  O   ASP A 124     1855   2290   1220    148   -318    263       O
ATOM    832  CB  ASP A 124     -18.396  -9.562  31.383  1.00 13.69           C
ANISOU  832  CB  ASP A 124     1561   2179   1462    238     42    281       C
ATOM    833  CG  ASP A 124     -19.906  -9.554  31.350  1.00 15.04           C
ANISOU  833  CG  ASP A 124     1738   2158   1817    177    203    244       C
ATOM    834  OD1 ASP A 124     -20.528  -8.455  31.257  1.00 15.90           O
ANISOU  834  OD1 ASP A 124     1659   2258   2126    192    208     67       O
ATOM    835  OD2 ASP A 124     -20.491 -10.650  31.481  1.00 17.33           O
ANISOU  835  OD2 ASP A 124     1995   2209   2380    103    183    440       O
ATOM    836  N   VAL A 125     -15.437  -8.742  30.325  1.00 11.81           N
ANISOU  836  N   VAL A 125     1300   2036   1153    316   -200    358       N
ATOM    837  CA  VAL A 125     -13.990  -8.645  30.487  1.00 12.87           C
ANISOU  837  CA  VAL A 125     1331   2146   1415    258   -445    401       C
ATOM    838  C   VAL A 125     -13.562  -7.187  30.556  1.00 12.23           C
ANISOU  838  C   VAL A 125     1190   2231   1225    366   -248    207       C
ATOM    839  O   VAL A 125     -12.742  -6.807  31.405  1.00 13.81           O
ANISOU  839  O   VAL A 125     1421   2442   1385    268   -441    205       O
ATOM    840  CB  VAL A 125     -13.286  -9.405  29.344  1.00 13.43           C
ANISOU  840  CB  VAL A 125     1247   2122   1732    314   -187    538       C
ATOM    841  CG1 VAL A 125     -11.833  -8.968  29.149  1.00 13.73           C
ANISOU  841  CG1 VAL A 125     1336   2131   1749    174   -136    540       C
ATOM    842  CG2 VAL A 125     -13.386 -10.917  29.609  1.00 14.90           C
ANISOU  842  CG2 VAL A 125     1616   2145   1902    416    -85    443       C
ATOM    843  N   LEU A 126     -14.068  -6.353  29.641  1.00 11.63           N
ANISOU  843  N   LEU A 126     1254   2013   1153    339    -45     57       N
ATOM    844  CA  LEU A 126     -13.683  -4.941  29.664  1.00 11.87           C
ANISOU  844  CA  LEU A 126     1503   1932   1074    386   -214     -4       C
ATOM    845  C   LEU A 126     -14.057  -4.298  30.992  1.00 12.53           C
ANISOU  845  C   LEU A 126     1452   2219   1089    306   -191   -102       C
ATOM    846  O   LEU A 126     -13.240  -3.605  31.620  1.00 12.74           O
ANISOU  846  O   LEU A 126     1245   2370   1224    181   -343   -185       O
ATOM    847  CB  LEU A 126     -14.362  -4.166  28.538  1.00 10.93           C
ANISOU  847  CB  LEU A 126     1306   1857    989    339   -156     14       C
ATOM    848  CG  LEU A 126     -13.969  -4.562  27.101  1.00 10.53           C
ANISOU  848  CG  LEU A 126     1010   1838   1154    278   -147    121       C
ATOM    849  CD1 LEU A 126     -14.816  -3.762  26.104  1.00 11.31           C
ANISOU  849  CD1 LEU A 126     1195   1868   1235    116   -175    198       C
ATOM    850  CD2 LEU A 126     -12.483  -4.308  26.877  1.00 12.60           C
ANISOU  850  CD2 LEU A 126     1340   1937   1509    213   -107     -4       C
ATOM    851  N  AARG A 127     -15.301  -4.497  31.441  0.43 12.89           N
ANISOU  851  N  AARG A 127     1532   2413    953    137   -133   -141       N
ATOM    852  CA AARG A 127     -15.759  -3.816  32.656  0.43 13.60           C
ANISOU  852  CA AARG A 127     1669   2587    911    -20   -351   -185       C
ATOM    853  C  AARG A 127     -14.992  -4.285  33.893  0.43 15.70           C
ANISOU  853  C  AARG A 127     1924   3023   1020    -19   -306   -225       C
ATOM    854  O  AARG A 127     -14.708  -3.483  34.792  0.43 16.72           O
ANISOU  854  O  AARG A 127     2040   3257   1054    -52   -344   -494       O
ATOM    855  CB AARG A 127     -17.276  -3.983  32.839  0.43 13.14           C
ANISOU  855  CB AARG A 127     1722   2269   1000    -82   -247     47       C
ATOM    856  CG AARG A 127     -17.875  -3.238  34.036  0.43 12.20           C
ANISOU  856  CG AARG A 127     1567   1977   1092   -165    -69     37       C
ATOM    857  CD AARG A 127     -19.320  -3.683  34.238  0.43 11.06           C
ANISOU  857  CD AARG A 127     1464   1722   1017    -21    -15    198       C
ATOM    858  NE AARG A 127     -19.374  -5.049  34.728  0.43  9.32           N
ANISOU  858  NE AARG A 127     1266   1439    837     65   -110    -53       N
ATOM    859  CZ AARG A 127     -19.774  -6.099  34.037  0.43  8.39           C
ANISOU  859  CZ AARG A 127      984   1118   1088     10    132    127       C
ATOM    860  NH1AARG A 127     -20.234  -5.964  32.789  0.43  8.77           N
ANISOU  860  NH1AARG A 127      842   1134   1356      0    192    142       N
ATOM    861  NH2AARG A 127     -19.703  -7.309  34.622  0.43  8.08           N
ANISOU  861  NH2AARG A 127     1105    666   1299     10    628    -10       N
ATOM    862  N  BARG A 127     -15.306  -4.498  31.408  0.57 13.76           N
ANISOU  862  N  BARG A 127     1585   2522   1119    155     -6   -147       N
ATOM    863  CA BARG A 127     -15.811  -3.902  32.639  0.57 15.80           C
ANISOU  863  CA BARG A 127     1836   2795   1370     20    -40   -204       C
ATOM    864  C  BARG A 127     -14.930  -4.281  33.821  0.57 17.12           C
ANISOU  864  C  BARG A 127     2097   3141   1268     40   -108   -167       C
ATOM    865  O  BARG A 127     -14.460  -3.413  34.570  0.57 18.92           O
ANISOU  865  O  BARG A 127     2402   3411   1375     62   -145   -367       O
ATOM    866  CB BARG A 127     -17.256  -4.374  32.842  0.57 17.41           C
ANISOU  866  CB BARG A 127     1959   2673   1984   -130    191    -89       C
ATOM    867  CG BARG A 127     -17.963  -3.850  34.070  0.57 17.64           C
ANISOU  867  CG BARG A 127     1952   2505   2244      8    304    -58       C
ATOM    868  CD BARG A 127     -19.476  -3.748  33.831  0.57 16.64           C
ANISOU  868  CD BARG A 127     1767   2313   2241     36    364   -149       C
ATOM    869  NE BARG A 127     -20.085  -4.938  33.250  0.57 15.82           N
ANISOU  869  NE BARG A 127     1552   2243   2216    224    262   -110       N
ATOM    870  CZ BARG A 127     -20.827  -4.941  32.146  0.57 13.66           C
ANISOU  870  CZ BARG A 127     1345   2030   1816    209   -324   -317       C
ATOM    871  NH1BARG A 127     -20.975  -3.836  31.386  0.57 10.56           N
ANISOU  871  NH1BARG A 127     1034   1618   1362    498   -548   -346       N
ATOM    872  NH2BARG A 127     -21.459  -6.066  31.802  0.57 15.83           N
ANISOU  872  NH2BARG A 127     1873   2123   2018    150     45   -202       N
ATOM    873  N   ALA A 128     -14.649  -5.576  33.967  1.00 17.61           N
ANISOU  873  N   ALA A 128     2359   3214   1119     57   -338     25       N
ATOM    874  CA  ALA A 128     -13.873  -6.061  35.104  1.00 20.05           C
ANISOU  874  CA  ALA A 128     2736   3447   1434    275   -735    230       C
ATOM    875  C   ALA A 128     -12.455  -5.494  35.097  1.00 20.94           C
ANISOU  875  C   ALA A 128     2790   3517   1650    231  -1146    166       C
ATOM    876  O   ALA A 128     -11.846  -5.334  36.170  1.00 24.03           O
ANISOU  876  O   ALA A 128     3490   3898   1742    245  -1206    -79       O
ATOM    877  CB  ALA A 128     -13.857  -7.584  35.076  1.00 21.52           C
ANISOU  877  CB  ALA A 128     3066   3489   1623    380   -853    565       C
ATOM    878  N   ALA A 129     -11.914  -5.183  33.912  1.00 20.18           N
ANISOU  878  N   ALA A 129     2416   3404   1849    248  -1038   -104       N
ATOM    879  CA  ALA A 129     -10.621  -4.537  33.740  1.00 20.14           C
ANISOU  879  CA  ALA A 129     2222   3242   2190    398  -1048    -43       C
ATOM    880  C   ALA A 129     -10.671  -3.047  34.027  1.00 20.30           C
ANISOU  880  C   ALA A 129     2217   3196   2301    285  -1192   -222       C
ATOM    881  O   ALA A 129      -9.637  -2.391  33.951  1.00 22.07           O
ANISOU  881  O   ALA A 129     2079   3207   3099    190   -865   -227       O
ATOM    882  CB  ALA A 129     -10.071  -4.774  32.333  1.00 19.40           C
ANISOU  882  CB  ALA A 129     1821   3225   2327    210   -944    -10       C
ATOM    883  N   GLY A 130     -11.838  -2.499  34.337  1.00 19.01           N
ANISOU  883  N   GLY A 130     2426   3100   1695    531  -1060   -183       N
ATOM    884  CA  GLY A 130     -11.958  -1.094  34.646  1.00 19.45           C
ANISOU  884  CA  GLY A 130     2508   3010   1873    672  -1007   -241       C
ATOM    885  C   GLY A 130     -12.324  -0.197  33.483  1.00 18.22           C
ANISOU  885  C   GLY A 130     2162   2814   1946    480  -1122   -457       C
ATOM    886  O   GLY A 130     -12.309   1.031  33.647  1.00 20.41           O
ANISOU  886  O   GLY A 130     2758   2859   2139    617  -1282   -755       O
ATOM    887  N   VAL A 131     -12.662  -0.763  32.321  1.00 14.83           N
ANISOU  887  N   VAL A 131     1506   2627   1501    280   -759   -375       N
ATOM    888  CA  VAL A 131     -13.072   0.023  31.166  1.00 13.33           C
ANISOU  888  CA  VAL A 131     1330   2352   1383    131   -621   -325       C
ATOM    889  C   VAL A 131     -14.537   0.380  31.343  1.00 13.03           C
ANISOU  889  C   VAL A 131     1370   2283   1300    -12   -671   -127       C
ATOM    890  O   VAL A 131     -15.369  -0.486  31.645  1.00 14.43           O
ANISOU  890  O   VAL A 131     1584   2220   1680   -146   -537    118       O
ATOM    891  CB  VAL A 131     -12.875  -0.786  29.870  1.00 13.53           C
ANISOU  891  CB  VAL A 131     1571   2274   1295    340   -533   -184       C
ATOM    892  CG1 VAL A 131     -13.344   0.051  28.658  1.00 13.78           C
ANISOU  892  CG1 VAL A 131     1627   2187   1423    175   -379   -190       C
ATOM    893  CG2 VAL A 131     -11.411  -1.192  29.715  1.00 15.64           C
ANISOU  893  CG2 VAL A 131     1531   2409   2002    324   -454   -103       C
ATOM    894  N   ALA A 132     -14.867   1.647  31.149  1.00 12.40           N
ANISOU  894  N   ALA A 132     1311   2193   1208    110   -540   -185       N
ATOM    895  CA  ALA A 132     -16.270   2.061  31.182  1.00 11.81           C
ANISOU  895  CA  ALA A 132     1216   2015   1257     46   -317   -290       C
ATOM    896  C   ALA A 132     -16.891   1.768  29.828  1.00 11.05           C
ANISOU  896  C   ALA A 132     1178   1925   1094   -101   -245   -195       C
ATOM    897  O   ALA A 132     -16.378   2.227  28.802  1.00 12.02           O
ANISOU  897  O   ALA A 132     1184   2244   1141   -317   -168   -219       O
ATOM    898  CB  ALA A 132     -16.330   3.554  31.465  1.00 12.16           C
ANISOU  898  CB  ALA A 132     1405   2034   1182     21   -231   -338       C
ATOM    899  N   THR A 133     -17.952   0.974  29.822  1.00 10.39           N
ANISOU  899  N   THR A 133     1101   1766   1079    -62   -356    -31       N
ATOM    900  CA  THR A 133     -18.550   0.491  28.582  1.00  9.64           C
ANISOU  900  CA  THR A 133      930   1599   1133    -66   -356   -160       C
ATOM    901  C   THR A 133     -19.862   1.213  28.297  1.00  9.32           C
ANISOU  901  C   THR A 133      870   1546   1125     71   -235    -98       C
ATOM    902  O   THR A 133     -20.666   1.454  29.208  1.00  9.81           O
ANISOU  902  O   THR A 133     1000   1574   1156     86    -22     63       O
ATOM    903  CB  THR A 133     -18.768  -1.029  28.642  1.00 10.14           C
ANISOU  903  CB  THR A 133      905   1665   1284     39   -223   -176       C
ATOM    904  OG1 THR A 133     -19.622  -1.355  29.750  1.00 10.52           O
ANISOU  904  OG1 THR A 133     1057   1807   1132    110    -83   -117       O
ATOM    905  CG2 THR A 133     -17.426  -1.779  28.787  1.00 11.86           C
ANISOU  905  CG2 THR A 133      956   1822   1727    295   -270    125       C
ATOM    906  N   TYR A 134     -20.075   1.538  27.021  1.00  9.62           N
ANISOU  906  N   TYR A 134      938   1674   1043     78   -340    -27       N
ATOM    907  CA  TYR A 134     -21.190   2.367  26.578  1.00  9.17           C
ANISOU  907  CA  TYR A 134      991   1447   1046     94   -272    -49       C
ATOM    908  C   TYR A 134     -21.838   1.752  25.356  1.00  8.70           C
ANISOU  908  C   TYR A 134      863   1431   1012     67    -28     21       C
ATOM    909  O   TYR A 134     -21.178   1.115  24.528  1.00  8.43           O
ANISOU  909  O   TYR A 134      902   1379    920    -46    -68    -51       O
ATOM    910  CB  TYR A 134     -20.675   3.763  26.127  1.00  9.91           C
ANISOU  910  CB  TYR A 134     1223   1397   1147   -125   -285   -121       C
ATOM    911  CG  TYR A 134     -20.080   4.600  27.233  1.00 10.51           C
ANISOU  911  CG  TYR A 134     1412   1418   1164   -210    -99   -108       C
ATOM    912  CD1 TYR A 134     -18.806   4.353  27.729  1.00 10.59           C
ANISOU  912  CD1 TYR A 134     1394   1584   1047   -188   -178   -205       C
ATOM    913  CD2 TYR A 134     -20.823   5.625  27.820  1.00 11.54           C
ANISOU  913  CD2 TYR A 134     1779   1361   1246   -181    -64   -168       C
ATOM    914  CE1 TYR A 134     -18.263   5.122  28.747  1.00 12.37           C
ANISOU  914  CE1 TYR A 134     1742   1754   1205   -328   -290   -116       C
ATOM    915  CE2 TYR A 134     -20.268   6.421  28.829  1.00 12.33           C
ANISOU  915  CE2 TYR A 134     1947   1467   1270   -203   -152   -207       C
ATOM    916  CZ  TYR A 134     -18.995   6.140  29.291  1.00 13.44           C
ANISOU  916  CZ  TYR A 134     2193   1663   1253   -364   -431   -266       C
ATOM    917  OH  TYR A 134     -18.469   6.920  30.298  1.00 16.05           O
ANISOU  917  OH  TYR A 134     2863   1828   1408   -556   -538   -366       O
ATOM    918  N   ALA A 135     -23.132   2.022  25.220  1.00  8.82           N
ANISOU  918  N   ALA A 135     1004   1407    939    -20   -133     37       N
ATOM    919  CA  ALA A 135     -23.882   1.728  23.999  1.00  8.70           C
ANISOU  919  CA  ALA A 135      987   1219   1099    -91   -411    -74       C
ATOM    920  C   ALA A 135     -25.185   2.514  24.060  1.00  8.74           C
ANISOU  920  C   ALA A 135      911   1134   1278    -46   -229     -0       C
ATOM    921  O   ALA A 135     -25.563   3.018  25.119  1.00  9.20           O
ANISOU  921  O   ALA A 135     1052   1189   1256     95   -136   -165       O
ATOM    922  CB  ALA A 135     -24.159   0.221  23.874  1.00  9.02           C
ANISOU  922  CB  ALA A 135     1045   1170   1214     -6   -156     -1       C
ATOM    923  N   SER A 136     -25.879   2.607  22.915  1.00  8.60           N
ANISOU  923  N   SER A 136      848   1231   1190    -13   -235    -35       N
ATOM    924  CA  SER A 136     -27.177   3.289  22.950  1.00  8.73           C
ANISOU  924  CA  SER A 136      918   1280   1120     -4   -106     96       C
ATOM    925  C   SER A 136     -28.153   2.506  23.830  1.00  8.95           C
ANISOU  925  C   SER A 136      929   1241   1231   -112   -110    -80       C
ATOM    926  O   SER A 136     -27.995   1.301  24.030  1.00  9.03           O
ANISOU  926  O   SER A 136      989   1224   1217    -98   -247     82       O
ATOM    927  CB  SER A 136     -27.745   3.393  21.546  1.00  8.86           C
ANISOU  927  CB  SER A 136     1032   1205   1131    145   -154    -39       C
ATOM    928  OG  SER A 136     -28.202   2.109  21.136  1.00  9.51           O
ANISOU  928  OG  SER A 136     1211   1230   1172     96   -270    -50       O
ATOM    929  N   PRO A 137     -29.211   3.164  24.329  1.00  9.77           N
ANISOU  929  N   PRO A 137      990   1247   1476     28   -109    -89       N
ATOM    930  CA  PRO A 137     -30.234   2.403  25.073  1.00 10.41           C
ANISOU  930  CA  PRO A 137     1121   1291   1545    -27    143   -215       C
ATOM    931  C   PRO A 137     -30.822   1.299  24.239  1.00 10.38           C
ANISOU  931  C   PRO A 137      931   1497   1515     92   -132   -195       C
ATOM    932  O   PRO A 137     -31.114   0.226  24.768  1.00 11.66           O
ANISOU  932  O   PRO A 137     1063   1518   1849    -28    156    -48       O
ATOM    933  CB  PRO A 137     -31.285   3.466  25.458  1.00 12.64           C
ANISOU  933  CB  PRO A 137     1466   1284   2054    346    283    -86       C
ATOM    934  CG  PRO A 137     -30.646   4.755  25.281  1.00 13.97           C
ANISOU  934  CG  PRO A 137     1491   1339   2477    166    413     65       C
ATOM    935  CD  PRO A 137     -29.462   4.618  24.350  1.00 10.60           C
ANISOU  935  CD  PRO A 137     1270   1144   1613    238     97     -3       C
ATOM    936  N  ASER A 138     -31.012   1.537  22.937  0.48 10.87           N
ANISOU  936  N  ASER A 138      938   1631   1560     52   -139   -250       N
ATOM    937  CA ASER A 138     -31.509   0.485  22.063  0.48 11.78           C
ANISOU  937  CA ASER A 138     1052   1752   1671     42   -226   -370       C
ATOM    938  C  ASER A 138     -30.598  -0.738  22.094  0.48 10.29           C
ANISOU  938  C  ASER A 138      919   1624   1366    -92    -54   -270       C
ATOM    939  O  ASER A 138     -31.057  -1.873  22.280  0.48 11.38           O
ANISOU  939  O  ASER A 138     1006   1604   1716    -96    -41   -313       O
ATOM    940  CB ASER A 138     -31.586   1.019  20.639  0.48 13.86           C
ANISOU  940  CB ASER A 138     1335   1986   1945    146   -198   -407       C
ATOM    941  OG ASER A 138     -32.175   0.050  19.814  0.48 15.55           O
ANISOU  941  OG ASER A 138     1561   2191   2156    -28   -328   -639       O
ATOM    942  N  BSER A 138     -30.993   1.511  22.929  0.52 10.96           N
ANISOU  942  N  BSER A 138     1004   1627   1533    132   -224   -251       N
ATOM    943  CA BSER A 138     -31.534   0.447  22.091  0.52 11.98           C
ANISOU  943  CA BSER A 138     1178   1726   1648    173   -400   -349       C
ATOM    944  C  BSER A 138     -30.601  -0.762  22.057  0.52 10.24           C
ANISOU  944  C  BSER A 138      954   1623   1313    -55   -164   -268       C
ATOM    945  O  BSER A 138     -31.045  -1.912  22.174  0.52 11.01           O
ANISOU  945  O  BSER A 138      947   1613   1625    -75   -180   -340       O
ATOM    946  CB BSER A 138     -31.772   0.971  20.678  0.52 14.39           C
ANISOU  946  CB BSER A 138     1590   1932   1944    419   -517   -306       C
ATOM    947  OG BSER A 138     -32.834   1.906  20.685  0.52 15.84           O
ANISOU  947  OG BSER A 138     1754   2118   2148    496   -767   -420       O
ATOM    948  N   THR A 139     -29.295  -0.529  21.882  1.00  8.86           N
ANISOU  948  N   THR A 139      771   1427   1168     30   -214    -56       N
ATOM    949  CA  THR A 139     -28.357  -1.638  21.911  1.00  8.66           C
ANISOU  949  CA  THR A 139      865   1264   1162     62   -105     49       C
ATOM    950  C   THR A 139     -28.397  -2.349  23.252  1.00  8.90           C
ANISOU  950  C   THR A 139      826   1278   1279   -165   -175     38       C
ATOM    951  O   THR A 139     -28.355  -3.580  23.309  1.00  9.32           O
ANISOU  951  O   THR A 139     1080   1226   1237   -197    -37    -37       O
ATOM    952  CB  THR A 139     -26.958  -1.114  21.612  1.00  8.35           C
ANISOU  952  CB  THR A 139      804   1284   1084     89   -152     72       C
ATOM    953  OG1 THR A 139     -26.936  -0.628  20.265  1.00  8.51           O
ANISOU  953  OG1 THR A 139      958   1176   1100    -46   -108     25       O
ATOM    954  CG2 THR A 139     -25.876  -2.204  21.815  1.00  8.71           C
ANISOU  954  CG2 THR A 139      912   1324   1074     46    -58    -92       C
ATOM    955  N   ARG A 140     -28.447  -1.592  24.351  1.00  9.28           N
ANISOU  955  N   ARG A 140      954   1392   1180    -55   -222      0       N
ATOM    956  C   ARG A 140     -29.696  -3.105  25.850  1.00 10.16           C
ANISOU  956  C   ARG A 140     1180   1439   1240   -133     -5      5       C
ATOM    957  O   ARG A 140     -29.599  -4.226  26.360  1.00 10.78           O
ANISOU  957  O   ARG A 140     1195   1430   1470   -155     41     77       O
ATOM    958  CA AARG A 140     -28.460  -2.226  25.671  0.52  9.78           C
ANISOU  958  CA AARG A 140     1054   1394   1270   -159    -96     -2       C
ATOM    959  CB AARG A 140     -28.374  -1.172  26.783  0.52 10.69           C
ANISOU  959  CB AARG A 140     1186   1549   1327   -269   -146   -270       C
ATOM    960  CG AARG A 140     -27.100  -0.315  26.708  0.52 11.19           C
ANISOU  960  CG AARG A 140     1231   1562   1458   -360   -365   -357       C
ATOM    961  CD AARG A 140     -27.042   0.717  27.849  0.52 12.01           C
ANISOU  961  CD AARG A 140     1530   1699   1334   -309   -488   -337       C
ATOM    962  NE AARG A 140     -26.749   0.030  29.101  0.52 12.19           N
ANISOU  962  NE AARG A 140     1575   1907   1151   -318   -239   -458       N
ATOM    963  CZ AARG A 140     -27.641  -0.310  30.023  0.52 13.40           C
ANISOU  963  CZ AARG A 140     1546   2046   1498   -119   -340   -358       C
ATOM    964  NH1AARG A 140     -28.908   0.061  29.940  0.52 16.51           N
ANISOU  964  NH1AARG A 140     1758   2272   2242   -102   -176   -383       N
ATOM    965  NH2AARG A 140     -27.251  -1.062  31.048  0.52 13.75           N
ANISOU  965  NH2AARG A 140     1656   1958   1612    161   -458   -192       N
ATOM    966  CA BARG A 140     -28.460  -2.235  25.664  0.48  9.39           C
ANISOU  966  CA BARG A 140     1022   1352   1194    -64    -42     94       C
ATOM    967  CB BARG A 140     -28.338  -1.206  26.788  0.48  9.49           C
ANISOU  967  CB BARG A 140     1094   1402   1111     23     58     73       C
ATOM    968  CG BARG A 140     -26.970  -0.545  26.807  0.48  8.96           C
ANISOU  968  CG BARG A 140     1083   1287   1037      7    157    226       C
ATOM    969  CD BARG A 140     -26.874   0.508  27.892  0.48 10.08           C
ANISOU  969  CD BARG A 140     1212   1465   1154    334    -97    168       C
ATOM    970  NE BARG A 140     -26.962  -0.136  29.200  0.48 10.60           N
ANISOU  970  NE BARG A 140     1277   1680   1070    380     55    197       N
ATOM    971  CZ BARG A 140     -27.638   0.344  30.240  0.48 11.38           C
ANISOU  971  CZ BARG A 140     1444   1753   1129    520      9    313       C
ATOM    972  NH1BARG A 140     -28.259   1.507  30.181  0.48 13.26           N
ANISOU  972  NH1BARG A 140     1784   1796   1457    647    114    319       N
ATOM    973  NH2BARG A 140     -27.670  -0.352  31.377  0.48 12.65           N
ANISOU  973  NH2BARG A 140     1804   1886   1118    555    -78    264       N
ATOM    974  N  AARG A 141     -30.865  -2.604  25.432  0.33 10.12           N
ANISOU  974  N  AARG A 141     1028   1453   1366   -107    -28    -93       N
ATOM    975  CA AARG A 141     -32.096  -3.386  25.515  0.33 10.76           C
ANISOU  975  CA AARG A 141     1085   1424   1581   -156     53   -176       C
ATOM    976  C  AARG A 141     -31.986  -4.652  24.686  0.33 10.60           C
ANISOU  976  C  AARG A 141      966   1513   1547   -163     14   -128       C
ATOM    977  O  AARG A 141     -32.336  -5.745  25.144  0.33 11.50           O
ANISOU  977  O  AARG A 141     1243   1592   1534   -177    -97    -39       O
ATOM    978  CB AARG A 141     -33.268  -2.554  24.988  0.33 11.43           C
ANISOU  978  CB AARG A 141     1086   1444   1814   -114    139   -279       C
ATOM    979  CG AARG A 141     -33.790  -1.491  25.942  0.33 12.75           C
ANISOU  979  CG AARG A 141     1257   1490   2096   -158    328   -137       C
ATOM    980  CD AARG A 141     -35.107  -0.913  25.407  0.33 13.04           C
ANISOU  980  CD AARG A 141     1156   1470   2330   -194    231     61       C
ATOM    981  NE AARG A 141     -34.902   0.096  24.372  0.33 13.87           N
ANISOU  981  NE AARG A 141     1263   1459   2548   -180     21    105       N
ATOM    982  CZ AARG A 141     -34.572   1.360  24.605  0.33 14.62           C
ANISOU  982  CZ AARG A 141     1330   1542   2683   -137    -67     80       C
ATOM    983  NH1AARG A 141     -34.441   1.823  25.839  0.33 15.03           N
ANISOU  983  NH1AARG A 141     1429   1540   2744   -260     10     34       N
ATOM    984  NH2AARG A 141     -34.376   2.178  23.576  0.33 15.32           N
ANISOU  984  NH2AARG A 141     1422   1609   2789     54   -249    120       N
ATOM    985  N  BARG A 141     -30.868  -2.625  25.413  0.67  9.95           N
ANISOU  985  N  BARG A 141      818   1539   1423   -146   -102   -177       N
ATOM    986  CA BARG A 141     -32.077  -3.433  25.553  0.67 11.21           C
ANISOU  986  CA BARG A 141      875   1532   1851   -270     20   -373       C
ATOM    987  C  BARG A 141     -32.022  -4.664  24.672  0.67 10.55           C
ANISOU  987  C  BARG A 141      717   1540   1750   -343    115   -239       C
ATOM    988  O  BARG A 141     -32.485  -5.737  25.073  0.67 11.80           O
ANISOU  988  O  BARG A 141     1047   1685   1752   -429    203   -130       O
ATOM    989  CB BARG A 141     -33.312  -2.625  25.167  0.67 12.96           C
ANISOU  989  CB BARG A 141      867   1764   2295   -138    161   -651       C
ATOM    990  CG BARG A 141     -33.662  -1.540  26.163  0.67 15.47           C
ANISOU  990  CG BARG A 141     1193   2063   2620    -13    226   -711       C
ATOM    991  CD BARG A 141     -35.020  -0.917  25.800  0.67 17.21           C
ANISOU  991  CD BARG A 141     1133   2347   3060    113    173   -681       C
ATOM    992  NE BARG A 141     -35.112  -0.521  24.397  0.67 17.98           N
ANISOU  992  NE BARG A 141     1008   2536   3287    360   -136   -641       N
ATOM    993  CZ BARG A 141     -34.849   0.701  23.949  0.67 19.65           C
ANISOU  993  CZ BARG A 141     1174   2712   3581    487   -180   -588       C
ATOM    994  NH1BARG A 141     -34.477   1.670  24.765  0.67 19.46           N
ANISOU  994  NH1BARG A 141     1082   2704   3608    433   -155   -506       N
ATOM    995  NH2BARG A 141     -34.976   0.965  22.649  0.67 20.94           N
ANISOU  995  NH2BARG A 141     1317   2853   3785    621    -77   -620       N
ATOM    996  N   LEU A 142     -31.515  -4.516  23.445  1.00  9.96           N
ANISOU  996  N   LEU A 142      856   1590   1338   -123     45   -144       N
ATOM    997  CA  LEU A 142     -31.468  -5.666  22.545  1.00  9.80           C
ANISOU  997  CA  LEU A 142     1109   1388   1226    -97    -80    -55       C
ATOM    998  C   LEU A 142     -30.458  -6.692  23.036  1.00 10.27           C
ANISOU  998  C   LEU A 142     1202   1250   1448   -123     -2      6       C
ATOM    999  O   LEU A 142     -30.706  -7.901  22.963  1.00 11.15           O
ANISOU  999  O   LEU A 142     1411   1211   1615   -176   -159     28       O
ATOM   1000  CB  LEU A 142     -31.156  -5.230  21.108  1.00 10.27           C
ANISOU 1000  CB  LEU A 142     1072   1441   1389   -125   -133    109       C
ATOM   1001  CG  LEU A 142     -32.292  -4.405  20.451  1.00 11.65           C
ANISOU 1001  CG  LEU A 142     1022   1737   1669    -68   -220    149       C
ATOM   1002  CD1 LEU A 142     -31.786  -3.722  19.205  1.00 12.71           C
ANISOU 1002  CD1 LEU A 142     1267   1939   1623    102   -129    335       C
ATOM   1003  CD2 LEU A 142     -33.492  -5.274  20.124  1.00 12.85           C
ANISOU 1003  CD2 LEU A 142     1063   1893   1926    -97   -586     78       C
ATOM   1004  N   ALA A 143     -29.298  -6.227  23.527  1.00  9.56           N
ANISOU 1004  N   ALA A 143      920   1338   1375    -64   -115   -128       N
ATOM   1005  CA  ALA A 143     -28.325  -7.156  24.104  1.00 11.10           C
ANISOU 1005  CA  ALA A 143     1277   1391   1550    -50   -235     96       C
ATOM   1006  C   ALA A 143     -28.943  -7.927  25.269  1.00 12.15           C
ANISOU 1006  C   ALA A 143     1467   1484   1666   -140   -403    147       C
ATOM   1007  O   ALA A 143     -28.804  -9.151  25.372  1.00 13.40           O
ANISOU 1007  O   ALA A 143     1745   1586   1759   -146   -390    189       O
ATOM   1008  CB  ALA A 143     -27.069  -6.414  24.566  1.00 11.32           C
ANISOU 1008  CB  ALA A 143     1266   1460   1576   -134   -183    -20       C
ATOM   1009  N   GLU A 144     -29.634  -7.219  26.165  1.00 12.11           N
ANISOU 1009  N   GLU A 144     1328   1708   1564   -393   -306    158       N
ATOM   1010  CA  GLU A 144     -30.238  -7.885  27.315  1.00 14.17           C
ANISOU 1010  CA  GLU A 144     1761   1890   1734   -645   -273    169       C
ATOM   1011  C   GLU A 144     -31.239  -8.937  26.856  1.00 14.75           C
ANISOU 1011  C   GLU A 144     2127   1693   1785   -720   -324    263       C
ATOM   1012  O   GLU A 144     -31.226 -10.076  27.343  1.00 17.11           O
ANISOU 1012  O   GLU A 144     2743   1755   2004   -743   -600    436       O
ATOM   1013  CB  GLU A 144     -30.922  -6.858  28.222  1.00 15.45           C
ANISOU 1013  CB  GLU A 144     1985   2198   1689   -539    253    169       C
ATOM   1014  CG  GLU A 144     -31.509  -7.511  29.482  1.00 17.70           C
ANISOU 1014  CG  GLU A 144     2327   2592   1805   -603    189    215       C
ATOM   1015  CD  GLU A 144     -32.175  -6.538  30.456  1.00 20.57           C
ANISOU 1015  CD  GLU A 144     2862   2992   1961   -511    456    423       C
ATOM   1016  OE1 GLU A 144     -32.238  -5.321  30.165  1.00 23.59           O
ANISOU 1016  OE1 GLU A 144     3161   3171   2633   -207    733    253       O
ATOM   1017  OE2 GLU A 144     -32.694  -7.008  31.507  1.00 24.13           O
ANISOU 1017  OE2 GLU A 144     3436   3373   2359   -465    587    305       O
ATOM   1018  N   ALA A 145     -32.104  -8.575  25.899  1.00 14.43           N
ANISOU 1018  N   ALA A 145     1757   1760   1965   -588   -259    253       N
ATOM   1019  CA  ALA A 145     -33.137  -9.509  25.454  1.00 15.57           C
ANISOU 1019  CA  ALA A 145     1912   1806   2199   -522   -396    315       C
ATOM   1020  C   ALA A 145     -32.542 -10.726  24.763  1.00 16.89           C
ANISOU 1020  C   ALA A 145     2284   1645   2488   -642   -661    452       C
ATOM   1021  O   ALA A 145     -33.125 -11.816  24.828  1.00 20.22           O
ANISOU 1021  O   ALA A 145     2554   1781   3348   -888   -812    319       O
ATOM   1022  CB  ALA A 145     -34.110  -8.793  24.511  1.00 16.48           C
ANISOU 1022  CB  ALA A 145     1847   2059   2356   -409   -341    247       C
ATOM   1023  N   GLU A 146     -31.397 -10.564  24.099  1.00 17.16           N
ANISOU 1023  N   GLU A 146     2572   1655   2295   -380   -580    279       N
ATOM   1024  CA  GLU A 146     -30.732 -11.636  23.359  1.00 18.48           C
ANISOU 1024  CA  GLU A 146     2721   1747   2552   -163   -307    116       C
ATOM   1025  C   GLU A 146     -29.901 -12.535  24.257  1.00 16.80           C
ANISOU 1025  C   GLU A 146     2335   1582   2465   -310   -174    337       C
ATOM   1026  O   GLU A 146     -29.430 -13.578  23.794  1.00 18.06           O
ANISOU 1026  O   GLU A 146     2512   1659   2693   -103   -291    139       O
ATOM   1027  CB  GLU A 146     -29.778 -11.026  22.304  1.00 21.29           C
ANISOU 1027  CB  GLU A 146     3270   2019   2800     21    180   -369       C
ATOM   1028  CG  GLU A 146     -29.171 -11.978  21.257  1.00 23.74           C
ANISOU 1028  CG  GLU A 146     3480   2291   3247   -126    130   -655       C
ATOM   1029  CD  GLU A 146     -30.086 -12.185  20.053  1.00 27.00           C
ANISOU 1029  CD  GLU A 146     3882   2568   3810   -365    179   -880       C
ATOM   1030  OE1 GLU A 146     -31.176 -11.573  20.003  1.00 27.13           O
ANISOU 1030  OE1 GLU A 146     3767   2579   3963   -527    -17   -623       O
ATOM   1031  OE2 GLU A 146     -29.713 -12.975  19.154  1.00 29.59           O
ANISOU 1031  OE2 GLU A 146     4102   2892   4247   -523    193  -1031       O
ATOM   1032  N   GLY A 147     -29.707 -12.159  25.515  1.00 15.00           N
ANISOU 1032  N   GLY A 147     1773   1586   2339   -364      1    410       N
ATOM   1033  CA  GLY A 147     -28.786 -12.891  26.359  1.00 14.85           C
ANISOU 1033  CA  GLY A 147     1581   1659   2403   -319     58    545       C
ATOM   1034  C   GLY A 147     -27.335 -12.576  26.103  1.00 14.05           C
ANISOU 1034  C   GLY A 147     1571   1499   2270   -212    105    272       C
ATOM   1035  O   GLY A 147     -26.463 -13.384  26.460  1.00 15.63           O
ANISOU 1035  O   GLY A 147     1762   1578   2600   -150     92    515       O
ATOM   1036  N   ASN A 148     -27.040 -11.417  25.522  1.00 12.23           N
ANISOU 1036  N   ASN A 148     1307   1473   1867   -242     15    260       N
ATOM   1037  CA  ASN A 148     -25.652 -11.018  25.315  1.00 11.50           C
ANISOU 1037  CA  ASN A 148     1369   1448   1552   -279     20    161       C
ATOM   1038  C   ASN A 148     -25.191 -10.113  26.453  1.00 12.24           C
ANISOU 1038  C   ASN A 148     1373   1588   1689   -275    134     12       C
ATOM   1039  O   ASN A 148     -25.989  -9.628  27.264  1.00 13.82           O
ANISOU 1039  O   ASN A 148     1414   1902   1935   -244    264   -128       O
ATOM   1040  CB  ASN A 148     -25.540 -10.274  23.988  1.00 11.64           C
ANISOU 1040  CB  ASN A 148     1668   1306   1450   -337    -77    186       C
ATOM   1041  CG  ASN A 148     -25.651 -11.201  22.800  1.00 13.33           C
ANISOU 1041  CG  ASN A 148     2232   1203   1630   -159    -70    255       C
ATOM   1042  OD1 ASN A 148     -25.663 -12.418  22.953  1.00 14.94           O
ANISOU 1042  OD1 ASN A 148     2727   1263   1687   -197     45    228       O
ATOM   1043  ND2 ASN A 148     -25.738 -10.620  21.601  1.00 14.75           N
ANISOU 1043  ND2 ASN A 148     2651   1297   1657   -149     -2    283       N
ATOM   1044  N   GLU A 149     -23.881  -9.865  26.501  1.00 10.80           N
ANISOU 1044  N   GLU A 149     1267   1408   1429   -177    -95     72       N
ATOM   1045  C   GLU A 149     -23.796  -7.547  27.279  1.00 10.15           C
ANISOU 1045  C   GLU A 149     1201   1380   1275     74   -121     32       C
ATOM   1046  O   GLU A 149     -24.021  -7.134  26.139  1.00 10.73           O
ANISOU 1046  O   GLU A 149     1357   1516   1203     25     15     12       O
ATOM   1047  CA AGLU A 149     -23.349  -8.983  27.531  0.59 10.53           C
ANISOU 1047  CA AGLU A 149     1172   1434   1393    -85   -157   -166       C
ATOM   1048  CB AGLU A 149     -21.830  -9.066  27.568  0.59 10.27           C
ANISOU 1048  CB AGLU A 149     1162   1431   1310    -34   -124    -89       C
ATOM   1049  CG AGLU A 149     -21.363 -10.454  28.003  0.59 11.31           C
ANISOU 1049  CG AGLU A 149     1367   1563   1368    -33     -9     -8       C
ATOM   1050  CD AGLU A 149     -19.990 -10.803  27.451  0.59 12.53           C
ANISOU 1050  CD AGLU A 149     1553   1622   1587    -10     21     -9       C
ATOM   1051  OE1AGLU A 149     -19.004 -10.149  27.835  0.59 11.89           O
ANISOU 1051  OE1AGLU A 149     1487   1655   1377    164    -24    -27       O
ATOM   1052  OE2AGLU A 149     -19.897 -11.715  26.605  0.59 15.77           O
ANISOU 1052  OE2AGLU A 149     1798   1864   2331   -127    166   -409       O
ATOM   1053  CA BGLU A 149     -23.346  -8.984  27.530  0.41 10.72           C
ANISOU 1053  CA BGLU A 149     1186   1399   1487     -7   -133    -54       C
ATOM   1054  CB BGLU A 149     -21.824  -9.115  27.597  0.41 10.85           C
ANISOU 1054  CB BGLU A 149     1155   1354   1612    156   -125     54       C
ATOM   1055  CG BGLU A 149     -21.444 -10.553  28.001  0.41 11.69           C
ANISOU 1055  CG BGLU A 149     1243   1332   1865    219    -56    194       C
ATOM   1056  CD BGLU A 149     -19.944 -10.836  28.027  0.41 12.72           C
ANISOU 1056  CD BGLU A 149     1461   1268   2103    337    -16    317       C
ATOM   1057  OE1BGLU A 149     -19.138  -9.907  27.809  0.41 12.31           O
ANISOU 1057  OE1BGLU A 149     1440   1357   1881    265   -109    414       O
ATOM   1058  OE2BGLU A 149     -19.586 -12.012  28.293  0.41 14.99           O
ANISOU 1058  OE2BGLU A 149     1658   1271   2766    467   -125    461       O
ATOM   1059  N   ILE A 150     -23.944  -6.778  28.363  1.00 10.64           N
ANISOU 1059  N   ILE A 150     1341   1332   1371   -100     49     44       N
ATOM   1060  CA  ILE A 150     -24.654  -5.507  28.306  1.00 10.36           C
ANISOU 1060  CA  ILE A 150     1230   1358   1348    -74    -37      2       C
ATOM   1061  C   ILE A 150     -23.702  -4.386  28.711  1.00  9.55           C
ANISOU 1061  C   ILE A 150     1134   1427   1066     65   -149    163       C
ATOM   1062  O   ILE A 150     -23.283  -4.328  29.867  1.00 10.21           O
ANISOU 1062  O   ILE A 150     1223   1687    970    167    -23    248       O
ATOM   1063  CB  ILE A 150     -25.901  -5.500  29.209  1.00 11.76           C
ANISOU 1063  CB  ILE A 150     1264   1607   1596    -25    238   -203       C
ATOM   1064  CG1 ILE A 150     -26.810  -6.717  28.944  1.00 13.71           C
ANISOU 1064  CG1 ILE A 150     1441   1979   1789   -315    167   -136       C
ATOM   1065  CG2 ILE A 150     -26.671  -4.192  29.005  1.00 13.97           C
ANISOU 1065  CG2 ILE A 150     1289   1777   2244    253     71   -190       C
ATOM   1066  CD1 ILE A 150     -27.780  -7.021  30.110  1.00 15.35           C
ANISOU 1066  CD1 ILE A 150     1732   2273   1827   -339    247    -93       C
ATOM   1067  N   PRO A 151     -23.371  -3.451  27.820  1.00  9.16           N
ANISOU 1067  N   PRO A 151     1171   1325    983     42   -185     44       N
ATOM   1068  CA  PRO A 151     -22.607  -2.262  28.224  1.00  9.47           C
ANISOU 1068  CA  PRO A 151     1239   1367    991    102   -135     62       C
ATOM   1069  C   PRO A 151     -23.278  -1.517  29.373  1.00  9.77           C
ANISOU 1069  C   PRO A 151     1163   1430   1120    198    -38    -27       C
ATOM   1070  O   PRO A 151     -24.505  -1.496  29.492  1.00 10.40           O
ANISOU 1070  O   PRO A 151     1136   1589   1225    277    -41    -84       O
ATOM   1071  CB  PRO A 151     -22.570  -1.416  26.939  1.00 10.22           C
ANISOU 1071  CB  PRO A 151     1467   1442    973    132    -84    -13       C
ATOM   1072  CG  PRO A 151     -22.644  -2.490  25.838  1.00 10.14           C
ANISOU 1072  CG  PRO A 151     1453   1407    991     98    -28    116       C
ATOM   1073  CD  PRO A 151     -23.666  -3.467  26.375  1.00  9.41           C
ANISOU 1073  CD  PRO A 151     1352   1349    874    119   -293     68       C
ATOM   1074  N   THR A 152     -22.451  -0.880  30.209  1.00  9.52           N
ANISOU 1074  N   THR A 152     1445   1374    799    114    -51    -77       N
ATOM   1075  CA  THR A 152     -22.956  -0.284  31.448  1.00  9.75           C
ANISOU 1075  CA  THR A 152     1248   1460    997    215    -42     31       C
ATOM   1076  C   THR A 152     -23.747   1.001  31.222  1.00  9.73           C
ANISOU 1076  C   THR A 152     1351   1532    815    135     72     17       C
ATOM   1077  O   THR A 152     -24.750   1.227  31.912  1.00 11.12           O
ANISOU 1077  O   THR A 152     1436   1728   1062    247    127    178       O
ATOM   1078  CB  THR A 152     -21.779  -0.023  32.377  1.00  9.86           C
ANISOU 1078  CB  THR A 152     1293   1543    913    169   -203    -33       C
ATOM   1079  OG1 THR A 152     -21.210  -1.280  32.743  1.00 10.43           O
ANISOU 1079  OG1 THR A 152     1374   1480   1111    119   -185     37       O
ATOM   1080  CG2 THR A 152     -22.175   0.754  33.638  1.00 11.76           C
ANISOU 1080  CG2 THR A 152     1736   1779    953    229    -93   -176       C
ATOM   1081  N   HIS A 153     -23.277   1.870  30.345  1.00  9.76           N
ANISOU 1081  N   HIS A 153     1377   1397    934    116    -91    -18       N
ATOM   1082  CA  HIS A 153     -23.769   3.237  30.254  1.00 10.60           C
ANISOU 1082  CA  HIS A 153     1474   1386   1168     53   -273     83       C
ATOM   1083  C   HIS A 153     -24.502   3.474  28.940  1.00  9.99           C
ANISOU 1083  C   HIS A 153     1245   1531   1022    104    -17   -120       C
ATOM   1084  O   HIS A 153     -24.043   3.030  27.886  1.00 10.81           O
ANISOU 1084  O   HIS A 153     1237   1812   1059     93    -92   -126       O
ATOM   1085  CB  HIS A 153     -22.612   4.237  30.302  1.00 11.65           C
ANISOU 1085  CB  HIS A 153     1599   1558   1271     60   -369    -67       C
ATOM   1086  CG  HIS A 153     -21.803   4.167  31.539  1.00 12.18           C
ANISOU 1086  CG  HIS A 153     1816   1549   1262     -6   -318   -211       C
ATOM   1087  ND1 HIS A 153     -22.274   4.615  32.757  1.00 14.16           N
ANISOU 1087  ND1 HIS A 153     2209   1759   1414     39   -464   -308       N
ATOM   1088  CD2 HIS A 153     -20.538   3.737  31.746  1.00 12.85           C
ANISOU 1088  CD2 HIS A 153     1906   1598   1378   -242   -473    -52       C
ATOM   1089  CE1 HIS A 153     -21.332   4.443  33.672  1.00 14.45           C
ANISOU 1089  CE1 HIS A 153     2324   1816   1349     -0   -601   -322       C
ATOM   1090  NE2 HIS A 153     -20.272   3.908  33.088  1.00 14.77           N
ANISOU 1090  NE2 HIS A 153     2314   1755   1542    -46   -500   -144       N
ATOM   1091  N   SER A 154     -25.594   4.218  29.012  1.00 11.48           N
ANISOU 1091  N   SER A 154     1602   1473   1289    314    -47   -130       N
ATOM   1092  CA  SER A 154     -26.385   4.521  27.838  1.00 10.98           C
ANISOU 1092  CA  SER A 154     1436   1424   1314    359   -263      2       C
ATOM   1093  C   SER A 154     -25.862   5.765  27.135  1.00 11.11           C
ANISOU 1093  C   SER A 154     1690   1255   1278    335   -421   -118       C
ATOM   1094  O   SER A 154     -25.528   6.765  27.780  1.00 14.63           O
ANISOU 1094  O   SER A 154     2752   1382   1426     82   -562   -183       O
ATOM   1095  CB  SER A 154     -27.842   4.771  28.229  1.00 14.58           C
ANISOU 1095  CB  SER A 154     1875   1859   1804    407     29    139       C
ATOM   1096  OG  SER A 154     -28.529   3.575  28.472  1.00 16.63           O
ANISOU 1096  OG  SER A 154     2035   2111   2172    336    312    263       O
ATOM   1097  N   LEU A 155     -25.844   5.709  25.800  1.00 10.08           N
ANISOU 1097  N   LEU A 155     1312   1301   1219     27   -376    -19       N
ATOM   1098  CA  LEU A 155     -25.503   6.842  24.949  1.00 10.73           C
ANISOU 1098  CA  LEU A 155     1487   1322   1267   -123   -300    157       C
ATOM   1099  C   LEU A 155     -26.804   7.448  24.442  1.00 10.83           C
ANISOU 1099  C   LEU A 155     1422   1200   1490   -101   -416     19       C
ATOM   1100  O   LEU A 155     -27.419   6.927  23.508  1.00 10.73           O
ANISOU 1100  O   LEU A 155     1263   1280   1535      9   -345   -153       O
ATOM   1101  CB  LEU A 155     -24.659   6.369  23.765  1.00 11.10           C
ANISOU 1101  CB  LEU A 155     1215   1404   1597    -57   -121    180       C
ATOM   1102  CG  LEU A 155     -23.270   5.827  24.142  1.00 11.35           C
ANISOU 1102  CG  LEU A 155     1088   1555   1670    -43   -360    101       C
ATOM   1103  CD1 LEU A 155     -22.658   5.086  22.953  1.00 12.12           C
ANISOU 1103  CD1 LEU A 155     1385   1718   1502     43     83     57       C
ATOM   1104  CD2 LEU A 155     -22.349   6.952  24.700  1.00 12.48           C
ANISOU 1104  CD2 LEU A 155     1361   1427   1954   -176   -453    124       C
ATOM   1105  N   GLU A 156     -27.199   8.567  25.023  1.00 11.18           N
ANISOU 1105  N   GLU A 156     1701   1122   1425     49   -362     -1       N
ATOM   1106  CA  GLU A 156     -28.413   9.249  24.609  1.00 11.09           C
ANISOU 1106  CA  GLU A 156     1761   1184   1268    136   -280     11       C
ATOM   1107  C   GLU A 156     -28.104  10.124  23.403  1.00 10.98           C
ANISOU 1107  C   GLU A 156     1595   1213   1365    185    -89     19       C
ATOM   1108  O   GLU A 156     -26.946  10.264  22.975  1.00 11.27           O
ANISOU 1108  O   GLU A 156     1465   1266   1553     27   -259     -2       O
ATOM   1109  CB  GLU A 156     -28.954  10.112  25.747  1.00 13.61           C
ANISOU 1109  CB  GLU A 156     1978   1586   1609    151     13    209       C
ATOM   1110  CG  GLU A 156     -29.310   9.288  26.960  1.00 17.51           C
ANISOU 1110  CG  GLU A 156     2666   1975   2012     39    327    160       C
ATOM   1111  CD  GLU A 156     -30.497   8.413  26.758  1.00 21.44           C
ANISOU 1111  CD  GLU A 156     3226   2362   2558    -33    849    281       C
ATOM   1112  OE1 GLU A 156     -31.300   8.651  25.823  1.00 22.95           O
ANISOU 1112  OE1 GLU A 156     3263   2509   2949     -8    938     93       O
ATOM   1113  OE2 GLU A 156     -30.641   7.482  27.565  1.00 25.08           O
ANISOU 1113  OE2 GLU A 156     3848   2617   3065   -194    881    240       O
ATOM   1114  N   GLY A 157     -29.168  10.661  22.806  1.00 10.79           N
ANISOU 1114  N   GLY A 157     1515   1222   1363    319   -103     -0       N
ATOM   1115  CA  GLY A 157     -28.979  11.576  21.706  1.00 10.83           C
ANISOU 1115  CA  GLY A 157     1469   1271   1375    152   -199    -70       C
ATOM   1116  C   GLY A 157     -28.717  10.931  20.370  1.00 10.23           C
ANISOU 1116  C   GLY A 157     1298   1224   1365    249   -200     57       C
ATOM   1117  O   GLY A 157     -28.277  11.613  19.435  1.00 10.87           O
ANISOU 1117  O   GLY A 157     1457   1198   1474     66   -219     97       O
ATOM   1118  N   LEU A 158     -29.011   9.631  20.241  1.00  9.88           N
ANISOU 1118  N   LEU A 158     1167   1274   1315    169   -190     39       N
ATOM   1119  CA  LEU A 158     -28.754   8.867  19.017  1.00 10.06           C
ANISOU 1119  CA  LEU A 158     1063   1330   1429     56   -300   -203       C
ATOM   1120  C   LEU A 158     -29.991   8.106  18.554  1.00 10.86           C
ANISOU 1120  C   LEU A 158     1134   1570   1423     11   -165     -9       C
ATOM   1121  O   LEU A 158     -29.880   7.190  17.742  1.00 11.95           O
ANISOU 1121  O   LEU A 158     1179   1721   1641     57   -210   -231       O
ATOM   1122  CB  LEU A 158     -27.589   7.881  19.226  1.00  9.67           C
ANISOU 1122  CB  LEU A 158      925   1363   1386     99   -206   -120       C
ATOM   1123  CG  LEU A 158     -26.210   8.560  19.344  1.00  9.81           C
ANISOU 1123  CG  LEU A 158      945   1404   1376    127   -183    -39       C
ATOM   1124  CD1 LEU A 158     -25.169   7.583  19.908  1.00 10.77           C
ANISOU 1124  CD1 LEU A 158     1167   1383   1542    270   -213     -9       C
ATOM   1125  CD2 LEU A 158     -25.781   9.127  17.998  1.00 10.68           C
ANISOU 1125  CD2 LEU A 158     1092   1460   1507    -16   -111   -119       C
ATOM   1126  N   SER A 159     -31.177   8.475  19.049  1.00 11.15           N
ANISOU 1126  N   SER A 159     1003   1786   1449     46   -179     69       N
ATOM   1127  CA  SER A 159     -32.332   7.632  18.757  1.00 12.28           C
ANISOU 1127  CA  SER A 159      930   2134   1601     53   -288    104       C
ATOM   1128  C   SER A 159     -33.008   7.922  17.426  1.00 12.58           C
ANISOU 1128  C   SER A 159     1121   1975   1684    115   -235    209       C
ATOM   1129  O   SER A 159     -33.844   7.109  17.006  1.00 14.18           O
ANISOU 1129  O   SER A 159     1457   1992   1939   -287   -356    101       O
ATOM   1130  CB  SER A 159     -33.359   7.640  19.889  1.00 15.82           C
ANISOU 1130  CB  SER A 159     1376   2399   2237     72    -30    302       C
ATOM   1131  OG  SER A 159     -33.921   8.917  19.995  1.00 18.15           O
ANISOU 1131  OG  SER A 159     1774   2606   2516    403    221    124       O
ATOM   1132  N  ASER A 160     -32.685   9.026  16.753  0.60 11.70           N
ANISOU 1132  N  ASER A 160     1068   1952   1425    174   -262    206       N
ATOM   1133  CA ASER A 160     -33.307   9.351  15.475  0.60 12.58           C
ANISOU 1133  CA ASER A 160     1046   2074   1660    283   -115    239       C
ATOM   1134  C  ASER A 160     -32.275   9.302  14.361  0.60 12.00           C
ANISOU 1134  C  ASER A 160     1016   1922   1621    260   -337    104       C
ATOM   1135  O  ASER A 160     -31.156   9.793  14.527  0.60 11.07           O
ANISOU 1135  O  ASER A 160      953   1819   1436    169   -263     34       O
ATOM   1136  CB ASER A 160     -33.908  10.748  15.514  0.60 14.43           C
ANISOU 1136  CB ASER A 160     1291   2341   1850    486    183    149       C
ATOM   1137  OG ASER A 160     -34.972  10.807  16.440  0.60 16.34           O
ANISOU 1137  OG ASER A 160     1557   2570   2080    556    330    223       O
ATOM   1138  N  BSER A 160     -32.667   9.032  16.774  0.40 12.22           N
ANISOU 1138  N  BSER A 160     1239   1894   1510    247   -345    259       N
ATOM   1139  CA BSER A 160     -33.290   9.442  15.526  0.40 13.08           C
ANISOU 1139  CA BSER A 160     1373   1914   1682    414   -276    314       C
ATOM   1140  C  BSER A 160     -32.271   9.353  14.401  0.40 12.75           C
ANISOU 1140  C  BSER A 160     1396   1743   1707    378   -268    290       C
ATOM   1141  O  BSER A 160     -31.112   9.738  14.574  0.40 12.54           O
ANISOU 1141  O  BSER A 160     1385   1674   1705    329   -150    264       O
ATOM   1142  CB BSER A 160     -33.769  10.886  15.640  0.40 14.38           C
ANISOU 1142  CB BSER A 160     1624   2079   1760    666   -200    214       C
ATOM   1143  OG BSER A 160     -34.415  11.298  14.449  0.40 16.32           O
ANISOU 1143  OG BSER A 160     2063   2213   1923    847   -266    331       O
ATOM   1144  N  ASER A 161     -32.652   8.728  13.213  0.60 11.91           N
ANISOU 1144  N  ASER A 161      867   1962   1698    171   -296    -12       N
ATOM   1145  CA ASER A 161     -31.692   8.654  12.120  0.60 12.50           C
ANISOU 1145  CA ASER A 161     1243   1961   1546    108   -242   -243       C
ATOM   1146  C  ASER A 161     -31.163  10.044  11.801  0.60 11.42           C
ANISOU 1146  C  ASER A 161     1086   1831   1423    143   -332   -114       C
ATOM   1147  O  ASER A 161     -31.908  11.032  11.772  0.60 13.00           O
ANISOU 1147  O  ASER A 161     1277   1925   1736    227   -332   -161       O
ATOM   1148  CB ASER A 161     -32.311   8.011  10.876  0.60 14.72           C
ANISOU 1148  CB ASER A 161     1525   2192   1877     76   -324   -336       C
ATOM   1149  OG ASER A 161     -33.418   8.755  10.412  0.60 14.63           O
ANISOU 1149  OG ASER A 161     1355   2394   1812    223   -351   -312       O
ATOM   1150  N  BSER A 161     -32.702   8.850  13.244  0.40 12.78           N
ANISOU 1150  N  BSER A 161     1413   1722   1719    276   -156    255       N
ATOM   1151  CA BSER A 161     -31.786   8.738  12.116  0.40 12.56           C
ANISOU 1151  CA BSER A 161     1456   1714   1603    127   -229     39       C
ATOM   1152  C  BSER A 161     -31.175  10.097  11.803  0.40 11.60           C
ANISOU 1152  C  BSER A 161     1216   1699   1493    150   -360     72       C
ATOM   1153  O  BSER A 161     -31.868  11.122  11.782  0.40 12.42           O
ANISOU 1153  O  BSER A 161     1271   1741   1706    210   -464    141       O
ATOM   1154  CB BSER A 161     -32.531   8.192  10.899  0.40 13.69           C
ANISOU 1154  CB BSER A 161     1545   1790   1866     11   -157    -14       C
ATOM   1155  OG BSER A 161     -33.113   6.940  11.215  0.40 13.79           O
ANISOU 1155  OG BSER A 161     1463   1844   1932    -50   -106     -9       O
ATOM   1156  N   GLY A 162     -29.865  10.110  11.545  1.00 11.45           N
ANISOU 1156  N   GLY A 162     1220   1756   1375    176   -333     77       N
ATOM   1157  CA  GLY A 162     -29.160  11.358  11.320  1.00 11.62           C
ANISOU 1157  CA  GLY A 162     1382   1635   1398     25   -254    254       C
ATOM   1158  C   GLY A 162     -28.572  11.973  12.572  1.00 11.04           C
ANISOU 1158  C   GLY A 162     1267   1498   1429    159   -332    192       C
ATOM   1159  O   GLY A 162     -27.831  12.952  12.471  1.00 11.85           O
ANISOU 1159  O   GLY A 162     1471   1472   1561    126   -134    127       O
ATOM   1160  N   ASP A 163     -28.883  11.426  13.750  1.00 11.20           N
ANISOU 1160  N   ASP A 163     1208   1574   1473    209   -317    206       N
ATOM   1161  CA  ASP A 163     -28.354  11.973  14.989  1.00 10.81           C
ANISOU 1161  CA  ASP A 163     1064   1611   1433    165   -131      2       C
ATOM   1162  C   ASP A 163     -26.855  11.741  15.082  1.00 10.68           C
ANISOU 1162  C   ASP A 163     1217   1445   1397    245   -295   -155       C
ATOM   1163  O   ASP A 163     -26.325  10.707  14.652  1.00 10.82           O
ANISOU 1163  O   ASP A 163     1277   1414   1420    121   -356   -143       O
ATOM   1164  CB  ASP A 163     -29.016  11.295  16.191  1.00 11.69           C
ANISOU 1164  CB  ASP A 163     1176   1772   1496    157     15     76       C
ATOM   1165  CG  ASP A 163     -30.323  11.913  16.585  1.00 13.47           C
ANISOU 1165  CG  ASP A 163     1692   1808   1619    190    -17     36       C
ATOM   1166  OD1 ASP A 163     -30.656  13.027  16.134  1.00 15.01           O
ANISOU 1166  OD1 ASP A 163     1840   1840   2024    543    283    395       O
ATOM   1167  OD2 ASP A 163     -31.009  11.281  17.420  1.00 13.24           O
ANISOU 1167  OD2 ASP A 163     1719   1772   1539     72    163    -43       O
ATOM   1168  N   ALA A 164     -26.192  12.697  15.719  1.00 10.67           N
ANISOU 1168  N   ALA A 164     1170   1397   1487     91   -275   -108       N
ATOM   1169  CA  ALA A 164     -24.759  12.637  15.926  1.00 11.66           C
ANISOU 1169  CA  ALA A 164     1087   1451   1892     47   -236   -183       C
ATOM   1170  C   ALA A 164     -24.425  13.187  17.305  1.00 11.83           C
ANISOU 1170  C   ALA A 164     1208   1363   1925    126   -354   -267       C
ATOM   1171  O   ALA A 164     -25.035  14.163  17.766  1.00 12.18           O
ANISOU 1171  O   ALA A 164     1497   1327   1804    263   -283   -313       O
ATOM   1172  CB  ALA A 164     -24.027  13.472  14.864  1.00 12.64           C
ANISOU 1172  CB  ALA A 164     1240   1643   1919     15   -253   -282       C
ATOM   1173  N   VAL A 165     -23.442  12.577  17.958  1.00 10.76           N
ANISOU 1173  N   VAL A 165     1012   1395   1679    -12   -316   -191       N
ATOM   1174  CA  VAL A 165     -22.938  13.065  19.239  1.00 11.02           C
ANISOU 1174  CA  VAL A 165     1097   1414   1674     69   -128   -346       C
ATOM   1175  C   VAL A 165     -21.426  12.911  19.263  1.00 10.51           C
ANISOU 1175  C   VAL A 165     1025   1266   1702    181   -340   -216       C
ATOM   1176  O   VAL A 165     -20.858  12.007  18.642  1.00 11.37           O
ANISOU 1176  O   VAL A 165     1263   1243   1813    203   -199   -449       O
ATOM   1177  CB  VAL A 165     -23.549  12.360  20.477  1.00 11.81           C
ANISOU 1177  CB  VAL A 165     1164   1503   1821     57    105    -39       C
ATOM   1178  CG1 VAL A 165     -25.058  12.446  20.501  1.00 12.45           C
ANISOU 1178  CG1 VAL A 165     1100   1617   2013    -79    116   -147       C
ATOM   1179  CG2 VAL A 165     -23.105  10.919  20.562  1.00 12.04           C
ANISOU 1179  CG2 VAL A 165     1404   1545   1623    -19    119    -40       C
ATOM   1180  N   ARG A 166     -20.763  13.769  20.030  1.00  9.95           N
ANISOU 1180  N   ARG A 166     1113   1217   1450     55   -193   -204       N
ATOM   1181  CA  ARG A 166     -19.331  13.624  20.237  1.00 10.27           C
ANISOU 1181  CA  ARG A 166     1091   1328   1484     57   -221   -192       C
ATOM   1182  C   ARG A 166     -19.049  12.725  21.426  1.00 10.20           C
ANISOU 1182  C   ARG A 166     1096   1308   1470     62   -239   -236       C
ATOM   1183  O   ARG A 166     -19.750  12.765  22.439  1.00 10.70           O
ANISOU 1183  O   ARG A 166     1220   1450   1394    140     17   -233       O
ATOM   1184  CB  ARG A 166     -18.656  14.987  20.399  1.00 12.29           C
ANISOU 1184  CB  ARG A 166     1475   1414   1779   -105   -427    -67       C
ATOM   1185  CG  ARG A 166     -18.705  15.800  19.121  1.00 15.82           C
ANISOU 1185  CG  ARG A 166     2143   1902   1964      9    -63    -59       C
ATOM   1186  CD  ARG A 166     -17.944  15.176  17.954  1.00 20.00           C
ANISOU 1186  CD  ARG A 166     2786   2268   2544     17     33    -45       C
ATOM   1187  NE  ARG A 166     -16.633  14.654  18.344  1.00 22.42           N
ANISOU 1187  NE  ARG A 166     3020   2407   3091   -167    128    198       N
ATOM   1188  CZ  ARG A 166     -15.472  15.260  18.121  1.00 23.70           C
ANISOU 1188  CZ  ARG A 166     3235   2612   3159   -116    120    346       C
ATOM   1189  NH1 ARG A 166     -15.401  16.401  17.456  1.00 24.86           N
ANISOU 1189  NH1 ARG A 166     3554   2686   3204   -310    -45    416       N
ATOM   1190  NH2 ARG A 166     -14.348  14.696  18.569  1.00 23.57           N
ANISOU 1190  NH2 ARG A 166     3151   2637   3168    112     77    437       N
ATOM   1191  N   PHE A 167     -17.974  11.947  21.306  1.00 10.17           N
ANISOU 1191  N   PHE A 167     1091   1326   1449    108   -229   -159       N
ATOM   1192  CA  PHE A 167     -17.558  11.039  22.381  1.00 10.58           C
ANISOU 1192  CA  PHE A 167     1193   1367   1459     40   -365   -135       C
ATOM   1193  C   PHE A 167     -16.031  10.993  22.307  1.00 10.82           C
ANISOU 1193  C   PHE A 167     1253   1434   1426     31   -358   -259       C
ATOM   1194  O   PHE A 167     -15.473  10.311  21.441  1.00 10.68           O
ANISOU 1194  O   PHE A 167     1241   1479   1336    171   -219   -192       O
ATOM   1195  CB  PHE A 167     -18.194   9.648  22.207  1.00  9.89           C
ANISOU 1195  CB  PHE A 167     1062   1342   1355    -36   -176      8       C
ATOM   1196  CG  PHE A 167     -18.127   8.818  23.461  1.00 10.39           C
ANISOU 1196  CG  PHE A 167     1203   1344   1402    142   -370   -206       C
ATOM   1197  CD1 PHE A 167     -16.981   8.054  23.753  1.00 11.61           C
ANISOU 1197  CD1 PHE A 167     1550   1525   1337    179   -305   -166       C
ATOM   1198  CD2 PHE A 167     -19.154   8.854  24.398  1.00 10.44           C
ANISOU 1198  CD2 PHE A 167     1230   1262   1472     -5   -130    -19       C
ATOM   1199  CE1 PHE A 167     -16.906   7.317  24.935  1.00 12.41           C
ANISOU 1199  CE1 PHE A 167     1547   1595   1572    233   -187   -137       C
ATOM   1200  CE2 PHE A 167     -19.072   8.111  25.566  1.00 10.05           C
ANISOU 1200  CE2 PHE A 167      999   1270   1549      1   -355     16       C
ATOM   1201  CZ  PHE A 167     -17.938   7.370  25.838  1.00 11.33           C
ANISOU 1201  CZ  PHE A 167     1310   1368   1628    154   -320    -73       C
ATOM   1202  N   GLY A 168     -15.351  11.757  23.162  1.00 12.00           N
ANISOU 1202  N   GLY A 168     1215   1692   1655     24   -381   -279       N
ATOM   1203  CA  GLY A 168     -13.904  11.816  23.069  1.00 13.12           C
ANISOU 1203  CA  GLY A 168     1287   1878   1819   -148   -113   -360       C
ATOM   1204  C   GLY A 168     -13.451  12.238  21.683  1.00 12.91           C
ANISOU 1204  C   GLY A 168     1328   1685   1892    -33   -329   -410       C
ATOM   1205  O   GLY A 168     -13.988  13.191  21.097  1.00 13.73           O
ANISOU 1205  O   GLY A 168     1312   1751   2155    -18   -393   -332       O
ATOM   1206  N   PRO A 169     -12.489  11.512  21.107  1.00 12.06           N
ANISOU 1206  N   PRO A 169     1185   1613   1783    -54   -400   -313       N
ATOM   1207  CA  PRO A 169     -11.937  11.877  19.801  1.00 12.16           C
ANISOU 1207  CA  PRO A 169     1173   1626   1822    -34   -321   -320       C
ATOM   1208  C   PRO A 169     -12.772  11.429  18.610  1.00 11.74           C
ANISOU 1208  C   PRO A 169     1191   1556   1714    -65   -121   -148       C
ATOM   1209  O   PRO A 169     -12.302  11.532  17.472  1.00 12.57           O
ANISOU 1209  O   PRO A 169     1211   1734   1833   -285    -37     64       O
ATOM   1210  CB  PRO A 169     -10.580  11.156  19.803  1.00 12.97           C
ANISOU 1210  CB  PRO A 169     1006   1744   2178   -196   -366   -189       C
ATOM   1211  CG  PRO A 169     -10.882   9.870  20.560  1.00 12.71           C
ANISOU 1211  CG  PRO A 169     1101   1836   1890    -28   -264   -181       C
ATOM   1212  CD  PRO A 169     -11.817  10.346  21.691  1.00 12.70           C
ANISOU 1212  CD  PRO A 169     1295   1759   1772    181   -279    -93       C
ATOM   1213  N   VAL A 170     -14.001  10.944  18.810  1.00 10.17           N
ANISOU 1213  N   VAL A 170      995   1387   1481      7   -241   -201       N
ATOM   1214  CA  VAL A 170     -14.831  10.510  17.688  1.00  9.44           C
ANISOU 1214  CA  VAL A 170     1062   1262   1263     -0   -314   -193       C
ATOM   1215  C   VAL A 170     -16.180  11.200  17.710  1.00  9.37           C
ANISOU 1215  C   VAL A 170     1044   1182   1333   -106   -109   -198       C
ATOM   1216  O   VAL A 170     -16.614  11.765  18.712  1.00 10.54           O
ANISOU 1216  O   VAL A 170     1089   1368   1548    -62    -20   -132       O
ATOM   1217  CB  VAL A 170     -15.038   8.977  17.617  1.00  9.39           C
ANISOU 1217  CB  VAL A 170     1048   1253   1268     35    -49   -219       C
ATOM   1218  CG1 VAL A 170     -13.672   8.268  17.601  1.00 10.45           C
ANISOU 1218  CG1 VAL A 170     1012   1432   1526    156   -100    -62       C
ATOM   1219  CG2 VAL A 170     -15.931   8.452  18.760  1.00  9.47           C
ANISOU 1219  CG2 VAL A 170     1116   1187   1295     50   -177   -120       C
ATOM   1220  N   GLU A 171     -16.862  11.091  16.574  1.00  9.62           N
ANISOU 1220  N   GLU A 171      973   1220   1462    -48   -242    -26       N
ATOM   1221  CA  GLU A 171     -18.287  11.370  16.477  1.00  9.47           C
ANISOU 1221  CA  GLU A 171     1003   1128   1466    -88   -164     70       C
ATOM   1222  C   GLU A 171     -19.015  10.048  16.278  1.00  8.76           C
ANISOU 1222  C   GLU A 171      985   1142   1203    -62   -168    -27       C
ATOM   1223  O   GLU A 171     -18.588   9.208  15.474  1.00 10.45           O
ANISOU 1223  O   GLU A 171     1135   1371   1465    -40    143   -135       O
ATOM   1224  CB  GLU A 171     -18.587  12.310  15.305  1.00 10.62           C
ANISOU 1224  CB  GLU A 171     1117   1233   1685    -14   -101     77       C
ATOM   1225  CG  GLU A 171     -20.066  12.610  15.148  1.00 11.16           C
ANISOU 1225  CG  GLU A 171     1183   1312   1745    208     19    157       C
ATOM   1226  CD  GLU A 171     -20.266  13.702  14.106  1.00 13.07           C
ANISOU 1226  CD  GLU A 171     1597   1526   1842    179    133      3       C
ATOM   1227  OE1 GLU A 171     -20.053  13.409  12.909  1.00 14.91           O
ANISOU 1227  OE1 GLU A 171     2133   1737   1795    265     65    294       O
ATOM   1228  OE2 GLU A 171     -20.624  14.844  14.467  1.00 13.76           O
ANISOU 1228  OE2 GLU A 171     1806   1421   2000    268    219     17       O
ATOM   1229  N   LEU A 172     -20.098   9.859  17.032  1.00  8.61           N
ANISOU 1229  N   LEU A 172      891   1152   1228    -90   -159    -47       N
ATOM   1230  CA  LEU A 172     -20.981   8.709  16.854  1.00  8.87           C
ANISOU 1230  CA  LEU A 172     1001   1178   1189    -11   -135     65       C
ATOM   1231  C   LEU A 172     -22.177   9.169  16.039  1.00  9.43           C
ANISOU 1231  C   LEU A 172     1067   1266   1249     26   -131   -110       C
ATOM   1232  O   LEU A 172     -22.700  10.273  16.273  1.00  9.97           O
ANISOU 1232  O   LEU A 172     1125   1165   1496     80   -330   -148       O
ATOM   1233  CB  LEU A 172     -21.452   8.198  18.224  1.00  9.52           C
ANISOU 1233  CB  LEU A 172      994   1357   1267     61    -65    106       C
ATOM   1234  CG  LEU A 172     -20.346   7.909  19.232  1.00  9.64           C
ANISOU 1234  CG  LEU A 172      922   1549   1191    126   -126    -45       C
ATOM   1235  CD1 LEU A 172     -20.972   7.454  20.550  1.00 10.79           C
ANISOU 1235  CD1 LEU A 172     1292   1627   1180    -25    -65    -34       C
ATOM   1236  CD2 LEU A 172     -19.387   6.834  18.673  1.00 10.58           C
ANISOU 1236  CD2 LEU A 172     1077   1579   1365    278   -242   -129       C
ATOM   1237  N   PHE A 173     -22.610   8.342  15.081  1.00  8.79           N
ANISOU 1237  N   PHE A 173      982   1217   1142     44   -199     24       N
ATOM   1238  CA  PHE A 173     -23.680   8.741  14.163  1.00  9.42           C
ANISOU 1238  CA  PHE A 173     1075   1277   1228    -15   -330    104       C
ATOM   1239  C   PHE A 173     -24.645   7.573  14.043  1.00  9.09           C
ANISOU 1239  C   PHE A 173     1073   1246   1136     95   -288     -8       C
ATOM   1240  O   PHE A 173     -24.217   6.432  13.857  1.00  9.33           O
ANISOU 1240  O   PHE A 173     1002   1163   1379     54   -168    -61       O
ATOM   1241  CB  PHE A 173     -23.057   9.018  12.779  1.00  9.64           C
ANISOU 1241  CB  PHE A 173     1109   1331   1224     77    -90    134       C
ATOM   1242  CG  PHE A 173     -24.037   9.447  11.697  1.00 10.05           C
ANISOU 1242  CG  PHE A 173     1198   1499   1122   -101    -43    108       C
ATOM   1243  CD1 PHE A 173     -24.617  10.709  11.731  1.00 11.13           C
ANISOU 1243  CD1 PHE A 173     1311   1536   1380     94   -120    140       C
ATOM   1244  CD2 PHE A 173     -24.313   8.615  10.601  1.00 10.44           C
ANISOU 1244  CD2 PHE A 173     1267   1618   1081   -187   -110    -29       C
ATOM   1245  CE1 PHE A 173     -25.452  11.143  10.713  1.00 11.97           C
ANISOU 1245  CE1 PHE A 173     1346   1659   1544   -102   -284    180       C
ATOM   1246  CE2 PHE A 173     -25.183   9.040   9.581  1.00 11.36           C
ANISOU 1246  CE2 PHE A 173     1149   1698   1468   -144   -236    189       C
ATOM   1247  CZ  PHE A 173     -25.753  10.312   9.643  1.00 11.98           C
ANISOU 1247  CZ  PHE A 173     1350   1666   1536    -79   -298    174       C
ATOM   1248  N   TYR A 174     -25.947   7.851  14.175  1.00  8.96           N
ANISOU 1248  N   TYR A 174      854   1321   1230     62   -102    -70       N
ATOM   1249  CA  TYR A 174     -26.942   6.805  13.954  1.00  9.48           C
ANISOU 1249  CA  TYR A 174      968   1454   1179    -50    -29      2       C
ATOM   1250  C   TYR A 174     -27.550   6.997  12.571  1.00  9.19           C
ANISOU 1250  C   TYR A 174      965   1338   1188    157   -134    -17       C
ATOM   1251  O   TYR A 174     -28.266   7.993  12.354  1.00  9.86           O
ANISOU 1251  O   TYR A 174     1110   1297   1339    103   -227    -48       O
ATOM   1252  CB  TYR A 174     -28.040   6.863  15.023  1.00  9.27           C
ANISOU 1252  CB  TYR A 174     1023   1420   1080     28    -64    -52       C
ATOM   1253  CG  TYR A 174     -29.155   5.876  14.715  1.00  9.84           C
ANISOU 1253  CG  TYR A 174      997   1535   1205     70   -120     80       C
ATOM   1254  CD1 TYR A 174     -28.880   4.533  14.493  1.00  9.75           C
ANISOU 1254  CD1 TYR A 174      943   1530   1231    -26   -121    -47       C
ATOM   1255  CD2 TYR A 174     -30.468   6.286  14.643  1.00 10.81           C
ANISOU 1255  CD2 TYR A 174      984   1566   1559    107    -87    171       C
ATOM   1256  CE1 TYR A 174     -29.884   3.604  14.165  1.00 10.39           C
ANISOU 1256  CE1 TYR A 174      955   1716   1277     -9   -133    -52       C
ATOM   1257  CE2 TYR A 174     -31.502   5.389  14.331  1.00 11.59           C
ANISOU 1257  CE2 TYR A 174     1066   1621   1716     46   -115    161       C
ATOM   1258  CZ  TYR A 174     -31.199   4.043  14.126  1.00 11.11           C
ANISOU 1258  CZ  TYR A 174      933   1710   1580     15   -350    133       C
ATOM   1259  OH  TYR A 174     -32.221   3.176  13.793  1.00 11.65           O
ANISOU 1259  OH  TYR A 174      960   1771   1696    -39   -369     39       O
ATOM   1260  N   PRO A 175     -27.261   6.119  11.602  1.00  9.32           N
ANISOU 1260  N   PRO A 175      901   1419   1220    119   -230   -140       N
ATOM   1261  CA  PRO A 175     -27.686   6.379  10.226  1.00  9.91           C
ANISOU 1261  CA  PRO A 175     1125   1546   1093     64   -415    119       C
ATOM   1262  C   PRO A 175     -29.105   5.913   9.928  1.00 10.14           C
ANISOU 1262  C   PRO A 175     1071   1505   1277    174   -319     42       C
ATOM   1263  O   PRO A 175     -29.608   6.188   8.830  1.00 10.91           O
ANISOU 1263  O   PRO A 175     1101   1727   1315     50   -312     56       O
ATOM   1264  CB  PRO A 175     -26.682   5.564   9.427  1.00 10.58           C
ANISOU 1264  CB  PRO A 175     1380   1546   1095     16   -264    102       C
ATOM   1265  CG  PRO A 175     -26.414   4.358  10.305  1.00 10.11           C
ANISOU 1265  CG  PRO A 175     1344   1523    973     33   -177   -115       C
ATOM   1266  CD  PRO A 175     -26.372   4.948  11.706  1.00  9.66           C
ANISOU 1266  CD  PRO A 175     1090   1493   1088    101    -66   -211       C
ATOM   1267  N   GLY A 176     -29.745   5.214  10.858  1.00  9.95           N
ANISOU 1267  N   GLY A 176      996   1516   1270     -3   -287     59       N
ATOM   1268  CA  GLY A 176     -30.979   4.488  10.612  1.00 10.30           C
ANISOU 1268  CA  GLY A 176      985   1523   1406     86   -347    124       C
ATOM   1269  C   GLY A 176     -30.721   2.988  10.562  1.00 10.07           C
ANISOU 1269  C   GLY A 176      912   1586   1327     82   -237    109       C
ATOM   1270  O   GLY A 176     -29.585   2.516  10.598  1.00 10.27           O
ANISOU 1270  O   GLY A 176      974   1678   1252    -29   -160   -177       O
ATOM   1271  N   ALA A 177     -31.817   2.230  10.495  1.00 10.44           N
ANISOU 1271  N   ALA A 177     1017   1586   1364   -124   -178    126       N
ATOM   1272  CA  ALA A 177     -31.723   0.775  10.494  1.00 10.97           C
ANISOU 1272  CA  ALA A 177     1067   1708   1394   -236   -141    175       C
ATOM   1273  C   ALA A 177     -30.987   0.294   9.246  1.00 10.50           C
ANISOU 1273  C   ALA A 177     1013   1685   1292    -93   -261    256       C
ATOM   1274  O   ALA A 177     -31.180   0.814   8.140  1.00 10.84           O
ANISOU 1274  O   ALA A 177     1111   1688   1318   -120   -367    175       O
ATOM   1275  CB  ALA A 177     -33.131   0.151  10.537  1.00 12.34           C
ANISOU 1275  CB  ALA A 177     1166   1887   1637   -299   -359    211       C
ATOM   1276  N   ALA A 178     -30.158  -0.733   9.427  1.00  9.55           N
ANISOU 1276  N   ALA A 178     1025   1617    989   -169   -259     82       N
ATOM   1277  CA  ALA A 178     -29.355  -1.248   8.315  1.00 10.65           C
ANISOU 1277  CA  ALA A 178     1151   1721   1174   -149   -129    -35       C
ATOM   1278  C   ALA A 178     -29.078  -2.720   8.581  1.00 10.28           C
ANISOU 1278  C   ALA A 178     1013   1810   1085   -115   -343    -94       C
ATOM   1279  O   ALA A 178     -29.993  -3.536   8.501  1.00 10.59           O
ANISOU 1279  O   ALA A 178     1021   1759   1246   -228   -302   -202       O
ATOM   1280  CB  ALA A 178     -28.114  -0.394   8.065  1.00 11.55           C
ANISOU 1280  CB  ALA A 178     1311   1861   1218   -320   -169    -65       C
ATOM   1281  N   HIS A 179     -27.848  -3.051   8.960  1.00 10.05           N
ANISOU 1281  N   HIS A 179     1081   1675   1064   -122   -297    -68       N
ATOM   1282  CA  HIS A 179     -27.530  -4.397   9.407  1.00  9.62           C
ANISOU 1282  CA  HIS A 179      942   1551   1162   -206    -33    -56       C
ATOM   1283  C   HIS A 179     -28.328  -4.773  10.651  1.00  9.89           C
ANISOU 1283  C   HIS A 179      955   1499   1303    -88   -233    -25       C
ATOM   1284  O   HIS A 179     -28.717  -5.943  10.821  1.00 10.09           O
ANISOU 1284  O   HIS A 179     1104   1558   1173   -145   -229     37       O
ATOM   1285  CB  HIS A 179     -26.030  -4.433   9.685  1.00  9.96           C
ANISOU 1285  CB  HIS A 179      941   1498   1345   -172   -175    -65       C
ATOM   1286  CG  HIS A 179     -25.594  -5.630  10.447  1.00  9.89           C
ANISOU 1286  CG  HIS A 179     1116   1538   1105    -46   -132   -168       C
ATOM   1287  ND1 HIS A 179     -25.367  -6.856   9.849  1.00 10.68           N
ANISOU 1287  ND1 HIS A 179     1291   1557   1208    -54   -278    -46       N
ATOM   1288  CD2 HIS A 179     -25.396  -5.800  11.775  1.00 10.05           C
ANISOU 1288  CD2 HIS A 179     1146   1548   1126     56   -178   -122       C
ATOM   1289  CE1 HIS A 179     -25.029  -7.730  10.776  1.00 10.61           C
ANISOU 1289  CE1 HIS A 179     1242   1596   1194   -194   -258   -159       C
ATOM   1290  NE2 HIS A 179     -25.026  -7.118  11.944  1.00 10.47           N
ANISOU 1290  NE2 HIS A 179     1042   1575   1360    -61   -163   -171       N
ATOM   1291  N   SER A 180     -28.589  -3.789  11.521  1.00  9.46           N
ANISOU 1291  N   SER A 180     1019   1458   1116   -138   -197    -64       N
ATOM   1292  CA  SER A 180     -29.488  -3.972  12.652  1.00 10.12           C
ANISOU 1292  CA  SER A 180     1015   1664   1166   -184   -167    -72       C
ATOM   1293  C   SER A 180     -30.187  -2.637  12.864  1.00 10.50           C
ANISOU 1293  C   SER A 180      955   1724   1312   -103   -345    -19       C
ATOM   1294  O   SER A 180     -29.799  -1.609  12.283  1.00 10.52           O
ANISOU 1294  O   SER A 180     1029   1631   1336    -60   -220     38       O
ATOM   1295  CB  SER A 180     -28.704  -4.426  13.899  1.00  9.76           C
ANISOU 1295  CB  SER A 180     1037   1639   1034   -292   -277   -188       C
ATOM   1296  OG  SER A 180     -27.773  -3.401  14.267  1.00 10.20           O
ANISOU 1296  OG  SER A 180     1091   1536   1247   -101   -252   -110       O
ATOM   1297  N  ATHR A 181     -31.230  -2.635  13.704  0.69 10.60           N
ANISOU 1297  N  ATHR A 181      846   1836   1347    -28   -247    -27       N
ATOM   1298  CA ATHR A 181     -31.936  -1.369  13.878  0.69 10.17           C
ANISOU 1298  CA ATHR A 181      720   1757   1388   -249   -100     44       C
ATOM   1299  C  ATHR A 181     -31.129  -0.391  14.704  0.69  9.60           C
ANISOU 1299  C  ATHR A 181      699   1630   1320   -119    -38    122       C
ATOM   1300  O  ATHR A 181     -31.354   0.818  14.600  0.69 11.10           O
ANISOU 1300  O  ATHR A 181      839   1631   1749     46   -180    245       O
ATOM   1301  CB ATHR A 181     -33.304  -1.562  14.521  0.69 11.62           C
ANISOU 1301  CB ATHR A 181      845   1986   1585   -216    -49    140       C
ATOM   1302  OG1ATHR A 181     -33.118  -2.253  15.757  0.69 11.68           O
ANISOU 1302  OG1ATHR A 181      773   2088   1579   -122     55    277       O
ATOM   1303  CG2ATHR A 181     -34.224  -2.328  13.591  0.69 12.96           C
ANISOU 1303  CG2ATHR A 181     1082   2051   1790   -284   -145    241       C
ATOM   1304  N  BTHR A 181     -31.229  -2.656  13.704  0.31 10.93           N
ANISOU 1304  N  BTHR A 181      959   1767   1427    -10   -266     19       N
ATOM   1305  CA BTHR A 181     -31.997  -1.441  13.959  0.31 11.12           C
ANISOU 1305  CA BTHR A 181      943   1723   1560    -47   -175    109       C
ATOM   1306  C  BTHR A 181     -31.222  -0.439  14.798  0.31 10.59           C
ANISOU 1306  C  BTHR A 181      929   1634   1460    -97   -223    107       C
ATOM   1307  O  BTHR A 181     -31.557   0.750  14.791  0.31 11.50           O
ANISOU 1307  O  BTHR A 181     1082   1628   1659   -140   -514    126       O
ATOM   1308  CB BTHR A 181     -33.325  -1.783  14.647  0.31 12.70           C
ANISOU 1308  CB BTHR A 181     1052   1840   1935    106    -78    230       C
ATOM   1309  OG1BTHR A 181     -34.008  -2.800  13.903  0.31 13.99           O
ANISOU 1309  OG1BTHR A 181     1120   1940   2253    241   -301    310       O
ATOM   1310  CG2BTHR A 181     -34.208  -0.543  14.771  0.31 13.04           C
ANISOU 1310  CG2BTHR A 181     1136   1862   1956     93     67    348       C
ATOM   1311  N   ASP A 182     -30.200  -0.900  15.521  1.00  9.79           N
ANISOU 1311  N   ASP A 182      780   1595   1346    -42   -168     81       N
ATOM   1312  CA  ASP A 182     -29.457  -0.077  16.475  1.00  9.08           C
ANISOU 1312  CA  ASP A 182      869   1505   1076    -24   -178     79       C
ATOM   1313  C   ASP A 182     -28.059   0.268  15.998  1.00  8.30           C
ANISOU 1313  C   ASP A 182      863   1317    973     48   -161     91       C
ATOM   1314  O   ASP A 182     -27.332   0.937  16.734  1.00  9.63           O
ANISOU 1314  O   ASP A 182     1149   1446   1062   -241    -58    -61       O
ATOM   1315  CB  ASP A 182     -29.323  -0.809  17.821  1.00  9.11           C
ANISOU 1315  CB  ASP A 182      952   1425   1083     50   -130    171       C
ATOM   1316  CG  ASP A 182     -28.602  -2.142  17.701  1.00  8.23           C
ANISOU 1316  CG  ASP A 182      862   1359    907    -35   -305     29       C
ATOM   1317  OD1 ASP A 182     -28.797  -2.871  16.707  1.00  9.18           O
ANISOU 1317  OD1 ASP A 182      966   1465   1058    -50   -171    -49       O
ATOM   1318  OD2 ASP A 182     -27.857  -2.538  18.652  1.00  8.69           O
ANISOU 1318  OD2 ASP A 182      932   1314   1057    -68    -48      4       O
ATOM   1319  N   ASN A 183     -27.667  -0.110  14.790  1.00  8.31           N
ANISOU 1319  N   ASN A 183      807   1343   1006     33    -82    -29       N
ATOM   1320  CA  ASN A 183     -26.272   0.073  14.407  1.00  8.23           C
ANISOU 1320  CA  ASN A 183      831   1318    979   -102    -31    -54       C
ATOM   1321  C   ASN A 183     -25.820   1.541  14.376  1.00  8.21           C
ANISOU 1321  C   ASN A 183      802   1394    922     37   -265     46       C
ATOM   1322  O   ASN A 183     -26.497   2.416  13.820  1.00  9.00           O
ANISOU 1322  O   ASN A 183      935   1444   1043     24   -212     21       O
ATOM   1323  CB  ASN A 183     -25.927  -0.673  13.101  1.00  8.97           C
ANISOU 1323  CB  ASN A 183      912   1547    951    -24   -150    -77       C
ATOM   1324  CG  ASN A 183     -26.855  -0.419  11.908  1.00  9.36           C
ANISOU 1324  CG  ASN A 183      881   1648   1028   -111    -15    -90       C
ATOM   1325  OD1 ASN A 183     -26.922  -1.290  11.022  1.00  9.80           O
ANISOU 1325  OD1 ASN A 183      996   1715   1012   -222   -123   -175       O
ATOM   1326  ND2 ASN A 183     -27.516   0.734  11.841  1.00  9.64           N
ANISOU 1326  ND2 ASN A 183      922   1739   1001   -116   -253    -37       N
ATOM   1327  N   LEU A 184     -24.650   1.796  14.983  1.00  8.22           N
ANISOU 1327  N   LEU A 184      910   1146   1065    -27   -127    -12       N
ATOM   1328  CA  LEU A 184     -24.018   3.111  14.968  1.00  8.00           C
ANISOU 1328  CA  LEU A 184     1004    994   1043    -15    -12   -102       C
ATOM   1329  C   LEU A 184     -22.781   3.067  14.085  1.00  7.91           C
ANISOU 1329  C   LEU A 184      912   1166    926     12    -92   -159       C
ATOM   1330  O   LEU A 184     -22.147   2.015  13.928  1.00  8.98           O
ANISOU 1330  O   LEU A 184     1024   1239   1150    -28   -128    -84       O
ATOM   1331  CB  LEU A 184     -23.520   3.482  16.382  1.00  8.36           C
ANISOU 1331  CB  LEU A 184      949   1121   1106    -27     -7   -224       C
ATOM   1332  CG  LEU A 184     -24.581   3.558  17.464  1.00  8.46           C
ANISOU 1332  CG  LEU A 184      894   1287   1035     70   -198   -134       C
ATOM   1333  CD1 LEU A 184     -23.920   3.943  18.792  1.00  9.84           C
ANISOU 1333  CD1 LEU A 184     1045   1446   1249      8   -275   -263       C
ATOM   1334  CD2 LEU A 184     -25.676   4.549  17.095  1.00  9.89           C
ANISOU 1334  CD2 LEU A 184     1042   1388   1326     54   -174   -143       C
ATOM   1335  N  AVAL A 185     -22.410   4.254  13.599  0.26  8.33           N
ANISOU 1335  N  AVAL A 185      983   1210    971    -60   -175    -47       N
ATOM   1336  CA AVAL A 185     -21.235   4.520  12.779  0.26  7.98           C
ANISOU 1336  CA AVAL A 185      973   1124    935   -105   -277    -24       C
ATOM   1337  C  AVAL A 185     -20.334   5.469  13.559  0.26  8.02           C
ANISOU 1337  C  AVAL A 185      843   1132   1072    -61     49     31       C
ATOM   1338  O  AVAL A 185     -20.822   6.295  14.343  0.26  7.70           O
ANISOU 1338  O  AVAL A 185      548   1149   1230      6    325    -71       O
ATOM   1339  CB AVAL A 185     -21.702   5.165  11.454  0.26  7.37           C
ANISOU 1339  CB AVAL A 185     1152    963    687    -69   -465    -15       C
ATOM   1340  CG1AVAL A 185     -20.531   5.760  10.684  0.26  7.80           C
ANISOU 1340  CG1AVAL A 185     1245    964    753   -209   -320     20       C
ATOM   1341  CG2AVAL A 185     -22.470   4.159  10.619  0.26  7.39           C
ANISOU 1341  CG2AVAL A 185     1132    956    719     95   -506    -50       C
ATOM   1342  N  BVAL A 185     -22.430   4.194  13.488  0.74  9.40           N
ANISOU 1342  N  BVAL A 185      927   1424   1221   -187     13     84       N
ATOM   1343  CA BVAL A 185     -21.134   4.324  12.838  0.74  9.22           C
ANISOU 1343  CA BVAL A 185      895   1484   1125   -427   -194    107       C
ATOM   1344  C  BVAL A 185     -20.324   5.352  13.614  0.74  8.61           C
ANISOU 1344  C  BVAL A 185     1019   1258    996    -91     20    265       C
ATOM   1345  O  BVAL A 185     -20.853   6.095  14.459  0.74  9.30           O
ANISOU 1345  O  BVAL A 185     1112   1274   1149    -22   -203    144       O
ATOM   1346  CB BVAL A 185     -21.225   4.627  11.322  0.74 11.07           C
ANISOU 1346  CB BVAL A 185     1336   1579   1290   -172   -209    193       C
ATOM   1347  CG1BVAL A 185     -22.067   3.545  10.638  0.74 11.56           C
ANISOU 1347  CG1BVAL A 185     1302   1734   1358   -196   -142     93       C
ATOM   1348  CG2BVAL A 185     -21.796   6.002  11.059  0.74 11.47           C
ANISOU 1348  CG2BVAL A 185     1541   1458   1357     13   -330    106       C
ATOM   1349  N   VAL A 186     -19.015   5.356  13.356  1.00  8.16           N
ANISOU 1349  N   VAL A 186      881   1125   1094   -172   -108     99       N
ATOM   1350  CA  VAL A 186     -18.056   6.138  14.137  1.00  8.87           C
ANISOU 1350  CA  VAL A 186      982   1124   1266    -95   -139     23       C
ATOM   1351  C   VAL A 186     -17.137   6.866  13.162  1.00  9.12           C
ANISOU 1351  C   VAL A 186     1055   1063   1348    -15     16    -34       C
ATOM   1352  O   VAL A 186     -16.566   6.241  12.258  1.00 10.12           O
ANISOU 1352  O   VAL A 186     1315   1224   1305   -140    198   -152       O
ATOM   1353  CB  VAL A 186     -17.228   5.234  15.070  1.00  9.35           C
ANISOU 1353  CB  VAL A 186      952   1210   1390      1   -178    -22       C
ATOM   1354  CG1 VAL A 186     -16.229   6.072  15.875  1.00 10.68           C
ANISOU 1354  CG1 VAL A 186     1269   1378   1410      0   -341    -80       C
ATOM   1355  CG2 VAL A 186     -18.167   4.461  16.024  1.00 10.32           C
ANISOU 1355  CG2 VAL A 186     1176   1247   1496    -35    -43     74       C
ATOM   1356  N   TYR A 187     -16.963   8.179  13.352  1.00  9.11           N
ANISOU 1356  N   TYR A 187     1035    979   1447   -132    -67    -95       N
ATOM   1357  CA  TYR A 187     -16.061   8.948  12.508  1.00  9.62           C
ANISOU 1357  CA  TYR A 187     1096   1132   1427   -250   -168     12       C
ATOM   1358  C   TYR A 187     -14.959   9.550  13.371  1.00  9.34           C
ANISOU 1358  C   TYR A 187     1123   1136   1289    -39   -111    -31       C
ATOM   1359  O   TYR A 187     -15.221  10.034  14.475  1.00 10.36           O
ANISOU 1359  O   TYR A 187     1155   1244   1538    -96    -55   -158       O
ATOM   1360  CB  TYR A 187     -16.817  10.086  11.831  1.00  9.82           C
ANISOU 1360  CB  TYR A 187     1170   1213   1349   -235   -139    227       C
ATOM   1361  CG  TYR A 187     -16.059  10.760  10.699  1.00 11.25           C
ANISOU 1361  CG  TYR A 187     1390   1353   1532   -118   -190    220       C
ATOM   1362  CD1 TYR A 187     -15.766  10.056   9.530  1.00 12.28           C
ANISOU 1362  CD1 TYR A 187     1660   1540   1465    175    228    335       C
ATOM   1363  CD2 TYR A 187     -15.654  12.085  10.789  1.00 12.95           C
ANISOU 1363  CD2 TYR A 187     1381   1525   2014   -274   -232    352       C
ATOM   1364  CE1 TYR A 187     -15.106  10.658   8.462  1.00 14.63           C
ANISOU 1364  CE1 TYR A 187     1888   1789   1884    234    327    705       C
ATOM   1365  CE2 TYR A 187     -14.978  12.695   9.720  1.00 14.31           C
ANISOU 1365  CE2 TYR A 187     1547   1692   2200    -54   -104    722       C
ATOM   1366  CZ  TYR A 187     -14.709  11.964   8.574  1.00 15.43           C
ANISOU 1366  CZ  TYR A 187     1642   1915   2303     29    426    769       C
ATOM   1367  OH  TYR A 187     -14.083  12.523   7.474  1.00 18.32           O
ANISOU 1367  OH  TYR A 187     1995   2259   2706    258    706   1036       O
ATOM   1368  N   VAL A 188     -13.726   9.485  12.870  1.00  9.91           N
ANISOU 1368  N   VAL A 188      991   1236   1538   -191    -67    -40       N
ATOM   1369  CA  VAL A 188     -12.591  10.098  13.575  1.00 10.16           C
ANISOU 1369  CA  VAL A 188      974   1119   1768   -179   -153     64       C
ATOM   1370  C   VAL A 188     -12.214  11.355  12.805  1.00 11.06           C
ANISOU 1370  C   VAL A 188     1171   1202   1828   -196    -19    183       C
ATOM   1371  O   VAL A 188     -11.534  11.259  11.785  1.00 11.75           O
ANISOU 1371  O   VAL A 188     1331   1343   1792   -122    -26    236       O
ATOM   1372  CB  VAL A 188     -11.377   9.153  13.655  1.00 10.56           C
ANISOU 1372  CB  VAL A 188     1156   1046   1810     57   -185     -9       C
ATOM   1373  CG1 VAL A 188     -10.329   9.778  14.576  1.00 11.74           C
ANISOU 1373  CG1 VAL A 188     1258   1360   1843     62   -278      9       C
ATOM   1374  CG2 VAL A 188     -11.781   7.729  14.113  1.00 11.20           C
ANISOU 1374  CG2 VAL A 188     1405   1062   1788    -90   -102    155       C
ATOM   1375  N   PRO A 189     -12.656  12.536  13.236  1.00 12.01           N
ANISOU 1375  N   PRO A 189     1478   1131   1955    -86    -86     81       N
ATOM   1376  CA  PRO A 189     -12.452  13.738  12.412  1.00 14.34           C
ANISOU 1376  CA  PRO A 189     1868   1259   2321      9    154    151       C
ATOM   1377  C   PRO A 189     -10.996  14.064  12.163  1.00 15.17           C
ANISOU 1377  C   PRO A 189     2012   1341   2409   -254    141     41       C
ATOM   1378  O   PRO A 189     -10.683  14.554  11.073  1.00 17.06           O
ANISOU 1378  O   PRO A 189     2446   1341   2694   -267    303    291       O
ATOM   1379  CB  PRO A 189     -13.173  14.854  13.177  1.00 16.52           C
ANISOU 1379  CB  PRO A 189     2421   1228   2627     71    474      4       C
ATOM   1380  CG  PRO A 189     -13.789  14.257  14.345  1.00 16.67           C
ANISOU 1380  CG  PRO A 189     2519   1314   2502    190    321     88       C
ATOM   1381  CD  PRO A 189     -13.528  12.781  14.402  1.00 12.69           C
ANISOU 1381  CD  PRO A 189     1671   1193   1958    117     17     15       C
ATOM   1382  N   SER A 190     -10.105  13.801  13.124  1.00 15.60           N
ANISOU 1382  N   SER A 190     1933   1616   2379   -506     24    -60       N
ATOM   1383  CA  SER A 190      -8.697  14.182  12.966  1.00 17.05           C
ANISOU 1383  CA  SER A 190     1893   1903   2684   -563    133    117       C
ATOM   1384  C   SER A 190      -8.053  13.441  11.810  1.00 15.98           C
ANISOU 1384  C   SER A 190     1698   1816   2556   -578    143    166       C
ATOM   1385  O   SER A 190      -7.050  13.908  11.249  1.00 18.53           O
ANISOU 1385  O   SER A 190     2178   1898   2963   -681    451     -0       O
ATOM   1386  CB  SER A 190      -7.913  13.861  14.263  1.00 19.32           C
ANISOU 1386  CB  SER A 190     2170   2181   2989   -841   -398    163       C
ATOM   1387  OG  SER A 190      -7.816  12.458  14.519  1.00 21.79           O
ANISOU 1387  OG  SER A 190     2469   2521   3288   -721   -927    472       O
ATOM   1388  N   ALA A 191      -8.598  12.272  11.461  1.00 15.64           N
ANISOU 1388  N   ALA A 191     1782   1651   2511   -393   -193    236       N
ATOM   1389  CA  ALA A 191      -7.987  11.403  10.475  1.00 15.67           C
ANISOU 1389  CA  ALA A 191     1672   1688   2593   -374   -159    248       C
ATOM   1390  C   ALA A 191      -8.901  11.128   9.295  1.00 14.37           C
ANISOU 1390  C   ALA A 191     1495   1587   2379   -359    148    341       C
ATOM   1391  O   ALA A 191      -8.497  10.398   8.388  1.00 15.18           O
ANISOU 1391  O   ALA A 191     1544   1756   2468   -359    457    143       O
ATOM   1392  CB  ALA A 191      -7.582  10.066  11.133  1.00 17.74           C
ANISOU 1392  CB  ALA A 191     2017   1864   2858   -171   -449    203       C
ATOM   1393  N  AASN A 192     -10.112  11.678   9.287  0.59 12.50           N
ANISOU 1393  N  AASN A 192     1298   1408   2043   -272   -154    490       N
ATOM   1394  CA AASN A 192     -11.107  11.382   8.260  0.59 13.12           C
ANISOU 1394  CA AASN A 192     1680   1348   1957   -288    -57    390       C
ATOM   1395  C  AASN A 192     -11.262   9.873   8.055  0.59 12.48           C
ANISOU 1395  C  AASN A 192     1501   1428   1811   -223     71    182       C
ATOM   1396  O  AASN A 192     -11.327   9.368   6.931  0.59 13.56           O
ANISOU 1396  O  AASN A 192     1744   1616   1793   -152     27    265       O
ATOM   1397  CB AASN A 192     -10.806  12.125   6.955  0.59 15.48           C
ANISOU 1397  CB AASN A 192     2258   1470   2153   -240    234    540       C
ATOM   1398  CG AASN A 192     -11.175  13.605   7.030  0.59 16.67           C
ANISOU 1398  CG AASN A 192     2463   1528   2343   -160    554    669       C
ATOM   1399  OD1AASN A 192     -12.182  13.982   7.625  0.59 16.23           O
ANISOU 1399  OD1AASN A 192     2616   1341   2209   -123    643    412       O
ATOM   1400  ND2AASN A 192     -10.345  14.438   6.456  0.59 19.05           N
ANISOU 1400  ND2AASN A 192     2825   1724   2691   -328    601    634       N
ATOM   1401  N  BASN A 192     -10.128  11.640   9.291  0.41 14.11           N
ANISOU 1401  N  BASN A 192     1598   1537   2227   -227     65    425       N
ATOM   1402  CA BASN A 192     -11.048  11.364   8.193  0.41 14.96           C
ANISOU 1402  CA BASN A 192     1956   1552   2177   -169    122    361       C
ATOM   1403  C  BASN A 192     -11.304   9.865   8.046  0.41 13.38           C
ANISOU 1403  C  BASN A 192     1679   1484   1920   -110    125    190       C
ATOM   1404  O  BASN A 192     -11.476   9.351   6.936  0.41 14.06           O
ANISOU 1404  O  BASN A 192     1860   1593   1888     -0    111    239       O
ATOM   1405  CB BASN A 192     -10.513  11.973   6.896  0.41 18.13           C
ANISOU 1405  CB BASN A 192     2620   1790   2477   -134    267    449       C
ATOM   1406  CG BASN A 192     -10.536  13.481   6.930  0.41 20.93           C
ANISOU 1406  CG BASN A 192     3063   1999   2889   -124    280    416       C
ATOM   1407  OD1BASN A 192      -9.751  14.090   7.660  0.41 22.18           O
ANISOU 1407  OD1BASN A 192     3209   2102   3118    -65    398    412       O
ATOM   1408  ND2BASN A 192     -11.379  14.094   6.110  0.41 21.59           N
ANISOU 1408  ND2BASN A 192     3214   2042   2945   -179    168    400       N
ATOM   1409  N   VAL A 193     -11.346   9.153   9.176  1.00 11.31           N
ANISOU 1409  N   VAL A 193     1331   1287   1677   -197    -13    119       N
ATOM   1410  CA  VAL A 193     -11.578   7.711   9.166  1.00 10.24           C
ANISOU 1410  CA  VAL A 193     1214   1172   1506     46    146    110       C
ATOM   1411  C   VAL A 193     -13.036   7.449   9.514  1.00 10.29           C
ANISOU 1411  C   VAL A 193     1344   1253   1313    -50    195    114       C
ATOM   1412  O   VAL A 193     -13.510   7.858  10.586  1.00 10.62           O
ANISOU 1412  O   VAL A 193     1151   1313   1570    -50     17     83       O
ATOM   1413  CB  VAL A 193     -10.662   6.995  10.165  1.00 10.92           C
ANISOU 1413  CB  VAL A 193     1165   1242   1740     25    -38    212       C
ATOM   1414  CG1 VAL A 193     -11.060   5.529  10.300  1.00 10.82           C
ANISOU 1414  CG1 VAL A 193     1227   1184   1699    -48   -120     31       C
ATOM   1415  CG2 VAL A 193      -9.236   7.111   9.693  1.00 12.39           C
ANISOU 1415  CG2 VAL A 193     1274   1229   2203     39     -5    194       C
ATOM   1416  N   LEU A 194     -13.728   6.704   8.656  1.00 10.04           N
ANISOU 1416  N   LEU A 194     1244   1268   1301     33    -93    206       N
ATOM   1417  CA  LEU A 194     -15.108   6.299   8.900  1.00  9.49           C
ANISOU 1417  CA  LEU A 194     1194   1233   1178    -40    -27    195       C
ATOM   1418  C   LEU A 194     -15.127   4.815   9.212  1.00  9.57           C
ANISOU 1418  C   LEU A 194     1178   1240   1220    -69     30     -7       C
ATOM   1419  O   LEU A 194     -14.776   3.992   8.363  1.00 11.09           O
ANISOU 1419  O   LEU A 194     1698   1301   1214    -97    179    -49       O
ATOM   1420  CB  LEU A 194     -15.937   6.584   7.648  1.00 11.10           C
ANISOU 1420  CB  LEU A 194     1303   1448   1465     58   -234    134       C
ATOM   1421  CG  LEU A 194     -17.406   6.159   7.709  1.00 12.83           C
ANISOU 1421  CG  LEU A 194     1356   1790   1728     90   -158    184       C
ATOM   1422  CD1 LEU A 194     -18.138   6.897   8.819  1.00 14.77           C
ANISOU 1422  CD1 LEU A 194     1405   2118   2091     95   -126    144       C
ATOM   1423  CD2 LEU A 194     -18.051   6.419   6.371  1.00 14.81           C
ANISOU 1423  CD2 LEU A 194     1713   2035   1879    142   -702     32       C
ATOM   1424  N   TYR A 195     -15.550   4.475  10.426  1.00  9.32           N
ANISOU 1424  N   TYR A 195     1126   1324   1091     -2     40    189       N
ATOM   1425  CA  TYR A 195     -15.731   3.094  10.836  1.00  8.73           C
ANISOU 1425  CA  TYR A 195      920   1260   1138    -61   -129    212       C
ATOM   1426  C   TYR A 195     -17.219   2.776  10.709  1.00  8.80           C
ANISOU 1426  C   TYR A 195     1026   1309   1009    -58   -103     12       C
ATOM   1427  O   TYR A 195     -18.045   3.301  11.464  1.00  9.09           O
ANISOU 1427  O   TYR A 195     1018   1314   1122    -72     -8    -51       O
ATOM   1428  CB  TYR A 195     -15.236   2.955  12.273  1.00  9.75           C
ANISOU 1428  CB  TYR A 195     1131   1351   1223   -176   -311    183       C
ATOM   1429  CG  TYR A 195     -15.487   1.623  12.896  1.00  8.80           C
ANISOU 1429  CG  TYR A 195      918   1276   1151     25   -192     90       C
ATOM   1430  CD1 TYR A 195     -14.619   0.551  12.689  1.00  9.92           C
ANISOU 1430  CD1 TYR A 195     1179   1379   1213    -72    235     44       C
ATOM   1431  CD2 TYR A 195     -16.592   1.433  13.741  1.00  9.44           C
ANISOU 1431  CD2 TYR A 195     1104   1335   1146     17    -64     78       C
ATOM   1432  CE1 TYR A 195     -14.830  -0.663  13.304  1.00 10.33           C
ANISOU 1432  CE1 TYR A 195     1355   1422   1147     90    242    338       C
ATOM   1433  CE2 TYR A 195     -16.827   0.220  14.346  1.00  8.89           C
ANISOU 1433  CE2 TYR A 195     1010   1269   1099    110   -307    100       C
ATOM   1434  CZ  TYR A 195     -15.936  -0.811  14.136  1.00  9.88           C
ANISOU 1434  CZ  TYR A 195     1292   1232   1228     17     92    287       C
ATOM   1435  OH  TYR A 195     -16.100  -2.017  14.751  1.00 11.46           O
ANISOU 1435  OH  TYR A 195     1345   1322   1689    238    345    378       O
ATOM   1436  N   GLY A 196     -17.569   1.967   9.725  1.00 10.16           N
ANISOU 1436  N   GLY A 196     1057   1707   1097   -218    -20   -300       N
ATOM   1437  CA  GLY A 196     -18.967   1.696   9.454  1.00 10.63           C
ANISOU 1437  CA  GLY A 196     1015   1741   1281   -246   -152   -122       C
ATOM   1438  C   GLY A 196     -19.574   0.602  10.295  1.00 10.48           C
ANISOU 1438  C   GLY A 196      930   1961   1093   -135   -247   -215       C
ATOM   1439  O   GLY A 196     -20.804   0.443  10.301  1.00 10.94           O
ANISOU 1439  O   GLY A 196      953   2055   1148    -66   -171   -275       O
ATOM   1440  N   GLY A 197     -18.744  -0.198  10.975  1.00 10.91           N
ANISOU 1440  N   GLY A 197     1098   1825   1221   -103   -107     11       N
ATOM   1441  CA  GLY A 197     -19.266  -1.371  11.640  1.00 10.59           C
ANISOU 1441  CA  GLY A 197     1150   1693   1180     20   -208   -106       C
ATOM   1442  C   GLY A 197     -20.012  -2.267  10.639  1.00  9.50           C
ANISOU 1442  C   GLY A 197      870   1673   1066    156   -123    -95       C
ATOM   1443  O   GLY A 197     -19.782  -2.225   9.429  1.00 10.54           O
ANISOU 1443  O   GLY A 197     1083   1803   1117     -5    -94    -80       O
ATOM   1444  N   CYS A 198     -20.948  -3.068  11.157  1.00  9.94           N
ANISOU 1444  N   CYS A 198      913   1636   1228    -12   -266    -49       N
ATOM   1445  CA  CYS A 198     -21.561  -4.089  10.313  1.00  9.78           C
ANISOU 1445  CA  CYS A 198     1109   1425   1182    -65   -429     88       C
ATOM   1446  C   CYS A 198     -22.564  -3.535   9.321  1.00  8.76           C
ANISOU 1446  C   CYS A 198      889   1439    999   -135   -135    -31       C
ATOM   1447  O   CYS A 198     -23.005  -4.270   8.427  1.00 10.04           O
ANISOU 1447  O   CYS A 198     1197   1413   1205    -60   -253    -68       O
ATOM   1448  CB  CYS A 198     -22.071  -5.262  11.120  1.00 10.92           C
ANISOU 1448  CB  CYS A 198     1132   1577   1440     53   -195    283       C
ATOM   1449  SG  CYS A 198     -20.694  -5.884  12.132  1.00 11.24           S
ANISOU 1449  SG  CYS A 198     1101   1757   1413     87   -110    234       S
ATOM   1450  N   ALA A 199     -22.903  -2.247   9.407  1.00  8.53           N
ANISOU 1450  N   ALA A 199     1017   1290    934     56    -56    179       N
ATOM   1451  CA  ALA A 199     -23.698  -1.578   8.385  1.00  9.13           C
ANISOU 1451  CA  ALA A 199     1022   1374   1073    -51   -106     49       C
ATOM   1452  C   ALA A 199     -22.919  -1.394   7.077  1.00  8.67           C
ANISOU 1452  C   ALA A 199      883   1394   1018    -28   -130    -37       C
ATOM   1453  O   ALA A 199     -23.532  -1.000   6.069  1.00  9.62           O
ANISOU 1453  O   ALA A 199     1190   1479    987     69   -234    -78       O
ATOM   1454  CB  ALA A 199     -24.181  -0.226   8.924  1.00 10.38           C
ANISOU 1454  CB  ALA A 199     1235   1404   1304    -48   -208    -89       C
ATOM   1455  N   VAL A 200     -21.592  -1.593   7.083  1.00  8.95           N
ANISOU 1455  N   VAL A 200      948   1397   1057     58    -50     32       N
ATOM   1456  CA  VAL A 200     -20.761  -1.415   5.902  1.00  9.94           C
ANISOU 1456  CA  VAL A 200     1130   1409   1238    -81     15    -29       C
ATOM   1457  C   VAL A 200     -19.994  -2.698   5.634  1.00  9.63           C
ANISOU 1457  C   VAL A 200     1157   1505    998      2   -140    -13       C
ATOM   1458  O   VAL A 200     -19.376  -3.266   6.555  1.00  9.74           O
ANISOU 1458  O   VAL A 200     1103   1610    988    -45     11     85       O
ATOM   1459  CB  VAL A 200     -19.812  -0.220   6.076  1.00 10.37           C
ANISOU 1459  CB  VAL A 200     1269   1398   1276   -107    -35    139       C
ATOM   1460  CG1 VAL A 200     -18.878  -0.080   4.867  1.00 10.63           C
ANISOU 1460  CG1 VAL A 200     1348   1497   1194   -261    104     26       C
ATOM   1461  CG2 VAL A 200     -20.607   1.067   6.298  1.00 11.25           C
ANISOU 1461  CG2 VAL A 200     1412   1436   1424     -2   -270    188       C
ATOM   1462  N   HIS A 201     -20.025  -3.139   4.373  1.00  9.99           N
ANISOU 1462  N   HIS A 201     1354   1404   1040     48    -55    -83       N
ATOM   1463  C   HIS A 201     -18.054  -3.981   3.163  1.00  9.95           C
ANISOU 1463  C   HIS A 201     1273   1495   1012     52    -36     76       C
ATOM   1464  O   HIS A 201     -17.904  -2.887   2.615  1.00 11.73           O
ANISOU 1464  O   HIS A 201     1317   1728   1414    -60     53    194       O
ATOM   1465  CA AHIS A 201     -19.322  -4.331   3.925  0.38 10.71           C
ANISOU 1465  CA AHIS A 201     1377   1534   1159     17     32   -121       C
ATOM   1466  CB AHIS A 201     -20.221  -5.156   3.015  0.38 12.92           C
ANISOU 1466  CB AHIS A 201     1785   1718   1404   -118    137   -214       C
ATOM   1467  CG AHIS A 201     -21.468  -5.609   3.691  0.38 14.91           C
ANISOU 1467  CG AHIS A 201     2094   1867   1704   -258    206   -349       C
ATOM   1468  ND1AHIS A 201     -22.664  -5.782   3.032  0.38 16.00           N
ANISOU 1468  ND1AHIS A 201     2274   1924   1881   -412    184   -427       N
ATOM   1469  CD2AHIS A 201     -21.710  -5.891   4.992  0.38 16.33           C
ANISOU 1469  CD2AHIS A 201     2319   1930   1957   -339    183   -185       C
ATOM   1470  CE1AHIS A 201     -23.584  -6.168   3.896  0.38 15.55           C
ANISOU 1470  CE1AHIS A 201     2298   1940   1670   -380    231   -424       C
ATOM   1471  NE2AHIS A 201     -23.030  -6.245   5.093  0.38 16.60           N
ANISOU 1471  NE2AHIS A 201     2298   1959   2050   -294    165   -350       N
ATOM   1472  CA BHIS A 201     -19.326  -4.330   3.925  0.62 10.10           C
ANISOU 1472  CA BHIS A 201     1188   1492   1156     77     40   -133       C
ATOM   1473  CB BHIS A 201     -20.228  -5.133   3.001  0.62 11.54           C
ANISOU 1473  CB BHIS A 201     1399   1601   1383     24    125   -185       C
ATOM   1474  CG BHIS A 201     -21.272  -5.903   3.740  0.62 12.80           C
ANISOU 1474  CG BHIS A 201     1450   1677   1736    -72    110   -242       C
ATOM   1475  ND1BHIS A 201     -21.811  -7.081   3.269  0.62 14.64           N
ANISOU 1475  ND1BHIS A 201     1870   1769   1923   -209    -83   -212       N
ATOM   1476  CD2BHIS A 201     -21.882  -5.649   4.924  0.62 13.24           C
ANISOU 1476  CD2BHIS A 201     1443   1736   1853   -100   -135    245       C
ATOM   1477  CE1BHIS A 201     -22.698  -7.527   4.143  0.62 14.90           C
ANISOU 1477  CE1BHIS A 201     1711   1798   2152   -374   -190   -122       C
ATOM   1478  NE2BHIS A 201     -22.750  -6.683   5.161  0.62 13.56           N
ANISOU 1478  NE2BHIS A 201     1300   1749   2102    -64   -390    145       N
ATOM   1479  N   GLU A 202     -17.137  -4.945   3.146  1.00 10.59           N
ANISOU 1479  N   GLU A 202     1278   1714   1032    162   -156    -15       N
ATOM   1480  CA  GLU A 202     -15.918  -4.825   2.377  1.00 10.97           C
ANISOU 1480  CA  GLU A 202     1318   1751   1098    226    -45    166       C
ATOM   1481  C   GLU A 202     -16.222  -4.996   0.877  1.00 12.14           C
ANISOU 1481  C   GLU A 202     1444   2027   1142    269   -313     84       C
ATOM   1482  O   GLU A 202     -17.239  -5.580   0.459  1.00 11.83           O
ANISOU 1482  O   GLU A 202     1474   2020    999    151   -118    183       O
ATOM   1483  CB  GLU A 202     -14.881  -5.860   2.839  1.00 11.10           C
ANISOU 1483  CB  GLU A 202     1494   1564   1162    226   -259    -39       C
ATOM   1484  CG  GLU A 202     -15.207  -7.289   2.438  1.00 11.71           C
ANISOU 1484  CG  GLU A 202     1528   1560   1361    107   -267    -89       C
ATOM   1485  CD  GLU A 202     -14.093  -8.248   2.805  1.00 12.89           C
ANISOU 1485  CD  GLU A 202     1776   1639   1483    165   -391   -100       C
ATOM   1486  OE1 GLU A 202     -12.904  -7.877   2.684  1.00 12.56           O
ANISOU 1486  OE1 GLU A 202     1762   1694   1316    234   -408   -242       O
ATOM   1487  OE2 GLU A 202     -14.420  -9.373   3.234  1.00 15.05           O
ANISOU 1487  OE2 GLU A 202     2086   1629   2004    173   -729   -124       O
ATOM   1488  N   LEU A 203     -15.284  -4.531   0.049  1.00 12.63           N
ANISOU 1488  N   LEU A 203     1467   2230   1102    198   -123    126       N
ATOM   1489  CA  LEU A 203     -15.503  -4.532  -1.406  1.00 13.14           C
ANISOU 1489  CA  LEU A 203     1516   2417   1059    225     73    115       C
ATOM   1490  C   LEU A 203     -15.656  -5.933  -1.992  1.00 13.86           C
ANISOU 1490  C   LEU A 203     1630   2617   1020    441    -59    -49       C
ATOM   1491  O   LEU A 203     -16.315  -6.098  -3.026  1.00 14.81           O
ANISOU 1491  O   LEU A 203     1727   2862   1040    188   -237    -20       O
ATOM   1492  CB  LEU A 203     -14.333  -3.850  -2.076  1.00 14.64           C
ANISOU 1492  CB  LEU A 203     1695   2522   1347      2     30    117       C
ATOM   1493  CG  LEU A 203     -14.358  -2.361  -1.853  1.00 14.18           C
ANISOU 1493  CG  LEU A 203     1498   2520   1369     36    131   -139       C
ATOM   1494  CD1 LEU A 203     -13.127  -1.723  -2.452  1.00 17.70           C
ANISOU 1494  CD1 LEU A 203     2001   2717   2008    -58    444      1       C
ATOM   1495  CD2 LEU A 203     -15.612  -1.737  -2.447  1.00 16.33           C
ANISOU 1495  CD2 LEU A 203     1947   2522   1736    186     87     41       C
ATOM   1496  N   SER A 204     -14.984  -6.931  -1.421  1.00 15.35           N
ANISOU 1496  N   SER A 204     2037   2513   1282    784   -329   -270       N
ATOM   1497  CA  SER A 204     -15.117  -8.285  -1.952  1.00 17.96           C
ANISOU 1497  CA  SER A 204     2725   2435   1662    740   -632   -402       C
ATOM   1498  C   SER A 204     -16.427  -8.975  -1.565  1.00 18.89           C
ANISOU 1498  C   SER A 204     2966   2352   1859    491   -898   -226       C
ATOM   1499  O   SER A 204     -16.669 -10.095  -2.029  1.00 20.93           O
ANISOU 1499  O   SER A 204     3337   2385   2233    565   -909   -493       O
ATOM   1500  CB  SER A 204     -13.931  -9.133  -1.468  1.00 19.49           C
ANISOU 1500  CB  SER A 204     3209   2469   1728    826   -735   -423       C
ATOM   1501  OG  SER A 204     -13.988  -9.321  -0.063  1.00 20.09           O
ANISOU 1501  OG  SER A 204     3309   2373   1953    899   -919   -526       O
ATOM   1502  N  ASER A 205     -17.264  -8.350  -0.732  0.57 17.91           N
ANISOU 1502  N  ASER A 205     2664   2308   1831    297   -924     25       N
ATOM   1503  CA ASER A 205     -18.499  -8.992  -0.284  0.57 18.21           C
ANISOU 1503  CA ASER A 205     2732   2270   1917     62   -835   -107       C
ATOM   1504  C  ASER A 205     -19.417  -9.264  -1.468  0.57 19.63           C
ANISOU 1504  C  ASER A 205     3016   2304   2139     -3   -937   -150       C
ATOM   1505  O  ASER A 205     -19.561  -8.430  -2.368  0.57 19.79           O
ANISOU 1505  O  ASER A 205     3048   2303   2166     18  -1087    -33       O
ATOM   1506  CB ASER A 205     -19.216  -8.102   0.748  0.57 17.46           C
ANISOU 1506  CB ASER A 205     2511   2254   1870   -215   -428    -69       C
ATOM   1507  OG ASER A 205     -20.507  -8.605   1.101  0.57 17.70           O
ANISOU 1507  OG ASER A 205     2562   2276   1886   -258   -432   -232       O
ATOM   1508  N  BSER A 205     -17.254  -8.367  -0.725  0.43 18.55           N
ANISOU 1508  N  BSER A 205     2771   2376   1900    342   -875    -55       N
ATOM   1509  CA BSER A 205     -18.467  -9.037  -0.276  0.43 19.23           C
ANISOU 1509  CA BSER A 205     2870   2398   2037    160   -762   -174       C
ATOM   1510  C  BSER A 205     -19.416  -9.267  -1.446  0.43 20.27           C
ANISOU 1510  C  BSER A 205     3068   2392   2242     53   -814   -156       C
ATOM   1511  O  BSER A 205     -19.603  -8.392  -2.298  0.43 20.42           O
ANISOU 1511  O  BSER A 205     3047   2410   2301     76   -814     10       O
ATOM   1512  CB BSER A 205     -19.167  -8.165   0.755  0.43 19.04           C
ANISOU 1512  CB BSER A 205     2762   2455   2016     49   -478   -195       C
ATOM   1513  OG BSER A 205     -19.634  -7.004   0.112  0.43 19.19           O
ANISOU 1513  OG BSER A 205     2788   2491   2012     81   -447   -364       O
ATOM   1514  N   THR A 206     -20.034 -10.450  -1.464  1.00 21.75           N
ANISOU 1514  N   THR A 206     3342   2425   2498    -52   -858   -257       N
ATOM   1515  CA  THR A 206     -21.037 -10.820  -2.456  1.00 26.14           C
ANISOU 1515  CA  THR A 206     4246   2789   2896   -427   -731   -573       C
ATOM   1516  C   THR A 206     -22.388 -11.096  -1.823  1.00 26.97           C
ANISOU 1516  C   THR A 206     4478   3041   2728   -988   -898   -650       C
ATOM   1517  O   THR A 206     -23.311 -11.523  -2.528  1.00 29.58           O
ANISOU 1517  O   THR A 206     4708   3379   3152  -1004   -846   -516       O
ATOM   1518  CB  THR A 206     -20.625 -12.093  -3.214  1.00 29.28           C
ANISOU 1518  CB  THR A 206     4751   2837   3537   -340   -689   -564       C
ATOM   1519  OG1 THR A 206     -20.553 -13.189  -2.287  1.00 31.76           O
ANISOU 1519  OG1 THR A 206     5197   2839   4031   -259   -744   -450       O
ATOM   1520  CG2 THR A 206     -19.291 -11.902  -3.932  1.00 29.24           C
ANISOU 1520  CG2 THR A 206     4726   2857   3529   -176   -513   -899       C
ATOM   1521  N   SER A 207     -22.521 -10.917  -0.517  1.00 27.20           N
ANISOU 1521  N   SER A 207     4603   3093   2639  -1107   -740   -243       N
ATOM   1522  CA  SER A 207     -23.772 -11.220   0.146  1.00 27.72           C
ANISOU 1522  CA  SER A 207     4841   3091   2600  -1083   -561   -256       C
ATOM   1523  C   SER A 207     -23.941 -10.240   1.285  1.00 25.92           C
ANISOU 1523  C   SER A 207     4489   2977   2384  -1063   -842   -136       C
ATOM   1524  O   SER A 207     -22.992  -9.583   1.705  1.00 26.34           O
ANISOU 1524  O   SER A 207     4366   3023   2617  -1083  -1004     21       O
ATOM   1525  CB  SER A 207     -23.793 -12.663   0.662  1.00 29.84           C
ANISOU 1525  CB  SER A 207     5278   3125   2934  -1007   -314   -240       C
ATOM   1526  OG  SER A 207     -23.475 -12.720   2.035  1.00 31.14           O
ANISOU 1526  OG  SER A 207     5561   3117   3153   -935    -55   -315       O
ATOM   1527  N   ALA A 208     -25.169 -10.117   1.747  1.00 23.75           N
ANISOU 1527  N   ALA A 208     4152   2861   2012   -929   -843     61       N
ATOM   1528  CA  ALA A 208     -25.468  -9.186   2.813  1.00 23.17           C
ANISOU 1528  CA  ALA A 208     3831   2716   2257   -535   -813    180       C
ATOM   1529  C   ALA A 208     -25.054  -9.710   4.176  1.00 19.37           C
ANISOU 1529  C   ALA A 208     3234   2306   1820   -303   -840     23       C
ATOM   1530  O   ALA A 208     -25.359  -9.061   5.180  1.00 18.62           O
ANISOU 1530  O   ALA A 208     2955   2205   1915   -277   -953   -202       O
ATOM   1531  CB  ALA A 208     -26.952  -8.814   2.807  1.00 24.54           C
ANISOU 1531  CB  ALA A 208     3952   2930   2441   -528   -805    516       C
ATOM   1532  N   GLY A 209     -24.357 -10.849   4.257  1.00 19.64           N
ANISOU 1532  N   GLY A 209     3346   2336   1781    -12   -396    -79       N
ATOM   1533  CA  GLY A 209     -23.888 -11.292   5.561  1.00 18.24           C
ANISOU 1533  CA  GLY A 209     2925   2340   1666     19   -276     75       C
ATOM   1534  C   GLY A 209     -25.019 -11.801   6.436  1.00 17.58           C
ANISOU 1534  C   GLY A 209     2586   2307   1787     54   -445    -66       C
ATOM   1535  O   GLY A 209     -25.983 -12.397   5.959  1.00 18.27           O
ANISOU 1535  O   GLY A 209     2713   2335   1895    -18   -603   -113       O
ATOM   1536  N   ASN A 210     -24.905 -11.569   7.746  1.00 15.55           N
ANISOU 1536  N   ASN A 210     2054   2254   1602     50   -328    -56       N
ATOM   1537  CA  ASN A 210     -25.937 -12.047   8.661  1.00 16.57           C
ANISOU 1537  CA  ASN A 210     1913   2388   1996     47   -423    195       C
ATOM   1538  C   ASN A 210     -27.046 -10.994   8.669  1.00 16.44           C
ANISOU 1538  C   ASN A 210     2018   2219   2011    238   -340     -6       C
ATOM   1539  O   ASN A 210     -26.870  -9.892   9.221  1.00 16.53           O
ANISOU 1539  O   ASN A 210     1966   2266   2049    405   -187    -26       O
ATOM   1540  CB  ASN A 210     -25.359 -12.248  10.059  1.00 17.94           C
ANISOU 1540  CB  ASN A 210     2009   2720   2085    -90   -219    435       C
ATOM   1541  CG  ASN A 210     -26.448 -12.375  11.104  1.00 21.86           C
ANISOU 1541  CG  ASN A 210     2551   3116   2640   -253   -222    557       C
ATOM   1542  OD1 ASN A 210     -27.590 -12.734  10.763  1.00 22.08           O
ANISOU 1542  OD1 ASN A 210     2433   3074   2883   -175    -61    672       O
ATOM   1543  ND2 ASN A 210     -26.108 -12.149  12.376  1.00 25.23           N
ANISOU 1543  ND2 ASN A 210     3197   3381   3006   -283   -152    438       N
ATOM   1544  N   VAL A 211     -28.174 -11.313   8.031  1.00 16.80           N
ANISOU 1544  N   VAL A 211     2213   2228   1942    178   -259      4       N
ATOM   1545  CA  VAL A 211     -29.295 -10.371   7.890  1.00 17.12           C
ANISOU 1545  CA  VAL A 211     2306   2112   2087    310   -242   -233       C
ATOM   1546  C   VAL A 211     -30.437 -10.663   8.863  1.00 17.60           C
ANISOU 1546  C   VAL A 211     2183   1995   2510    189    -68   -133       C
ATOM   1547  O   VAL A 211     -31.540 -10.125   8.699  1.00 17.79           O
ANISOU 1547  O   VAL A 211     1931   2111   2720    -10   -286   -210       O
ATOM   1548  CB  VAL A 211     -29.824 -10.306   6.443  1.00 19.61           C
ANISOU 1548  CB  VAL A 211     2640   2351   2462    412   -414   -413       C
ATOM   1549  CG1 VAL A 211     -28.733  -9.821   5.472  1.00 19.68           C
ANISOU 1549  CG1 VAL A 211     2439   2483   2553    750   -198   -100       C
ATOM   1550  CG2 VAL A 211     -30.424 -11.663   6.002  1.00 21.47           C
ANISOU 1550  CG2 VAL A 211     2955   2431   2771    237   -669   -603       C
ATOM   1551  N   ALA A 212     -30.213 -11.524   9.854  1.00 18.50           N
ANISOU 1551  N   ALA A 212     2374   2018   2636    -44    185     28       N
ATOM   1552  CA  ALA A 212     -31.318 -11.963  10.697  1.00 19.91           C
ANISOU 1552  CA  ALA A 212     2518   2096   2949   -210    145    127       C
ATOM   1553  C   ALA A 212     -32.022 -10.778  11.338  1.00 17.80           C
ANISOU 1553  C   ALA A 212     1969   2065   2731   -400   -169    116       C
ATOM   1554  O   ALA A 212     -33.240 -10.809  11.548  1.00 18.31           O
ANISOU 1554  O   ALA A 212     1962   2158   2836   -516      8    -49       O
ATOM   1555  CB  ALA A 212     -30.777 -12.890  11.784  1.00 20.74           C
ANISOU 1555  CB  ALA A 212     2783   2157   2941   -197    267    390       C
ATOM   1556  N   ASP A 213     -31.261  -9.737  11.687  1.00 15.43           N
ANISOU 1556  N   ASP A 213     1505   2080   2279   -352   -357    246       N
ATOM   1557  CA  ASP A 213     -31.759  -8.555  12.367  1.00 14.35           C
ANISOU 1557  CA  ASP A 213     1310   2266   1876   -448   -486     57       C
ATOM   1558  C   ASP A 213     -31.765  -7.310  11.501  1.00 12.60           C
ANISOU 1558  C   ASP A 213     1139   2126   1524   -350   -357     27       C
ATOM   1559  O   ASP A 213     -31.959  -6.213  12.016  1.00 13.59           O
ANISOU 1559  O   ASP A 213     1269   2155   1740   -301   -133   -105       O
ATOM   1560  CB  ASP A 213     -31.062  -8.346  13.720  1.00 16.21           C
ANISOU 1560  CB  ASP A 213     1538   2591   2029   -544   -422    260       C
ATOM   1561  CG  ASP A 213     -31.183  -9.576  14.603  1.00 16.53           C
ANISOU 1561  CG  ASP A 213     1258   2857   2166   -676   -256    457       C
ATOM   1562  OD1 ASP A 213     -32.345 -10.011  14.755  1.00 20.58           O
ANISOU 1562  OD1 ASP A 213     1725   3386   2709   -470   -275    960       O
ATOM   1563  OD2 ASP A 213     -30.210 -10.110  15.144  1.00 16.24           O
ANISOU 1563  OD2 ASP A 213     1567   2608   1997   -674   -390    233       O
ATOM   1564  N   ALA A 214     -31.567  -7.473  10.199  1.00 12.66           N
ANISOU 1564  N   ALA A 214     1348   2125   1336   -312   -174     55       N
ATOM   1565  CA  ALA A 214     -31.387  -6.341   9.302  1.00 12.53           C
ANISOU 1565  CA  ALA A 214     1072   1997   1690   -197   -272    200       C
ATOM   1566  C   ALA A 214     -32.722  -5.787   8.825  1.00 12.93           C
ANISOU 1566  C   ALA A 214     1146   2006   1761   -306   -491    219       C
ATOM   1567  O   ALA A 214     -33.766  -6.451   8.876  1.00 15.02           O
ANISOU 1567  O   ALA A 214     1377   2009   2322   -490   -607    328       O
ATOM   1568  CB  ALA A 214     -30.561  -6.754   8.077  1.00 13.44           C
ANISOU 1568  CB  ALA A 214     1412   2018   1675   -374   -156   -112       C
ATOM   1569  N   ASP A 215     -32.665  -4.565   8.315  1.00 12.60           N
ANISOU 1569  N   ASP A 215     1255   1984   1550   -209   -357     82       N
ATOM   1570  CA  ASP A 215     -33.777  -3.964   7.586  1.00 13.62           C
ANISOU 1570  CA  ASP A 215     1353   2079   1743   -119   -538    169       C
ATOM   1571  C   ASP A 215     -33.278  -3.696   6.167  1.00 13.05           C
ANISOU 1571  C   ASP A 215     1307   1945   1707   -361   -617    216       C
ATOM   1572  O   ASP A 215     -32.676  -2.650   5.901  1.00 13.08           O
ANISOU 1572  O   ASP A 215     1464   1897   1611   -221   -499    101       O
ATOM   1573  CB  ASP A 215     -34.238  -2.701   8.282  1.00 14.91           C
ANISOU 1573  CB  ASP A 215     1412   2412   1840    -67   -398    146       C
ATOM   1574  CG  ASP A 215     -35.489  -2.121   7.637  1.00 15.76           C
ANISOU 1574  CG  ASP A 215     1347   2657   1986   -149   -249    430       C
ATOM   1575  OD1 ASP A 215     -35.698  -2.340   6.413  1.00 16.66           O
ANISOU 1575  OD1 ASP A 215     1174   2798   2356   -263   -491    418       O
ATOM   1576  OD2 ASP A 215     -36.252  -1.452   8.342  1.00 18.32           O
ANISOU 1576  OD2 ASP A 215     1649   2849   2462     19     30    627       O
ATOM   1577  N   LEU A 216     -33.501  -4.668   5.257  1.00 14.02           N
ANISOU 1577  N   LEU A 216     1628   2035   1664   -443   -399     40       N
ATOM   1578  CA  LEU A 216     -32.956  -4.539   3.905  1.00 15.05           C
ANISOU 1578  CA  LEU A 216     1931   2010   1779   -510   -505     -9       C
ATOM   1579  C   LEU A 216     -33.613  -3.396   3.154  1.00 15.11           C
ANISOU 1579  C   LEU A 216     1774   2151   1817   -234   -595    -58       C
ATOM   1580  O   LEU A 216     -32.995  -2.793   2.270  1.00 16.94           O
ANISOU 1580  O   LEU A 216     2124   2240   2071     10   -406     25       O
ATOM   1581  CB  LEU A 216     -33.108  -5.855   3.125  1.00 17.78           C
ANISOU 1581  CB  LEU A 216     2658   1920   2177   -505   -530    -66       C
ATOM   1582  CG  LEU A 216     -32.431  -7.080   3.772  1.00 20.11           C
ANISOU 1582  CG  LEU A 216     3118   1976   2546   -583   -864   -186       C
ATOM   1583  CD1 LEU A 216     -32.869  -8.377   3.066  1.00 22.44           C
ANISOU 1583  CD1 LEU A 216     3494   2076   2956   -558   -861   -194       C
ATOM   1584  CD2 LEU A 216     -30.943  -6.908   3.741  1.00 21.92           C
ANISOU 1584  CD2 LEU A 216     3289   2080   2958   -511   -695   -141       C
ATOM   1585  N   ALA A 217     -34.865  -3.081   3.502  1.00 15.80           N
ANISOU 1585  N   ALA A 217     1595   2330   2078   -139   -889    -89       N
ATOM   1586  CA  ALA A 217     -35.574  -2.015   2.806  1.00 16.29           C
ANISOU 1586  CA  ALA A 217     1516   2426   2247    -93   -692    202       C
ATOM   1587  C   ALA A 217     -35.023  -0.644   3.191  1.00 15.33           C
ANISOU 1587  C   ALA A 217     1577   2338   1910    -32   -625    342       C
ATOM   1588  O   ALA A 217     -34.968   0.260   2.356  1.00 17.57           O
ANISOU 1588  O   ALA A 217     2406   2296   1975    -40   -883    438       O
ATOM   1589  CB  ALA A 217     -37.062  -2.105   3.112  1.00 17.96           C
ANISOU 1589  CB  ALA A 217     1636   2498   2691    -41   -764    157       C
ATOM   1590  N   GLU A 218     -34.592  -0.472   4.448  1.00 13.68           N
ANISOU 1590  N   GLU A 218     1069   2330   1798    -92   -356    298       N
ATOM   1591  CA  GLU A 218     -34.077   0.816   4.897  1.00 12.72           C
ANISOU 1591  CA  GLU A 218     1031   2172   1631    -52   -123    294       C
ATOM   1592  C   GLU A 218     -32.560   0.929   4.718  1.00 11.84           C
ANISOU 1592  C   GLU A 218     1073   1972   1455     17   -330    185       C
ATOM   1593  O   GLU A 218     -32.031   2.052   4.691  1.00 12.20           O
ANISOU 1593  O   GLU A 218     1251   1835   1551    -94   -341     81       O
ATOM   1594  CB  GLU A 218     -34.381   0.938   6.396  1.00 14.80           C
ANISOU 1594  CB  GLU A 218     1099   2485   2040     58     -6    250       C
ATOM   1595  CG  GLU A 218     -35.766   1.473   6.795  1.00 19.08           C
ANISOU 1595  CG  GLU A 218     1639   2808   2802     91      7    352       C
ATOM   1596  CD  GLU A 218     -36.225   2.649   5.994  1.00 19.64           C
ANISOU 1596  CD  GLU A 218     1408   2978   3075    297   -198    296       C
ATOM   1597  OE1 GLU A 218     -35.399   3.596   5.855  1.00 19.60           O
ANISOU 1597  OE1 GLU A 218     1665   2901   2880    415    183    173       O
ATOM   1598  OE2 GLU A 218     -37.446   2.673   5.666  1.00 23.39           O
ANISOU 1598  OE2 GLU A 218     1886   3274   3726    407   -195    350       O
ATOM   1599  N   TRP A 219     -31.846  -0.198   4.638  1.00 11.70           N
ANISOU 1599  N   TRP A 219     1044   1988   1413     16   -428     48       N
ATOM   1600  CA  TRP A 219     -30.383  -0.177   4.619  1.00 11.47           C
ANISOU 1600  CA  TRP A 219     1104   1856   1400     28   -238    -60       C
ATOM   1601  C   TRP A 219     -29.810   0.750   3.561  1.00 11.43           C
ANISOU 1601  C   TRP A 219     1126   1942   1272   -111   -284      4       C
ATOM   1602  O   TRP A 219     -28.932   1.559   3.900  1.00 11.47           O
ANISOU 1602  O   TRP A 219     1188   1822   1347    -34   -287   -112       O
ATOM   1603  CB  TRP A 219     -29.894  -1.623   4.534  1.00 12.05           C
ANISOU 1603  CB  TRP A 219     1172   1790   1616    186   -395   -215       C
ATOM   1604  CG  TRP A 219     -28.446  -1.875   4.850  1.00 10.97           C
ANISOU 1604  CG  TRP A 219     1067   1764   1337    122   -302   -125       C
ATOM   1605  CD1 TRP A 219     -27.375  -0.994   4.791  1.00 10.50           C
ANISOU 1605  CD1 TRP A 219     1048   1654   1287    169   -242   -257       C
ATOM   1606  CD2 TRP A 219     -27.924  -3.123   5.280  1.00 10.55           C
ANISOU 1606  CD2 TRP A 219     1277   1756    975    -52   -228   -135       C
ATOM   1607  NE1 TRP A 219     -26.210  -1.658   5.171  1.00 10.07           N
ANISOU 1607  NE1 TRP A 219     1213   1507   1104     91   -104    -47       N
ATOM   1608  CE2 TRP A 219     -26.530  -2.964   5.456  1.00  9.59           C
ANISOU 1608  CE2 TRP A 219     1152   1597    895     40   -233   -116       C
ATOM   1609  CE3 TRP A 219     -28.498  -4.379   5.500  1.00 11.42           C
ANISOU 1609  CE3 TRP A 219     1583   1819    937   -134   -273    -15       C
ATOM   1610  CZ2 TRP A 219     -25.704  -4.028   5.853  1.00 11.22           C
ANISOU 1610  CZ2 TRP A 219     1428   1727   1107    -33   -241    -63       C
ATOM   1611  CZ3 TRP A 219     -27.686  -5.433   5.906  1.00 12.03           C
ANISOU 1611  CZ3 TRP A 219     1738   1825   1007   -155   -149     39       C
ATOM   1612  CH2 TRP A 219     -26.295  -5.246   6.071  1.00 11.61           C
ANISOU 1612  CH2 TRP A 219     1518   1815   1076    -86   -175     31       C
ATOM   1613  N   PRO A 220     -30.256   0.733   2.307  1.00 12.82           N
ANISOU 1613  N   PRO A 220     1381   2110   1381   -198   -363    -72       N
ATOM   1614  CA  PRO A 220     -29.671   1.679   1.339  1.00 13.51           C
ANISOU 1614  CA  PRO A 220     1673   2182   1279   -108   -339    -40       C
ATOM   1615  C   PRO A 220     -29.879   3.134   1.733  1.00 13.26           C
ANISOU 1615  C   PRO A 220     1564   2243   1229     47   -597    167       C
ATOM   1616  O   PRO A 220     -28.974   3.953   1.541  1.00 14.77           O
ANISOU 1616  O   PRO A 220     1896   2345   1370   -143   -343     42       O
ATOM   1617  CB  PRO A 220     -30.386   1.309   0.026  1.00 14.28           C
ANISOU 1617  CB  PRO A 220     1899   2190   1337   -268   -503   -298       C
ATOM   1618  CG  PRO A 220     -30.579  -0.224   0.207  1.00 15.73           C
ANISOU 1618  CG  PRO A 220     2185   2264   1527   -241   -397   -317       C
ATOM   1619  CD  PRO A 220     -31.172  -0.211   1.628  1.00 13.97           C
ANISOU 1619  CD  PRO A 220     1853   2161   1292   -292   -506   -200       C
ATOM   1620  N   THR A 221     -31.055   3.479   2.275  1.00 12.90           N
ANISOU 1620  N   THR A 221     1337   2146   1419    111   -354    118       N
ATOM   1621  CA  THR A 221     -31.296   4.848   2.728  1.00 12.69           C
ANISOU 1621  CA  THR A 221     1207   2151   1466    198   -351    134       C
ATOM   1622  C   THR A 221     -30.368   5.219   3.873  1.00 11.94           C
ANISOU 1622  C   THR A 221     1295   1992   1249    201   -277     38       C
ATOM   1623  O   THR A 221     -29.827   6.328   3.903  1.00 12.37           O
ANISOU 1623  O   THR A 221     1346   1913   1442    138   -404    168       O
ATOM   1624  CB  THR A 221     -32.756   4.994   3.150  1.00 14.42           C
ANISOU 1624  CB  THR A 221     1424   2190   1865    322   -566    -23       C
ATOM   1625  OG1 THR A 221     -33.597   4.765   2.001  1.00 15.56           O
ANISOU 1625  OG1 THR A 221     1513   2357   2041    123   -865    -23       O
ATOM   1626  CG2 THR A 221     -33.034   6.404   3.664  1.00 15.44           C
ANISOU 1626  CG2 THR A 221     1434   2175   2258    360   -395    -82       C
ATOM   1627  N   SER A 222     -30.134   4.285   4.795  1.00 11.21           N
ANISOU 1627  N   SER A 222     1241   1934   1085     77   -339     72       N
ATOM   1628  CA  SER A 222     -29.209   4.546   5.895  1.00 10.59           C
ANISOU 1628  CA  SER A 222     1200   1811   1015     91   -159    150       C
ATOM   1629  C   SER A 222     -27.790   4.754   5.381  1.00 10.50           C
ANISOU 1629  C   SER A 222     1238   1736   1015      6   -240     67       C
ATOM   1630  O   SER A 222     -27.069   5.644   5.855  1.00 10.74           O
ANISOU 1630  O   SER A 222     1291   1727   1064     -7   -262     47       O
ATOM   1631  CB  SER A 222     -29.280   3.397   6.883  1.00 10.73           C
ANISOU 1631  CB  SER A 222     1218   1663   1196   -138   -141    199       C
ATOM   1632  OG  SER A 222     -30.590   3.333   7.415  1.00 11.00           O
ANISOU 1632  OG  SER A 222     1101   1802   1276    121   -193    153       O
ATOM   1633  N   VAL A 223     -27.370   3.957   4.384  1.00 10.54           N
ANISOU 1633  N   VAL A 223     1194   1726   1083     90   -164    -45       N
ATOM   1634  CA  VAL A 223     -26.061   4.180   3.773  1.00 11.25           C
ANISOU 1634  CA  VAL A 223     1202   1709   1363     91    -43    -90       C
ATOM   1635  C   VAL A 223     -26.001   5.550   3.116  1.00 11.43           C
ANISOU 1635  C   VAL A 223     1295   1856   1192     58    -52    -93       C
ATOM   1636  O   VAL A 223     -24.983   6.244   3.208  1.00 11.85           O
ANISOU 1636  O   VAL A 223     1425   1790   1287   -123    130   -118       O
ATOM   1637  CB  VAL A 223     -25.709   3.031   2.806  1.00 14.16           C
ANISOU 1637  CB  VAL A 223     1499   1862   2019     33    327   -231       C
ATOM   1638  CG1 VAL A 223     -24.541   3.422   1.882  1.00 15.59           C
ANISOU 1638  CG1 VAL A 223     1668   2003   2252   -210    504   -394       C
ATOM   1639  CG2 VAL A 223     -25.386   1.783   3.604  1.00 16.07           C
ANISOU 1639  CG2 VAL A 223     1710   1849   2548     50    198   -291       C
ATOM   1640  N  AGLU A 224     -27.075   5.953   2.427  0.42 12.42           N
ANISOU 1640  N  AGLU A 224     1397   2010   1311     86   -124    -62       N
ATOM   1641  CA AGLU A 224     -27.101   7.282   1.823  0.42 13.99           C
ANISOU 1641  CA AGLU A 224     1597   2162   1556     78   -360    -60       C
ATOM   1642  C  AGLU A 224     -26.883   8.368   2.872  0.42 13.31           C
ANISOU 1642  C  AGLU A 224     1564   1979   1513    175   -204     83       C
ATOM   1643  O  AGLU A 224     -26.188   9.356   2.615  0.42 13.78           O
ANISOU 1643  O  AGLU A 224     1695   1971   1568    130   -228    204       O
ATOM   1644  CB AGLU A 224     -28.429   7.493   1.097  0.42 15.48           C
ANISOU 1644  CB AGLU A 224     1866   2406   1610     88   -433   -230       C
ATOM   1645  CG AGLU A 224     -28.547   6.726  -0.193  0.42 18.31           C
ANISOU 1645  CG AGLU A 224     2321   2603   2033    123   -438   -410       C
ATOM   1646  CD AGLU A 224     -29.929   6.842  -0.821  0.42 20.57           C
ANISOU 1646  CD AGLU A 224     2623   2832   2363    303   -514   -545       C
ATOM   1647  OE1AGLU A 224     -30.748   7.656  -0.343  0.42 20.88           O
ANISOU 1647  OE1AGLU A 224     2612   2876   2447    489   -914   -551       O
ATOM   1648  OE2AGLU A 224     -30.200   6.098  -1.783  0.42 22.08           O
ANISOU 1648  OE2AGLU A 224     2801   3047   2540    260   -510   -542       O
ATOM   1649  N  BGLU A 224     -27.076   5.956   2.430  0.58 12.51           N
ANISOU 1649  N  BGLU A 224     1453   2021   1278     76   -192    139       N
ATOM   1650  CA BGLU A 224     -27.082   7.282   1.820  0.58 14.31           C
ANISOU 1650  CA BGLU A 224     1712   2171   1555     73   -487    296       C
ATOM   1651  C  BGLU A 224     -26.887   8.374   2.871  0.58 13.42           C
ANISOU 1651  C  BGLU A 224     1636   1978   1485    183   -268    268       C
ATOM   1652  O  BGLU A 224     -26.204   9.370   2.615  0.58 13.89           O
ANISOU 1652  O  BGLU A 224     1800   1982   1497    100   -225    393       O
ATOM   1653  CB BGLU A 224     -28.373   7.492   1.027  0.58 16.13           C
ANISOU 1653  CB BGLU A 224     2103   2411   1616     94   -595    510       C
ATOM   1654  CG BGLU A 224     -28.434   8.822   0.314  0.58 19.41           C
ANISOU 1654  CG BGLU A 224     2667   2597   2112    192   -783    596       C
ATOM   1655  CD BGLU A 224     -29.803   9.094  -0.298  0.58 23.32           C
ANISOU 1655  CD BGLU A 224     3349   2872   2641     78   -883    560       C
ATOM   1656  OE1BGLU A 224     -30.817   8.565   0.213  0.58 24.13           O
ANISOU 1656  OE1BGLU A 224     3444   2967   2758    180  -1131    458       O
ATOM   1657  OE2BGLU A 224     -29.859   9.837  -1.293  0.58 25.87           O
ANISOU 1657  OE2BGLU A 224     3809   3009   3011    -19   -795    569       O
ATOM   1658  N   ARG A 225     -27.463   8.201   4.068  1.00 12.52           N
ANISOU 1658  N   ARG A 225     1460   1852   1445    161    -90    198       N
ATOM   1659  CA  ARG A 225     -27.232   9.187   5.120  1.00 12.38           C
ANISOU 1659  CA  ARG A 225     1297   1828   1580     82    -55    221       C
ATOM   1660  C   ARG A 225     -25.758   9.245   5.497  1.00 11.72           C
ANISOU 1660  C   ARG A 225     1403   1610   1440     30   -112    199       C
ATOM   1661  O   ARG A 225     -25.220  10.332   5.742  1.00 12.30           O
ANISOU 1661  O   ARG A 225     1381   1484   1810     94   -107     76       O
ATOM   1662  CB  ARG A 225     -28.093   8.911   6.352  1.00 13.64           C
ANISOU 1662  CB  ARG A 225     1367   2092   1723    132    -54    -13       C
ATOM   1663  CG  ARG A 225     -29.589   9.053   6.161  1.00 15.55           C
ANISOU 1663  CG  ARG A 225     1355   2444   2109    230     91     72       C
ATOM   1664  CD  ARG A 225     -30.297   9.184   7.533  1.00 16.65           C
ANISOU 1664  CD  ARG A 225     1400   2773   2153    441    101     93       C
ATOM   1665  NE  ARG A 225     -31.739   9.194   7.314  1.00 17.56           N
ANISOU 1665  NE  ARG A 225     1572   2935   2165    395    -29    130       N
ATOM   1666  CZ  ARG A 225     -32.474   8.105   7.154  1.00 17.54           C
ANISOU 1666  CZ  ARG A 225     1550   3037   2077    425   -219    400       C
ATOM   1667  NH1 ARG A 225     -31.980   6.887   7.369  1.00 17.70           N
ANISOU 1667  NH1 ARG A 225     1728   3100   1899    638    -46    458       N
ATOM   1668  NH2 ARG A 225     -33.749   8.235   6.794  1.00 19.27           N
ANISOU 1668  NH2 ARG A 225     1819   3135   2369    431   -373    527       N
ATOM   1669  N   ILE A 226     -25.104   8.080   5.602  1.00 11.31           N
ANISOU 1669  N   ILE A 226     1388   1546   1361    195   -119    201       N
ATOM   1670  CA  ILE A 226     -23.669   8.064   5.899  1.00 10.60           C
ANISOU 1670  CA  ILE A 226     1052   1593   1383     -2    -80    206       C
ATOM   1671  C   ILE A 226     -22.891   8.792   4.801  1.00 11.94           C
ANISOU 1671  C   ILE A 226     1363   1695   1478   -127   -185    160       C
ATOM   1672  O   ILE A 226     -22.001   9.612   5.076  1.00 12.67           O
ANISOU 1672  O   ILE A 226     1517   1761   1537     59   -249    177       O
ATOM   1673  CB  ILE A 226     -23.166   6.621   6.037  1.00 10.64           C
ANISOU 1673  CB  ILE A 226     1164   1513   1366     49    -88    177       C
ATOM   1674  CG1 ILE A 226     -23.898   5.881   7.149  1.00 11.12           C
ANISOU 1674  CG1 ILE A 226     1285   1690   1249     12   -108    158       C
ATOM   1675  CG2 ILE A 226     -21.659   6.612   6.320  1.00 11.69           C
ANISOU 1675  CG2 ILE A 226     1302   1519   1621     19    -61    242       C
ATOM   1676  CD1 ILE A 226     -23.588   4.415   7.171  1.00 11.74           C
ANISOU 1676  CD1 ILE A 226     1579   1718   1164     65   -133    307       C
ATOM   1677  N   GLN A 227     -23.203   8.477   3.525  1.00 12.16           N
ANISOU 1677  N   GLN A 227     1468   1757   1396   -204    -46    123       N
ATOM   1678  CA  GLN A 227     -22.496   9.097   2.407  1.00 13.60           C
ANISOU 1678  CA  GLN A 227     1759   1887   1522     -9    -56    415       C
ATOM   1679  C   GLN A 227     -22.653  10.609   2.441  1.00 13.28           C
ANISOU 1679  C   GLN A 227     1624   1861   1561     45    205    401       C
ATOM   1680  O   GLN A 227     -21.686  11.347   2.231  1.00 14.51           O
ANISOU 1680  O   GLN A 227     1882   1875   1755    -89    114    362       O
ATOM   1681  CB  GLN A 227     -23.059   8.586   1.070  1.00 13.65           C
ANISOU 1681  CB  GLN A 227     1761   2003   1423     36     19    228       C
ATOM   1682  CG  GLN A 227     -22.732   7.118   0.766  1.00 14.22           C
ANISOU 1682  CG  GLN A 227     1703   2192   1505    143    -42    187       C
ATOM   1683  CD  GLN A 227     -23.477   6.569  -0.422  1.00 14.76           C
ANISOU 1683  CD  GLN A 227     1675   2466   1467    185     67    199       C
ATOM   1684  OE1 GLN A 227     -24.688   6.722  -0.543  1.00 16.13           O
ANISOU 1684  OE1 GLN A 227     1697   2724   1706    144    -21     87       O
ATOM   1685  NE2 GLN A 227     -22.755   5.893  -1.307  1.00 15.45           N
ANISOU 1685  NE2 GLN A 227     1889   2458   1523    213     86    250       N
ATOM   1686  N   LYS A 228     -23.870  11.098   2.725  1.00 13.71           N
ANISOU 1686  N   LYS A 228     1900   1760   1550    318    -33    455       N
ATOM   1687  C   LYS A 228     -23.424  13.195   3.942  1.00 14.85           C
ANISOU 1687  C   LYS A 228     2081   1754   1806    152    -64    362       C
ATOM   1688  O   LYS A 228     -22.979  14.350   3.850  1.00 16.27           O
ANISOU 1688  O   LYS A 228     2450   1681   2050    -11   -153    358       O
ATOM   1689  CA ALYS A 228     -24.064  12.537   2.729  0.53 15.20           C
ANISOU 1689  CA ALYS A 228     2011   1843   1922    319   -254    383       C
ATOM   1690  CB ALYS A 228     -25.548  12.855   2.667  0.53 16.94           C
ANISOU 1690  CB ALYS A 228     2082   2099   2256    325   -480    199       C
ATOM   1691  CG ALYS A 228     -26.184  12.442   1.357  0.53 19.37           C
ANISOU 1691  CG ALYS A 228     2524   2340   2496    302   -614    167       C
ATOM   1692  CD ALYS A 228     -27.666  12.724   1.368  0.53 22.33           C
ANISOU 1692  CD ALYS A 228     2985   2539   2961    294   -653    116       C
ATOM   1693  CE ALYS A 228     -28.287  12.455   0.007  0.53 24.28           C
ANISOU 1693  CE ALYS A 228     3319   2672   3236    262   -694     34       C
ATOM   1694  NZ ALYS A 228     -29.655  13.033  -0.127  0.53 25.66           N
ANISOU 1694  NZ ALYS A 228     3523   2781   3447    166   -598     18       N
ATOM   1695  CA BLYS A 228     -24.119  12.534   2.757  0.47 15.31           C
ANISOU 1695  CA BLYS A 228     2030   1791   1994    286   -128    405       C
ATOM   1696  CB BLYS A 228     -25.626  12.769   2.847  0.47 17.13           C
ANISOU 1696  CB BLYS A 228     2112   1923   2474    296    -97    277       C
ATOM   1697  CG BLYS A 228     -26.057  14.240   2.815  0.47 19.50           C
ANISOU 1697  CG BLYS A 228     2477   2022   2909    313     18    261       C
ATOM   1698  CD BLYS A 228     -27.585  14.392   2.734  0.47 21.87           C
ANISOU 1698  CD BLYS A 228     2825   2091   3395    265     37    228       C
ATOM   1699  CE BLYS A 228     -28.054  15.766   3.228  0.47 23.65           C
ANISOU 1699  CE BLYS A 228     3049   2182   3754    244     82    186       C
ATOM   1700  NZ BLYS A 228     -29.541  15.808   3.413  0.47 25.15           N
ANISOU 1700  NZ BLYS A 228     3303   2271   3980    172     24    166       N
ATOM   1701  N   HIS A 229     -23.354  12.494   5.075  1.00 14.07           N
ANISOU 1701  N   HIS A 229     1872   1795   1678    145    -44    280       N
ATOM   1702  CA  HIS A 229     -22.811  13.105   6.281  1.00 13.22           C
ANISOU 1702  CA  HIS A 229     1812   1625   1587    -37     68     90       C
ATOM   1703  C   HIS A 229     -21.294  13.141   6.304  1.00 13.29           C
ANISOU 1703  C   HIS A 229     1718   1534   1797    -61   -188     76       C
ATOM   1704  O   HIS A 229     -20.714  14.031   6.949  1.00 14.32           O
ANISOU 1704  O   HIS A 229     1828   1622   1992    -60    -92    165       O
ATOM   1705  CB  HIS A 229     -23.249  12.347   7.528  1.00 15.03           C
ANISOU 1705  CB  HIS A 229     2118   1726   1867    -69    109     -1       C
ATOM   1706  CG  HIS A 229     -23.337  13.204   8.747  1.00 17.14           C
ANISOU 1706  CG  HIS A 229     2246   1839   2428    263     71   -183       C
ATOM   1707  ND1 HIS A 229     -24.320  14.157   8.913  1.00 20.11           N
ANISOU 1707  ND1 HIS A 229     2780   2077   2784    537    -45   -309       N
ATOM   1708  CD2 HIS A 229     -22.525  13.307   9.832  1.00 17.66           C
ANISOU 1708  CD2 HIS A 229     2318   1917   2473    195    179   -141       C
ATOM   1709  CE1 HIS A 229     -24.135  14.777  10.065  1.00 20.72           C
ANISOU 1709  CE1 HIS A 229     2967   2139   2767    375   -234   -439       C
ATOM   1710  NE2 HIS A 229     -23.053  14.284  10.642  1.00 19.56           N
ANISOU 1710  NE2 HIS A 229     2788   2050   2593    196   -106   -264       N
ATOM   1711  N   TYR A 230     -20.638  12.198   5.629  1.00 13.15           N
ANISOU 1711  N   TYR A 230     1657   1530   1810     45   -103    135       N
ATOM   1712  CA  TYR A 230     -19.180  12.051   5.697  1.00 13.41           C
ANISOU 1712  CA  TYR A 230     1653   1698   1745    -34   -143    139       C
ATOM   1713  C   TYR A 230     -18.552  12.044   4.308  1.00 14.99           C
ANISOU 1713  C   TYR A 230     1802   1965   1928     76    -88    257       C
ATOM   1714  O   TYR A 230     -17.849  11.106   3.927  1.00 14.72           O
ANISOU 1714  O   TYR A 230     1738   1967   1889     16     51    321       O
ATOM   1715  CB  TYR A 230     -18.810  10.792   6.479  1.00 13.25           C
ANISOU 1715  CB  TYR A 230     1704   1615   1717    -74   -119    222       C
ATOM   1716  CG  TYR A 230     -19.251  10.848   7.919  1.00 12.59           C
ANISOU 1716  CG  TYR A 230     1591   1496   1695    -10   -105    231       C
ATOM   1717  CD1 TYR A 230     -18.720  11.795   8.795  1.00 11.85           C
ANISOU 1717  CD1 TYR A 230     1491   1475   1535    129   -306    183       C
ATOM   1718  CD2 TYR A 230     -20.220   9.978   8.388  1.00 12.72           C
ANISOU 1718  CD2 TYR A 230     1596   1548   1689   -122    142    235       C
ATOM   1719  CE1 TYR A 230     -19.155  11.863  10.102  1.00 12.46           C
ANISOU 1719  CE1 TYR A 230     1549   1539   1647      2    -56    184       C
ATOM   1720  CE2 TYR A 230     -20.630  10.006   9.695  1.00 14.01           C
ANISOU 1720  CE2 TYR A 230     1818   1662   1842   -304    274     51       C
ATOM   1721  CZ  TYR A 230     -20.111  10.967  10.559  1.00 13.59           C
ANISOU 1721  CZ  TYR A 230     1800   1708   1656   -272    194    118       C
ATOM   1722  OH  TYR A 230     -20.531  11.019  11.860  1.00 14.81           O
ANISOU 1722  OH  TYR A 230     1893   1929   1804   -291    228     39       O
ATOM   1723  N   PRO A 231     -18.757  13.112   3.532  1.00 15.68           N
ANISOU 1723  N   PRO A 231     2049   2094   1817    212    145    489       N
ATOM   1724  CA  PRO A 231     -18.217  13.135   2.167  1.00 17.36           C
ANISOU 1724  CA  PRO A 231     2228   2316   2050    245    181    819       C
ATOM   1725  C   PRO A 231     -16.705  13.219   2.110  1.00 18.58           C
ANISOU 1725  C   PRO A 231     2271   2454   2335    160    254    878       C
ATOM   1726  O   PRO A 231     -16.126  12.950   1.047  1.00 20.00           O
ANISOU 1726  O   PRO A 231     2300   2714   2585    191    242   1037       O
ATOM   1727  CB  PRO A 231     -18.868  14.390   1.573  1.00 18.93           C
ANISOU 1727  CB  PRO A 231     2532   2320   2343    356    361    793       C
ATOM   1728  CG  PRO A 231     -19.038  15.288   2.762  1.00 19.13           C
ANISOU 1728  CG  PRO A 231     2658   2232   2380    253    350    715       C
ATOM   1729  CD  PRO A 231     -19.515  14.338   3.834  1.00 17.09           C
ANISOU 1729  CD  PRO A 231     2374   2005   2114    254    175    514       C
ATOM   1730  N   GLU A 232     -16.040  13.593   3.200  1.00 18.05           N
ANISOU 1730  N   GLU A 232     2120   2236   2501   -132    271    920       N
ATOM   1731  CA  GLU A 232     -14.586  13.738   3.202  1.00 18.55           C
ANISOU 1731  CA  GLU A 232     2047   2002   3000     83    147    835       C
ATOM   1732  C   GLU A 232     -13.886  12.516   3.775  1.00 16.93           C
ANISOU 1732  C   GLU A 232     1938   1982   2512   -140    246    796       C
ATOM   1733  O   GLU A 232     -12.671  12.547   3.988  1.00 17.13           O
ANISOU 1733  O   GLU A 232     1881   2047   2580   -195    227    655       O
ATOM   1734  CB  GLU A 232     -14.173  15.008   3.955  1.00 21.86           C
ANISOU 1734  CB  GLU A 232     2653   1894   3757    169    -47    985       C
ATOM   1735  CG  GLU A 232     -14.734  16.297   3.305  1.00 25.29           C
ANISOU 1735  CG  GLU A 232     3286   2035   4287     92    -89    859       C
ATOM   1736  CD  GLU A 232     -13.896  17.543   3.566  1.00 27.35           C
ANISOU 1736  CD  GLU A 232     3677   2244   4471    -74     24    856       C
ATOM   1737  N   ALA A 233     -14.621  11.444   4.048  1.00 15.50           N
ANISOU 1737  N   ALA A 233     1918   1867   2105   -189    313    607       N
ATOM   1738  CA  ALA A 233     -13.966  10.264   4.575  1.00 13.64           C
ANISOU 1738  CA  ALA A 233     1564   1769   1850   -153     85    647       C
ATOM   1739  C   ALA A 233     -12.907   9.762   3.607  1.00 14.81           C
ANISOU 1739  C   ALA A 233     1996   1831   1800   -283    118    533       C
ATOM   1740  O   ALA A 233     -13.125   9.677   2.393  1.00 17.05           O
ANISOU 1740  O   ALA A 233     2430   2202   1845   -313     81    370       O
ATOM   1741  CB  ALA A 233     -14.998   9.170   4.828  1.00 15.38           C
ANISOU 1741  CB  ALA A 233     1875   1881   2086   -236    150    762       C
ATOM   1742  N   GLU A 234     -11.738   9.433   4.158  1.00 14.32           N
ANISOU 1742  N   GLU A 234     1821   1634   1988    -87    298    471       N
ATOM   1743  CA  GLU A 234     -10.608   8.929   3.380  1.00 16.60           C
ANISOU 1743  CA  GLU A 234     2175   1787   2345    -64    754    405       C
ATOM   1744  C   GLU A 234     -10.411   7.430   3.492  1.00 16.38           C
ANISOU 1744  C   GLU A 234     2318   1840   2065     43    717    282       C
ATOM   1745  O   GLU A 234      -9.862   6.817   2.564  1.00 19.32           O
ANISOU 1745  O   GLU A 234     3090   2006   2246    135    866    131       O
ATOM   1746  CB  GLU A 234      -9.323   9.634   3.819  1.00 19.50           C
ANISOU 1746  CB  GLU A 234     2379   1882   3149   -298   1084    341       C
ATOM   1747  CG  GLU A 234      -9.390  11.137   3.618  1.00 23.70           C
ANISOU 1747  CG  GLU A 234     2763   2240   4003   -518   1097    132       C
ATOM   1748  CD  GLU A 234      -8.075  11.797   3.911  1.00 29.01           C
ANISOU 1748  CD  GLU A 234     3301   2792   4929   -521   1206   -148       C
ATOM   1749  OE1 GLU A 234      -8.041  12.751   4.724  1.00 30.99           O
ANISOU 1749  OE1 GLU A 234     3460   3048   5268   -596   1151   -238       O
ATOM   1750  OE2 GLU A 234      -7.051  11.273   3.436  1.00 31.90           O
ANISOU 1750  OE2 GLU A 234     3568   3094   5460   -567    882   -151       O
ATOM   1751  N   VAL A 235     -10.761   6.850   4.626  1.00 13.36           N
ANISOU 1751  N   VAL A 235     1870   1590   1614   -234    195    227       N
ATOM   1752  CA  VAL A 235     -10.677   5.414   4.857  1.00 12.60           C
ANISOU 1752  CA  VAL A 235     1541   1566   1680   -164    -66    305       C
ATOM   1753  C   VAL A 235     -12.026   5.018   5.418  1.00 10.91           C
ANISOU 1753  C   VAL A 235     1379   1530   1235   -218    146    234       C
ATOM   1754  O   VAL A 235     -12.573   5.724   6.275  1.00 12.54           O
ANISOU 1754  O   VAL A 235     1637   1630   1496   -358    364     34       O
ATOM   1755  CB  VAL A 235      -9.555   5.076   5.866  1.00 15.37           C
ANISOU 1755  CB  VAL A 235     1534   1812   2494   -278   -169    330       C
ATOM   1756  CG1 VAL A 235      -9.569   3.563   6.147  1.00 15.80           C
ANISOU 1756  CG1 VAL A 235     1786   1747   2469   -285   -407    404       C
ATOM   1757  CG2 VAL A 235      -8.195   5.498   5.336  1.00 16.84           C
ANISOU 1757  CG2 VAL A 235     1770   2072   2556   -306    -54    462       C
ATOM   1758  N   VAL A 236     -12.580   3.922   4.902  1.00 11.00           N
ANISOU 1758  N   VAL A 236     1424   1492   1263   -138     15    227       N
ATOM   1759  CA  VAL A 236     -13.823   3.342   5.384  1.00 10.38           C
ANISOU 1759  CA  VAL A 236     1278   1473   1194    -89    -16    216       C
ATOM   1760  C   VAL A 236     -13.508   1.921   5.854  1.00  9.50           C
ANISOU 1760  C   VAL A 236     1063   1362   1183    -17     46     27       C
ATOM   1761  O   VAL A 236     -12.919   1.123   5.103  1.00 10.62           O
ANISOU 1761  O   VAL A 236     1289   1467   1279     90     89    147       O
ATOM   1762  CB  VAL A 236     -14.897   3.342   4.282  1.00 10.70           C
ANISOU 1762  CB  VAL A 236     1361   1563   1140    -51   -158    142       C
ATOM   1763  CG1 VAL A 236     -16.184   2.697   4.820  1.00 11.14           C
ANISOU 1763  CG1 VAL A 236     1298   1757   1177     57   -237    110       C
ATOM   1764  CG2 VAL A 236     -15.152   4.781   3.817  1.00 12.69           C
ANISOU 1764  CG2 VAL A 236     1733   1694   1396    110   -202    377       C
ATOM   1765  N   ILE A 237     -13.883   1.612   7.100  1.00  9.18           N
ANISOU 1765  N   ILE A 237     1119   1231   1138    -42    -31    197       N
ATOM   1766  CA  ILE A 237     -13.578   0.320   7.710  1.00  9.39           C
ANISOU 1766  CA  ILE A 237     1017   1298   1252     17     13    131       C
ATOM   1767  C   ILE A 237     -14.883  -0.439   7.899  1.00  8.81           C
ANISOU 1767  C   ILE A 237      896   1295   1158    185   -119    124       C
ATOM   1768  O   ILE A 237     -15.794   0.070   8.565  1.00  9.53           O
ANISOU 1768  O   ILE A 237     1026   1279   1317      5      7     89       O
ATOM   1769  CB  ILE A 237     -12.867   0.496   9.061  1.00  9.61           C
ANISOU 1769  CB  ILE A 237     1149   1370   1132    -91    -61    175       C
ATOM   1770  CG1 ILE A 237     -11.560   1.290   8.887  1.00 10.68           C
ANISOU 1770  CG1 ILE A 237     1317   1512   1229   -297    -93      9       C
ATOM   1771  CG2 ILE A 237     -12.620  -0.890   9.720  1.00  9.68           C
ANISOU 1771  CG2 ILE A 237     1366   1202   1110     24    -25     87       C
ATOM   1772  CD1 ILE A 237     -10.963   1.769  10.200  1.00 11.42           C
ANISOU 1772  CD1 ILE A 237     1349   1603   1389   -185   -228    -45       C
ATOM   1773  N   PRO A 238     -15.011  -1.639   7.340  1.00  8.90           N
ANISOU 1773  N   PRO A 238      975   1289   1118    -81    -90    -46       N
ATOM   1774  CA  PRO A 238     -16.232  -2.428   7.498  1.00  9.76           C
ANISOU 1774  CA  PRO A 238      985   1484   1239    -49   -266    -58       C
ATOM   1775  C   PRO A 238     -16.207  -3.195   8.818  1.00 10.04           C
ANISOU 1775  C   PRO A 238     1043   1459   1312    162   -316    113       C
ATOM   1776  O   PRO A 238     -15.172  -3.344   9.471  1.00  9.92           O
ANISOU 1776  O   PRO A 238     1045   1382   1342     97   -205     13       O
ATOM   1777  CB  PRO A 238     -16.155  -3.399   6.309  1.00 10.82           C
ANISOU 1777  CB  PRO A 238     1252   1530   1328     77   -240   -133       C
ATOM   1778  CG  PRO A 238     -14.647  -3.648   6.150  1.00 10.43           C
ANISOU 1778  CG  PRO A 238     1248   1426   1288    -46   -106    -18       C
ATOM   1779  CD  PRO A 238     -14.005  -2.308   6.493  1.00 10.03           C
ANISOU 1779  CD  PRO A 238     1107   1363   1340     -5     37   -213       C
ATOM   1780  N   GLY A 239     -17.375  -3.706   9.220  1.00 10.25           N
ANISOU 1780  N   GLY A 239      976   1464   1452    -14    -20    147       N
ATOM   1781  CA  GLY A 239     -17.426  -4.531  10.417  1.00 10.44           C
ANISOU 1781  CA  GLY A 239     1043   1309   1614    100   -109     96       C
ATOM   1782  C   GLY A 239     -16.620  -5.802  10.313  1.00  8.24           C
ANISOU 1782  C   GLY A 239      955   1199    976    -64   -404     -7       C
ATOM   1783  O   GLY A 239     -16.142  -6.311  11.335  1.00  9.03           O
ANISOU 1783  O   GLY A 239      915   1451   1065    -11   -228   -111       O
ATOM   1784  N   HIS A 240     -16.485  -6.328   9.091  1.00  9.58           N
ANISOU 1784  N   HIS A 240     1282   1263   1093    -83   -274    -39       N
ATOM   1785  CA  HIS A 240     -15.728  -7.536   8.818  1.00 11.52           C
ANISOU 1785  CA  HIS A 240     1620   1437   1320     -3   -290    -56       C
ATOM   1786  C   HIS A 240     -14.997  -7.303   7.505  1.00 10.46           C
ANISOU 1786  C   HIS A 240     1534   1434   1006     39   -237    -70       C
ATOM   1787  O   HIS A 240     -15.624  -6.892   6.525  1.00 11.83           O
ANISOU 1787  O   HIS A 240     1672   1561   1262    134   -242     43       O
ATOM   1788  CB  HIS A 240     -16.702  -8.747   8.649  1.00 13.10           C
ANISOU 1788  CB  HIS A 240     1665   1718   1593   -127   -100     16       C
ATOM   1789  CG  HIS A 240     -17.640  -8.949   9.803  1.00 11.56           C
ANISOU 1789  CG  HIS A 240     1462   1703   1229    -95   -363     -9       C
ATOM   1790  ND1 HIS A 240     -17.377  -9.829  10.834  1.00 11.45           N
ANISOU 1790  ND1 HIS A 240     1454   1565   1332   -101   -129     36       N
ATOM   1791  CD2 HIS A 240     -18.854  -8.401  10.086  1.00 10.69           C
ANISOU 1791  CD2 HIS A 240     1378   1597   1087   -230    -74   -112       C
ATOM   1792  CE1 HIS A 240     -18.370  -9.809  11.707  1.00 12.36           C
ANISOU 1792  CE1 HIS A 240     1441   1606   1651    -82   -280    -60       C
ATOM   1793  NE2 HIS A 240     -19.271  -8.940  11.277  1.00 11.83           N
ANISOU 1793  NE2 HIS A 240     1550   1448   1498   -239   -258     -2       N
ATOM   1794  N   GLY A 241     -13.694  -7.591   7.455  1.00 11.10           N
ANISOU 1794  N   GLY A 241     1598   1545   1074   -138   -118   -195       N
ATOM   1795  CA  GLY A 241     -12.967  -7.565   6.192  1.00 11.69           C
ANISOU 1795  CA  GLY A 241     1526   1671   1243   -169   -137    -99       C
ATOM   1796  C   GLY A 241     -12.118  -6.321   5.987  1.00 10.82           C
ANISOU 1796  C   GLY A 241     1359   1613   1138    175   -250   -123       C
ATOM   1797  O   GLY A 241     -11.795  -5.580   6.922  1.00 10.38           O
ANISOU 1797  O   GLY A 241     1378   1619    946    164   -184   -228       O
ATOM   1798  N  ALEU A 242     -11.736  -6.096   4.723  0.59 10.79           N
ANISOU 1798  N  ALEU A 242     1261   1684   1154    116   -322     32       N
ATOM   1799  CA ALEU A 242     -10.656  -5.141   4.414  0.59 10.83           C
ANISOU 1799  CA ALEU A 242     1204   1665   1245    109    -68    -15       C
ATOM   1800  C  ALEU A 242     -11.147  -3.692   4.372  0.59 10.23           C
ANISOU 1800  C  ALEU A 242     1072   1660   1156    158   -181    -83       C
ATOM   1801  O  ALEU A 242     -12.150  -3.398   3.711  0.59 10.20           O
ANISOU 1801  O  ALEU A 242     1129   1756    991    198   -185    102       O
ATOM   1802  CB ALEU A 242     -10.036  -5.465   3.056  0.59 11.52           C
ANISOU 1802  CB ALEU A 242     1206   1834   1338    232   -170     21       C
ATOM   1803  CG ALEU A 242      -9.600  -6.916   2.825  0.59 13.11           C
ANISOU 1803  CG ALEU A 242     1413   2013   1557    305   -284    -14       C
ATOM   1804  CD1ALEU A 242      -8.951  -7.040   1.446  0.59 14.00           C
ANISOU 1804  CD1ALEU A 242     1385   2144   1789    307   -363    -93       C
ATOM   1805  CD2ALEU A 242      -8.639  -7.401   3.900  0.59 14.99           C
ANISOU 1805  CD2ALEU A 242     1732   2155   1807    370   -408   -107       C
ATOM   1806  N  BLEU A 242     -11.736  -6.096   4.719  0.41 11.09           N
ANISOU 1806  N  BLEU A 242     1326   1647   1242     94   -109      1       N
ATOM   1807  CA BLEU A 242     -10.663  -5.133   4.463  0.41 11.34           C
ANISOU 1807  CA BLEU A 242     1276   1624   1409     25    223    -58       C
ATOM   1808  C  BLEU A 242     -11.175  -3.694   4.415  0.41 10.92           C
ANISOU 1808  C  BLEU A 242     1200   1630   1321     71    -25   -120       C
ATOM   1809  O  BLEU A 242     -12.206  -3.414   3.799  0.41 11.38           O
ANISOU 1809  O  BLEU A 242     1323   1686   1314     57   -115    -70       O
ATOM   1810  CB BLEU A 242      -9.976  -5.432   3.134  0.41 12.20           C
ANISOU 1810  CB BLEU A 242     1239   1728   1668     30    410   -103       C
ATOM   1811  CG BLEU A 242      -8.744  -6.325   3.241  0.41 13.85           C
ANISOU 1811  CG BLEU A 242     1351   1822   2090     29    616   -258       C
ATOM   1812  CD1BLEU A 242      -9.105  -7.668   3.904  0.41 14.21           C
ANISOU 1812  CD1BLEU A 242     1212   1836   2352    -81    507   -402       C
ATOM   1813  CD2BLEU A 242      -8.132  -6.528   1.855  0.41 14.73           C
ANISOU 1813  CD2BLEU A 242     1526   1833   2235    -31    593   -342       C
ATOM   1814  N   PRO A 243     -10.448  -2.752   5.018  1.00 10.74           N
ANISOU 1814  N   PRO A 243     1246   1627   1206     69   -129     -4       N
ATOM   1815  CA  PRO A 243     -10.745  -1.330   4.788  1.00 10.80           C
ANISOU 1815  CA  PRO A 243     1294   1649   1160    170   -165     -8       C
ATOM   1816  C   PRO A 243     -10.510  -0.947   3.333  1.00 10.90           C
ANISOU 1816  C   PRO A 243     1187   1747   1207     45    -83    177       C
ATOM   1817  O   PRO A 243      -9.722  -1.575   2.610  1.00 12.11           O
ANISOU 1817  O   PRO A 243     1353   1851   1397    238     69    148       O
ATOM   1818  CB  PRO A 243      -9.721  -0.610   5.698  1.00 12.18           C
ANISOU 1818  CB  PRO A 243     1687   1641   1300     27   -510     52       C
ATOM   1819  CG  PRO A 243      -9.353  -1.665   6.760  1.00 13.62           C
ANISOU 1819  CG  PRO A 243     1840   1691   1644     14   -540     25       C
ATOM   1820  CD  PRO A 243      -9.361  -2.963   5.984  1.00 11.94           C
ANISOU 1820  CD  PRO A 243     1564   1616   1357    -18   -499     27       C
ATOM   1821  N   GLY A 244     -11.129   0.160   2.932  1.00 10.88           N
ANISOU 1821  N   GLY A 244     1373   1761    999     52    -65    249       N
ATOM   1822  CA  GLY A 244     -10.902   0.750   1.623  1.00 11.95           C
ANISOU 1822  CA  GLY A 244     1445   1780   1315    160    206    263       C
ATOM   1823  C   GLY A 244     -11.311   2.193   1.668  1.00 10.97           C
ANISOU 1823  C   GLY A 244     1087   1776   1307      0     28    246       C
ATOM   1824  O   GLY A 244     -11.241   2.840   2.716  1.00 12.59           O
ANISOU 1824  O   GLY A 244     1683   1777   1323     51    204    210       O
ATOM   1825  N   GLY A 245     -11.787   2.695   0.528  1.00 12.36           N
ANISOU 1825  N   GLY A 245     1415   1711   1571    -70   -165    409       N
ATOM   1826  CA  GLY A 245     -12.241   4.063   0.413  1.00 13.49           C
ANISOU 1826  CA  GLY A 245     1562   1809   1752    -61   -123    446       C
ATOM   1827  C   GLY A 245     -13.754   4.176   0.460  1.00 12.81           C
ANISOU 1827  C   GLY A 245     1458   1769   1639   -180     -7    538       C
ATOM   1828  O   GLY A 245     -14.467   3.252   0.868  1.00 11.83           O
ANISOU 1828  O   GLY A 245     1564   1677   1255   -154    -54    306       O
ATOM   1829  N   LEU A 246     -14.254   5.315  -0.041  1.00 14.02           N
ANISOU 1829  N   LEU A 246     1574   1810   1943   -223   -287    768       N
ATOM   1830  CA  LEU A 246     -15.687   5.580  -0.019  1.00 15.05           C
ANISOU 1830  CA  LEU A 246     1689   1901   2127   -272   -375    813       C
ATOM   1831  C   LEU A 246     -16.489   4.553  -0.814  1.00 13.73           C
ANISOU 1831  C   LEU A 246     1467   1880   1868   -192   -290    660       C
ATOM   1832  O   LEU A 246     -17.689   4.400  -0.567  1.00 14.47           O
ANISOU 1832  O   LEU A 246     1442   1885   2173    -27    -68    508       O
ATOM   1833  CB  LEU A 246     -15.944   6.991  -0.561  1.00 18.43           C
ANISOU 1833  CB  LEU A 246     2282   2064   2655   -134   -440    801       C
ATOM   1834  CG  LEU A 246     -15.811   8.075   0.521  1.00 22.59           C
ANISOU 1834  CG  LEU A 246     2754   2257   3571   -130   -383    674       C
ATOM   1835  CD1 LEU A 246     -15.757   9.478  -0.083  1.00 24.18           C
ANISOU 1835  CD1 LEU A 246     2909   2297   3981    -73   -207    723       C
ATOM   1836  CD2 LEU A 246     -16.904   7.978   1.579  1.00 23.84           C
ANISOU 1836  CD2 LEU A 246     3132   2338   3589   -103   -245    565       C
ATOM   1837  N  AASP A 247     -15.848   3.851  -1.765  0.44 13.03           N
ANISOU 1837  N  AASP A 247     1511   2068   1371   -224   -147    588       N
ATOM   1838  CA AASP A 247     -16.542   2.833  -2.557  0.44 13.44           C
ANISOU 1838  CA AASP A 247     1584   2196   1328   -155     -5    422       C
ATOM   1839  C  AASP A 247     -17.273   1.830  -1.671  0.44 12.00           C
ANISOU 1839  C  AASP A 247     1325   2021   1216   -117     14    331       C
ATOM   1840  O  AASP A 247     -18.316   1.301  -2.072  0.44 12.12           O
ANISOU 1840  O  AASP A 247     1301   2108   1197    -89    255    200       O
ATOM   1841  CB AASP A 247     -15.579   2.043  -3.473  0.44 14.31           C
ANISOU 1841  CB AASP A 247     1852   2506   1081    -29    293    441       C
ATOM   1842  CG AASP A 247     -15.097   2.828  -4.724  0.44 15.90           C
ANISOU 1842  CG AASP A 247     1802   2764   1474    147    366    249       C
ATOM   1843  OD1AASP A 247     -15.793   3.724  -5.247  0.44 14.45           O
ANISOU 1843  OD1AASP A 247     1600   2648   1242    183     87     65       O
ATOM   1844  OD2AASP A 247     -13.997   2.512  -5.241  0.44 18.85           O
ANISOU 1844  OD2AASP A 247     2138   3070   1952    305    361    273       O
ATOM   1845  N  BASP A 247     -15.876   3.831  -1.740  0.56 12.79           N
ANISOU 1845  N  BASP A 247     1433   2063   1363   -342   -329    575       N
ATOM   1846  CA BASP A 247     -16.680   2.901  -2.518  0.56 13.50           C
ANISOU 1846  CA BASP A 247     1537   2171   1423   -336   -358    387       C
ATOM   1847  C  BASP A 247     -17.265   1.777  -1.682  0.56 11.85           C
ANISOU 1847  C  BASP A 247     1268   1977   1257   -182   -308    264       C
ATOM   1848  O  BASP A 247     -18.204   1.111  -2.136  0.56 11.99           O
ANISOU 1848  O  BASP A 247     1244   2014   1299   -110   -262     14       O
ATOM   1849  CB BASP A 247     -15.860   2.330  -3.655  0.56 15.28           C
ANISOU 1849  CB BASP A 247     1864   2521   1420   -218   -361    486       C
ATOM   1850  CG BASP A 247     -15.803   3.260  -4.844  0.56 17.72           C
ANISOU 1850  CG BASP A 247     2134   2784   1816   -210   -391    421       C
ATOM   1851  OD1BASP A 247     -16.091   4.478  -4.704  0.56 18.41           O
ANISOU 1851  OD1BASP A 247     2309   2790   1894   -355   -445    687       O
ATOM   1852  OD2BASP A 247     -15.466   2.763  -5.922  0.56 19.60           O
ANISOU 1852  OD2BASP A 247     2330   3032   2084   -117    -61    276       O
ATOM   1853  N   LEU A 248     -16.728   1.527  -0.485  1.00 11.29           N
ANISOU 1853  N   LEU A 248     1317   1840   1134    -91    -13    305       N
ATOM   1854  CA  LEU A 248     -17.374   0.534   0.380  1.00 10.34           C
ANISOU 1854  CA  LEU A 248     1125   1592   1211   -205    -22    235       C
ATOM   1855  C   LEU A 248     -18.832   0.888   0.626  1.00  9.93           C
ANISOU 1855  C   LEU A 248     1186   1444   1145   -174     50     87       C
ATOM   1856  O   LEU A 248     -19.676  -0.001   0.773  1.00  9.86           O
ANISOU 1856  O   LEU A 248     1242   1491   1014   -126   -115     85       O
ATOM   1857  CB  LEU A 248     -16.617   0.360   1.710  1.00 10.51           C
ANISOU 1857  CB  LEU A 248     1218   1570   1206     90    -69    192       C
ATOM   1858  CG  LEU A 248     -15.464  -0.643   1.673  1.00 10.88           C
ANISOU 1858  CG  LEU A 248     1301   1564   1270     18    -18    100       C
ATOM   1859  CD1 LEU A 248     -14.263  -0.159   0.879  1.00 10.80           C
ANISOU 1859  CD1 LEU A 248     1218   1588   1296   -162    126    -62       C
ATOM   1860  CD2 LEU A 248     -15.044  -0.977   3.087  1.00 11.05           C
ANISOU 1860  CD2 LEU A 248     1432   1649   1118    -15   -295     40       C
ATOM   1861  N   LEU A 249     -19.142   2.181   0.737  1.00 10.41           N
ANISOU 1861  N   LEU A 249     1157   1396   1402    -55     18    -56       N
ATOM   1862  CA  LEU A 249     -20.517   2.554   1.064  1.00 10.79           C
ANISOU 1862  CA  LEU A 249     1251   1452   1398     46     83   -155       C
ATOM   1863  C   LEU A 249     -21.473   2.217  -0.081  1.00 11.29           C
ANISOU 1863  C   LEU A 249     1355   1551   1384    148    254     29       C
ATOM   1864  O   LEU A 249     -22.485   1.529   0.119  1.00 10.31           O
ANISOU 1864  O   LEU A 249     1205   1614   1098     40     23     69       O
ATOM   1865  CB  LEU A 249     -20.581   4.049   1.415  1.00 11.30           C
ANISOU 1865  CB  LEU A 249     1386   1475   1431    -70   -150   -168       C
ATOM   1866  CG  LEU A 249     -19.701   4.488   2.580  1.00 11.91           C
ANISOU 1866  CG  LEU A 249     1618   1504   1404   -124   -246    -95       C
ATOM   1867  CD1 LEU A 249     -19.857   5.990   2.796  1.00 13.59           C
ANISOU 1867  CD1 LEU A 249     2048   1500   1615   -160   -253     43       C
ATOM   1868  CD2 LEU A 249     -20.051   3.717   3.871  1.00 12.55           C
ANISOU 1868  CD2 LEU A 249     1805   1562   1401   -268   -216    112       C
ATOM   1869  N   GLN A 250     -21.157   2.662  -1.300  1.00 11.21           N
ANISOU 1869  N   GLN A 250     1355   1614   1291     69     24    222       N
ATOM   1870  CA  GLN A 250     -22.052   2.345  -2.404  1.00 11.59           C
ANISOU 1870  CA  GLN A 250     1668   1686   1051    137     16    192       C
ATOM   1871  C   GLN A 250     -22.094   0.837  -2.650  1.00 10.79           C
ANISOU 1871  C   GLN A 250     1363   1762    977    119    -45    120       C
ATOM   1872  O   GLN A 250     -23.150   0.281  -2.976  1.00 11.36           O
ANISOU 1872  O   GLN A 250     1266   2045   1005    103    -46    110       O
ATOM   1873  CB  GLN A 250     -21.591   3.065  -3.682  1.00 13.83           C
ANISOU 1873  CB  GLN A 250     2104   1928   1223    168     63    291       C
ATOM   1874  CG  GLN A 250     -22.584   2.931  -4.820  1.00 15.20           C
ANISOU 1874  CG  GLN A 250     2224   2184   1368    383     56    233       C
ATOM   1875  CD  GLN A 250     -23.934   3.467  -4.411  1.00 17.36           C
ANISOU 1875  CD  GLN A 250     2569   2471   1558    527   -151    114       C
ATOM   1876  OE1 GLN A 250     -24.022   4.544  -3.836  1.00 18.89           O
ANISOU 1876  OE1 GLN A 250     2857   2500   1820    663   -177    231       O
ATOM   1877  NE2 GLN A 250     -24.988   2.680  -4.650  1.00 17.88           N
ANISOU 1877  NE2 GLN A 250     2333   2754   1706    570   -251    242       N
ATOM   1878  N   HIS A 251     -20.939   0.168  -2.546  1.00 10.60           N
ANISOU 1878  N   HIS A 251     1373   1643   1010    185   -139     -2       N
ATOM   1879  CA  HIS A 251     -20.939  -1.280  -2.741  1.00 10.20           C
ANISOU 1879  CA  HIS A 251     1251   1586   1041    105    -26     53       C
ATOM   1880  C   HIS A 251     -21.905  -1.950  -1.770  1.00  9.83           C
ANISOU 1880  C   HIS A 251     1183   1643    910      2   -151     65       C
ATOM   1881  O   HIS A 251     -22.648  -2.870  -2.133  1.00 10.08           O
ANISOU 1881  O   HIS A 251     1159   1568   1104    -32    -17     -2       O
ATOM   1882  CB  HIS A 251     -19.535  -1.854  -2.527  1.00 10.44           C
ANISOU 1882  CB  HIS A 251     1131   1618   1218    145    120    222       C
ATOM   1883  CG  HIS A 251     -19.507  -3.333  -2.694  1.00 10.67           C
ANISOU 1883  CG  HIS A 251     1198   1689   1167    164   -112    151       C
ATOM   1884  ND1 HIS A 251     -19.837  -3.938  -3.886  1.00 11.55           N
ANISOU 1884  ND1 HIS A 251     1357   1780   1253     96    152     48       N
ATOM   1885  CD2 HIS A 251     -19.207  -4.333  -1.824  1.00 12.29           C
ANISOU 1885  CD2 HIS A 251     1214   1878   1578    259     -3    259       C
ATOM   1886  CE1 HIS A 251     -19.767  -5.251  -3.742  1.00 12.62           C
ANISOU 1886  CE1 HIS A 251     1289   1817   1689    284     24    236       C
ATOM   1887  NE2 HIS A 251     -19.379  -5.516  -2.506  1.00 13.27           N
ANISOU 1887  NE2 HIS A 251     1296   1825   1921    349     47    218       N
ATOM   1888  N   THR A 252     -21.869  -1.533  -0.504  1.00 10.04           N
ANISOU 1888  N   THR A 252     1205   1735    874     41   -110     53       N
ATOM   1889  CA  THR A 252     -22.777  -2.122   0.478  1.00 10.15           C
ANISOU 1889  CA  THR A 252     1055   1861    939   -110   -200    -29       C
ATOM   1890  C   THR A 252     -24.227  -1.934   0.060  1.00 10.12           C
ANISOU 1890  C   THR A 252     1273   1715    859   -103   -199    -50       C
ATOM   1891  O   THR A 252     -25.019  -2.876   0.100  1.00 10.56           O
ANISOU 1891  O   THR A 252     1294   1643   1075   -216   -137   -109       O
ATOM   1892  CB  THR A 252     -22.543  -1.500   1.862  1.00 11.38           C
ANISOU 1892  CB  THR A 252     1311   1976   1036   -176   -190     -2       C
ATOM   1893  OG1 THR A 252     -21.186  -1.739   2.251  1.00 11.07           O
ANISOU 1893  OG1 THR A 252     1435   1880    890   -237   -351    150       O
ATOM   1894  CG2 THR A 252     -23.494  -2.140   2.877  1.00 11.98           C
ANISOU 1894  CG2 THR A 252     1490   2077    986   -316     14    -44       C
ATOM   1895  N   ALA A 253     -24.606  -0.706  -0.300  1.00 10.22           N
ANISOU 1895  N   ALA A 253     1143   1751    987     75    -42     94       N
ATOM   1896  CA  ALA A 253     -25.976  -0.480  -0.744  1.00 12.04           C
ANISOU 1896  CA  ALA A 253     1261   2076   1239     77    -56     70       C
ATOM   1897  C   ALA A 253     -26.317  -1.402  -1.903  1.00 11.75           C
ANISOU 1897  C   ALA A 253     1234   2176   1054     43    -66    160       C
ATOM   1898  O   ALA A 253     -27.415  -1.959  -1.952  1.00 12.77           O
ANISOU 1898  O   ALA A 253     1284   2402   1167   -144   -254     90       O
ATOM   1899  CB  ALA A 253     -26.179   0.992  -1.102  1.00 14.10           C
ANISOU 1899  CB  ALA A 253     1354   2296   1708     79     68    257       C
ATOM   1900  N   ASN A 254     -25.395  -1.566  -2.851  1.00 12.35           N
ANISOU 1900  N   ASN A 254     1415   2292    987     83    -55    -42       N
ATOM   1901  CA  ASN A 254     -25.650  -2.414  -4.007  1.00 12.70           C
ANISOU 1901  CA  ASN A 254     1563   2392    870   -103    -98   -180       C
ATOM   1902  C   ASN A 254     -25.876  -3.860  -3.597  1.00 13.21           C
ANISOU 1902  C   ASN A 254     1641   2354   1024   -156     39   -317       C
ATOM   1903  O   ASN A 254     -26.807  -4.509  -4.087  1.00 15.03           O
ANISOU 1903  O   ASN A 254     1859   2667   1185   -402   -199   -138       O
ATOM   1904  CB  ASN A 254     -24.452  -2.353  -4.952  1.00 12.78           C
ANISOU 1904  CB  ASN A 254     1502   2439    914     25     10     12       C
ATOM   1905  CG  ASN A 254     -24.298  -1.003  -5.626  1.00 12.47           C
ANISOU 1905  CG  ASN A 254     1345   2462    932    213   -109    173       C
ATOM   1906  OD1 ASN A 254     -25.238  -0.207  -5.684  1.00 14.31           O
ANISOU 1906  OD1 ASN A 254     1518   2745   1173    386    -73    301       O
ATOM   1907  ND2 ASN A 254     -23.109  -0.755  -6.186  1.00 12.76           N
ANISOU 1907  ND2 ASN A 254     1436   2428    983      6    159    -70       N
ATOM   1908  N  AVAL A 255     -25.032  -4.406  -2.719  0.45 13.35           N
ANISOU 1908  N  AVAL A 255     1652   2200   1220   -112    228   -348       N
ATOM   1909  CA AVAL A 255     -25.184  -5.833  -2.431  0.45 14.91           C
ANISOU 1909  CA AVAL A 255     1923   2276   1465   -132    256   -436       C
ATOM   1910  C  AVAL A 255     -26.414  -6.090  -1.562  0.45 14.35           C
ANISOU 1910  C  AVAL A 255     1878   2260   1315   -344    291   -385       C
ATOM   1911  O  AVAL A 255     -27.053  -7.151  -1.667  0.45 15.04           O
ANISOU 1911  O  AVAL A 255     1984   2250   1480   -437    353   -407       O
ATOM   1912  CB AVAL A 255     -23.898  -6.412  -1.825  0.45 16.44           C
ANISOU 1912  CB AVAL A 255     2158   2289   1797     34    317   -620       C
ATOM   1913  CG1AVAL A 255     -22.732  -6.247  -2.801  0.45 16.48           C
ANISOU 1913  CG1AVAL A 255     2073   2313   1876    -62    330   -719       C
ATOM   1914  CG2AVAL A 255     -23.602  -5.758  -0.504  0.45 17.09           C
ANISOU 1914  CG2AVAL A 255     2242   2334   1918    112    351   -591       C
ATOM   1915  N  BVAL A 255     -25.010  -4.378  -2.714  0.55 12.70           N
ANISOU 1915  N  BVAL A 255     1422   2099   1303   -119     76   -216       N
ATOM   1916  CA BVAL A 255     -25.111  -5.759  -2.241  0.55 14.09           C
ANISOU 1916  CA BVAL A 255     1555   2136   1664   -147    -97   -201       C
ATOM   1917  C  BVAL A 255     -26.464  -5.993  -1.585  0.55 13.37           C
ANISOU 1917  C  BVAL A 255     1660   2065   1355   -340   -220   -233       C
ATOM   1918  O  BVAL A 255     -27.172  -6.966  -1.892  0.55 14.16           O
ANISOU 1918  O  BVAL A 255     2031   1966   1383   -378   -330   -300       O
ATOM   1919  CB BVAL A 255     -23.948  -6.056  -1.271  0.55 14.80           C
ANISOU 1919  CB BVAL A 255     1421   2078   2124     69    159   -190       C
ATOM   1920  CG1BVAL A 255     -24.134  -7.365  -0.525  0.55 15.78           C
ANISOU 1920  CG1BVAL A 255     1311   2133   2551     39    306      8       C
ATOM   1921  CG2BVAL A 255     -22.615  -6.057  -2.020  0.55 14.10           C
ANISOU 1921  CG2BVAL A 255     1268   2017   2074     66    241   -261       C
ATOM   1922  N  AVAL A 256     -26.779  -5.144  -0.697  0.45 13.39           N
ANISOU 1922  N  AVAL A 256     1664   2308   1115   -332    195   -306       N
ATOM   1923  CA AVAL A 256     -28.003  -5.307   0.080  0.45 13.45           C
ANISOU 1923  CA AVAL A 256     1585   2375   1151   -353    146   -321       C
ATOM   1924  C  AVAL A 256     -29.208  -5.315  -0.847  0.45 15.16           C
ANISOU 1924  C  AVAL A 256     1494   2635   1630   -431   -109   -127       C
ATOM   1925  O  AVAL A 256     -30.071  -6.198  -0.770  0.45 15.46           O
ANISOU 1925  O  AVAL A 256     1429   2659   1784   -462    156   -281       O
ATOM   1926  CB AVAL A 256     -28.107  -4.205   1.149  0.45 13.09           C
ANISOU 1926  CB AVAL A 256     1724   2275    974   -406    223   -111       C
ATOM   1927  CG1AVAL A 256     -29.487  -4.221   1.784  0.45 12.58           C
ANISOU 1927  CG1AVAL A 256     1522   2224   1035   -337    410   -178       C
ATOM   1928  CG2AVAL A 256     -27.027  -4.400   2.207  0.45 13.35           C
ANISOU 1928  CG2AVAL A 256     2001   2265    805   -495    189      0       C
ATOM   1929  N  BVAL A 256     -26.852  -5.104  -0.673  0.55 12.50           N
ANISOU 1929  N  BVAL A 256     1366   2189   1194   -360   -300   -244       N
ATOM   1930  CA BVAL A 256     -28.050  -5.369   0.109  0.55 13.37           C
ANISOU 1930  CA BVAL A 256     1319   2387   1375   -384   -255   -371       C
ATOM   1931  C  BVAL A 256     -29.303  -5.209  -0.739  0.55 15.24           C
ANISOU 1931  C  BVAL A 256     1405   2695   1692   -451   -330    -74       C
ATOM   1932  O  BVAL A 256     -30.300  -5.901  -0.510  0.55 15.39           O
ANISOU 1932  O  BVAL A 256     1312   2810   1726   -484   -212    -89       O
ATOM   1933  CB BVAL A 256     -28.032  -4.532   1.406  0.55 14.66           C
ANISOU 1933  CB BVAL A 256     1485   2438   1646   -226   -242   -307       C
ATOM   1934  CG1BVAL A 256     -26.753  -4.827   2.186  0.55 13.89           C
ANISOU 1934  CG1BVAL A 256     1558   2363   1355    -32   -293   -413       C
ATOM   1935  CG2BVAL A 256     -28.138  -3.052   1.120  0.55 15.82           C
ANISOU 1935  CG2BVAL A 256     1552   2487   1973   -155   -261   -195       C
ATOM   1936  N   LYS A 257     -29.277  -4.334  -1.749  1.00 15.91           N
ANISOU 1936  N   LYS A 257     1396   2875   1774   -403   -625    157       N
ATOM   1937  CA  LYS A 257     -30.435  -4.227  -2.619  1.00 19.88           C
ANISOU 1937  CA  LYS A 257     2021   3347   2185   -529   -887    492       C
ATOM   1938  C   LYS A 257     -30.536  -5.461  -3.500  1.00 20.68           C
ANISOU 1938  C   LYS A 257     2405   3430   2022   -956  -1009    114       C
ATOM   1939  O   LYS A 257     -31.627  -6.008  -3.704  1.00 22.12           O
ANISOU 1939  O   LYS A 257     2400   3583   2422  -1144  -1036    152       O
ATOM   1940  CB  LYS A 257     -30.346  -2.971  -3.474  1.00 22.85           C
ANISOU 1940  CB  LYS A 257     2106   3649   2926   -374  -1227    960       C
ATOM   1941  CG  LYS A 257     -31.426  -2.975  -4.567  1.00 27.19           C
ANISOU 1941  CG  LYS A 257     2846   3933   3552   -234  -1162   1150       C
ATOM   1942  CD  LYS A 257     -31.730  -1.569  -5.097  1.00 30.22           C
ANISOU 1942  CD  LYS A 257     3350   4178   3954    -62   -997   1338       C
ATOM   1943  CE  LYS A 257     -32.657  -1.598  -6.306  1.00 32.36           C
ANISOU 1943  CE  LYS A 257     3716   4297   4283     89   -950   1429       C
ATOM   1944  NZ  LYS A 257     -32.683  -0.275  -6.974  1.00 33.32           N
ANISOU 1944  NZ  LYS A 257     3881   4374   4405    138   -899   1469       N
ATOM   1945  N   ALA A 258     -29.392  -5.948  -3.991  1.00 22.05           N
ANISOU 1945  N   ALA A 258     2902   3487   1988  -1021   -870   -406       N
ATOM   1946  CA  ALA A 258     -29.412  -7.143  -4.823  1.00 25.76           C
ANISOU 1946  CA  ALA A 258     3528   3653   2607  -1093   -837   -695       C
ATOM   1947  C   ALA A 258     -29.859  -8.353  -4.015  1.00 27.68           C
ANISOU 1947  C   ALA A 258     3692   3735   3089  -1165  -1101   -883       C
ATOM   1948  O   ALA A 258     -30.579  -9.213  -4.532  1.00 28.79           O
ANISOU 1948  O   ALA A 258     3823   3812   3303  -1168  -1253  -1135       O
ATOM   1949  CB  ALA A 258     -28.034  -7.376  -5.440  1.00 26.34           C
ANISOU 1949  CB  ALA A 258     3678   3699   2630  -1047   -673   -679       C
ATOM   1950  N   HIS A 259     -29.440  -8.439  -2.747  1.00 28.14           N
ANISOU 1950  N   HIS A 259     3557   3844   3292   -926  -1263   -649       N
ATOM   1951  CA  HIS A 259     -29.902  -9.515  -1.872  1.00 28.83           C
ANISOU 1951  CA  HIS A 259     3515   3855   3585   -964  -1346   -650       C
ATOM   1952  C   HIS A 259     -31.413  -9.459  -1.704  1.00 29.96           C
ANISOU 1952  C   HIS A 259     3410   4019   3957   -982  -1217   -437       C
ATOM   1953  O   HIS A 259     -32.108 -10.464  -1.877  1.00 30.08           O
ANISOU 1953  O   HIS A 259     3485   3908   4036  -1081  -1099   -302       O
ATOM   1954  CB  HIS A 259     -29.200  -9.405  -0.513  1.00 30.02           C
ANISOU 1954  CB  HIS A 259     3970   3794   3640   -773  -1183   -599       C
ATOM   1955  CG  HIS A 259     -29.519 -10.519   0.438  1.00 32.53           C
ANISOU 1955  CG  HIS A 259     4552   3797   4011   -560   -853   -506       C
ATOM   1956  ND1 HIS A 259     -30.774 -10.705   0.979  1.00 33.45           N
ANISOU 1956  ND1 HIS A 259     4734   3804   4172   -591   -739   -407       N
ATOM   1957  CD2 HIS A 259     -28.741 -11.501   0.954  1.00 33.99           C
ANISOU 1957  CD2 HIS A 259     4924   3805   4186   -414   -546   -450       C
ATOM   1958  CE1 HIS A 259     -30.757 -11.754   1.781  1.00 33.56           C
ANISOU 1958  CE1 HIS A 259     4797   3769   4183   -605   -732   -378       C
ATOM   1959  NE2 HIS A 259     -29.538 -12.259   1.778  1.00 34.05           N
ANISOU 1959  NE2 HIS A 259     4927   3761   4251   -510   -507   -389       N
ATOM   1960  N   LYS A 260     -31.936  -8.287  -1.342  1.00 30.77           N
ANISOU 1960  N   LYS A 260     3201   4278   4211   -964  -1228   -283       N
ATOM   1961  CA  LYS A 260     -33.380  -8.114  -1.229  1.00 32.06           C
ANISOU 1961  CA  LYS A 260     3182   4554   4444  -1037  -1116   -242       C
ATOM   1962  C   LYS A 260     -34.091  -8.549  -2.509  1.00 33.93           C
ANISOU 1962  C   LYS A 260     3382   4750   4759  -1338  -1381   -257       C
ATOM   1963  O   LYS A 260     -35.108  -9.253  -2.459  1.00 33.91           O
ANISOU 1963  O   LYS A 260     3158   4713   5013  -1511  -1196   -104       O
ATOM   1964  CB  LYS A 260     -33.682  -6.651  -0.889  1.00 32.08           C
ANISOU 1964  CB  LYS A 260     3126   4642   4422   -816   -631    -97       C
ATOM   1965  CG  LYS A 260     -35.018  -6.440  -0.191  1.00 32.58           C
ANISOU 1965  CG  LYS A 260     3213   4754   4412   -722   -488    -58       C
ATOM   1966  CD  LYS A 260     -35.366  -4.964  -0.114  1.00 34.00           C
ANISOU 1966  CD  LYS A 260     3531   4842   4546   -565   -307    -84       C
ATOM   1967  CE  LYS A 260     -36.650  -4.666  -0.876  1.00 36.41           C
ANISOU 1967  CE  LYS A 260     4034   4956   4846   -448    -57    -26       C
ATOM   1968  NZ  LYS A 260     -37.842  -5.366  -0.303  1.00 37.34           N
ANISOU 1968  NZ  LYS A 260     4231   5020   4935   -385    145      1       N
ATOM   1969  N   ASN A 261     -33.562  -8.143  -3.665  1.00 35.95           N
ANISOU 1969  N   ASN A 261     3901   5004   4756  -1369  -1697   -422       N
ATOM   1970  CA  ASN A 261     -34.123  -8.503  -4.972  1.00 38.64           C
ANISOU 1970  CA  ASN A 261     4430   5201   5050  -1468  -1830   -485       C
ATOM   1971  C   ASN A 261     -34.121 -10.016  -5.193  1.00 39.72           C
ANISOU 1971  C   ASN A 261     4622   5237   5232  -1622  -1784   -615       C
ATOM   1972  O   ASN A 261     -34.833 -10.519  -6.059  1.00 39.71           O
ANISOU 1972  O   ASN A 261     4614   5334   5142  -1707  -1753   -706       O
ATOM   1973  CB  ASN A 261     -33.317  -7.857  -6.110  1.00 40.11           C
ANISOU 1973  CB  ASN A 261     4719   5331   5190  -1328  -1898   -304       C
ATOM   1974  CG  ASN A 261     -33.485  -6.341  -6.187  1.00 41.00           C
ANISOU 1974  CG  ASN A 261     4818   5455   5305  -1185  -1970    -81       C
ATOM   1975  OD1 ASN A 261     -32.692  -5.654  -6.848  1.00 41.39           O
ANISOU 1975  OD1 ASN A 261     4841   5508   5376  -1118  -1968     29       O
ATOM   1976  ND2 ASN A 261     -34.515  -5.815  -5.529  1.00 40.80           N
ANISOU 1976  ND2 ASN A 261     4720   5513   5269  -1110  -2096    -36       N
ATOM   1977  N   ARG A 262     -33.297 -10.735  -4.439  1.00 40.78           N
ANISOU 1977  N   ARG A 262     4814   5223   5458  -1607  -1666   -665       N
ATOM   1978  CA  ARG A 262     -33.215 -12.189  -4.565  1.00 41.31           C
ANISOU 1978  CA  ARG A 262     4929   5214   5552  -1551  -1556   -729       C
TER
HETATM 1979  C1 AGOL A 301     -19.148 -17.863  23.079  0.42 23.84           C
ANISOU 1979  C1 AGOL A 301     3639   2982   2436     68    140   1129       C
HETATM 1980  C2 AGOL A 301     -18.902 -16.570  22.258  0.42 24.20           C
ANISOU 1980  C2 AGOL A 301     3757   2904   2533     52    320    963       C
HETATM 1981  C3 AGOL A 301     -17.505 -16.767  21.553  0.42 23.56           C
ANISOU 1981  C3 AGOL A 301     3682   2810   2461    -47    490    905       C
HETATM 1982  O1 AGOL A 301     -20.528 -17.959  23.329  0.42 23.86           O
ANISOU 1982  O1 AGOL A 301     3740   2994   2332     14   -110   1249       O
HETATM 1983  O2 AGOL A 301     -18.976 -15.416  23.057  0.42 25.17           O
ANISOU 1983  O2 AGOL A 301     3892   2937   2734    142    260    913       O
HETATM 1984  O3 AGOL A 301     -16.495 -16.796  22.529  0.42 23.42           O
ANISOU 1984  O3 AGOL A 301     3706   2750   2441   -142    578    693       O
HETATM 1985  C1 BGOL A 301     -19.279 -17.408  22.960  0.58 17.14           C
ANISOU 1985  C1 BGOL A 301     2248   2191   2074    624     77   -125       C
HETATM 1986  C2 BGOL A 301     -19.045 -16.117  22.057  0.58 18.03           C
ANISOU 1986  C2 BGOL A 301     2622   2240   1989    481    -71   -290       C
HETATM 1987  C3 BGOL A 301     -17.658 -16.273  21.334  0.58 16.96           C
ANISOU 1987  C3 BGOL A 301     2417   2093   1935    295    162   -274       C
HETATM 1988  O1 BGOL A 301     -20.630 -17.411  23.452  0.58 17.93           O
ANISOU 1988  O1 BGOL A 301     2424   2250   2138    715     27     17       O
HETATM 1989  O2 BGOL A 301     -19.015 -14.936  22.831  0.58 18.91           O
ANISOU 1989  O2 BGOL A 301     2809   2297   2078    513   -432   -377       O
HETATM 1990  O3 BGOL A 301     -17.494 -17.572  20.866  0.58 14.45           O
ANISOU 1990  O3 BGOL A 301     2048   1820   1623    175   -224   -103       O
HETATM 1991  C01 LIG A 302     -22.581 -15.316  10.477  0.73 13.76      A    C
ANISOU 1991  C01 LIG A 302     2279   1183   1767   -338   -202    235  A    C
HETATM 1992  C02 LIG A 302     -21.469 -14.493  11.158  0.73 12.05      A    C
ANISOU 1992  C02 LIG A 302     1959   1171   1450   -359    -22     47  A    C
HETATM 1993  C03 LIG A 302     -21.802 -12.999  11.135  0.73 11.23      A    C
ANISOU 1993  C03 LIG A 302     1641   1226   1399   -221   -250    101  A    C
HETATM 1994  C04 LIG A 302     -22.263 -12.237  12.194  0.73 10.61      A    C
ANISOU 1994  C04 LIG A 302     1431   1269   1330    -77   -206     35  A    C
HETATM 1995  C05 LIG A 302     -22.523 -12.681  13.613  0.73 11.95      A    C
ANISOU 1995  C05 LIG A 302     1804   1322   1415   -207     35    -59  A    C
HETATM 1996  C06 LIG A 302     -23.152 -13.878  13.921  0.73 13.19      A    C
ANISOU 1996  C06 LIG A 302     1905   1542   1564   -289    -23     63  A    C
HETATM 1997  C07 LIG A 302     -23.302 -14.207  15.253  0.73 14.35      A    C
ANISOU 1997  C07 LIG A 302     2173   1740   1540   -245    127    -83  A    C
HETATM 1998  C08 LIG A 302     -22.840 -13.382  16.272  0.73 13.98      A    C
ANISOU 1998  C08 LIG A 302     2293   1658   1362   -175   -103     96  A    C
HETATM 1999  C09 LIG A 302     -22.190 -12.217  15.961  0.73 12.96      A    C
ANISOU 1999  C09 LIG A 302     1953   1552   1421    -88    -94    -90  A    C
HETATM 2000  C10 LIG A 302     -22.028 -11.875  14.624  0.73 12.48      A    C
ANISOU 2000  C10 LIG A 302     1731   1504   1507   -186   -132   -124  A    C
HETATM 2001  C12 LIG A 302     -22.046 -10.851  10.516  0.73 10.30      A    C
ANISOU 2001  C12 LIG A 302     1500   1261   1154    -59   -305     -9  A    C
HETATM 2002  C13 LIG A 302     -22.167  -9.563   9.756  0.73  9.66      A    C
ANISOU 2002  C13 LIG A 302     1399   1251   1021    -22   -166    -25  A    C
HETATM 2003  C16 LIG A 302     -21.692 -12.114  10.058  0.73 10.75      A    C
ANISOU 2003  C16 LIG A 302     1427   1386   1271   -127   -405    -93  A    C
HETATM 2004  C17 LIG A 302     -21.082 -12.495   8.750  0.73 12.11      A    C
ANISOU 2004  C17 LIG A 302     1609   1602   1389   -177   -181   -222  A    C
HETATM 2005  C18 LIG A 302     -21.665 -13.245   7.784  0.73 13.62      A    C
ANISOU 2005  C18 LIG A 302     1944   1782   1448     31   -347   -492  A    C
HETATM 2006  C19 LIG A 302     -20.936 -13.559   6.647  0.73 16.30      A    C
ANISOU 2006  C19 LIG A 302     2435   2158   1600     98   -395   -562  A    C
HETATM 2007  C21 LIG A 302     -19.614 -13.162   6.492  0.73 16.13      A    C
ANISOU 2007  C21 LIG A 302     2558   1950   1620   -123     -9   -282  A    C
HETATM 2008  C22 LIG A 302     -19.004 -12.443   7.489  0.73 15.60      A    C
ANISOU 2008  C22 LIG A 302     2354   1869   1704   -221    287   -107  A    C
HETATM 2009  C24 LIG A 302     -19.732 -12.102   8.630  0.73 14.52      A    C
ANISOU 2009  C24 LIG A 302     2101   1772   1643   -213    278   -206  A    C
HETATM 2010  N11 LIG A 302     -22.391 -10.973  11.790  0.73  9.92      A    N
ANISOU 2010  N11 LIG A 302     1372   1198   1201    -35    -91     69  A    N
HETATM 2011  O14 LIG A 302     -22.553  -9.614   8.531  0.73 11.69      A    O1-
ANISOU 2011  O14 LIG A 302     1712   1368   1363     48   -220     13  A    O1-
HETATM 2012  O15 LIG A 302     -22.085  -8.471  10.387  0.73 10.18      A    O
ANISOU 2012  O15 LIG A 302     1231   1307   1330     82    112     69  A    O
HETATM 2013 CL20 LIG A 302     -21.691 -14.509   5.380  0.73 19.41      A   Cl
ANISOU 2013 CL20 LIG A 302     2893   2683   1800    -16   -492   -881  A   Cl
HETATM 2014 CL23 LIG A 302     -17.284 -12.030   7.286  0.73 16.84      A   Cl
ANISOU 2014 CL23 LIG A 302     2327   1933   2140   -161    364   -240  A   Cl
HETATM 2015 H011 LIG A 302     -23.145 -14.676   9.805  0.73 16.51      A    H
HETATM 2016 H012 LIG A 302     -23.247 -15.721  11.234  0.73 16.51      A    H
HETATM 2017 H013 LIG A 302     -22.136 -16.130   9.913  0.73 16.51      A    H
HETATM 2018 H021 LIG A 302     -21.361 -14.820  12.187  0.73 14.46      A    H
HETATM 2019 H022 LIG A 302     -20.532 -14.659  10.636  0.73 14.46      A    H
HETATM 2020 H061 LIG A 302     -23.515 -14.535  13.141  0.73 15.83      A    H
HETATM 2021 H071 LIG A 302     -23.795 -15.136  15.512  0.73 17.22      A    H
HETATM 2022 H081 LIG A 302     -22.995 -13.658  17.307  0.73 16.77      A    H
HETATM 2023 H091 LIG A 302     -21.808 -11.574  16.744  0.73 15.55      A    H
HETATM 2024 H101 LIG A 302     -21.506 -10.961  14.368  0.73 14.98      A    H
HETATM 2025 H111 LIG A 302     -22.705 -10.220  12.370  0.73 11.90      A    H
HETATM 2026 H181 LIG A 302     -22.685 -13.594   7.898  0.73 16.34      A    H
HETATM 2027 H211 LIG A 302     -19.068 -13.419   5.592  0.73 19.35      A    H
HETATM 2028 H241 LIG A 302     -19.261 -11.535   9.423  0.73 17.42      A    H
HETATM 2029 ZN  A ZN C   2     -21.053  -8.090  12.181  0.79  9.94          Zn
ANISOU 2029 ZN  A ZN C   2     1163   1314   1298    -43    -66    -39      Zn
HETATM 2030 ZN    ZN C   3     -24.267  -7.793  13.690  0.95 10.48          Zn
ANISOU 2030 ZN    ZN C   3     1160   1634   1189    107   -239   -246      Zn
HETATM 2031  O   HOH S   1     -22.588  -8.675  13.415  0.90 10.66           O
ANISOU 2031  O   HOH S   1     1082   1510   1457     94   -302   -352       O
HETATM 2032  O   HOH S   2     -24.953   1.299  20.554  1.00  8.94           O
ANISOU 2032  O   HOH S   2     1050   1264   1081    126   -144     35       O
HETATM 2033  O   HOH S   3     -21.788  -2.193  13.927  1.00  9.70           O
ANISOU 2033  O   HOH S   3     1020   1580   1087    -83    -77   -156       O
HETATM 2034  O   HOH S   4     -12.376  -7.556  16.476  1.00  9.90           O
ANISOU 2034  O   HOH S   4     1112   1158   1490    -61   -179     -5       O
HETATM 2035  O   HOH S   5     -11.554   6.954  26.230  1.00 13.95           O
ANISOU 2035  O   HOH S   5     1408   1980   1912     93    -26   -211       O
HETATM 2036  O   HOH S   6     -19.373  -1.202  25.230  1.00 10.86           O
ANISOU 2036  O   HOH S   6     1276   1778   1073    148   -254   -142       O
HETATM 2037  O   HOH S   7      -9.937  -9.333   7.854  1.00 14.43           O
ANISOU 2037  O   HOH S   7     1582   1958   1941    134    191   -258       O
HETATM 2038  O   HOH S   8     -11.947  -8.394   9.533  1.00  9.75           O
ANISOU 2038  O   HOH S   8     1301   1306   1098    -35   -280     44       O
HETATM 2039  O   HOH S   9     -13.325 -15.352  22.686  1.00 14.32           O
ANISOU 2039  O   HOH S   9     1383   2148   1912   -177   -243    275       O
HETATM 2040  O   HOH S  10     -14.544 -16.712  25.105  1.00 17.23           O
ANISOU 2040  O   HOH S  10     3354   1390   1803   -514   -233    -84       O
HETATM 2041  O   HOH S  11     -22.625  -0.121  12.351  1.00  9.73           O
ANISOU 2041  O   HOH S  11     1026   1347   1325    -13   -331   -153       O
HETATM 2042  O   HOH S  12     -17.824  -7.240   4.854  1.00 13.22           O
ANISOU 2042  O   HOH S  12     1646   1870   1508     -9    -42    301       O
HETATM 2043  O   HOH S  13     -29.734   7.382  21.988  1.00 11.82           O
ANISOU 2043  O   HOH S  13     1546   1350   1593    115   -193     -3       O
HETATM 2044  O   HOH S  14     -23.136  -2.632  34.009  0.93 10.65           O
ANISOU 2044  O   HOH S  14     1393   1535   1120    189    115    237       O
HETATM 2045  O   HOH S  15     -16.547 -10.877  28.581  1.00 13.66           O
ANISOU 2045  O   HOH S  15     1503   2223   1465    281    -84    341       O
HETATM 2046  O   HOH S  16     -19.491 -17.837  18.886  1.00 11.46           O
ANISOU 2046  O   HOH S  16     1471   1248   1635   -169    -57    153       O
HETATM 2047  O   HOH S  17      -0.832  -6.634  16.196  1.00 18.43           O
ANISOU 2047  O   HOH S  17     1182   2363   3459    -74   -344    861       O
HETATM 2048  O   HOH S  18     -19.675 -22.531  16.142  0.98 15.26           O
ANISOU 2048  O   HOH S  18     2166   1635   1995    -21   -403     43       O
HETATM 2049  O   HOH S  19     -10.499  13.085  16.060  1.00 17.75           O
ANISOU 2049  O   HOH S  19     2186   2113   2447   -712     69   -341       O
HETATM 2050  O   HOH S  20     -28.484  -8.709  11.209  1.00 13.41           O
ANISOU 2050  O   HOH S  20     1387   1902   1807   -207   -334     79       O
HETATM 2051  O   HOH S  21     -28.124  14.883  16.589  1.00 14.38           O
ANISOU 2051  O   HOH S  21     2027   1343   2095    252   -176    -92       O
HETATM 2052  O   HOH S  22     -21.081 -15.456  18.797  0.96 11.74           O
ANISOU 2052  O   HOH S  22     1377   1054   2029   -156     -6    104       O
HETATM 2053  O   HOH S  23     -25.254 -12.111  18.837  1.00 14.34           O
ANISOU 2053  O   HOH S  23     2543   1274   1633   -466   -327    -45       O
HETATM 2054  O   HOH S  24     -16.118 -23.654  13.169  1.00 17.57           O
ANISOU 2054  O   HOH S  24     2147   2055   2473    112   -620    405       O
HETATM 2055  O   HOH S  25      -9.085 -14.520  17.311  0.98 11.88           O
ANISOU 2055  O   HOH S  25     1458   1333   1723     66   -201    232       O
HETATM 2056  O   HOH S  26     -23.310  -8.114  30.898  1.00 15.36           O
ANISOU 2056  O   HOH S  26     2378   2157   1301     84    -96    140       O
HETATM 2057  O   HOH S  27     -18.957  -5.787   7.523  1.00 13.61           O
ANISOU 2057  O   HOH S  27     1311   2019   1841   -276   -505    572       O
HETATM 2058  O   HOH S  28     -12.699  -3.670   1.044  1.00 13.77           O
ANISOU 2058  O   HOH S  28     1397   2474   1363     -6    -76     33       O
HETATM 2059  O   HOH S  29     -13.730 -19.451  20.729  1.00 14.24           O
ANISOU 2059  O   HOH S  29     1958   1602   1849    281   -316   -156       O
HETATM 2060  O   HOH S  30      -4.636  -2.871  27.516  1.00 20.13           O
ANISOU 2060  O   HOH S  30     2103   2359   3186   -391    338  -1010       O
HETATM 2061  O   HOH S  31      -6.317  -1.158  28.840  0.95 17.84           O
ANISOU 2061  O   HOH S  31     2045   2226   2509    247   -140     89       O
HETATM 2062  O   HOH S  32     -12.562  -6.417   0.296  0.97 15.06           O
ANISOU 2062  O   HOH S  32     1512   2873   1338    627   -427   -240       O
HETATM 2063  O   HOH S  33     -32.021  -5.227  14.604  0.92 15.16           O
ANISOU 2063  O   HOH S  33     1846   2050   1865   -523   -167    140       O
HETATM 2064  O   HOH S  34     -11.785 -17.130  21.333  0.94 15.21           O
ANISOU 2064  O   HOH S  34     1933   2110   1738   -285    -32   -124       O
HETATM 2065  O   HOH S  35     -30.361   4.441  18.123  0.91 14.73           O
ANISOU 2065  O   HOH S  35     1744   1659   2193    251   -277   -259       O
HETATM 2066  O   HOH S  36     -31.851  10.818  23.741  1.00 18.05           O
ANISOU 2066  O   HOH S  36     1555   2924   2380    158    134    213       O
HETATM 2067  O   HOH S  37     -24.384  -7.834   7.379  0.81 12.11           O
ANISOU 2067  O   HOH S  37     1616   1497   1488    -67      4    -95       O
HETATM 2068  O   HOH S  38     -21.947 -19.702  10.282  0.83 16.59           O
ANISOU 2068  O   HOH S  38     1770   3079   1455  -1119   -413    387       O
HETATM 2069  O   HOH S  39     -21.545  -6.637   8.212  0.77 10.88           O
ANISOU 2069  O   HOH S  39     1228   1494   1411   -208   -122     -5       O
HETATM 2070  O   HOH S  40     -15.258  -7.248  16.459  1.00 17.97           O
ANISOU 2070  O   HOH S  40     1337   4113   1378   -559    -48   -596       O
HETATM 2071  O   HOH S  41     -24.433  -4.354  32.378  1.00 19.33           O
ANISOU 2071  O   HOH S  41     2164   3932   1249  -1219   -100   -233       O
HETATM 2072  O   HOH S  42     -17.411   9.448  29.164  0.89 14.83           O
ANISOU 2072  O   HOH S  42     1866   1911   1858    508    -88     95       O
HETATM 2073  O   HOH S  43      -0.701  -0.172   8.740  0.84 26.33           O
ANISOU 2073  O   HOH S  43     1706   3637   4663   -364    777  -1637       O
HETATM 2074  O   HOH S  44     -18.394  -0.570  32.238  1.00 23.79           O
ANISOU 2074  O   HOH S  44     2951   3892   2197  -1464  -1034   1250       O
HETATM 2075  O   HOH S  45     -28.590 -14.157   7.642  1.00 24.03           O
ANISOU 2075  O   HOH S  45     3291   2207   3634   -370   -459   -209       O
HETATM 2076  O   HOH S  46      -5.637  -9.216  29.045  1.00 19.33           O
ANISOU 2076  O   HOH S  46     2417   2896   2032    -72   -634    215       O
HETATM 2077  O   HOH S  47     -16.573 -12.826  30.581  0.93 20.91           O
ANISOU 2077  O   HOH S  47     2799   2617   2530    634    757   1022       O
HETATM 2078  O   HOH S  48     -28.495   2.532  18.592  1.00 16.68           O
ANISOU 2078  O   HOH S  48     3471   1720   1145    701   -106    -71       O
HETATM 2079  O   HOH S  49     -34.340   3.588  10.216  1.00 27.37           O
ANISOU 2079  O   HOH S  49     2087   3024   5291    634  -1321   -581       O
HETATM 2080  O   HOH S  50      -2.798  -0.953  27.419  0.91 18.13           O
ANISOU 2080  O   HOH S  50     1829   2279   2780   -156   -588   -380       O
HETATM 2081  O   HOH S  51     -22.198  16.005  12.642  0.83 20.85           O
ANISOU 2081  O   HOH S  51     3465   2375   2084   1187   -631   -484       O
HETATM 2082  O   HOH S  52      -7.248 -14.644  26.021  0.83 15.75           O
ANISOU 2082  O   HOH S  52     1870   2121   1995    401   -145    567       O
HETATM 2083  O   HOH S  53     -10.795 -10.843   5.669  0.90 20.65           O
ANISOU 2083  O   HOH S  53     4394   2289   1164   -471   -223    -94       O
HETATM 2084  O   HOH S  54     -11.425   1.083  -1.896  1.00 31.31           O
ANISOU 2084  O   HOH S  54     4640   3144   4113   -707    836  -1192       O
HETATM 2085  O   HOH S  55     -19.856   5.671  -1.580  1.00 24.49           O
ANISOU 2085  O   HOH S  55     1789   4202   3313   -190   -148   2203       O
HETATM 2086  O   HOH S  56     -26.541   5.153  31.559  1.00 20.22           O
ANISOU 2086  O   HOH S  56     2892   2903   1888    798    181   -431       O
HETATM 2087  O   HOH S  57      -3.008 -11.914  20.439  1.00 21.27           O
ANISOU 2087  O   HOH S  57     1746   4294   2042    931   -456    228       O
HETATM 2088  O   HOH S  58     -33.065   4.419   7.030  1.00 23.34           O
ANISOU 2088  O   HOH S  58     1977   4088   2802    916    -80   1043       O
HETATM 2089  O   HOH S  59     -31.943   7.793  23.565  0.89 24.94           O
ANISOU 2089  O   HOH S  59     1980   4791   2705   1231    502    800       O
HETATM 2090  O   HOH S  60     -32.166  10.464  21.099  0.88 18.17           O
ANISOU 2090  O   HOH S  60     1599   2683   2620    494   -128   -383       O
HETATM 2091  O   HOH S  61      -5.102  -8.364   3.129  0.91 25.07           O
ANISOU 2091  O   HOH S  61     2053   4282   3191   -706    780  -1106       O
HETATM 2092  O   HOH S  62     -15.035 -16.380   6.952  0.87 30.69           O
ANISOU 2092  O   HOH S  62     6270   3173   2220    364    507   -377       O
HETATM 2093  O   HOH S  63     -16.120   6.677  31.531  0.61 14.15           O
ANISOU 2093  O   HOH S  63     1941   1764   1670   -204   -211     76       O
HETATM 2094  O   HOH S  64      -2.941 -11.015  23.018  0.84 16.83           O
ANISOU 2094  O   HOH S  64     1567   2396   2429     92   -269   -227       O
HETATM 2095  O   HOH S  65     -19.357   9.967   1.662  0.64 17.57           O
ANISOU 2095  O   HOH S  65     2281   2492   1904     -5   -105   -215       O
HETATM 2096  O   HOH S  66      -8.325 -21.133  15.012  0.71 18.05           O
ANISOU 2096  O   HOH S  66     1952   1966   2940    191    439   -750       O
HETATM 2097  O   HOH S  67     -34.621  -4.512  16.321  0.65 15.82           O
ANISOU 2097  O   HOH S  67     1947   2207   1858   -380    283   -189       O
HETATM 2098  O   HOH S  68     -10.995  -8.474  32.766  1.00 27.10           O
ANISOU 2098  O   HOH S  68     3542   3760   2996    677  -1601    772       O
HETATM 2099  O   HOH S  69     -35.769   6.297   6.476  0.88 24.35           O
ANISOU 2099  O   HOH S  69     1659   3454   4139    164   -132    -87       O
HETATM 2100  O   HOH S  70      -5.172  11.415  13.323  1.00 31.52           O
ANISOU 2100  O   HOH S  70     2700   2982   6294   -898  -1081   1110       O
HETATM 2101  O   HOH S  71     -23.910 -14.889  19.223  0.71 16.38           O
ANISOU 2101  O   HOH S  71     1696   1805   2724   -312    268    234       O
HETATM 2102  O   HOH S  72     -10.686  -2.233  -0.211  1.00 29.97           O
ANISOU 2102  O   HOH S  72     3308   4670   3411  -1586   1603  -1394       O
HETATM 2103  O   HOH S  73     -34.237  -1.491  21.408  0.73 17.89           O
ANISOU 2103  O   HOH S  73     1360   2091   3345   -141   -229    377       O
HETATM 2104  O   HOH S  74     -27.377 -10.776  29.155  1.00 29.98           O
ANISOU 2104  O   HOH S  74     5573   2619   3201   -950   1271     -7       O
HETATM 2105  O   HOH S  75     -13.091  -7.139  38.491  0.65 21.72           O
ANISOU 2105  O   HOH S  75     3352   3171   1730    519    432   -465       O
HETATM 2106  O   HOH S  76       2.737   1.164  28.854  0.84 28.90           O
ANISOU 2106  O   HOH S  76     3198   3359   4422    498  -1824   -497       O
HETATM 2107  O   HOH S  77     -32.174  12.542  19.506  0.77 23.03           O
ANISOU 2107  O   HOH S  77     4027   1768   2954    400   1641     97       O
HETATM 2108  O   HOH S  78     -11.399 -10.053   2.224  1.00 33.31           O
ANISOU 2108  O   HOH S  78     2645   2251   7759    281   -283   -996       O
HETATM 2109  O   HOH S  79      -5.527  -0.636   4.272  1.00 37.96           O
ANISOU 2109  O   HOH S  79     3463   5591   5369   1303    417   2078       O
HETATM 2110  O   HOH S  80      -8.745  13.004  23.127  1.00 30.84           O
ANISOU 2110  O   HOH S  80     3922   2564   5232   -170   1099   -933       O
HETATM 2111  O   HOH S  81     -16.987  -8.710  34.652  0.76 19.41           O
ANISOU 2111  O   HOH S  81     3309   2752   1315     93    411    -72       O
HETATM 2112  O   HOH S  82     -14.950 -21.676   8.416  0.86 23.64           O
ANISOU 2112  O   HOH S  82     3162   2716   3105    -47    852  -1185       O
HETATM 2113  O   HOH S  83      -1.468  -6.773  11.920  0.76 22.32           O
ANISOU 2113  O   HOH S  83     3482   2240   2757    314   1436    -51       O
HETATM 2114  O   HOH S  84      -6.893 -19.884  26.455  1.00 36.22           O
ANISOU 2114  O   HOH S  84     3623   2807   7334    803    856    666       O
HETATM 2115  O   HOH S  85     -26.745 -13.326   3.589  1.00 34.75           O
ANISOU 2115  O   HOH S  85     6079   3755   3371     64  -1682   -955       O
HETATM 2116  O   HOH S  86     -19.149 -12.940  31.480  0.87 30.54           O
ANISOU 2116  O   HOH S  86     3301   2565   5738    346   1518    612       O
HETATM 2117  O   HOH S  87     -33.573   2.151   1.344  0.56 13.43           O
ANISOU 2117  O   HOH S  87     1203   2119   1780   -148   -507    -98       O
HETATM 2118  O   HOH S  88     -12.343   7.201  -1.068  0.91 33.68           O
ANISOU 2118  O   HOH S  88     2903   3015   6881   -173    954   1231       O
HETATM 2119  O   HOH S  89     -32.972  -0.207  17.539  0.69 17.80           O
ANISOU 2119  O   HOH S  89     1788   3542   1434    251    145    324       O
HETATM 2120  O   HOH S  90     -31.114   3.894  29.369  1.00 35.90           O
ANISOU 2120  O   HOH S  90     3131   6670   3838   2007    776    729       O
HETATM 2121  O   HOH S  91     -24.249   7.405  30.067  0.75 27.05           O
ANISOU 2121  O   HOH S  91     5312   2632   2333  -1102  -1203    178       O
HETATM 2122  O   HOH S  92     -19.043 -13.398  24.527  0.84 29.91           O
ANISOU 2122  O   HOH S  92     3489   3236   4638    180    685   1156       O
HETATM 2123  O   HOH S  93     -16.915   6.193  34.026  0.95 38.22           O
ANISOU 2123  O   HOH S  93     7913   4058   2552  -2661     37    184       O
HETATM 2124  O   HOH S  94      -3.651  -7.255  29.417  1.00 24.62           O
ANISOU 2124  O   HOH S  94     2903   4107   2344   -115   -572   -115       O
HETATM 2125  O   HOH S  95      -4.879   3.284   6.304  0.84 28.11           O
ANISOU 2125  O   HOH S  95     3380   4987   2314  -1350    426  -1255       O
HETATM 2126  O   HOH S  96      -0.347  -6.155   9.432  0.78 18.79           O
ANISOU 2126  O   HOH S  96     2391   2651   2097     93   -684    -31       O
HETATM 2127  O   HOH S  97      -6.447 -16.118  23.821  0.87 23.95           O
ANISOU 2127  O   HOH S  97     4739   1968   2394    448   -361      5       O
HETATM 2128  O   HOH S  98      -6.728 -10.239   1.945  0.62 19.50           O
ANISOU 2128  O   HOH S  98     1807   2959   2646    603   -243   -870       O
HETATM 2129  O   HOH S  99     -17.587  12.598  -1.375  0.66 28.73           O
ANISOU 2129  O   HOH S  99     5882   3032   2002   1204   -182    260       O
HETATM 2130  O   HOH S 100      -8.191 -15.292  28.650  0.96 32.90           O
ANISOU 2130  O   HOH S 100     5525   3417   3557  -1353  -1212   1643       O
HETATM 2131  O   HOH S 101       2.088   4.631  22.273  0.94 45.91           O
ANISOU 2131  O   HOH S 101     2906   6695   7843   -745   -166   1648       O
HETATM 2132  O   HOH S 102      -2.308   9.993   9.943  0.91 29.30           O
ANISOU 2132  O   HOH S 102     4832   2568   3733   -915     23    989       O
HETATM 2133  O   HOH S 103      -3.060 -12.984  24.883  0.82 26.23           O
ANISOU 2133  O   HOH S 103     2307   3000   4659    138   -968    846       O
HETATM 2134  O   HOH S 104     -19.283  15.337  11.262  1.00 27.28           O
ANISOU 2134  O   HOH S 104     5189   2447   2727   -801    164    336       O
HETATM 2135  O   HOH S 105     -10.727  14.217   3.003  0.93 32.88           O
ANISOU 2135  O   HOH S 105     3685   2595   6213   -290   1164    921       O
HETATM 2136  O   HOH S 106     -32.141   2.644  17.175  0.66 18.89           O
ANISOU 2136  O   HOH S 106     2510   2279   2387   -357    -97   -178       O
HETATM 2137  O   HOH S 107     -14.792 -18.247  27.427  0.73 22.08           O
ANISOU 2137  O   HOH S 107     3368   2026   2993    464    645    359       O
HETATM 2138  O   HOH S 108     -17.388 -15.100  25.152  0.90 25.24           O
ANISOU 2138  O   HOH S 108     2890   4792   1908  -2058   -465    697       O
HETATM 2139  O   HOH S 109     -32.717   5.719  27.886  0.79 28.38           O
ANISOU 2139  O   HOH S 109     4077   2538   4167   -309   2188   -415       O
HETATM 2140  O   HOH S 110     -12.654 -19.265   7.794  1.00 42.35           O
ANISOU 2140  O   HOH S 110     8775   3753   3563   1000  -1193   -478       O
HETATM 2141  O   HOH S 111      -8.427   4.686   1.578  0.94 33.74           O
ANISOU 2141  O   HOH S 111     3635   4835   4351   -286   1219  -1019       O
HETATM 2142  O   HOH S 112     -34.761   6.210   9.519  0.80 32.92           O
ANISOU 2142  O   HOH S 112     4426   4902   3182  -2086  -1574    557       O
HETATM 2143  O   HOH S 113     -26.968  12.533   6.174  0.80 24.89           O
ANISOU 2143  O   HOH S 113     2591   2883   3983    353   -579   -671       O
HETATM 2144  O   HOH S 114     -29.908 -11.022  29.568  0.72 20.49           O
ANISOU 2144  O   HOH S 114     3520   2279   1987   -173   -242    525       O
HETATM 2145  O   HOH S 115     -15.116 -23.985  10.722  1.00 39.47           O
ANISOU 2145  O   HOH S 115     5407   6589   3001    676   -902   -387       O
HETATM 2146  O   HOH S 116      -4.154  -4.657  29.820  0.77 24.08           O
ANISOU 2146  O   HOH S 116     3074   4269   1808    684   -463     35       O
HETATM 2147  O   HOH S 117     -24.329   9.871  23.956  0.47 16.27           O
ANISOU 2147  O   HOH S 117     1675   1596   2909    116   -575    121       O
HETATM 2148  O   HOH S 118      -1.159   1.218  29.755  0.83 29.66           O
ANISOU 2148  O   HOH S 118     3429   5105   2735    683   -999   -859       O
HETATM 2149  O   HOH S 119     -30.521  -4.113  -7.373  0.71 34.07           O
ANISOU 2149  O   HOH S 119     3428   6965   2551   2258   -680   -697       O
HETATM 2150  O   HOH S 120      -5.147  11.269  17.684  1.00 40.93           O
ANISOU 2150  O   HOH S 120     6857   3094   5601  -1816   1888  -1274       O
HETATM 2151  O   HOH S 121     -34.708  11.287  11.283  1.00 34.21           O
ANISOU 2151  O   HOH S 121     2722   4389   5888    568  -1887    255       O
HETATM 2152  O   HOH S 122     -26.364   5.497  -2.278  0.77 24.00           O
ANISOU 2152  O   HOH S 122     2778   4228   2112    -85    228    399       O
HETATM 2153  O   HOH S 123     -13.904  14.667  25.310  1.00 30.79           O
ANISOU 2153  O   HOH S 123     4208   3481   4012    -36    467     76       O
HETATM 2154  O   HOH S 124      -6.854  10.233  17.462  1.00 36.71           O
ANISOU 2154  O   HOH S 124     3530   4316   6103  -1746    285   -183       O
HETATM 2155  O   HOH S 125      -3.568  -5.535   2.821  1.00 39.93           O
ANISOU 2155  O   HOH S 125     5652   6981   2540   2090    994    993       O
HETATM 2156  O   HOH S 126     -26.384 -20.047  10.887  0.68 24.75           O
ANISOU 2156  O   HOH S 126     2587   3947   2870    913  -1036   -549       O
HETATM 2157  O   HOH S 127      -8.562 -18.472  11.850  0.87 24.28           O
ANISOU 2157  O   HOH S 127     2804   2603   3817   -358     62    150       O
HETATM 2158  O   HOH S 128      -8.959  16.256   9.731  1.00 41.57           O
ANISOU 2158  O   HOH S 128     2930   5572   7294   -146    368   3133       O
HETATM 2159  O   HOH S 129     -35.082  -7.575  17.277  1.00 37.38           O
ANISOU 2159  O   HOH S 129     4789   6559   2853   3182  -1080  -1418       O
HETATM 2160  O   HOH S 130     -10.035   7.562  -0.250  1.00 33.33           O
ANISOU 2160  O   HOH S 130     5381   4709   2571   -447    624   -136       O
HETATM 2161  O   HOH S 131     -10.366  10.155  28.420  0.88 38.24           O
ANISOU 2161  O   HOH S 131     6274   5794   2460  -1159   -813   -245       O
HETATM 2162  O   HOH S 132     -22.944  15.763   1.492  0.83 30.97           O
ANISOU 2162  O   HOH S 132     4699   3661   3408   -767   -552   1986       O
HETATM 2163  O   HOH S 133     -13.248  11.811   0.509  0.79 32.90           O
ANISOU 2163  O   HOH S 133     6549   2764   3187   -288   -210    572       O
HETATM 2164  O   HOH S 134     -30.261  -3.574  29.329  0.64 19.07           O
ANISOU 2164  O   HOH S 134     2418   2151   2675   -270    339   -264       O
HETATM 2165  O   HOH S 135     -35.053   4.336  13.393  1.00 52.52           O
ANISOU 2165  O   HOH S 135     3465   8831   7660  -1411  -1747  -1090       O
HETATM 2166  O   HOH S 136     -19.691   8.740  -0.693  0.74 24.32           O
ANISOU 2166  O   HOH S 136     2592   3185   3461     97    608    303       O
HETATM 2167  O   HOH S 137      -5.042  12.079  21.034  1.00 46.07           O
ANISOU 2167  O   HOH S 137    10951   3625   2927  -1113   -199     91       O
HETATM 2168  O   HOH S 138     -22.957 -11.425  31.792  0.93 42.99           O
ANISOU 2168  O   HOH S 138     3020   6260   7055  -1398   -424   2677       O
HETATM 2169  O   HOH S 139      -6.249  -5.196  31.539  0.91 40.01           O
ANISOU 2169  O   HOH S 139     3264   4875   7062    333  -1713    -79       O
HETATM 2170  O   HOH S 140     -12.861 -14.942   5.823  0.74 29.73           O
ANISOU 2170  O   HOH S 140     5816   2654   2825   -395    403   -163       O
HETATM 2171  O   HOH S 141      -8.221  -9.144  30.656  1.00 36.81           O
ANISOU 2171  O   HOH S 141     4398   6494   3095   2580   -505   -941       O
HETATM 2172  O   HOH S 142     -30.968   4.772  21.015  1.00 18.45           O
ANISOU 2172  O   HOH S 142     2203   2587   2221   1121  -1070  -1063       O
HETATM 2173  O   HOH S 143      -5.029 -13.000  26.676  0.96 23.89           O
ANISOU 2173  O   HOH S 143     2502   3702   2874     -0   -907    683       O
HETATM 2174  O   HOH S 144     -39.418  -1.724  11.075  1.00 25.35           O
ANISOU 2174  O   HOH S 144     1596   3291   4747    420    945    309       O
HETATM 2175  O   HOH S 145     -33.290  -9.075  18.411  0.73 20.85           O
ANISOU 2175  O   HOH S 145     1935   3230   2759   -236    189   -541       O
HETATM 2176  O   HOH S 146     -22.363 -11.483  24.731  1.00 16.17           O
ANISOU 2176  O   HOH S 146     1567   2277   2298   -143    273   -980       O
HETATM 2177  O   HOH S 147      -2.780 -10.762   5.299  0.88 30.87           O
ANISOU 2177  O   HOH S 147     2902   2571   6255    312   2096    123       O
HETATM 2178  O   HOH S 148      -7.225 -18.674  23.471  0.81 25.73           O
ANISOU 2178  O   HOH S 148     2752   2803   4222   -368   -104    428       O
HETATM 2179  O   HOH S 149     -32.345  -9.175  20.995  0.66 15.93           O
ANISOU 2179  O   HOH S 149     1654   2090   2307   -422    228   -332       O
HETATM 2180  O   HOH S 150     -24.324 -14.821  22.101  1.00 28.74           O
ANISOU 2180  O   HOH S 150     3182   2699   5039   -172    719   -444       O
HETATM 2181  O   HOH S 151     -24.450   6.217  32.759  1.00 26.13           O
ANISOU 2181  O   HOH S 151     3691   3456   2782   1158   -204   -123       O
HETATM 2182  O   HOH S 152     -24.175  -6.954  33.410  1.00 25.77           O
ANISOU 2182  O   HOH S 152     3690   3324   2777   -648    -66   -607       O
HETATM 2183  O   HOH S 153     -10.471 -13.408   6.308  1.00 30.66           O
ANISOU 2183  O   HOH S 153     2935   2164   6550   -135   2168   -423       O
HETATM 2184  O   HOH S 154     -12.062   1.526  -4.098  0.86 23.38           O
ANISOU 2184  O   HOH S 154     3483   3046   2356     57    288    313       O
HETATM 2185  O   HOH S 155      -0.535  -9.908  22.953  0.71 17.81           O
ANISOU 2185  O   HOH S 155     2036   2439   2292     85    -50    577       O
HETATM 2186  O   HOH S 156     -26.870  -4.964  33.039  0.73 21.74           O
ANISOU 2186  O   HOH S 156     2428   4495   1339   -809    -38   -528       O
HETATM 2187  O   HOH S 157       0.530  -7.644  26.946  0.83 21.38           O
ANISOU 2187  O   HOH S 157     2008   3728   2386    378   -742   1036       O
HETATM 2188  O   HOH S 158       1.923  -7.076  10.138  0.65 27.62           O
ANISOU 2188  O   HOH S 158     2225   4010   4261    474    645   1194       O
HETATM 2189  O   HOH S 159       1.579  -9.674  18.399  0.77 24.88           O
ANISOU 2189  O   HOH S 159     1862   2863   4730    926   -665   -432       O
HETATM 2190  O   HOH S 160     -28.713 -16.224  24.345  0.73 25.78           O
ANISOU 2190  O   HOH S 160     4649   1382   3765    356   -280    287       O
HETATM 2191  O   HOH S 161     -29.780  11.298   3.225  1.00 42.55           O
ANISOU 2191  O   HOH S 161     7628   3689   4852   1237   -412   1762       O
HETATM 2192  O   HOH S 162     -30.910   8.847   2.831  0.83 27.79           O
ANISOU 2192  O   HOH S 162     2404   4126   4029   -715   -588    965       O
HETATM 2193  O   HOH S 163     -27.451 -12.494  17.476  0.91 40.72           O
ANISOU 2193  O   HOH S 163     2503   3809   9161     22    525   1305       O
HETATM 2194  O   HOH S 164     -28.019  -0.394  -5.669  1.00 32.94           O
ANISOU 2194  O   HOH S 164     2297   4195   6025    981   -247    535       O
HETATM 2195  O   HOH S 165      -9.228 -10.996   3.120  0.45 14.94           O
ANISOU 2195  O   HOH S 165     1622   2288   1767    405   -338   -372       O
HETATM 2196  O   HOH S 166      -4.658 -11.940  29.043  0.82 26.72           O
ANISOU 2196  O   HOH S 166     3326   3480   3348    651   -973    506       O
HETATM 2197  O   HOH S 167     -27.009 -16.099  26.480  1.00 33.58           O
ANISOU 2197  O   HOH S 167     4013   2220   6524   -680  -1479   1118       O
HETATM 2198  O   HOH S 168     -16.593 -15.666  29.888  0.84 27.12           O
ANISOU 2198  O   HOH S 168     4162   2578   3563    187   1746    681       O
HETATM 2199  O   HOH S 169     -28.554  12.424   7.955  0.92 32.26           O
ANISOU 2199  O   HOH S 169     4302   3379   4577    828    888   1527       O
HETATM 2200  O   HOH S 170     -33.649  -6.763  15.778  0.84 33.78           O
ANISOU 2200  O   HOH S 170     3372   2984   6480    -57   1860   1430       O
HETATM 2201  O   HOH S 171       3.690 -11.554  22.490  1.00 33.31           O
ANISOU 2201  O   HOH S 171     4740   3619   4296  -1472     36     36       O
HETATM 2202  O   HOH S 172     -26.194 -16.318  18.779  0.79 29.21           O
ANISOU 2202  O   HOH S 172     2765   3321   5013   -995    996   -269       O
HETATM 2203  O   HOH S 173     -28.305  -3.271  -6.349  0.74 26.16           O
ANISOU 2203  O   HOH S 173     2280   5229   2432    -77   -425   1173       O
HETATM 2204  O   HOH S 174     -32.238 -11.182  17.368  0.57 27.03           O
ANISOU 2204  O   HOH S 174     5098   3045   2127  -1714   -183    715       O
HETATM 2205  O   HOH S 175     -27.978   3.900  -1.164  0.82 32.76           O
ANISOU 2205  O   HOH S 175     6081   2881   3485   1510   1465     22       O
HETATM 2206  O   HOH S 176     -25.090 -10.424  31.125  0.91 40.43           O
ANISOU 2206  O   HOH S 176     9108   2964   3288  -1357   -343    141       O
HETATM 2207  O   HOH S 177     -36.732   2.409  10.325  0.96 31.36           O
ANISOU 2207  O   HOH S 177     2707   4769   4441   -545    160  -1776       O
HETATM 2208  O   HOH S 178     -15.073  15.067  22.679  0.91 37.20           O
ANISOU 2208  O   HOH S 178     6964   3495   3674   2101    547   -670       O
HETATM 2209  O   HOH S 179     -12.239 -10.867  33.196  0.76 28.45           O
ANISOU 2209  O   HOH S 179     5292   2985   2532    316   -698    613       O
HETATM 2210  O   HOH S 180      -0.122   6.538  15.926  0.83 30.72           O
ANISOU 2210  O   HOH S 180     2394   6048   3230   1175    455   1137       O
HETATM 2211  O   HOH S 181     -33.889   4.399  17.695  1.00 35.37           O
ANISOU 2211  O   HOH S 181     5862   2326   5251   -382    713   -320       O
HETATM 2212  O   HOH S 182     -29.545   0.357  -3.463  1.00 40.36           O
ANISOU 2212  O   HOH S 182     6910   5474   2952   1180    885    111       O
HETATM 2213  O   HOH S 183      -1.117  -7.736  29.302  1.00 35.16           O
ANISOU 2213  O   HOH S 183     4700   6400   2260   -973   -951   1077       O
HETATM 2214  O   HOH S 184     -19.371  15.515   8.589  0.81 34.73           O
ANISOU 2214  O   HOH S 184     7204   3134   2857  -2257   -869    219       O
HETATM 2215  O   HOH S 185     -14.100 -16.931  29.441  0.85 38.43           O
ANISOU 2215  O   HOH S 185     7710   3479   3411   -540   1576    150       O
HETATM 2216  O   HOH S 186     -17.043  15.870   7.229  1.00 46.30           O
ANISOU 2216  O   HOH S 186     5647   3737   8209    830   2056   -124       O
HETATM 2217  O   HOH S 187      -6.909 -13.790  30.348  0.95 41.11           O
ANISOU 2217  O   HOH S 187     5036   6257   4327   1861  -1003    -20       O
HETATM 2218  O   HOH S 188      -0.668 -12.283  26.708  0.93 42.09           O
ANISOU 2218  O   HOH S 188     3790   6044   6157   1721     22   2618       O
HETATM 2219  O   HOH S 189       1.288 -10.044  25.015  1.00 43.68           O
ANISOU 2219  O   HOH S 189     3409   7489   5698    300  -1242   2528       O
HETATM 2220  O   HOH S 190      -0.620 -16.325  14.905  0.93 44.88           O
ANISOU 2220  O   HOH S 190     3168   5713   8170   -664   1374   1996       O
HETATM 2221  O   HOH S 191      -6.117 -22.465  14.899  0.84 41.28           O
ANISOU 2221  O   HOH S 191     2970   4075   8640    226    936  -1241       O
HETATM 2222  O   HOH S 192     -19.564   6.547  -3.923  0.78 29.97           O
ANISOU 2222  O   HOH S 192     5979   3553   1856   -945    860    172       O
HETATM 2223  O   HOH S 193     -20.634 -18.642   6.103  0.75 34.30           O
ANISOU 2223  O   HOH S 193     5172   5654   2205  -2895   -547    486       O
HETATM 2224  O   HOH S 194     -29.066 -14.752   4.648  0.79 44.45           O
ANISOU 2224  O   HOH S 194     5090   4488   7311  -1887  -2184   1594       O
HETATM 2225  O   HOH S 195     -35.698 -12.150  25.564  1.00 44.89           O
ANISOU 2225  O   HOH S 195     5381   3499   8177  -1799   -114    -68       O
HETATM 2226  O   HOH S 196     -39.083   0.737   5.214  0.87 40.38           O
ANISOU 2226  O   HOH S 196     3973   4759   6612    145  -2859   -408       O
HETATM 2227  O   HOH S 197     -14.939 -11.813  32.995  1.00 47.05           O
ANISOU 2227  O   HOH S 197     8581   6562   2735   1826    868    496       O
HETATM 2228  O   HOH S 198      -6.880 -21.201  18.261  0.82 38.01           O
ANISOU 2228  O   HOH S 198     7180   2754   4510   1801  -1441   -560       O
HETATM 2229  O   HOH S 199      -8.458 -12.118  31.374  1.00 44.83           O
ANISOU 2229  O   HOH S 199     7133   7178   2720  -1568     -1   1472       O
HETATM 2230  O   HOH S 200     -26.463  -7.270  34.027  1.00 43.18           O
ANISOU 2230  O   HOH S 200     7046   6869   2490    738    942    129       O
HETATM 2231  O   HOH S 201     -24.728 -17.726  25.774  0.89 30.06           O
ANISOU 2231  O   HOH S 201     3911   2679   4831    141     -1   -150       O
HETATM 2232  O   HOH S 202     -10.810 -14.401  29.462  1.00 35.24           O
ANISOU 2232  O   HOH S 202     5715   4559   3116   -304   1121    815       O
HETATM 2233  O   HOH S 203     -13.128   3.925  -2.704  0.99 25.80           O
ANISOU 2233  O   HOH S 203     1725   5619   2460   -891    253     97       O
HETATM 2234  O   HOH S 204      -6.745   1.472   5.471  0.74 26.83           O
ANISOU 2234  O   HOH S 204     2444   2635   5117    104    180    586       O
HETATM 2235  O   HOH S 205     -12.020   3.647  -5.605  0.88 40.03           O
ANISOU 2235  O   HOH S 205     5143   7569   2497   -537    858   -607       O
HETATM 2236  O   HOH S 206       0.359   3.629  30.265  1.00 48.30           O
ANISOU 2236  O   HOH S 206     4459   9550   4344    887  -1373  -2303       O
HETATM 2237  O   HOH S 207      -2.455   1.790   6.473  0.83 44.94           O
ANISOU 2237  O   HOH S 207     3621   4797   8658    108    560   3493       O
HETATM 2238  O   HOH S 208     -21.986 -22.214   8.512  0.83 45.48           O
ANISOU 2238  O   HOH S 208     7289   6181   3810  -3839  -1610   1150       O
HETATM 2239  O   HOH S 209      -7.302  -2.963   3.227  0.92 23.91           O
ANISOU 2239  O   HOH S 209     2097   4033   2953    497   -375     91       O
HETATM 2240  O   HOH S 210       3.184  -4.936  10.936  1.00 45.76           O
ANISOU 2240  O   HOH S 210     3793   8500   5095  -1756  -1181   2035       O
HETATM 2241  O   HOH S 211     -35.250  -1.336  18.620  0.72 34.15           O
ANISOU 2241  O   HOH S 211     4800   2589   5585  -1018   2649   -528       O
HETATM 2242  O   HOH S 212      -3.710 -15.065  22.695  0.94 45.03           O
ANISOU 2242  O   HOH S 212     3762   4917   8432    809  -1351  -3516       O
HETATM 2243  O   HOH S 213      -8.052   2.067   3.064  0.76 28.73           O
ANISOU 2243  O   HOH S 213     3304   2815   4799   -557  -1702   -670       O
HETATM 2244  O   HOH S 214     -12.645  -9.485  38.900  0.61 34.37           O
ANISOU 2244  O   HOH S 214     4600   2441   6019   1237   -222    -69       O
HETATM 2245  O   HOH S 215     -35.756  -9.827  10.684  0.78 21.46           O
ANISOU 2245  O   HOH S 215     2485   2934   2736    534   -585    350       O
HETATM 2246  O   HOH S 216     -32.323  -9.384  32.489  1.00 38.36           O
ANISOU 2246  O   HOH S 216     8413   3197   2963  -1051  -1946    187       O
HETATM 2247  O   HOH S 217     -36.718  -1.133  11.129  1.00 42.89           O
ANISOU 2247  O   HOH S 217     2761   9045   4490   -227   -891   -814       O
HETATM 2248  O   HOH S 218     -30.883 -16.441  26.139  1.00 45.61           O
ANISOU 2248  O   HOH S 218     7658   3073   6599   1314   1032   1082       O
HETATM 2249  O   HOH S 219       1.146   0.651  16.003  1.00 49.57           O
ANISOU 2249  O   HOH S 219     2865   8670   7297    828   1420   1140       O
HETATM 2250  O   HOH S 220     -20.998 -24.941   8.307  1.00 41.53           O
ANISOU 2250  O   HOH S 220     6255   5545   3979  -1667   -903   2430       O
HETATM 2251  O   HOH S 221     -16.461  13.696   5.990  0.93 18.06           O
ANISOU 2251  O   HOH S 221     2107   2374   2380   -222   -138    385       O
HETATM 2252  O   HOH S 222     -16.675  -0.339  34.200  1.00 36.17           O
ANISOU 2252  O   HOH S 222     7847   3598   2299  -2074    201    200       O
HETATM 2253  O   HOH S 223      -1.712  -2.980   4.046  0.92 37.50           O
ANISOU 2253  O   HOH S 223     6228   2813   5207    823   3340    776       O
HETATM 2254  O   HOH S 224      -5.608  -4.643   1.807  0.82 36.41           O
ANISOU 2254  O   HOH S 224     3177   7745   2913    445    183  -1054       O
HETATM 2255  O   HOH S 225     -13.691 -11.355  15.837  0.41 15.73           O
ANISOU 2255  O   HOH S 225     1209   2256   2510    464    152    229       O
HETATM 2256  O   HOH S 226     -33.618   4.418  22.087  0.87 33.58           O
ANISOU 2256  O   HOH S 226     3292   3184   6281    523  -1509    855       O
HETATM 2257  O   HOH S 227      -7.440  -0.779  30.952  1.00 46.83           O
ANISOU 2257  O   HOH S 227     4683   8846   4263   -306  -1392   2483       O
HETATM 2258  O   HOH S 228     -22.503 -15.185  -2.692  1.00 42.64           O
ANISOU 2258  O   HOH S 228     7605   2304   6292   -571  -1335   -566       O
HETATM 2259  O   HOH S 229     -24.262 -12.906  28.808  1.00 42.37           O
ANISOU 2259  O   HOH S 229     3636   4957   7506  -1656   -762   2452       O
HETATM 2260  O   HOH S 230      -9.360  10.389  -0.235  1.00 47.95           O
ANISOU 2260  O   HOH S 230     5051   5068   8100  -1910    603    621       O
HETATM 2261  O   HOH S 231     -31.944  14.886  17.519  1.00 26.58           O
ANISOU 2261  O   HOH S 231     4222   2530   3346    -62   1716   -860       O
HETATM 2262  O   HOH S 232     -35.297   7.705  13.117  1.00 26.88           O
ANISOU 2262  O   HOH S 232     1812   5284   3116  -1060   -466     61       O
HETATM 2263  O   HOH S 233     -29.172  -3.622  31.839  1.00 42.88           O
ANISOU 2263  O   HOH S 233     4714   8866   2711   2259   -479    272       O
HETATM 2264  O   HOH S 234       5.079   4.821  25.650  1.00 40.08           O
ANISOU 2264  O   HOH S 234     3022   2650   9558     41    823   -331       O
HETATM 2265  O   HOH S 235     -10.277   4.451  -7.225  1.00 40.33           O
ANISOU 2265  O   HOH S 235     5021   6894   3408  -1733   -457  -1894       O
HETATM 2266  O   HOH S 236     -21.745  16.957   7.326  1.00 46.72           O
ANISOU 2266  O   HOH S 236     6174   4689   6888   -282   2245  -1361       O
HETATM 2267  O   HOH S 237     -38.527   2.471   8.867  0.95 51.57           O
ANISOU 2267  O   HOH S 237     3661   7243   8690  -2657    538    241       O
HETATM 2268  O   HOH S 238     -31.191   0.841  27.814  1.00 28.58           O
ANISOU 2268  O   HOH S 238     3971   3776   3111    460    305    571       O
HETATM 2269  O   HOH S 240     -35.691   8.726  22.644  1.00 41.99           O
ANISOU 2269  O   HOH S 240     2465   7165   6323    403   1657     45       O
HETATM 2270  O   HOH S 242     -28.941   7.716  30.288  1.00 41.43           O
ANISOU 2270  O   HOH S 242     8734   3889   3117   1245    862   -258       O
HETATM 2271  O   HOH S 244      -9.567 -13.992   3.097  1.00 41.50           O
ANISOU 2271  O   HOH S 244     6335   4208   5225   1255  -1120  -1529       O
HETATM 2272  O   HOH S 246     -40.032   4.833   9.158  1.00 41.70           O
ANISOU 2272  O   HOH S 246     2826   6844   6172   -385    149   3016       O
HETATM 2273  O   HOH S 247     -38.800  -3.664   9.849  1.00 41.68           O
ANISOU 2273  O   HOH S 247     3925   7449   4461  -2137   -884   -995       O
HETATM 2274  O   HOH S 248     -33.667   1.299  -1.253  1.00 41.03           O
ANISOU 2274  O   HOH S 248     3773   8096   3718   -376   -894  -2121       O
HETATM 2275  O   HOH S 249     -11.561  -5.357  38.638  1.00 50.11           O
ANISOU 2275  O   HOH S 249     8325   6923   3794   1039  -1055   2294       O
HETATM 2276  O   HOH S 250     -27.757  -9.889  32.697  1.00 44.01           O
ANISOU 2276  O   HOH S 250     7605   3428   5690     85   -647    365       O
HETATM 2277  O   HOH S 251     -32.699  -2.646  -0.399  1.00 40.92           O
ANISOU 2277  O   HOH S 251     6789   5882   2877  -1740   -162  -1531       O
HETATM 2278  O   HOH S 252      -7.008  -3.325  34.191  1.00 47.24           O
ANISOU 2278  O   HOH S 252     2796   7186   7967    990  -1507   -547       O
HETATM 2279  O   HOH S 253     -36.917   6.795   8.648  1.00 47.80           O
ANISOU 2279  O   HOH S 253     5738   7236   5188    -44   1453    870       O
HETATM 2280  O   HOH S 254     -23.383 -13.599  26.518  1.00 45.15           O
ANISOU 2280  O   HOH S 254     4521   4496   8137    829   -198   -529       O
HETATM 2281  O   HOH S 255     -13.529 -10.830   5.359  1.00 31.46           O
ANISOU 2281  O   HOH S 255     4777   2775   4401   -766  -2649    933       O
HETATM 2282  O   HOH S 256     -17.292 -16.635  27.003  1.00 35.72           O
ANISOU 2282  O   HOH S 256     3252   4372   5948  -1388   -352   -901       O
HETATM 2283  O   HOH S 257     -22.369  -8.531  34.891  1.00 38.03           O
ANISOU 2283  O   HOH S 257     7508   2813   4127    127  -1399    464       O
HETATM 2284  O   HOH S 258     -19.326 -12.326   0.386  1.00 41.01           O
ANISOU 2284  O   HOH S 258     5825   3371   6385    -31  -1287   1444       O
HETATM 2285  O   HOH S 259      -2.190 -13.724  15.088  1.00 46.22           O
ANISOU 2285  O   HOH S 259     3674   6722   7166    441   -524   1865       O
HETATM 2286  O   HOH S 260       0.540   6.098  20.547  1.00 49.65           O
ANISOU 2286  O   HOH S 260     5626   6489   6751  -1666    941    871       O
HETATM 2287  O   HOH S 261     -18.590 -10.572  35.289  1.00 44.69           O
ANISOU 2287  O   HOH S 261     7477   5411   4091  -1783   -195  -1677       O
HETATM 2288  O   HOH S 262      -7.466  13.503  21.486  1.00 45.86           O
ANISOU 2288  O   HOH S 262     5615   4737   7071  -1561   -344   -463       O
HETATM 2289  O   HOH S 264     -33.058  10.089   3.279  1.00 44.58           O
ANISOU 2289  O   HOH S 264     6000   6061   4876   1199  -1100   1121       O
HETATM 2290  O   HOH S 265     -21.032  18.183   4.987  1.00 44.66           O
ANISOU 2290  O   HOH S 265     4791   7342   4835   1699    237   -757       O
HETATM 2291  O   HOH S 266     -33.920  -1.320  -1.652  1.00 42.65           O
ANISOU 2291  O   HOH S 266     4184   6124   5897    342  -1150   -718       O
HETATM 2292  O   HOH S 267     -15.663 -11.528   0.773  1.00 44.89           O
ANISOU 2292  O   HOH S 267     6189   6316   4552    212   1041    516       O
HETATM 2293  O   HOH S 268     -16.154  10.982  31.061  1.00 45.70           O
ANISOU 2293  O   HOH S 268     7434   5464   4466  -1631  -1781  -1375       O
HETATM 2294  O   HOH S 269     -24.844   6.878  35.399  1.00 45.44           O
ANISOU 2294  O   HOH S 269     7695   4134   5438    836   -505  -1878       O
HETATM 2295  O   HOH S 270     -12.638   9.566  30.190  1.00 45.91           O
ANISOU 2295  O   HOH S 270     6064   6989   4393  -1476   -762  -1826       O
HETATM 2296  O   HOH S 271     -13.065 -12.195   1.958  1.00 44.82           O
ANISOU 2296  O   HOH S 271     5028   3965   8036    244  -1313  -2026       O
HETATM 2297  O   HOH S 272     -21.502 -15.955  -4.986  1.00 43.10           O
ANISOU 2297  O   HOH S 272     7075   4582   4719    824   -368   -849       O
HETATM 2298  O   HOH S 273     -13.657 -10.995  37.205  1.00 48.95           O
ANISOU 2298  O   HOH S 273     7092   5774   5733   2730   1380   -547       O
HETATM 2299  O   HOH S 274     -31.867   4.415  -2.678  1.00 49.61           O
ANISOU 2299  O   HOH S 274     6511   7002   5335   -862   -617   -727       O
HETATM 2300  O   HOH S 275      -0.380 -16.979  12.609  1.00 50.64           O
ANISOU 2300  O   HOH S 275     4650   6980   7611   1151  -1275   1267       O
HETATM 2301  O   HOH S 276     -11.726  12.772  25.922  1.00 27.37           O
ANISOU 2301  O   HOH S 276     2797   3470   4134    560    345   -606       O
HETATM 2302  O   HOH S 277     -26.002  14.762   6.555  1.00 35.89           O
ANISOU 2302  O   HOH S 277     4504   4461   4672   1352  -1275  -1638       O
HETATM 2303  O   HOH S 278     -26.142  -9.568  -2.644  1.00 41.65           O
ANISOU 2303  O   HOH S 278     5527   4583   5715   -874   -551  -2052       O
HETATM 2304  O   HOH S 279      -7.859  13.074  18.010  1.00 48.77           O
ANISOU 2304  O   HOH S 279     6444   6029   6055     63   -659   2172       O
HETATM 2305  O   HOH S 280      -9.680  -7.751  35.054  1.00 45.32           O
ANISOU 2305  O   HOH S 280     6220   5538   5463   1622  -1851   1195       O
HETATM 2306  O   HOH S 281       2.922   9.319  11.058  1.00 52.25           O
ANISOU 2306  O   HOH S 281     6509   6517   6825    281    575   3641       O
HETATM 2307  O   HOH S 282      -1.972 -18.771  11.619  1.00 53.30           O
ANISOU 2307  O   HOH S 282     7940   6779   5534   1049  -1184    285       O
HETATM 2308  O   HOH S 283      -4.115  11.668  10.532  1.00 47.80           O
ANISOU 2308  O   HOH S 283     5049   6901   6211  -1487    736   1643       O
HETATM 2309  O   HOH S 284     -11.221   8.476  31.504  1.00 46.86           O
ANISOU 2309  O   HOH S 284     5808   7165   4830   1029   1681  -1706       O
HETATM 2310  O   HOH S 285      -6.172   6.757  32.931  1.00 51.49           O
ANISOU 2310  O   HOH S 285     5718   7426   6418   -695  -1440  -1062       O
HETATM 2311  O   HOH S 286      -7.717  -6.439  35.504  1.00 54.64           O
ANISOU 2311  O   HOH S 286     6069   7575   7118   1052  -1535   -127       O
HETATM 2312  O   HOH S 287       0.663  -1.657   6.964  1.00 28.40           O
ANISOU 2312  O   HOH S 287     2408   3829   4553    455  -1045  -1379       O
HETATM 2313  O   HOH S 288     -34.643  -5.782  26.788  1.00 28.45           O
ANISOU 2313  O   HOH S 288     2852   4747   3209  -1218   1389   -139       O
HETATM 2314  O   HOH S 290     -27.580 -13.950  14.526  1.00 49.60           O
ANISOU 2314  O   HOH S 290     6608   5727   6511   -287   1075   1768       O
HETATM 2315  O   HOH S 291     -14.652 -13.307   5.343  1.00 44.11           O
ANISOU 2315  O   HOH S 291     6412   4493   5854    132   -497   -919       O
HETATM 2316  O   HOH S 292      -4.973 -18.706  19.414  1.00 41.67           O
ANISOU 2316  O   HOH S 292     5720   3629   6485   1604     16   -553       O
HETATM 2317  O   HOH S 293     -16.931 -10.458   2.762  1.00 42.16           O
ANISOU 2317  O   HOH S 293     4183   5367   6469   -818   -871   3206       O
HETATM 2318  O   HOH S 294       3.028  -7.309  27.474  1.00 49.90           O
ANISOU 2318  O   HOH S 294     6154   7187   5617   -805   -110    323       O
HETATM 2319  O   HOH S 296     -11.014  14.777  21.750  1.00 42.13           O
ANISOU 2319  O   HOH S 296     4236   4734   7038  -1433  -1359  -1441       O
HETATM 2320  O   HOH S 297      -5.868  11.869  28.456  1.00 46.48           O
ANISOU 2320  O   HOH S 297     7157   4746   5757   2274   -673  -1322       O
HETATM 2321  O   HOH S 299     -35.117  -8.793  28.071  1.00 52.86           O
ANISOU 2321  O   HOH S 299     6869   6986   6230    217   -125   -250       O
HETATM 2322  O   HOH S 300      -7.728  12.082  27.805  1.00 49.65           O
ANISOU 2322  O   HOH S 300     6503   6352   6008   -325    708   -973       O
HETATM 2323  O   HOH S 301      -6.392   9.233   6.878  1.00 47.54           O
ANISOU 2323  O   HOH S 301     4614   6876   6572    733   2299    696       O
HETATM 2324  O   HOH S 302     -31.978 -14.872  22.634  1.00 51.21           O
ANISOU 2324  O   HOH S 302     6332   5336   7790  -1108   -929   -498       O
HETATM 2325  O   HOH S 303      -6.396   3.646  33.517  1.00 54.13           O
ANISOU 2325  O   HOH S 303     7051   8099   5415    -73   1650   -552       O
HETATM 2326  O   HOH S 304      -6.396  -6.275  -0.948  1.00 49.37           O
ANISOU 2326  O   HOH S 304     6763   7759   4236    -86    156    -22       O
HETATM 2327  O   HOH S 305       3.002   4.711  27.696  1.00 51.32           O
ANISOU 2327  O   HOH S 305     5377   6818   7304  -1042  -1138   -787       O
HETATM 2328  O   HOH S 306     -24.927 -15.483   7.420  1.00 26.26           O
ANISOU 2328  O   HOH S 306     3927   2289   3761    311  -1226   -357       O
HETATM 2329  O   HOH S 307     -31.821   1.352  -3.108  1.00 37.17           O
ANISOU 2329  O   HOH S 307     4714   5234   4176     39     54    258       O
END
