# Supplementary material for: Development of Water-Trapping Pyrrole-2-carboxylic Acids as Broad-Spectrum Metallo-β-lactamase Inhibitors
Source: J Med Chem. 2026 May 14;69(10):11961–84. doi: 10.1021/acs.jmedchem.5c03534 (PMC13224168; doi:10.1021/acs.jmedchem.5c03534)
Supplement: Supplementary file 7 [file jm5c03534_si_007.pdb]

REMARK   3
REMARK   3 REFINEMENT.
REMARK   3   PROGRAM     : PHENIX (1.20.1_4487: ???)
REMARK   3   AUTHORS     : Adams,Afonine,Bunkoczi,Burnley,Chen,Dar,Davis,
REMARK   3               : Draizen,Echols,Gildea,Gros,Grosse-Kunstleve,Headd,
REMARK   3               : Hintze,Hung,Ioerger,Liebschner,McCoy,McKee,Moriarty,
REMARK   3               : Oeffner,Poon,Read,Richardson,Richardson,Sacchettini,
REMARK   3               : Sauter,Sobolev,Storoni,Terwilliger,Williams,Zwart
REMARK   3
REMARK   3  X-RAY DATA.
REMARK   3  
REMARK   3  REFINEMENT TARGET : ML
REMARK   3  
REMARK   3  DATA USED IN REFINEMENT.
REMARK   3   RESOLUTION RANGE HIGH (ANGSTROMS) : 1.15    
REMARK   3   RESOLUTION RANGE LOW  (ANGSTROMS) : 27.29   
REMARK   3   MIN(FOBS/SIGMA_FOBS)              : 1.33  
REMARK   3   COMPLETENESS FOR RANGE        (%) : 99.89 
REMARK   3   NUMBER OF REFLECTIONS             : 147478    
REMARK   3   NUMBER OF REFLECTIONS (NON-ANOMALOUS) : 74751     
REMARK   3  
REMARK   3  FIT TO DATA USED IN REFINEMENT.
REMARK   3   R VALUE     (WORKING + TEST SET) : 0.1333
REMARK   3   R VALUE            (WORKING SET) : 0.1319
REMARK   3   FREE R VALUE                     : 0.1611
REMARK   3   FREE R VALUE TEST SET SIZE   (%) : 4.98  
REMARK   3   FREE R VALUE TEST SET COUNT      : 7351      
REMARK   3  
REMARK   3  FIT TO DATA USED IN REFINEMENT (IN BINS).
REMARK   3   BIN  RESOLUTION RANGE  COMPL.    NWORK NFREE   RWORK  RFREE  CCWORK CCFREE
REMARK   3     1   27.29 -    3.57    1.00     4652   250  0.1264 0.1623   0.956  0.933
REMARK   3     2    3.57 -    2.84    1.00     4704   226  0.1201 0.1451   0.962  0.943
REMARK   3     3    2.84 -    2.48    1.00     4635   253  0.1194 0.1396   0.960  0.944
REMARK   3     4    2.48 -    2.25    1.00     4682   267  0.1102 0.1391   0.967  0.954
REMARK   3     5    2.25 -    2.09    1.00     4693   230  0.1028 0.1234   0.973  0.943
REMARK   3     6    2.09 -    1.97    1.00     4693   212  0.1002 0.1407   0.973  0.949
REMARK   3     7    1.97 -    1.87    1.00     4703   202  0.0989 0.1166   0.974  0.964
REMARK   3     8    1.87 -    1.79    1.00     4602   308  0.1018 0.1412   0.973  0.956
REMARK   3     9    1.79 -    1.72    1.00     4663   276  0.1018 0.1504   0.972  0.934
REMARK   3    10    1.72 -    1.66    1.00     4690   233  0.1035 0.1372   0.971  0.941
REMARK   3    11    1.66 -    1.61    1.00     4659   245  0.1122 0.1397   0.965  0.934
REMARK   3    12    1.61 -    1.56    1.00     4644   268  0.1181 0.1440   0.962  0.939
REMARK   3    13    1.56 -    1.52    1.00     4640   291  0.1234 0.1439   0.960  0.948
REMARK   3    14    1.52 -    1.48    1.00     4628   243  0.1354 0.1816   0.952  0.936
REMARK   3    15    1.48 -    1.45    1.00     4722   206  0.1430 0.1854   0.946  0.905
REMARK   3    16    1.45 -    1.42    1.00     4676   250  0.1546 0.1802   0.936  0.909
REMARK   3    17    1.42 -    1.39    1.00     4649   268  0.1580 0.1841   0.931  0.900
REMARK   3    18    1.39 -    1.36    1.00     4599   313  0.1674 0.1795   0.926  0.916
REMARK   3    19    1.36 -    1.34    1.00     4660   270  0.1710 0.2100   0.912  0.883
REMARK   3    20    1.34 -    1.32    1.00     4694   228  0.1876 0.2136   0.900  0.835
REMARK   3    21    1.32 -    1.30    1.00     4670   218  0.1981 0.2415   0.882  0.861
REMARK   3    22    1.30 -    1.28    1.00     4698   227  0.2115 0.2677   0.861  0.795
REMARK   3    23    1.28 -    1.26    1.00     4690   203  0.2160 0.2350   0.861  0.854
REMARK   3    24    1.26 -    1.24    1.00     4685   241  0.2187 0.2312   0.852  0.832
REMARK   3    25    1.24 -    1.22    1.00     4633   257  0.2326 0.2409   0.836  0.821
REMARK   3    26    1.22 -    1.21    1.00     4686   221  0.2251 0.2556   0.837  0.782
REMARK   3    27    1.21 -    1.19    1.00     4671   228  0.2362 0.2612   0.811  0.785
REMARK   3    28    1.19 -    1.18    1.00     4727   235  0.2476 0.2711   0.776  0.691
REMARK   3    29    1.18 -    1.16    1.00     4676   249  0.2486 0.2555   0.785  0.750
REMARK   3    30    1.16 -    1.15    1.00     4703   233  0.2661 0.2874   0.748  0.743
REMARK   3  
REMARK   3  BULK SOLVENT MODELLING.
REMARK   3   METHOD USED        : FLAT BULK SOLVENT MODEL
REMARK   3   SOLVENT RADIUS     : 1.10    
REMARK   3   SHRINKAGE RADIUS   : 0.90    
REMARK   3   GRID STEP FACTOR   : 4.00    
REMARK   3  
REMARK   3  ERROR ESTIMATES.
REMARK   3   COORDINATE ERROR (MAXIMUM-LIKELIHOOD BASED)     : 0.12    
REMARK   3   PHASE ERROR (DEGREES, MAXIMUM-LIKELIHOOD BASED) : 16.46   
REMARK   3  
REMARK   3  STRUCTURE FACTORS CALCULATION ALGORITHM : FFT
REMARK   3  B VALUES.
REMARK   3   FROM WILSON PLOT           (A**2) : 11.54   
REMARK   3  
REMARK   3  GEOMETRY RESTRAINTS LIBRARY: GEOSTD + MONOMER LIBRARY + CDL V1.2
REMARK   3  DEVIATIONS FROM IDEAL VALUES - RMSD. RMSZ FOR BONDS AND ANGLES.
REMARK   3    BOND      :  0.006   0.060   2116  Z= 0.288
REMARK   3    ANGLE     :  0.952   4.756   2939  Z= 0.544
REMARK   3    CHIRALITY :  0.082   0.328    326
REMARK   3    PLANARITY :  0.010   0.067    404
REMARK   3    DIHEDRAL  :  7.920  60.656    327
REMARK   3    MIN NONBONDED DISTANCE : 1.894
REMARK   3  
REMARK   3  MOLPROBITY STATISTICS.
REMARK   3    ALL-ATOM CLASHSCORE : 3.47
REMARK   3    RAMACHANDRAN PLOT:
REMARK   3      OUTLIERS :  0.43 %
REMARK   3      ALLOWED  :  1.30 %
REMARK   3      FAVORED  : 98.26 %
REMARK   3    ROTAMER OUTLIERS :  0.92 %
REMARK   3    CBETA DEVIATIONS :  0.00 %
REMARK   3    PEPTIDE PLANE:
REMARK   3      CIS-PROLINE     : 0.00 %
REMARK   3      CIS-GENERAL     : 0.00 %
REMARK   3      TWISTED PROLINE : 0.00 %
REMARK   3      TWISTED GENERAL : 0.00 %
REMARK   3  
REMARK   3  RAMA-Z (RAMACHANDRAN PLOT Z-SCORE):
REMARK   3  INTERPRETATION: BAD |RAMA-Z| > 3; SUSPICIOUS 2 < |RAMA-Z| < 3; GOOD |RAMA-Z| < 2.
REMARK   3  SCORES FOR WHOLE/HELIX/SHEET/LOOP ARE SCALED INDEPENDENTLY;
REMARK   3  THEREFORE, THE VALUES ARE NOT RELATED IN A SIMPLE MANNER.
REMARK   3    WHOLE: -0.57 (0.43), RESIDUES: 306
REMARK   3    HELIX:  0.05 (0.50), RESIDUES: 98
REMARK   3    SHEET: -0.44 (0.49), RESIDUES: 69
REMARK   3    LOOP : -0.51 (0.49), RESIDUES: 139
REMARK   3  
REMARK   3                  min    max   mean <Bi,j>   iso aniso
REMARK   3     Overall:    7.89  55.37  17.38   1.33     1  2368
REMARK   3     Protein:    7.89  54.86  15.12   1.32     0  2016
REMARK   3     Water:      9.42  55.37  31.41    N/A     0   325
REMARK   3     Other:      9.08  35.23  17.05    N/A     1    27
REMARK   3     Chain  A:   7.89  54.86  15.15    N/A     0  2041
REMARK   3     Chain  C:   9.08  10.27   9.68    N/A     0     2
REMARK   3     Chain  B:  18.44  18.44  18.44    N/A     1     0
REMARK   3     Chain  S:   9.42  55.37  31.41    N/A     0   325
REMARK   3     Histogram:
REMARK   3         Values      Number of atoms
REMARK   3       7.89 - 12.64       937
REMARK   3      12.64 - 17.39       655
REMARK   3      17.39 - 22.14       312
REMARK   3      22.14 - 26.88       134
REMARK   3      26.88 - 31.63       107
REMARK   3      31.63 - 36.38        76
REMARK   3      36.38 - 41.12        51
REMARK   3      41.12 - 45.87        52
REMARK   3      45.87 - 50.62        31
REMARK   3      50.62 - 55.37        14
REMARK   3  
REMARK   3
LINK        ZN  A ZN C   2                 NE2 HIS A 240 
LINK        ZN  A ZN C   2                 SG  CYS A 198 
CRYST1   39.400   67.776   40.210  90.00  93.42  90.00 P 1 21 1
SCALE1      0.025381  0.000000  0.001517        0.00000
SCALE2      0.000000  0.014754  0.000000        0.00000
SCALE3      0.000000  0.000000  0.024914        0.00000
ATOM      1  N   SER A  30       2.525  -9.295   8.026  1.00 32.67           N
ANISOU    1  N   SER A  30     3712   3359   5344   -157     -5     79       N
ATOM      2  CA  SER A  30       3.718  -8.533   7.662  1.00 32.65           C
ANISOU    2  CA  SER A  30     3725   3329   5352   -127    -28    -18       C
ATOM      3  C   SER A  30       3.364  -7.215   6.965  1.00 31.19           C
ANISOU    3  C   SER A  30     3325   3264   5263   -295   -139   -280       C
ATOM      4  O   SER A  30       4.004  -6.821   5.990  1.00 29.75           O
ANISOU    4  O   SER A  30     3154   3125   5024   -712   -247   -374       O
ATOM      5  CB  SER A  30       4.611  -9.382   6.749  1.00 33.86           C
ANISOU    5  CB  SER A  30     4070   3408   5389     46   -187     92       C
ATOM      6  OG  SER A  30       5.256 -10.416   7.475  1.00 33.20           O
ANISOU    6  OG  SER A  30     3982   3404   5230    141   -672    169       O
ATOM      7  HA  SER A  30       4.207  -8.309   8.469  1.00 39.18           H
ATOM      8  HB2 SER A  30       4.062  -9.780   6.056  1.00 40.63           H
ATOM      9  HB3 SER A  30       5.286  -8.810   6.351  1.00 40.63           H
ATOM     10  HG  SER A  30       5.754 -10.859   6.963  1.00 39.84           H
ATOM     11  N   GLY A  31       2.345  -6.522   7.473  1.00 30.63           N
ANISOU   11  N   GLY A  31     2959   3222   5455   -174     41   -295       N
ATOM     12  CA  GLY A  31       1.941  -5.230   6.962  1.00 30.36           C
ANISOU   12  CA  GLY A  31     2820   3245   5470   -251    343   -304       C
ATOM     13  C   GLY A  31       0.625  -5.236   6.202  1.00 29.40           C
ANISOU   13  C   GLY A  31     2587   3227   5359   -225    796   -414       C
ATOM     14  O   GLY A  31      -0.043  -4.198   6.142  1.00 29.34           O
ANISOU   14  O   GLY A  31     2572   3174   5402   -100    769   -522       O
ATOM     15  H   GLY A  31       1.864  -6.795   8.133  1.00 36.75           H
ATOM     16  HA2 GLY A  31       1.852  -4.614   7.705  1.00 36.43           H
ATOM     17  HA3 GLY A  31       2.629  -4.903   6.361  1.00 36.43           H
ATOM     18  N   GLU A  32       0.254  -6.364   5.601  1.00 27.78           N
ANISOU   18  N   GLU A  32     2351   3194   5009   -275   1246   -469       N
ATOM     19  CA  GLU A  32      -1.043  -6.471   4.946  1.00 26.60           C
ANISOU   19  CA  GLU A  32     2339   3113   4655   -261   1470   -417       C
ATOM     20  C   GLU A  32      -2.159  -6.500   5.985  1.00 22.25           C
ANISOU   20  C   GLU A  32     1957   2800   3696    -66   1243   -165       C
ATOM     21  O   GLU A  32      -1.928  -6.778   7.164  1.00 24.01           O
ANISOU   21  O   GLU A  32     2166   2952   4005     82    679    -52       O
ATOM     22  CB  GLU A  32      -1.119  -7.767   4.143  1.00 30.40           C
ANISOU   22  CB  GLU A  32     3099   3488   4963   -303   1752   -666       C
ATOM     23  CG  GLU A  32      -0.265  -7.792   2.903  1.00 35.16           C
ANISOU   23  CG  GLU A  32     4114   3812   5431   -503   1839   -553       C
ATOM     24  CD  GLU A  32      -0.428  -6.522   2.107  1.00 38.93           C
ANISOU   24  CD  GLU A  32     4937   4106   5750   -605   1717   -445       C
ATOM     25  OE1 GLU A  32      -1.449  -6.429   1.389  1.00 40.28           O
ANISOU   25  OE1 GLU A  32     5291   4252   5760   -535   1484   -552       O
ATOM     26  OE2 GLU A  32       0.436  -5.622   2.216  1.00 40.40           O
ANISOU   26  OE2 GLU A  32     5111   4212   6027   -722   1797   -251       O
ATOM     27  H   GLU A  32       0.733  -7.077   5.559  1.00 33.33           H
ATOM     28  HA  GLU A  32      -1.165  -5.711   4.356  1.00 31.92           H
ATOM     29  HB2 GLU A  32      -0.831  -8.498   4.711  1.00 36.48           H
ATOM     30  HB3 GLU A  32      -2.039  -7.904   3.866  1.00 36.48           H
ATOM     31  HG2 GLU A  32       0.668  -7.879   3.155  1.00 42.19           H
ATOM     32  HG3 GLU A  32      -0.528  -8.541   2.345  1.00 42.19           H
ATOM     33  N   TYR A  33      -3.394  -6.237   5.540  1.00 17.92           N
ANISOU   33  N   TYR A  33     1806   2258   2746   -105    764   -105       N
ATOM     34  CA  TYR A  33      -4.520  -6.279   6.475  1.00 14.95           C
ANISOU   34  CA  TYR A  33     1677   1935   2069   -137    449    -12       C
ATOM     35  C   TYR A  33      -4.723  -7.725   6.929  1.00 15.96           C
ANISOU   35  C   TYR A  33     1734   1851   2479     -0    477    -52       C
ATOM     36  O   TYR A  33      -4.775  -8.626   6.082  1.00 18.79           O
ANISOU   36  O   TYR A  33     2093   1944   3104   -106    748   -343       O
ATOM     37  CB  TYR A  33      -5.813  -5.720   5.875  1.00 13.83           C
ANISOU   37  CB  TYR A  33     1856   1846   1553     16    385     27       C
ATOM     38  CG  TYR A  33      -6.795  -5.352   6.965  1.00 12.28           C
ANISOU   38  CG  TYR A  33     1629   1706   1329    -27    215      1       C
ATOM     39  CD1 TYR A  33      -6.676  -4.149   7.630  1.00 11.64           C
ANISOU   39  CD1 TYR A  33     1716   1590   1117    -85    263    -48       C
ATOM     40  CD2 TYR A  33      -7.808  -6.213   7.358  1.00 12.37           C
ANISOU   40  CD2 TYR A  33     1890   1636   1174     -4    112   -160       C
ATOM     41  CE1 TYR A  33      -7.535  -3.798   8.637  1.00 11.13           C
ANISOU   41  CE1 TYR A  33     1632   1554   1044   -148    110   -194       C
ATOM     42  CE2 TYR A  33      -8.683  -5.870   8.367  1.00 10.92           C
ANISOU   42  CE2 TYR A  33     1537   1479   1135     84     59    -69       C
ATOM     43  CZ  TYR A  33      -8.536  -4.663   9.004  1.00 10.75           C
ANISOU   43  CZ  TYR A  33     1664   1494    925    -52    144    -61       C
ATOM     44  OH  TYR A  33      -9.378  -4.286  10.020  1.00 10.42           O
ANISOU   44  OH  TYR A  33     1472   1331   1155    -46     35    103       O
ATOM     45  H   TYR A  33      -3.599  -6.039   4.729  1.00 21.51           H
ATOM     46  HA  TYR A  33      -4.315  -5.714   7.237  1.00 17.94           H
ATOM     47  HB2 TYR A  33      -5.612  -4.924   5.359  1.00 16.60           H
ATOM     48  HB3 TYR A  33      -6.221  -6.391   5.306  1.00 16.60           H
ATOM     49  HD1 TYR A  33      -5.997  -3.562   7.388  1.00 13.97           H
ATOM     50  HD2 TYR A  33      -7.899  -7.036   6.933  1.00 14.85           H
ATOM     51  HE1 TYR A  33      -7.441  -2.980   9.069  1.00 13.36           H
ATOM     52  HE2 TYR A  33      -9.366  -6.451   8.613  1.00 13.11           H
ATOM     53  HH  TYR A  33      -9.921  -4.904  10.188  1.00 12.50           H
ATOM     54  N   PRO A  34      -4.805  -7.990   8.240  1.00 16.66           N
ANISOU   54  N   PRO A  34     1743   1852   2735      5    706    457       N
ATOM     55  CA  PRO A  34      -4.866  -9.381   8.708  1.00 18.67           C
ANISOU   55  CA  PRO A  34     1941   2054   3098    -25    412    423       C
ATOM     56  C   PRO A  34      -6.179 -10.050   8.358  1.00 18.63           C
ANISOU   56  C   PRO A  34     1919   1981   3179     78    601    300       C
ATOM     57  O   PRO A  34      -7.250  -9.436   8.389  1.00 17.38           O
ANISOU   57  O   PRO A  34     1750   1841   3012    -20    449    335       O
ATOM     58  CB  PRO A  34      -4.714  -9.272  10.233  1.00 21.14           C
ANISOU   58  CB  PRO A  34     2401   2307   3324   -299    186    706       C
ATOM     59  CG  PRO A  34      -4.436  -7.891  10.542  1.00 21.24           C
ANISOU   59  CG  PRO A  34     2750   2302   3019    426    288    572       C
ATOM     60  CD  PRO A  34      -4.657  -7.029   9.344  1.00 18.37           C
ANISOU   60  CD  PRO A  34     2227   2020   2733    369    605    586       C
ATOM     61  HA  PRO A  34      -4.126  -9.883   8.332  1.00 22.40           H
ATOM     62  HB2 PRO A  34      -5.539  -9.554  10.658  1.00 25.36           H
ATOM     63  HB3 PRO A  34      -3.981  -9.837  10.523  1.00 25.36           H
ATOM     64  HG2 PRO A  34      -5.028  -7.611  11.258  1.00 25.49           H
ATOM     65  HG3 PRO A  34      -3.512  -7.819  10.828  1.00 25.49           H
ATOM     66  HD2 PRO A  34      -5.462  -6.498   9.447  1.00 22.04           H
ATOM     67  HD3 PRO A  34      -3.894  -6.449   9.194  1.00 22.04           H
ATOM     68  N  ATHR A  35      -6.090 -11.313   7.952  0.49 23.25           N
ANISOU   68  N  ATHR A  35     2639   2155   4040    172    855     59       N
ATOM     69  CA ATHR A  35      -7.247 -12.113   7.568  0.49 26.66           C
ANISOU   69  CA ATHR A  35     3322   2295   4513    269   1196    -62       C
ATOM     70  C  ATHR A  35      -7.291 -13.373   8.425  0.49 28.64           C
ANISOU   70  C  ATHR A  35     3913   2404   4565    460   1428   -294       C
ATOM     71  O  ATHR A  35      -6.368 -13.660   9.192  0.49 29.59           O
ANISOU   71  O  ATHR A  35     4121   2388   4733    420   1469   -358       O
ATOM     72  CB ATHR A  35      -7.222 -12.467   6.073  0.49 27.47           C
ANISOU   72  CB ATHR A  35     3383   2271   4782    228   1297    125       C
ATOM     73  OG1ATHR A  35      -6.176 -13.408   5.805  0.49 27.77           O
ANISOU   73  OG1ATHR A  35     3431   2219   4903    367   1442    232       O
ATOM     74  CG2ATHR A  35      -7.013 -11.221   5.228  0.49 27.51           C
ANISOU   74  CG2ATHR A  35     3370   2241   4844    124   1270    108       C
ATOM     75  H  ATHR A  35      -5.347 -11.741   7.890  0.49 27.90           H
ATOM     76  HA ATHR A  35      -8.057 -11.604   7.728  0.49 31.99           H
ATOM     77  HB ATHR A  35      -8.073 -12.862   5.829  0.49 32.96           H
ATOM     78  HG1ATHR A  35      -5.429 -13.062   5.972  0.49 33.33           H
ATOM     79 HG21ATHR A  35      -7.147 -11.430   4.290  0.49 33.02           H
ATOM     80 HG22ATHR A  35      -7.643 -10.532   5.490  0.49 33.02           H
ATOM     81 HG23ATHR A  35      -6.111 -10.885   5.349  0.49 33.02           H
ATOM     82  N  BTHR A  35      -6.078 -11.352   8.119  0.51 17.89           N
ANISOU   82  N  BTHR A  35     1980   1981   2836    250    350    149       N
ATOM     83  CA BTHR A  35      -7.213 -12.214   7.871  0.51 16.05           C
ANISOU   83  CA BTHR A  35     2031   1932   2134    316    291    124       C
ATOM     84  C  BTHR A  35      -7.152 -13.378   8.848  0.51 13.53           C
ANISOU   84  C  BTHR A  35     1738   1687   1716    534    140    -47       C
ATOM     85  O  BTHR A  35      -6.214 -13.511   9.644  0.51 13.47           O
ANISOU   85  O  BTHR A  35     1910   1679   1531    428     21   -412       O
ATOM     86  CB BTHR A  35      -7.193 -12.738   6.431  0.51 16.35           C
ANISOU   86  CB BTHR A  35     2274   2071   1868    286    290    177       C
ATOM     87  OG1BTHR A  35      -6.321 -13.874   6.356  0.51 16.74           O
ANISOU   87  OG1BTHR A  35     2463   2158   1738    388    343    157       O
ATOM     88  CG2BTHR A  35      -6.715 -11.665   5.453  0.51 15.93           C
ANISOU   88  CG2BTHR A  35     2141   2020   1890    328     73    328       C
ATOM     89  H  BTHR A  35      -5.328 -11.772   8.095  0.51 21.46           H
ATOM     90  HA BTHR A  35      -8.034 -11.717   8.014  0.51 19.25           H
ATOM     91  HB BTHR A  35      -8.093 -12.991   6.171  0.51 19.62           H
ATOM     92  HG1BTHR A  35      -5.552 -13.665   6.623  0.51 20.08           H
ATOM     93 HG21BTHR A  35      -6.864 -11.959   4.540  0.51 19.11           H
ATOM     94 HG22BTHR A  35      -7.203 -10.840   5.602  0.51 19.11           H
ATOM     95 HG23BTHR A  35      -5.768 -11.499   5.580  0.51 19.11           H
ATOM     96  N  AVAL A  36      -8.387 -14.127   8.294  0.49 30.96           N
ANISOU   96  N  AVAL A  36     4610   2624   4528    556   1406   -447       N
ATOM     97  CA AVAL A  36      -8.606 -15.279   9.172  0.49 33.16           C
ANISOU   97  CA AVAL A  36     5120   2954   4526    556   1359   -327       C
ATOM     98  C  AVAL A  36      -7.386 -16.191   9.188  0.49 34.59           C
ANISOU   98  C  AVAL A  36     5455   3158   4528    627   1304   -163       C
ATOM     99  O  AVAL A  36      -6.922 -16.621  10.251  0.49 35.44           O
ANISOU   99  O  AVAL A  36     5617   3245   4603    645   1344   -125       O
ATOM    100  CB AVAL A  36      -9.879 -16.048   8.770  0.49 33.93           C
ANISOU  100  CB AVAL A  36     5272   2998   4622    546   1281   -422       C
ATOM    101  CG1AVAL A  36     -11.122 -15.233   9.096  0.49 34.39           C
ANISOU  101  CG1AVAL A  36     5268   3030   4769    620   1171   -387       C
ATOM    102  CG2AVAL A  36      -9.844 -16.439   7.293  0.49 34.40           C
ANISOU  102  CG2AVAL A  36     5386   3009   4676    541   1231   -460       C
ATOM    103  H  AVAL A  36      -9.009 -13.995   7.714  0.49 37.15           H
ATOM    104  HA AVAL A  36      -8.736 -14.943  10.072  0.49 39.79           H
ATOM    105  HB AVAL A  36      -9.920 -16.870   9.284  0.49 40.71           H
ATOM    106 HG11AVAL A  36     -11.857 -15.543   8.543  0.49 41.27           H
ATOM    107 HG12AVAL A  36     -11.341 -15.353  10.034  0.49 41.27           H
ATOM    108 HG13AVAL A  36     -10.943 -14.298   8.915  0.49 41.27           H
ATOM    109 HG21AVAL A  36     -10.701 -16.820   7.046  0.49 41.28           H
ATOM    110 HG22AVAL A  36      -9.668 -15.647   6.761  0.49 41.28           H
ATOM    111 HG23AVAL A  36      -9.140 -17.092   7.156  0.49 41.28           H
ATOM    112  N  BVAL A  36      -8.171 -14.236   8.787  0.51 14.36           N
ANISOU  112  N  BVAL A  36     2319   1577   1562    423   -122   -171       N
ATOM    113  CA BVAL A  36      -8.181 -15.427   9.623  0.51 15.68           C
ANISOU  113  CA BVAL A  36     2629   1703   1626    524     27    198       C
ATOM    114  C  BVAL A  36      -6.956 -16.286   9.376  0.51 16.17           C
ANISOU  114  C  BVAL A  36     2797   1823   1525    631    199     65       C
ATOM    115  O  BVAL A  36      -6.576 -17.088  10.235  0.51 17.44           O
ANISOU  115  O  BVAL A  36     2798   1886   1942    877    151    159       O
ATOM    116  CB BVAL A  36      -9.467 -16.247   9.399  0.51 16.99           C
ANISOU  116  CB BVAL A  36     3010   1625   1822    302    -88    403       C
ATOM    117  CG1BVAL A  36     -10.694 -15.421   9.771  0.51 17.32           C
ANISOU  117  CG1BVAL A  36     3028   1696   1858    453     12    546       C
ATOM    118  CG2BVAL A  36      -9.541 -16.744   7.962  0.51 18.57           C
ANISOU  118  CG2BVAL A  36     3239   1654   2162    250   -320    420       C
ATOM    119  H  BVAL A  36      -8.857 -14.149   8.275  0.51 17.23           H
ATOM    120  HA BVAL A  36      -8.172 -15.139  10.549  0.51 18.82           H
ATOM    121  HB BVAL A  36      -9.454 -17.027   9.976  0.51 20.39           H
ATOM    122 HG11BVAL A  36     -11.489 -15.963   9.647  0.51 20.79           H
ATOM    123 HG12BVAL A  36     -10.622 -15.148  10.699  0.51 20.79           H
ATOM    124 HG13BVAL A  36     -10.734 -14.639   9.198  0.51 20.79           H
ATOM    125 HG21BVAL A  36     -10.412 -17.145   7.811  0.51 22.28           H
ATOM    126 HG22BVAL A  36      -9.414 -15.993   7.361  0.51 22.28           H
ATOM    127 HG23BVAL A  36      -8.844 -17.403   7.820  0.51 22.28           H
ATOM    128  N  AASN A  37      -6.847 -16.504   8.006  0.49 34.75           N
ANISOU  128  N  AASN A  37     5482   3256   4465    683   1313    -36       N
ATOM    129  CA AASN A  37      -5.787 -17.504   7.926  0.49 34.82           C
ANISOU  129  CA AASN A  37     5391   3311   4527    767   1198    101       C
ATOM    130  C  AASN A  37      -4.530 -17.079   8.671  0.49 33.23           C
ANISOU  130  C  AASN A  37     5069   3120   4437    811   1091    428       C
ATOM    131  O  AASN A  37      -3.689 -17.932   8.979  0.49 33.64           O
ANISOU  131  O  AASN A  37     5114   3127   4543    863   1049    518       O
ATOM    132  CB AASN A  37      -5.468 -17.832   6.466  0.49 36.63           C
ANISOU  132  CB AASN A  37     5640   3540   4740    787   1160    -28       C
ATOM    133  CG AASN A  37      -6.541 -18.690   5.815  0.49 38.24           C
ANISOU  133  CG AASN A  37     5868   3738   4925    756   1180   -107       C
ATOM    134  OD1AASN A  37      -7.490 -19.120   6.473  0.49 38.85           O
ANISOU  134  OD1AASN A  37     5966   3814   4980    755   1273   -154       O
ATOM    135  ND2AASN A  37      -6.390 -18.948   4.521  0.49 38.76           N
ANISOU  135  ND2AASN A  37     5938   3815   4975    757   1124    -91       N
ATOM    136  H  AASN A  37      -7.075 -16.158   7.253  0.49 41.69           H
ATOM    137  HA AASN A  37      -6.105 -18.322   8.339  0.49 41.78           H
ATOM    138  HB2AASN A  37      -5.397 -17.006   5.963  0.49 43.96           H
ATOM    139  HB3AASN A  37      -4.629 -18.318   6.426  0.49 43.96           H
ATOM    140 HD21AASN A  37      -6.971 -19.429   4.108  0.49 46.51           H
ATOM    141 HD22AASN A  37      -5.712 -18.635   4.096  0.49 46.51           H
ATOM    142  N  BASN A  37      -6.330 -16.154   8.212  0.51 15.22           N
ANISOU  142  N  BASN A  37     2668   1759   1358    575    405   -124       N
ATOM    143  CA BASN A  37      -5.179 -16.978   7.891  0.51 17.10           C
ANISOU  143  CA BASN A  37     2679   2123   1695    587    229   -121       C
ATOM    144  C  BASN A  37      -3.883 -16.457   8.489  0.51 17.41           C
ANISOU  144  C  BASN A  37     2258   2192   2166    612    -87    -46       C
ATOM    145  O  BASN A  37      -2.896 -17.199   8.501  0.51 19.09           O
ANISOU  145  O  BASN A  37     2352   2218   2681    767   -116     41       O
ATOM    146  CB BASN A  37      -5.074 -17.115   6.374  0.51 19.05           C
ANISOU  146  CB BASN A  37     3075   2381   1784    432    442   -144       C
ATOM    147  CG BASN A  37      -6.316 -17.739   5.774  0.51 22.72           C
ANISOU  147  CG BASN A  37     3775   2620   2237    278    352   -229       C
ATOM    148  OD1BASN A  37      -6.762 -18.795   6.220  0.51 23.98           O
ANISOU  148  OD1BASN A  37     3972   2668   2471     57    412   -433       O
ATOM    149  ND2BASN A  37      -6.897 -17.077   4.780  0.51 24.62           N
ANISOU  149  ND2BASN A  37     4054   2796   2506    305    110   -101       N
ATOM    150  H  BASN A  37      -6.553 -15.595   7.597  0.51 18.27           H
ATOM    151  HA BASN A  37      -5.303 -17.868   8.255  0.51 20.52           H
ATOM    152  HB2BASN A  37      -4.956 -16.236   5.982  0.51 22.86           H
ATOM    153  HB3BASN A  37      -4.315 -17.680   6.157  0.51 22.86           H
ATOM    154 HD21BASN A  37      -7.605 -17.394   4.409  0.51 29.54           H
ATOM    155 HD22BASN A  37      -6.565 -16.332   4.508  0.51 29.54           H
ATOM    156  N  AGLU A  38      -4.375 -15.791   8.964  0.49 30.86           N
ANISOU  156  N  AGLU A  38     4612   2857   4256    763   1033    705       N
ATOM    157  CA AGLU A  38      -3.302 -15.331   9.830  0.49 29.96           C
ANISOU  157  CA AGLU A  38     4378   2698   4307    661    908    873       C
ATOM    158  C  AGLU A  38      -3.758 -15.131  11.267  0.49 27.63           C
ANISOU  158  C  AGLU A  38     3947   2405   4148    438    824    966       C
ATOM    159  O  AGLU A  38      -2.929 -14.799  12.123  0.49 29.02           O
ANISOU  159  O  AGLU A  38     4190   2456   4379    251    810   1147       O
ATOM    160  CB AGLU A  38      -2.686 -14.030   9.306  0.49 30.85           C
ANISOU  160  CB AGLU A  38     4492   2861   4366    723    853    946       C
ATOM    161  CG AGLU A  38      -2.040 -14.148   7.941  0.49 31.36           C
ANISOU  161  CG AGLU A  38     4537   2980   4398    812    752    973       C
ATOM    162  CD AGLU A  38      -3.043 -14.003   6.821  0.49 31.46           C
ANISOU  162  CD AGLU A  38     4534   3050   4369    924    580   1038       C
ATOM    163  OE1AGLU A  38      -3.720 -12.955   6.770  0.49 31.40           O
ANISOU  163  OE1AGLU A  38     4466   3115   4352    950    574    986       O
ATOM    164  OE2AGLU A  38      -3.151 -14.934   5.993  0.49 32.17           O
ANISOU  164  OE2AGLU A  38     4662   3084   4477    944    428   1122       O
ATOM    165  H  AGLU A  38      -4.884 -15.163   8.670  0.49 37.03           H
ATOM    166  HA AGLU A  38      -2.601 -16.002   9.821  0.49 35.95           H
ATOM    167  HB2AGLU A  38      -3.385 -13.361   9.243  0.49 37.01           H
ATOM    168  HB3AGLU A  38      -2.003 -13.739   9.929  0.49 37.01           H
ATOM    169  HG2AGLU A  38      -1.375 -13.449   7.843  0.49 37.63           H
ATOM    170  HG3AGLU A  38      -1.621 -15.019   7.861  0.49 37.63           H
ATOM    171  N  BGLU A  38      -3.863 -15.224   8.998  0.51 16.91           N
ANISOU  171  N  BGLU A  38     1999   2262   2163    642    -91   -169       N
ATOM    172  CA BGLU A  38      -2.650 -14.653   9.573  0.51 18.67           C
ANISOU  172  CA BGLU A  38     2170   2353   2569    353   -174    -21       C
ATOM    173  C  BGLU A  38      -2.782 -14.340  11.059  0.51 18.03           C
ANISOU  173  C  BGLU A  38     2154   2302   2394    -38   -215     28       C
ATOM    174  O  BGLU A  38      -1.871 -13.737  11.642  0.51 20.85           O
ANISOU  174  O  BGLU A  38     2513   2554   2854   -272   -151    -70       O
ATOM    175  CB BGLU A  38      -2.226 -13.384   8.827  0.51 21.49           C
ANISOU  175  CB BGLU A  38     2519   2560   3088    302    -84    -44       C
ATOM    176  CG BGLU A  38      -1.807 -13.599   7.387  0.51 23.41           C
ANISOU  176  CG BGLU A  38     2693   2731   3471    418     96   -143       C
ATOM    177  CD BGLU A  38      -2.969 -13.506   6.427  0.51 24.63           C
ANISOU  177  CD BGLU A  38     2769   2829   3760    586    199   -275       C
ATOM    178  OE1BGLU A  38      -3.762 -12.548   6.555  0.51 23.53           O
ANISOU  178  OE1BGLU A  38     2430   2774   3736    681    335   -435       O
ATOM    179  OE2BGLU A  38      -3.075 -14.376   5.535  0.51 26.16           O
ANISOU  179  OE2BGLU A  38     3059   2964   3917    618    214   -223       O
ATOM    180  H  BGLU A  38      -4.543 -14.699   9.022  0.51 20.29           H
ATOM    181  HA BGLU A  38      -1.946 -15.311   9.467  0.51 22.40           H
ATOM    182  HB2BGLU A  38      -2.973 -12.766   8.824  0.51 25.79           H
ATOM    183  HB3BGLU A  38      -1.472 -12.991   9.294  0.51 25.79           H
ATOM    184  HG2BGLU A  38      -1.158 -12.922   7.141  0.51 28.09           H
ATOM    185  HG3BGLU A  38      -1.415 -14.482   7.300  0.51 28.09           H
ATOM    186  N  AILE A  39      -5.038 -15.328  11.558  0.49 24.26           N
ANISOU  186  N  AILE A  39     3307   2087   3823    564    826    776       N
ATOM    187  CA AILE A  39      -5.582 -15.134  12.893  0.49 19.76           C
ANISOU  187  CA AILE A  39     2439   1775   3294    414    735    693       C
ATOM    188  C  AILE A  39      -6.262 -16.421  13.347  0.49 15.87           C
ANISOU  188  C  AILE A  39     1713   1553   2763    371    515    658       C
ATOM    189  O  AILE A  39      -7.407 -16.704  12.985  0.49 12.59           O
ANISOU  189  O  AILE A  39     1334   1269   2182    215    151    525       O
ATOM    190  CB AILE A  39      -6.537 -13.929  12.967  0.49 18.08           C
ANISOU  190  CB AILE A  39     2100   1611   3157    354    931    661       C
ATOM    191  CG1AILE A  39      -5.931 -12.709  12.268  0.49 18.92           C
ANISOU  191  CG1AILE A  39     2381   1583   3225    426   1069    544       C
ATOM    192  CG2AILE A  39      -6.822 -13.577  14.424  0.49 18.92           C
ANISOU  192  CG2AILE A  39     2204   1705   3282    202    676    676       C
ATOM    193  CD1AILE A  39      -6.900 -11.538  12.117  0.49 19.06           C
ANISOU  193  CD1AILE A  39     2482   1603   3158    507   1159    440       C
ATOM    194  H  AILE A  39      -5.625 -15.581  10.982  0.49 29.11           H
ATOM    195  HA AILE A  39      -4.844 -14.962  13.499  0.49 23.71           H
ATOM    196  HB AILE A  39      -7.360 -14.175  12.518  0.49 21.69           H
ATOM    197 HG12AILE A  39      -5.171 -12.399  12.785  0.49 22.70           H
ATOM    198 HG13AILE A  39      -5.644 -12.970  11.379  0.49 22.70           H
ATOM    199 HG21AILE A  39      -7.417 -12.811  14.453  0.49 22.71           H
ATOM    200 HG22AILE A  39      -7.241 -14.337  14.856  0.49 22.71           H
ATOM    201 HG23AILE A  39      -5.986 -13.364  14.867  0.49 22.71           H
ATOM    202 HD11AILE A  39      -6.593 -10.801  12.668  0.49 22.87           H
ATOM    203 HD12AILE A  39      -6.926 -11.267  11.186  0.49 22.87           H
ATOM    204 HD13AILE A  39      -7.783 -11.820  12.405  0.49 22.87           H
ATOM    205  N  BILE A  39      -3.883 -14.716  11.692  0.51 14.90           N
ANISOU  205  N  BILE A  39     1888   1860   1912   -155   -299    123       N
ATOM    206  CA BILE A  39      -4.080 -14.476  13.118  0.51 13.44           C
ANISOU  206  CA BILE A  39     1938   1529   1640    -38    114     36       C
ATOM    207  C  BILE A  39      -3.968 -15.819  13.832  0.51 13.67           C
ANISOU  207  C  BILE A  39     1894   1472   1830    -96    299    134       C
ATOM    208  O  BILE A  39      -4.784 -16.714  13.581  0.51 13.57           O
ANISOU  208  O  BILE A  39     1850   1498   1810    -86    351    218       O
ATOM    209  CB BILE A  39      -5.433 -13.804  13.394  0.51 12.94           C
ANISOU  209  CB BILE A  39     2123   1364   1428    109    -43    -65       C
ATOM    210  CG1BILE A  39      -5.449 -12.415  12.744  0.51 13.21           C
ANISOU  210  CG1BILE A  39     2302   1364   1353    121   -128     11       C
ATOM    211  CG2BILE A  39      -5.666 -13.667  14.894  0.51 13.31           C
ANISOU  211  CG2BILE A  39     2158   1389   1511    209    244    -87       C
ATOM    212  CD1BILE A  39      -6.801 -11.729  12.770  0.51 13.72           C
ANISOU  212  CD1BILE A  39     2385   1384   1442    191    140    118       C
ATOM    213  H  BILE A  39      -4.542 -15.117  11.312  0.51 17.87           H
ATOM    214  HA BILE A  39      -3.380 -13.894  13.454  0.51 16.13           H
ATOM    215  HB BILE A  39      -6.137 -14.354  13.017  0.51 15.52           H
ATOM    216 HG12BILE A  39      -4.821 -11.845  13.215  0.51 15.85           H
ATOM    217 HG13BILE A  39      -5.183 -12.505  11.815  0.51 15.85           H
ATOM    218 HG21BILE A  39      -6.463 -13.134  15.042  0.51 15.97           H
ATOM    219 HG22BILE A  39      -5.782 -14.550  15.277  0.51 15.97           H
ATOM    220 HG23BILE A  39      -4.898 -13.231  15.294  0.51 15.97           H
ATOM    221 HD11BILE A  39      -6.773 -10.955  12.187  0.51 16.46           H
ATOM    222 HD12BILE A  39      -7.477 -12.352  12.462  0.51 16.46           H
ATOM    223 HD13BILE A  39      -6.996 -11.452  13.679  0.51 16.46           H
ATOM    224  N  APRO A  40      -5.578 -17.237  14.138  0.49 16.43           N
ANISOU  224  N  APRO A  40     1753   1550   2940    438    404    491       N
ATOM    225  CA APRO A  40      -6.275 -18.305  14.856  0.49 16.39           C
ANISOU  225  CA APRO A  40     1670   1533   3026    358    403    404       C
ATOM    226  C  APRO A  40      -7.310 -17.693  15.786  0.49 15.83           C
ANISOU  226  C  APRO A  40     1631   1432   2951    237    324    373       C
ATOM    227  O  APRO A  40      -7.140 -16.591  16.310  0.49 16.49           O
ANISOU  227  O  APRO A  40     1945   1323   2998     93    480    263       O
ATOM    228  CB APRO A  40      -5.153 -19.005  15.636  0.49 18.02           C
ANISOU  228  CB APRO A  40     2011   1572   3262    494    422    396       C
ATOM    229  CG APRO A  40      -3.878 -18.596  14.939  0.49 19.06           C
ANISOU  229  CG APRO A  40     2228   1652   3362    476    331    329       C
ATOM    230  CD APRO A  40      -4.129 -17.227  14.399  0.49 17.54           C
ANISOU  230  CD APRO A  40     1879   1645   3140    422    321    418       C
ATOM    231  HA APRO A  40      -6.686 -18.946  14.256  0.49 19.67           H
ATOM    232  HB2APRO A  40      -5.156 -18.706  16.558  0.49 21.62           H
ATOM    233  HB3APRO A  40      -5.276 -19.967  15.598  0.49 21.62           H
ATOM    234  HG2APRO A  40      -3.147 -18.585  15.576  0.49 22.87           H
ATOM    235  HG3APRO A  40      -3.684 -19.218  14.221  0.49 22.87           H
ATOM    236  HD2APRO A  40      -3.899 -16.548  15.053  0.49 21.05           H
ATOM    237  HD3APRO A  40      -3.630 -17.080  13.580  0.49 21.05           H
ATOM    238  N  BPRO A  40      -2.970 -16.018  14.692  0.51 13.66           N
ANISOU  238  N  BPRO A  40     1870   1413   1907   -105     96    141       N
ATOM    239  CA BPRO A  40      -2.868 -17.299  15.395  0.51 13.66           C
ANISOU  239  CA BPRO A  40     1804   1396   1992   -118    -52    129       C
ATOM    240  C  BPRO A  40      -4.096 -17.558  16.251  0.51 12.65           C
ANISOU  240  C  BPRO A  40     1854   1321   1633   -120    -38    194       C
ATOM    241  O  BPRO A  40      -4.780 -16.637  16.697  0.51 12.99           O
ANISOU  241  O  BPRO A  40     1879   1385   1670    -67    -96    277       O
ATOM    242  CB BPRO A  40      -1.611 -17.127  16.258  0.51 14.31           C
ANISOU  242  CB BPRO A  40     1785   1521   2130   -130    -32    183       C
ATOM    243  CG BPRO A  40      -0.770 -16.186  15.449  0.51 14.83           C
ANISOU  243  CG BPRO A  40     1769   1573   2291    -54      5    197       C
ATOM    244  CD BPRO A  40      -1.790 -15.169  14.963  0.51 13.98           C
ANISOU  244  CD BPRO A  40     1751   1444   2116    -62    -41    111       C
ATOM    245  HA BPRO A  40      -2.743 -18.031  14.771  0.51 16.39           H
ATOM    246  HB2BPRO A  40      -1.842 -16.745  17.119  0.51 17.17           H
ATOM    247  HB3BPRO A  40      -1.167 -17.981  16.382  0.51 17.17           H
ATOM    248  HG2BPRO A  40      -0.092 -15.771  16.006  0.51 17.79           H
ATOM    249  HG3BPRO A  40      -0.351 -16.653  14.709  0.51 17.79           H
ATOM    250  HD2BPRO A  40      -1.983 -14.511  15.649  0.51 16.77           H
ATOM    251  HD3BPRO A  40      -1.485 -14.726  14.156  0.51 16.77           H
ATOM    252  N  AVAL A  41      -8.410 -18.409  15.977  0.49 15.75           N
ANISOU  252  N  AVAL A  41     1721   1491   2773    244    -89    433       N
ATOM    253  CA AVAL A  41      -9.397 -17.948  16.934  0.49 14.39           C
ANISOU  253  CA AVAL A  41     1921   1305   2244    637    -24     18       C
ATOM    254  C  AVAL A  41      -8.755 -17.902  18.315  0.49 15.32           C
ANISOU  254  C  AVAL A  41     2167   1277   2376    416   -139   -177       C
ATOM    255  O  AVAL A  41      -8.157 -18.883  18.777  0.49 16.23           O
ANISOU  255  O  AVAL A  41     2600   1254   2314    349   -244   -141       O
ATOM    256  CB AVAL A  41     -10.606 -18.891  16.886  0.49 15.13           C
ANISOU  256  CB AVAL A  41     1985   1230   2533    -32   -216    -92       C
ATOM    257  CG1AVAL A  41     -11.673 -18.373  17.739  0.49 11.91           C
ANISOU  257  CG1AVAL A  41     1276    866   2385    144   -721   -472       C
ATOM    258  CG2AVAL A  41     -11.160 -19.033  15.478  0.49 15.94           C
ANISOU  258  CG2AVAL A  41     1930   1282   2843   -149   -214    -64       C
ATOM    259  H  AVAL A  41      -8.602 -19.145  15.576  0.49 18.90           H
ATOM    260  HA AVAL A  41      -9.697 -17.052  16.716  0.49 17.27           H
ATOM    261  HB AVAL A  41     -10.307 -19.762  17.193  0.49 18.15           H
ATOM    262 HG11AVAL A  41     -12.530 -18.636  17.367  0.49 14.30           H
ATOM    263 HG12AVAL A  41     -11.572 -18.741  18.630  0.49 14.30           H
ATOM    264 HG13AVAL A  41     -11.609 -17.406  17.771  0.49 14.30           H
ATOM    265 HG21AVAL A  41     -11.872 -19.692  15.484  0.49 19.12           H
ATOM    266 HG22AVAL A  41     -11.506 -18.174  15.188  0.49 19.12           H
ATOM    267 HG23AVAL A  41     -10.448 -19.320  14.886  0.49 19.12           H
ATOM    268  N  BVAL A  41      -4.359 -18.842  16.490  0.51 12.42           N
ANISOU  268  N  BVAL A  41     1966   1166   1586    -90    -49    168       N
ATOM    269  CA BVAL A  41      -5.566 -19.247  17.199  0.51 13.14           C
ANISOU  269  CA BVAL A  41     2112   1136   1744   -250     11     54       C
ATOM    270  C  BVAL A  41      -5.662 -18.524  18.534  0.51 13.19           C
ANISOU  270  C  BVAL A  41     2093   1224   1694   -229   -195     77       C
ATOM    271  O  BVAL A  41      -4.713 -18.510  19.325  0.51 15.45           O
ANISOU  271  O  BVAL A  41     2416   1384   2070    -19   -110    182       O
ATOM    272  CB BVAL A  41      -5.568 -20.777  17.379  0.51 15.38           C
ANISOU  272  CB BVAL A  41     2517   1168   2158   -176    137     52       C
ATOM    273  CG1BVAL A  41      -4.346 -21.228  18.186  0.51 17.48           C
ANISOU  273  CG1BVAL A  41     2941   1304   2398    -36    239    107       C
ATOM    274  CG2BVAL A  41      -6.857 -21.229  18.036  0.51 15.69           C
ANISOU  274  CG2BVAL A  41     2433   1104   2424   -192    254    -50       C
ATOM    275  H  BVAL A  41      -3.855 -19.496  16.251  0.51 14.90           H
ATOM    276  HA BVAL A  41      -6.339 -18.989  16.674  0.51 15.77           H
ATOM    277  HB BVAL A  41      -5.515 -21.198  16.506  0.51 18.45           H
ATOM    278 HG11BVAL A  41      -4.313 -22.197  18.193  0.51 20.98           H
ATOM    279 HG12BVAL A  41      -3.545 -20.873  17.771  0.51 20.98           H
ATOM    280 HG13BVAL A  41      -4.426 -20.893  19.093  0.51 20.98           H
ATOM    281 HG21BVAL A  41      -6.895 -22.198  18.023  0.51 18.82           H
ATOM    282 HG22BVAL A  41      -6.873 -20.910  18.952  0.51 18.82           H
ATOM    283 HG23BVAL A  41      -7.608 -20.862  17.544  0.51 18.82           H
ATOM    284  N  AGLY A  42      -8.863 -16.743  18.977  0.49 15.18           N
ANISOU  284  N  AGLY A  42     2240   1255   2271     80   -126   -221       N
ATOM    285  CA AGLY A  42      -8.238 -16.491  20.262  0.49 14.36           C
ANISOU  285  CA AGLY A  42     2073   1272   2111    138     30   -111       C
ATOM    286  C  AGLY A  42      -7.129 -15.457  20.238  0.49 15.65           C
ANISOU  286  C  AGLY A  42     2230   1375   2340    158     -2   -119       C
ATOM    287  O  AGLY A  42      -6.785 -14.915  21.297  0.49 14.76           O
ANISOU  287  O  AGLY A  42     2137   1389   2082    -45   -240   -171       O
ATOM    288  H  AGLY A  42      -9.311 -16.071  18.683  0.49 18.21           H
ATOM    289  HA2AGLY A  42      -8.917 -16.183  20.883  0.49 17.23           H
ATOM    290  HA3AGLY A  42      -7.861 -17.321  20.593  0.49 17.23           H
ATOM    291  N  BGLY A  42      -6.824 -17.927  18.793  0.51 12.98           N
ANISOU  291  N  BGLY A  42     2082   1250   1601    -92    -26     15       N
ATOM    292  CA BGLY A  42      -7.081 -17.251  20.047  0.51 14.25           C
ANISOU  292  CA BGLY A  42     2403   1241   1772    -45     93     96       C
ATOM    293  C  BGLY A  42      -6.420 -15.904  20.215  0.51 14.88           C
ANISOU  293  C  BGLY A  42     2588   1315   1751    -54     73    -39       C
ATOM    294  O  BGLY A  42      -6.426 -15.368  21.330  0.51 14.88           O
ANISOU  294  O  BGLY A  42     2614   1320   1720     90    158   -293       O
ATOM    295  H  BGLY A  42      -7.487 -17.904  18.245  0.51 15.58           H
ATOM    296  HA2BGLY A  42      -8.038 -17.118  20.134  0.51 17.10           H
ATOM    297  HA3BGLY A  42      -6.774 -17.819  20.771  0.51 17.10           H
ATOM    298  N  AGLU A  43      -6.563 -15.165  19.074  0.49 16.53           N
ANISOU  298  N  AGLU A  43     2388   1365   2526    243     58    118       N
ATOM    299  CA AGLU A  43      -5.484 -14.195  18.939  0.49 17.47           C
ANISOU  299  CA AGLU A  43     2537   1421   2679    251    104    184       C
ATOM    300  C  AGLU A  43      -6.066 -12.891  18.412  0.49 15.70           C
ANISOU  300  C  AGLU A  43     2316   1380   2270     39    148    196       C
ATOM    301  O  AGLU A  43      -7.149 -12.878  17.822  0.49 16.07           O
ANISOU  301  O  AGLU A  43     2377   1381   2348    -41    137    155       O
ATOM    302  CB AGLU A  43      -4.441 -14.725  17.953  0.49 19.63           C
ANISOU  302  CB AGLU A  43     2694   1541   3224    506    124    241       C
ATOM    303  CG AGLU A  43      -3.765 -16.018  18.404  0.49 22.14           C
ANISOU  303  CG AGLU A  43     2935   1727   3753    536     61    253       C
ATOM    304  CD AGLU A  43      -2.573 -16.410  17.541  0.49 24.74           C
ANISOU  304  CD AGLU A  43     3288   1902   4210    642     -3    206       C
ATOM    305  OE1AGLU A  43      -2.214 -15.645  16.620  0.49 25.81           O
ANISOU  305  OE1AGLU A  43     3372   2047   4389    438    114    165       O
ATOM    306  OE2AGLU A  43      -1.996 -17.491  17.783  0.49 26.00           O
ANISOU  306  OE2AGLU A  43     3536   1986   4357    809   -145    226       O
ATOM    307  H  AGLU A  43      -6.793 -15.526  18.328  0.49 19.83           H
ATOM    308  HA AGLU A  43      -5.052 -14.034  19.792  0.49 20.96           H
ATOM    309  HB2AGLU A  43      -4.875 -14.899  17.103  0.49 23.56           H
ATOM    310  HB3AGLU A  43      -3.750 -14.054  17.841  0.49 23.56           H
ATOM    311  HG2AGLU A  43      -3.449 -15.907  19.314  0.49 26.57           H
ATOM    312  HG3AGLU A  43      -4.412 -16.741  18.364  0.49 26.57           H
ATOM    313  N  BGLU A  43      -5.852 -15.337  19.159  0.51 15.04           N
ANISOU  313  N  BGLU A  43     2664   1343   1708   -154     42    100       N
ATOM    314  CA BGLU A  43      -5.149 -14.068  19.255  0.51 14.53           C
ANISOU  314  CA BGLU A  43     2435   1378   1707    -86    -93     51       C
ATOM    315  C  BGLU A  43      -5.880 -12.979  18.468  0.51 13.71           C
ANISOU  315  C  BGLU A  43     2212   1300   1698   -192     80     -2       C
ATOM    316  O  BGLU A  43      -6.880 -13.205  17.787  0.51 12.88           O
ANISOU  316  O  BGLU A  43     2077   1238   1579   -455     81   -383       O
ATOM    317  CB BGLU A  43      -3.678 -14.213  18.815  0.51 14.49           C
ANISOU  317  CB BGLU A  43     2254   1466   1787      7   -674    108       C
ATOM    318  CG BGLU A  43      -2.865 -15.214  19.676  0.51 16.22           C
ANISOU  318  CG BGLU A  43     2387   1645   2131    127   -588    223       C
ATOM    319  CD BGLU A  43      -1.370 -15.257  19.347  0.51 17.32           C
ANISOU  319  CD BGLU A  43     2323   1859   2401    358   -776    268       C
ATOM    320  OE1BGLU A  43      -0.849 -14.302  18.735  0.51 17.17           O
ANISOU  320  OE1BGLU A  43     2071   1956   2496    171   -743    250       O
ATOM    321  OE2BGLU A  43      -0.718 -16.274  19.679  0.51 18.58           O
ANISOU  321  OE2BGLU A  43     2480   2038   2541    678   -716    236       O
ATOM    322  H  BGLU A  43      -5.862 -15.673  18.367  0.51 18.05           H
ATOM    323  HA BGLU A  43      -5.139 -13.781  20.182  0.51 17.43           H
ATOM    324  HB2BGLU A  43      -3.657 -14.526  17.898  0.51 17.39           H
ATOM    325  HB3BGLU A  43      -3.246 -13.347  18.881  0.51 17.39           H
ATOM    326  HG2BGLU A  43      -2.953 -14.964  20.609  0.51 19.46           H
ATOM    327  HG3BGLU A  43      -3.222 -16.105  19.536  0.51 19.46           H
ATOM    328  N   VAL A  44      -5.352 -11.778  18.611  1.00 12.87           N
ANISOU  328  N   VAL A  44     1986   1264   1640   -178    -83    190       N
ATOM    329  CA  VAL A  44      -5.853 -10.532  18.055  1.00 11.49           C
ANISOU  329  CA  VAL A  44     1609   1280   1476     -4   -147     99       C
ATOM    330  C   VAL A  44      -4.696  -9.810  17.393  1.00 11.68           C
ANISOU  330  C   VAL A  44     1654   1260   1523   -205    -99     72       C
ATOM    331  O   VAL A  44      -3.564  -9.848  17.886  1.00 13.26           O
ANISOU  331  O   VAL A  44     1749   1476   1814   -148   -275     63       O
ATOM    332  CB  VAL A  44      -6.468  -9.646  19.159  1.00 12.97           C
ANISOU  332  CB  VAL A  44     2037   1429   1460     70   -141    138       C
ATOM    333  CG1 VAL A  44      -6.848  -8.275  18.626  1.00 14.49           C
ANISOU  333  CG1 VAL A  44     2221   1543   1742    176   -200     12       C
ATOM    334  CG2 VAL A  44      -7.663 -10.340  19.787  1.00 13.59           C
ANISOU  334  CG2 VAL A  44     2043   1721   1398      7    -70     84       C
ATOM    335  HA  VAL A  44      -6.528 -10.718  17.384  1.00 13.79           H
ATOM    336  HB  VAL A  44      -5.801  -9.506  19.849  1.00 15.56           H
ATOM    337 HG11 VAL A  44      -7.439  -7.842  19.261  1.00 17.39           H
ATOM    338 HG12 VAL A  44      -6.043  -7.747  18.509  1.00 17.39           H
ATOM    339 HG13 VAL A  44      -7.300  -8.382  17.774  1.00 17.39           H
ATOM    340 HG21 VAL A  44      -8.064  -9.748  20.443  1.00 16.30           H
ATOM    341 HG22 VAL A  44      -8.307 -10.550  19.093  1.00 16.30           H
ATOM    342 HG23 VAL A  44      -7.363 -11.156  20.218  1.00 16.30           H
ATOM    343  H  AVAL A  44      -4.611 -11.729  19.046  0.49 15.44           H
ATOM    344  H  BVAL A  44      -4.636 -11.644  19.069  0.51 15.44           H
ATOM    345  N  AARG A  45      -4.981  -9.149  16.280  0.39 12.54           N
ANISOU  345  N  AARG A  45     1769   1348   1649   -132     13     18       N
ATOM    346  CA AARG A  45      -4.009  -8.310  15.606  0.39 13.63           C
ANISOU  346  CA AARG A  45     1936   1408   1834   -104    129    -45       C
ATOM    347  C  AARG A  45      -4.548  -6.893  15.504  0.39 12.10           C
ANISOU  347  C  AARG A  45     1575   1344   1679    -46   -127    -17       C
ATOM    348  O  AARG A  45      -5.759  -6.673  15.416  0.39 12.51           O
ANISOU  348  O  AARG A  45     1556   1415   1782    -44   -197     11       O
ATOM    349  CB AARG A  45      -3.674  -8.859  14.220  0.39 16.88           C
ANISOU  349  CB AARG A  45     2547   1598   2267   -137    405    -51       C
ATOM    350  CG AARG A  45      -2.933 -10.188  14.286  0.39 19.59           C
ANISOU  350  CG AARG A  45     2990   1765   2688    -56    514    -14       C
ATOM    351  CD AARG A  45      -2.376 -10.598  12.940  0.39 22.10           C
ANISOU  351  CD AARG A  45     3304   1985   3109     42    526    105       C
ATOM    352  NE AARG A  45      -1.710 -11.894  13.003  0.39 23.85           N
ANISOU  352  NE AARG A  45     3604   2083   3374    222    507    171       N
ATOM    353  CZ AARG A  45      -0.395 -12.070  13.058  0.39 24.89           C
ANISOU  353  CZ AARG A  45     3658   2164   3633    329    617    132       C
ATOM    354  NH1AARG A  45       0.442 -11.045  13.079  0.39 25.50           N
ANISOU  354  NH1AARG A  45     3797   2192   3701    421    661    111       N
ATOM    355  NH2AARG A  45       0.091 -13.307  13.086  0.39 25.27           N
ANISOU  355  NH2AARG A  45     3643   2224   3734    375    559     81       N
ATOM    356  H  AARG A  45      -5.748  -9.173  15.890  0.39 15.05           H
ATOM    357  HA AARG A  45      -3.184  -8.280  16.115  0.39 16.35           H
ATOM    358  HB2AARG A  45      -4.498  -8.997  13.727  0.39 20.25           H
ATOM    359  HB3AARG A  45      -3.111  -8.222  13.754  0.39 20.25           H
ATOM    360  HG2AARG A  45      -2.192 -10.110  14.908  0.39 23.51           H
ATOM    361  HG3AARG A  45      -3.544 -10.880  14.584  0.39 23.51           H
ATOM    362  HD2AARG A  45      -3.102 -10.660  12.299  0.39 26.52           H
ATOM    363  HD3AARG A  45      -1.730  -9.938  12.646  0.39 26.52           H
ATOM    364  HE AARG A  45      -2.206 -12.597  13.004  0.39 28.62           H
ATOM    365 HH11AARG A  45       0.138 -10.241  13.057  0.39 30.60           H
ATOM    366 HH12AARG A  45       1.290 -11.184  13.115  0.39 30.60           H
ATOM    367 HH21AARG A  45      -0.444 -13.980  13.068  0.39 30.32           H
ATOM    368 HH22AARG A  45       0.941 -13.434  13.121  0.39 30.32           H
ATOM    369  N  BARG A  45      -4.964  -9.176  16.261  0.61 11.41           N
ANISOU  369  N  BARG A  45     1537   1306   1493    -56    165     36       N
ATOM    370  CA BARG A  45      -3.985  -8.311  15.627  0.61 11.76           C
ANISOU  370  CA BARG A  45     1552   1322   1594    -43    181    -49       C
ATOM    371  C  BARG A  45      -4.541  -6.900  15.503  0.61 10.98           C
ANISOU  371  C  BARG A  45     1343   1316   1512     -2   -175    -12       C
ATOM    372  O  BARG A  45      -5.754  -6.691  15.398  0.61 11.57           O
ANISOU  372  O  BARG A  45     1273   1428   1694      0   -317     63       O
ATOM    373  CB BARG A  45      -3.511  -8.859  14.272  0.61 13.57           C
ANISOU  373  CB BARG A  45     1801   1432   1921   -106    280    -69       C
ATOM    374  CG BARG A  45      -2.677 -10.160  14.387  0.61 13.72           C
ANISOU  374  CG BARG A  45     1494   1462   2259    -62    343     -2       C
ATOM    375  CD BARG A  45      -1.345  -9.923  15.105  0.61 14.67           C
ANISOU  375  CD BARG A  45     1290   1545   2741    142    448     20       C
ATOM    376  NE BARG A  45      -0.532 -11.128  15.228  0.61 16.99           N
ANISOU  376  NE BARG A  45     1765   1601   3089    100    446    -24       N
ATOM    377  CZ BARG A  45      -0.537 -11.921  16.290  0.61 17.72           C
ANISOU  377  CZ BARG A  45     1982   1585   3166    230    172    -93       C
ATOM    378  NH1BARG A  45      -1.343 -11.695  17.314  0.61 15.61           N
ANISOU  378  NH1BARG A  45     1739   1599   2592      8    -25   -279       N
ATOM    379  NH2BARG A  45       0.289 -12.965  16.327  0.61 19.50           N
ANISOU  379  NH2BARG A  45     2212   1650   3548    393      3    -41       N
ATOM    380  H  BARG A  45      -5.711  -9.232  15.839  0.61 13.69           H
ATOM    381  HA BARG A  45      -3.193  -8.257  16.184  0.61 14.11           H
ATOM    382  HB2BARG A  45      -4.288  -9.051  13.724  0.61 16.28           H
ATOM    383  HB3BARG A  45      -2.958  -8.189  13.840  0.61 16.28           H
ATOM    384  HG2BARG A  45      -3.180 -10.819  14.890  0.61 16.47           H
ATOM    385  HG3BARG A  45      -2.486 -10.497  13.497  0.61 16.47           H
ATOM    386  HD2BARG A  45      -0.832  -9.268  14.608  0.61 17.61           H
ATOM    387  HD3BARG A  45      -1.526  -9.594  16.000  0.61 17.61           H
ATOM    388  HE BARG A  45      -0.017 -11.336  14.571  0.61 20.39           H
ATOM    389 HH11BARG A  45      -1.879 -11.022  17.300  0.61 18.73           H
ATOM    390 HH12BARG A  45      -1.332 -12.221  17.995  0.61 18.73           H
ATOM    391 HH21BARG A  45       0.818 -13.119  15.666  0.61 23.40           H
ATOM    392 HH22BARG A  45       0.294 -13.486  17.011  0.61 23.40           H
ATOM    393  N   LEU A  46      -3.633  -5.933  15.549  1.00 11.03           N
ANISOU  393  N   LEU A  46     1269   1252   1669    -45   -226     92       N
ATOM    394  CA  LEU A  46      -3.956  -4.537  15.321  1.00 11.00           C
ANISOU  394  CA  LEU A  46     1369   1288   1523     19   -224    199       C
ATOM    395  C   LEU A  46      -3.401  -4.111  13.972  1.00 12.00           C
ANISOU  395  C   LEU A  46     1471   1356   1733    -68    -48    236       C
ATOM    396  O   LEU A  46      -2.392  -4.635  13.499  1.00 14.33           O
ANISOU  396  O   LEU A  46     1629   1588   2230    173    276    299       O
ATOM    397  CB  LEU A  46      -3.360  -3.647  16.407  1.00 12.04           C
ANISOU  397  CB  LEU A  46     1420   1575   1580     62   -121    150       C
ATOM    398  CG  LEU A  46      -3.633  -4.095  17.837  1.00 12.44           C
ANISOU  398  CG  LEU A  46     1434   1702   1590    -31   -239    146       C
ATOM    399  CD1 LEU A  46      -3.098  -3.023  18.783  1.00 13.53           C
ANISOU  399  CD1 LEU A  46     1592   1893   1656   -123   -394    -29       C
ATOM    400  CD2 LEU A  46      -5.090  -4.398  18.109  1.00 12.62           C
ANISOU  400  CD2 LEU A  46     1505   1549   1739    -87   -142    129       C
ATOM    401  HA  LEU A  46      -4.919  -4.419  15.327  1.00 13.20           H
ATOM    402  HB2 LEU A  46      -2.397  -3.625  16.289  1.00 14.45           H
ATOM    403  HB3 LEU A  46      -3.727  -2.755  16.307  1.00 14.45           H
ATOM    404  HG  LEU A  46      -3.178  -4.937  17.993  1.00 14.92           H
ATOM    405 HD11 LEU A  46      -3.224  -3.318  19.699  1.00 16.23           H
ATOM    406 HD12 LEU A  46      -2.154  -2.888  18.606  1.00 16.23           H
ATOM    407 HD13 LEU A  46      -3.584  -2.197  18.632  1.00 16.23           H
ATOM    408 HD21 LEU A  46      -5.201  -4.595  19.052  1.00 15.14           H
ATOM    409 HD22 LEU A  46      -5.624  -3.625  17.867  1.00 15.14           H
ATOM    410 HD23 LEU A  46      -5.358  -5.164  17.578  1.00 15.14           H
ATOM    411  H  ALEU A  46      -2.800  -6.072  15.713  0.39 13.23           H
ATOM    412  H  BLEU A  46      -2.800  -6.068  15.715  0.61 13.23           H
ATOM    413  N   TYR A  47      -4.043  -3.116  13.377  1.00 10.89           N
ANISOU  413  N   TYR A  47     1372   1244   1523    -61     86     73       N
ATOM    414  CA  TYR A  47      -3.623  -2.573  12.092  1.00 10.64           C
ANISOU  414  CA  TYR A  47     1324   1267   1451   -164      1     27       C
ATOM    415  C   TYR A  47      -3.708  -1.064  12.178  1.00 10.50           C
ANISOU  415  C   TYR A  47     1178   1363   1446   -120    179     22       C
ATOM    416  O   TYR A  47      -4.765  -0.522  12.494  1.00 11.72           O
ANISOU  416  O   TYR A  47     1456   1348   1649   -156    259     74       O
ATOM    417  CB  TYR A  47      -4.526  -3.090  10.983  1.00 11.60           C
ANISOU  417  CB  TYR A  47     1400   1417   1592   -134    199      5       C
ATOM    418  CG  TYR A  47      -4.143  -2.643   9.601  1.00 11.78           C
ANISOU  418  CG  TYR A  47     1593   1489   1395   -133    203      4       C
ATOM    419  CD1 TYR A  47      -3.238  -3.363   8.834  1.00 12.83           C
ANISOU  419  CD1 TYR A  47     1712   1594   1568   -103    165     22       C
ATOM    420  CD2 TYR A  47      -4.720  -1.510   9.043  1.00 13.45           C
ANISOU  420  CD2 TYR A  47     1790   1643   1677   -190    231    137       C
ATOM    421  CE1 TYR A  47      -2.907  -2.954   7.561  1.00 13.25           C
ANISOU  421  CE1 TYR A  47     1839   1752   1441    -85     73     53       C
ATOM    422  CE2 TYR A  47      -4.409  -1.101   7.777  1.00 14.04           C
ANISOU  422  CE2 TYR A  47     1869   1825   1639    -19    289    336       C
ATOM    423  CZ  TYR A  47      -3.508  -1.824   7.030  1.00 13.98           C
ANISOU  423  CZ  TYR A  47     1968   1914   1428      3    292    305       C
ATOM    424  OH  TYR A  47      -3.212  -1.382   5.760  1.00 16.38           O
ANISOU  424  OH  TYR A  47     2463   2229   1534    -78    340    418       O
ATOM    425  H   TYR A  47      -4.740  -2.730  13.703  1.00 13.07           H
ATOM    426  HA  TYR A  47      -2.707  -2.826  11.898  1.00 12.76           H
ATOM    427  HB2 TYR A  47      -4.502  -4.060  10.993  1.00 13.92           H
ATOM    428  HB3 TYR A  47      -5.429  -2.779  11.151  1.00 13.92           H
ATOM    429  HD1 TYR A  47      -2.850  -4.133   9.184  1.00 15.39           H
ATOM    430  HD2 TYR A  47      -5.332  -1.018   9.542  1.00 16.14           H
ATOM    431  HE1 TYR A  47      -2.284  -3.433   7.062  1.00 15.89           H
ATOM    432  HE2 TYR A  47      -4.804  -0.338   7.422  1.00 16.84           H
ATOM    433  HH  TYR A  47      -2.638  -1.883   5.408  1.00 19.66           H
ATOM    434  N   GLN A  48      -2.604  -0.388  11.889  1.00 11.97           N
ANISOU  434  N   GLN A  48     1337   1429   1781    -91     61     63       N
ATOM    435  CA  GLN A  48      -2.588   1.066  11.953  1.00 12.30           C
ANISOU  435  CA  GLN A  48     1243   1471   1962   -196    -47     97       C
ATOM    436  C   GLN A  48      -3.323   1.645  10.753  1.00 12.51           C
ANISOU  436  C   GLN A  48     1430   1489   1834    -38    153    203       C
ATOM    437  O   GLN A  48      -2.938   1.391   9.604  1.00 14.85           O
ANISOU  437  O   GLN A  48     1867   1690   2084     68    335    129       O
ATOM    438  CB  GLN A  48      -1.153   1.560  11.938  1.00 15.50           C
ANISOU  438  CB  GLN A  48     1661   1597   2633   -214   -336    225       C
ATOM    439  CG  GLN A  48      -1.012   3.043  12.161  1.00 19.33           C
ANISOU  439  CG  GLN A  48     2178   2073   3092   -365   -501    263       C
ATOM    440  CD  GLN A  48      -0.804   3.344  13.617  1.00 23.00           C
ANISOU  440  CD  GLN A  48     2601   2621   3519      5   -581    218       C
ATOM    441  OE1 GLN A  48       0.260   3.061  14.166  1.00 24.90           O
ANISOU  441  OE1 GLN A  48     2832   3010   3618    -64  -1044     11       O
ATOM    442  NE2 GLN A  48      -1.807   3.939  14.254  1.00 24.26           N
ANISOU  442  NE2 GLN A  48     2796   2686   3736     -3   -431    278       N
ATOM    443  H   GLN A  48      -1.858  -0.745  11.654  1.00 14.36           H
ATOM    444  HA  GLN A  48      -3.031   1.352  12.767  1.00 14.76           H
ATOM    445  HB2 GLN A  48      -0.662   1.108  12.642  1.00 18.60           H
ATOM    446  HB3 GLN A  48      -0.763   1.353  11.075  1.00 18.60           H
ATOM    447  HG2 GLN A  48      -0.246   3.374  11.666  1.00 23.19           H
ATOM    448  HG3 GLN A  48      -1.818   3.494  11.865  1.00 23.19           H
ATOM    449 HE21 GLN A  48      -2.531   4.133  13.831  1.00 29.11           H
ATOM    450 HE22 GLN A  48      -1.733   4.131  15.089  1.00 29.11           H
ATOM    451  N  AILE A  49      -4.363   2.432  11.023  0.95 11.99           N
ANISOU  451  N  AILE A  49     1488   1593   1475    139    281    262       N
ATOM    452  CA AILE A  49      -5.165   3.060   9.976  0.95 12.84           C
ANISOU  452  CA AILE A  49     1649   1627   1604    -51    329    247       C
ATOM    453  C  AILE A  49      -4.684   4.471   9.679  0.95 13.93           C
ANISOU  453  C  AILE A  49     1884   1653   1755    -66    383    468       C
ATOM    454  O  AILE A  49      -4.666   4.895   8.521  0.95 16.97           O
ANISOU  454  O  AILE A  49     2592   1887   1968   -130    395    516       O
ATOM    455  CB AILE A  49      -6.643   3.076  10.417  0.95 13.18           C
ANISOU  455  CB AILE A  49     1650   1598   1759    -30     27    147       C
ATOM    456  CG1AILE A  49      -7.202   1.663  10.573  0.95 12.11           C
ANISOU  456  CG1AILE A  49     1609   1513   1480    149    -37    170       C
ATOM    457  CG2AILE A  49      -7.490   3.886   9.444  0.95 14.31           C
ANISOU  457  CG2AILE A  49     1758   1661   2018   -107   -238    246       C
ATOM    458  CD1AILE A  49      -7.475   0.942   9.267  0.95 12.32           C
ANISOU  458  CD1AILE A  49     1729   1369   1582    244     13     18       C
ATOM    459  H  AILE A  49      -4.630   2.621  11.818  0.95 14.39           H
ATOM    460  HA AILE A  49      -5.078   2.538   9.163  0.95 15.41           H
ATOM    461  HB AILE A  49      -6.677   3.502  11.287  0.95 15.81           H
ATOM    462 HG12AILE A  49      -6.563   1.131  11.072  0.95 14.53           H
ATOM    463 HG13AILE A  49      -8.041   1.715  11.058  0.95 14.53           H
ATOM    464 HG21AILE A  49      -8.424   3.653   9.569  0.95 17.17           H
ATOM    465 HG22AILE A  49      -7.358   4.830   9.621  0.95 17.17           H
ATOM    466 HG23AILE A  49      -7.216   3.677   8.537  0.95 17.17           H
ATOM    467 HD11AILE A  49      -7.683   0.014   9.456  0.95 14.78           H
ATOM    468 HD12AILE A  49      -8.226   1.366   8.823  0.95 14.78           H
ATOM    469 HD13AILE A  49      -6.686   0.996   8.706  0.95 14.78           H
ATOM    470  N  BILE A  49      -4.350   2.447  11.006  0.05 13.13           N
ANISOU  470  N  BILE A  49     1521   1523   1945    -46    243    210       N
ATOM    471  CA BILE A  49      -5.137   3.063   9.946  0.05 13.71           C
ANISOU  471  CA BILE A  49     1626   1545   2039    -73    314    210       C
ATOM    472  C  BILE A  49      -4.695   4.492   9.675  0.05 13.91           C
ANISOU  472  C  BILE A  49     1744   1532   2008    -91    334    241       C
ATOM    473  O  BILE A  49      -4.678   4.933   8.526  0.05 14.24           O
ANISOU  473  O  BILE A  49     1791   1559   2060   -100    344    239       O
ATOM    474  CB BILE A  49      -6.634   3.005  10.312  0.05 14.07           C
ANISOU  474  CB BILE A  49     1624   1573   2148    -62    330    188       C
ATOM    475  CG1BILE A  49      -7.156   1.591  10.090  0.05 14.20           C
ANISOU  475  CG1BILE A  49     1615   1584   2198    -42    324    174       C
ATOM    476  CG2BILE A  49      -7.433   4.006   9.493  0.05 14.22           C
ANISOU  476  CG2BILE A  49     1640   1585   2179    -63    326    195       C
ATOM    477  CD1BILE A  49      -8.263   1.230  11.010  0.05 14.22           C
ANISOU  477  CD1BILE A  49     1598   1580   2227    -47    356    149       C
ATOM    478  H  BILE A  49      -4.615   2.654  11.798  0.05 15.76           H
ATOM    479  HA BILE A  49      -5.004   2.562   9.126  0.05 16.45           H
ATOM    480  HB BILE A  49      -6.735   3.239  11.248  0.05 16.88           H
ATOM    481 HG12BILE A  49      -7.487   1.517   9.181  0.05 17.04           H
ATOM    482 HG13BILE A  49      -6.432   0.962  10.232  0.05 17.04           H
ATOM    483 HG21BILE A  49      -8.374   3.774   9.542  0.05 17.07           H
ATOM    484 HG22BILE A  49      -7.292   4.894   9.856  0.05 17.07           H
ATOM    485 HG23BILE A  49      -7.131   3.972   8.572  0.05 17.07           H
ATOM    486 HD11BILE A  49      -8.844   0.591  10.570  0.05 17.07           H
ATOM    487 HD12BILE A  49      -7.889   0.839  11.815  0.05 17.07           H
ATOM    488 HD13BILE A  49      -8.762   2.032  11.233  0.05 17.07           H
ATOM    489  N   ALA A  50      -4.355   5.223  10.727  1.00 13.83           N
ANISOU  489  N   ALA A  50     1847   1495   1914   -120    323    247       N
ATOM    490  CA  ALA A  50      -3.929   6.612  10.622  1.00 15.19           C
ANISOU  490  CA  ALA A  50     1982   1560   2230   -189    431    285       C
ATOM    491  C   ALA A  50      -3.238   6.946  11.936  1.00 15.42           C
ANISOU  491  C   ALA A  50     1912   1652   2295   -423    341    104       C
ATOM    492  O   ALA A  50      -3.217   6.134  12.863  1.00 14.72           O
ANISOU  492  O   ALA A  50     1859   1574   2159   -277    261     72       O
ATOM    493  CB  ALA A  50      -5.139   7.523  10.407  1.00 16.31           C
ANISOU  493  CB  ALA A  50     2276   1472   2451    -47    527    388       C
ATOM    494  HA  ALA A  50      -3.314   6.725   9.881  1.00 18.23           H
ATOM    495  HB1 ALA A  50      -4.831   8.436  10.299  1.00 19.58           H
ATOM    496  HB2 ALA A  50      -5.612   7.237   9.610  1.00 19.58           H
ATOM    497  HB3 ALA A  50      -5.723   7.460  11.179  1.00 19.58           H
ATOM    498  H  AALA A  50      -4.370   4.939  11.539  0.95 16.60           H
ATOM    499  H  BALA A  50      -4.361   4.929  11.535  0.05 16.60           H
ATOM    500  N   ASP A  51      -2.688   8.151  12.036  1.00 17.80           N
ANISOU  500  N   ASP A  51     2485   1825   2454   -727    303    153       N
ATOM    501  C   ASP A  51      -3.145   8.482  14.403  1.00 17.23           C
ANISOU  501  C   ASP A  51     2231   1870   2445   -776    216     12       C
ATOM    502  O   ASP A  51      -4.217   9.092  14.320  1.00 17.98           O
ANISOU  502  O   ASP A  51     2471   1891   2470   -750    275    108       O
ATOM    503  CA AASP A  51      -2.102   8.586  13.298  0.59 18.89           C
ANISOU  503  CA AASP A  51     2518   1978   2681   -855    226     60       C
ATOM    504  CB AASP A  51      -1.600  10.025  13.169  0.59 22.23           C
ANISOU  504  CB AASP A  51     2965   2263   3220   -936    261    115       C
ATOM    505  CG AASP A  51      -0.916  10.534  14.437  0.59 26.00           C
ANISOU  505  CG AASP A  51     3390   2561   3927   -970    202    119       C
ATOM    506  OD1AASP A  51      -0.401   9.714  15.227  0.59 27.01           O
ANISOU  506  OD1AASP A  51     3303   2732   4229  -1061    201    145       O
ATOM    507  OD2AASP A  51      -0.867  11.769  14.627  0.59 29.02           O
ANISOU  507  OD2AASP A  51     3956   2803   4266   -738    211     19       O
ATOM    508  H  AASP A  51      -2.643   8.727  11.398  0.59 21.36           H
ATOM    509  HA AASP A  51      -1.346   8.023  13.523  0.59 22.66           H
ATOM    510  HB2AASP A  51      -0.957  10.071  12.444  0.59 26.68           H
ATOM    511  HB3AASP A  51      -2.353  10.607  12.982  0.59 26.68           H
ATOM    512  CA BASP A  51      -2.100   8.580  13.295  0.41 18.11           C
ANISOU  512  CA BASP A  51     2388   1907   2584   -877    311     14       C
ATOM    513  CB BASP A  51      -1.597  10.014  13.165  0.41 19.70           C
ANISOU  513  CB BASP A  51     2548   2046   2892  -1032    476    -52       C
ATOM    514  CG BASP A  51      -0.364  10.131  12.279  0.41 21.41           C
ANISOU  514  CG BASP A  51     2674   2183   3276  -1143    550   -155       C
ATOM    515  OD1BASP A  51       0.193   9.096  11.849  0.41 22.07           O
ANISOU  515  OD1BASP A  51     2715   2295   3374  -1250    618   -122       O
ATOM    516  OD2BASP A  51       0.041  11.277  12.006  0.41 23.02           O
ANISOU  516  OD2BASP A  51     2905   2287   3552  -1089    515   -309       O
ATOM    517  H  BASP A  51      -2.645   8.729  11.400  0.41 21.36           H
ATOM    518  HA BASP A  51      -1.347   8.012  13.520  0.41 21.73           H
ATOM    519  HB2BASP A  51      -2.297  10.560  12.775  0.41 23.64           H
ATOM    520  HB3BASP A  51      -1.365  10.349  14.045  0.41 23.64           H
ATOM    521  N   GLY A  52      -2.841   7.691  15.429  1.00 15.31           N
ANISOU  521  N   GLY A  52     2077   1783   1955   -613    100     11       N
ATOM    522  CA  GLY A  52      -3.751   7.522  16.547  1.00 14.76           C
ANISOU  522  CA  GLY A  52     1851   1635   2120   -594     63      4       C
ATOM    523  C   GLY A  52      -5.019   6.755  16.270  1.00 12.64           C
ANISOU  523  C   GLY A  52     1638   1401   1762   -383     41    -82       C
ATOM    524  O   GLY A  52      -5.959   6.834  17.064  1.00 12.93           O
ANISOU  524  O   GLY A  52     1668   1401   1844   -210     25   -210       O
ATOM    525  H   GLY A  52      -2.111   7.242  15.499  1.00 18.37           H
ATOM    526  HA2 GLY A  52      -3.280   7.056  17.255  1.00 17.71           H
ATOM    527  HA3 GLY A  52      -4.008   8.401  16.866  1.00 17.71           H
ATOM    528  N   VAL A  53      -5.071   5.994  15.179  1.00 11.88           N
ANISOU  528  N   VAL A  53     1574   1219   1720   -251     35     23       N
ATOM    529  CA  VAL A  53      -6.240   5.194  14.838  1.00 11.51           C
ANISOU  529  CA  VAL A  53     1395   1318   1659   -143    -63    -62       C
ATOM    530  C   VAL A  53      -5.775   3.817  14.394  1.00 10.48           C
ANISOU  530  C   VAL A  53     1316   1260   1407   -268    147    -33       C
ATOM    531  O   VAL A  53      -4.961   3.703  13.468  1.00 11.72           O
ANISOU  531  O   VAL A  53     1510   1332   1613   -145    208    163       O
ATOM    532  CB  VAL A  53      -7.094   5.827  13.723  1.00 12.03           C
ANISOU  532  CB  VAL A  53     1502   1365   1704    152     89    -11       C
ATOM    533  CG1 VAL A  53      -8.356   4.998  13.508  1.00 12.06           C
ANISOU  533  CG1 VAL A  53     1426   1562   1594    151   -141    -71       C
ATOM    534  CG2 VAL A  53      -7.459   7.264  14.037  1.00 13.59           C
ANISOU  534  CG2 VAL A  53     1837   1512   1815    161     29     93       C
ATOM    535  H   VAL A  53      -4.429   5.926  14.611  1.00 14.25           H
ATOM    536  HA  VAL A  53      -6.785   5.099  15.635  1.00 13.81           H
ATOM    537  HB  VAL A  53      -6.570   5.836  12.906  1.00 14.44           H
ATOM    538 HG11 VAL A  53      -8.944   5.470  12.897  1.00 14.47           H
ATOM    539 HG12 VAL A  53      -8.110   4.138  13.131  1.00 14.47           H
ATOM    540 HG13 VAL A  53      -8.799   4.869  14.361  1.00 14.47           H
ATOM    541 HG21 VAL A  53      -8.012   7.613  13.321  1.00 16.31           H
ATOM    542 HG22 VAL A  53      -7.947   7.290  14.875  1.00 16.31           H
ATOM    543 HG23 VAL A  53      -6.645   7.787  14.111  1.00 16.31           H
ATOM    544  N   TRP A  54      -6.287   2.775  15.041  1.00 10.71           N
ANISOU  544  N   TRP A  54     1395   1307   1369   -162     23    -81       N
ATOM    545  CA  TRP A  54      -6.024   1.400  14.659  1.00 10.13           C
ANISOU  545  CA  TRP A  54     1380   1174   1296   -130    117    -68       C
ATOM    546  C   TRP A  54      -7.352   0.678  14.503  1.00 10.16           C
ANISOU  546  C   TRP A  54     1399   1250   1213      0    121    -11       C
ATOM    547  O   TRP A  54      -8.338   1.022  15.157  1.00 10.97           O
ANISOU  547  O   TRP A  54     1454   1354   1361   -188    136   -141       O
ATOM    548  CB  TRP A  54      -5.267   0.649  15.761  1.00 10.87           C
ANISOU  548  CB  TRP A  54     1488   1250   1391    -91     -5    -21       C
ATOM    549  CG  TRP A  54      -3.950   1.222  16.174  1.00 11.62           C
ANISOU  549  CG  TRP A  54     1463   1382   1570     51   -184    -10       C
ATOM    550  CD1 TRP A  54      -2.717   0.752  15.833  1.00 14.03           C
ANISOU  550  CD1 TRP A  54     1599   1695   2035     -8   -270     58       C
ATOM    551  CD2 TRP A  54      -3.721   2.345  17.047  1.00 12.39           C
ANISOU  551  CD2 TRP A  54     1472   1323   1911   -154   -190    -65       C
ATOM    552  NE1 TRP A  54      -1.741   1.509  16.422  1.00 15.12           N
ANISOU  552  NE1 TRP A  54     1723   1762   2261   -164   -364   -131       N
ATOM    553  CE2 TRP A  54      -2.324   2.499  17.168  1.00 14.51           C
ANISOU  553  CE2 TRP A  54     1707   1575   2231   -277   -393   -147       C
ATOM    554  CE3 TRP A  54      -4.556   3.227  17.743  1.00 13.51           C
ANISOU  554  CE3 TRP A  54     1836   1309   1986   -192   -372   -105       C
ATOM    555  CZ2 TRP A  54      -1.744   3.499  17.950  1.00 16.01           C
ANISOU  555  CZ2 TRP A  54     1878   1732   2475   -290   -364    -75       C
ATOM    556  CZ3 TRP A  54      -3.975   4.234  18.511  1.00 14.74           C
ANISOU  556  CZ3 TRP A  54     1936   1469   2195   -269   -384    -77       C
ATOM    557  CH2 TRP A  54      -2.582   4.357  18.605  1.00 15.96           C
ANISOU  557  CH2 TRP A  54     1996   1651   2416   -384   -268   -190       C
ATOM    558  H   TRP A  54      -6.806   2.846  15.724  1.00 12.85           H
ATOM    559  HA  TRP A  54      -5.516   1.394  13.833  1.00 12.16           H
ATOM    560  HB2 TRP A  54      -5.828   0.628  16.552  1.00 13.04           H
ATOM    561  HB3 TRP A  54      -5.099  -0.254  15.450  1.00 13.04           H
ATOM    562  HD1 TRP A  54      -2.562   0.021  15.280  1.00 16.83           H
ATOM    563  HE1 TRP A  54      -0.894   1.383  16.337  1.00 18.15           H
ATOM    564  HE3 TRP A  54      -5.481   3.142  17.695  1.00 16.21           H
ATOM    565  HZ2 TRP A  54      -0.821   3.580  18.021  1.00 19.21           H
ATOM    566  HZ3 TRP A  54      -4.519   4.833  18.969  1.00 17.68           H
ATOM    567  HH2 TRP A  54      -2.219   5.037  19.124  1.00 19.14           H
ATOM    568  N   SER A  55      -7.375  -0.359  13.678  1.00 10.03           N
ANISOU  568  N   SER A  55     1487   1220   1104    -22     64     47       N
ATOM    569  CA  SER A  55      -8.421  -1.358  13.799  1.00  9.23           C
ANISOU  569  CA  SER A  55     1365   1067   1076   -119     21     14       C
ATOM    570  C   SER A  55      -7.860  -2.548  14.576  1.00  9.56           C
ANISOU  570  C   SER A  55     1324   1164   1145    -69      6   -117       C
ATOM    571  O   SER A  55      -6.641  -2.741  14.685  1.00 10.14           O
ANISOU  571  O   SER A  55     1375   1235   1243    -33    -71    132       O
ATOM    572  CB  SER A  55      -8.976  -1.791  12.438  1.00 10.09           C
ANISOU  572  CB  SER A  55     1357   1293   1184    154     91    -27       C
ATOM    573  OG  SER A  55      -7.979  -2.429  11.681  1.00 10.69           O
ANISOU  573  OG  SER A  55     1506   1401   1153    -25      4    -53       O
ATOM    574  H   SER A  55      -6.804  -0.501  13.051  1.00 12.03           H
ATOM    575  HA  SER A  55      -9.181  -0.989  14.277  1.00 11.08           H
ATOM    576  HB2 SER A  55      -9.712  -2.407  12.578  1.00 12.11           H
ATOM    577  HB3 SER A  55      -9.286  -1.007  11.958  1.00 12.11           H
ATOM    578  HG  SER A  55      -8.309  -2.733  10.970  1.00 12.82           H
ATOM    579  N   HIS A  56      -8.766  -3.307  15.176  1.00  9.23           N
ANISOU  579  N   HIS A  56     1348   1090   1070   -167    -91    -57       N
ATOM    580  CA  HIS A  56      -8.441  -4.583  15.784  1.00  9.38           C
ANISOU  580  CA  HIS A  56     1276   1148   1140    -31   -103    152       C
ATOM    581  C   HIS A  56      -9.188  -5.671  15.038  1.00  8.63           C
ANISOU  581  C   HIS A  56     1197   1055   1029    -56   -129     82       C
ATOM    582  O   HIS A  56     -10.326  -5.466  14.616  1.00  9.13           O
ANISOU  582  O   HIS A  56     1337   1092   1040    -62    -99    -88       O
ATOM    583  CB  HIS A  56      -8.656  -4.623  17.302  1.00  9.87           C
ANISOU  583  CB  HIS A  56     1404   1187   1161   -129   -252     77       C
ATOM    584  CG  HIS A  56     -10.057  -4.435  17.798  1.00  8.98           C
ANISOU  584  CG  HIS A  56     1342    982   1088   -165   -228    -85       C
ATOM    585  ND1 HIS A  56     -10.989  -5.454  17.832  1.00  9.01           N
ANISOU  585  ND1 HIS A  56     1574    990    861    -84   -219     49       N
ATOM    586  CD2 HIS A  56     -10.625  -3.380  18.430  1.00  9.03           C
ANISOU  586  CD2 HIS A  56     1295   1122   1012   -188   -264      8       C
ATOM    587  CE1 HIS A  56     -12.085  -5.011  18.428  1.00  8.85           C
ANISOU  587  CE1 HIS A  56     1429   1006    930    -54    -12    -77       C
ATOM    588  NE2 HIS A  56     -11.890  -3.756  18.794  1.00  9.21           N
ANISOU  588  NE2 HIS A  56     1320   1223    955   -112    -64    -17       N
ATOM    589  H   HIS A  56      -9.597  -3.096  15.244  1.00 11.08           H
ATOM    590  HA  HIS A  56      -7.492  -4.761  15.693  1.00 11.26           H
ATOM    591  HB2 HIS A  56      -8.357  -5.487  17.624  1.00 11.85           H
ATOM    592  HB3 HIS A  56      -8.121  -3.917  17.698  1.00 11.85           H
ATOM    593  HD2 HIS A  56     -10.229  -2.553  18.586  1.00 10.83           H
ATOM    594  HE1 HIS A  56     -12.863  -5.501  18.567  1.00 10.62           H
ATOM    595  HE2 HIS A  56     -12.463  -3.257  19.196  1.00 11.05           H
ATOM    596  N   ILE A  57      -8.523  -6.807  14.853  1.00  9.24           N
ANISOU  596  N   ILE A  57     1290   1065   1158    -21   -112    111       N
ATOM    597  CA  ILE A  57      -9.048  -7.918  14.074  1.00  9.39           C
ANISOU  597  CA  ILE A  57     1484   1036   1047    -84    -24   -114       C
ATOM    598  C   ILE A  57      -8.906  -9.196  14.892  1.00  9.68           C
ANISOU  598  C   ILE A  57     1460   1086   1132   -113     29   -109       C
ATOM    599  O   ILE A  57      -7.830  -9.493  15.431  1.00 10.21           O
ANISOU  599  O   ILE A  57     1429   1093   1357    -14     22     68       O
ATOM    600  CB  ILE A  57      -8.353  -8.070  12.704  1.00  9.80           C
ANISOU  600  CB  ILE A  57     1517   1227    978      5     23     26       C
ATOM    601  CG1 ILE A  57      -8.241  -6.757  11.942  1.00  9.91           C
ANISOU  601  CG1 ILE A  57     1467   1218   1079     32    -16    -12       C
ATOM    602  CG2 ILE A  57      -9.116  -9.095  11.862  1.00 10.99           C
ANISOU  602  CG2 ILE A  57     1781   1333   1061    -14   -158    -27       C
ATOM    603  CD1 ILE A  57      -7.018  -5.914  12.270  1.00 11.90           C
ANISOU  603  CD1 ILE A  57     1673   1449   1402     24     70    183       C
ATOM    604  H   ILE A  57      -7.742  -6.960  15.179  1.00 11.09           H
ATOM    605  HA  ILE A  57      -9.991  -7.759  13.911  1.00 11.27           H
ATOM    606  HB  ILE A  57      -7.448  -8.371  12.877  1.00 11.75           H
ATOM    607 HG12 ILE A  57      -8.209  -6.956  10.993  1.00 11.89           H
ATOM    608 HG13 ILE A  57      -9.024  -6.220  12.141  1.00 11.89           H
ATOM    609 HG21 ILE A  57      -8.660  -9.209  11.013  1.00 13.19           H
ATOM    610 HG22 ILE A  57      -9.142  -9.940  12.339  1.00 13.19           H
ATOM    611 HG23 ILE A  57     -10.018  -8.772  11.712  1.00 13.19           H
ATOM    612 HD11 ILE A  57      -6.711  -5.476  11.461  1.00 14.28           H
ATOM    613 HD12 ILE A  57      -7.261  -5.250  12.934  1.00 14.28           H
ATOM    614 HD13 ILE A  57      -6.321  -6.492  12.618  1.00 14.28           H
ATOM    615  N   ALA A  58      -9.993  -9.950  14.981  1.00 10.38           N
ANISOU  615  N   ALA A  58     1535   1170   1238   -217    116     52       N
ATOM    616  CA  ALA A  58      -9.992 -11.229  15.670  1.00 11.49           C
ANISOU  616  CA  ALA A  58     2064   1226   1074   -473    -64     84       C
ATOM    617  C   ALA A  58     -10.857 -12.190  14.873  1.00 11.39           C
ANISOU  617  C   ALA A  58     2070   1202   1056   -360    133     92       C
ATOM    618  O   ALA A  58     -11.574 -11.791  13.957  1.00 11.57           O
ANISOU  618  O   ALA A  58     2022   1194   1180    -93    -21   -192       O
ATOM    619  CB  ALA A  58     -10.528 -11.104  17.095  1.00 14.09           C
ANISOU  619  CB  ALA A  58     2713   1442   1197   -621     77   -202       C
ATOM    620  H   ALA A  58     -10.756  -9.738  14.644  1.00 12.45           H
ATOM    621  HA  ALA A  58      -9.086 -11.573  15.718  1.00 13.78           H
ATOM    622  HB1 ALA A  58     -10.493 -11.973  17.523  1.00 16.90           H
ATOM    623  HB2 ALA A  58      -9.979 -10.472  17.584  1.00 16.90           H
ATOM    624  HB3 ALA A  58     -11.445 -10.789  17.061  1.00 16.90           H
ATOM    625  N   THR A  59     -10.797 -13.464  15.230  1.00 11.32           N
ANISOU  625  N   THR A  59     1946   1237   1118   -399    -26    141       N
ATOM    626  C   THR A  59     -12.436 -15.235  15.532  1.00 10.20           C
ANISOU  626  C   THR A  59     1768   1120    986   -252      3    -61       C
ATOM    627  O   THR A  59     -12.071 -15.434  16.694  1.00 11.21           O
ANISOU  627  O   THR A  59     1803   1411   1045   -301    -38     11       O
ATOM    628  CA ATHR A  59     -11.626 -14.428  14.538  0.46 12.13           C
ANISOU  628  CA ATHR A  59     2172   1171   1265   -300    154   -130       C
ATOM    629  CB ATHR A  59     -10.786 -15.335  13.683  0.46 13.36           C
ANISOU  629  CB ATHR A  59     2260   1198   1619   -154    439   -234       C
ATOM    630  OG1ATHR A  59      -9.791 -15.914  14.526  0.46 14.18           O
ANISOU  630  OG1ATHR A  59     2208   1249   1932    269    369     60       O
ATOM    631  CG2ATHR A  59     -10.118 -14.540  12.573  0.46 13.41           C
ANISOU  631  CG2ATHR A  59     2302   1240   1553     11    558   -253       C
ATOM    632  H  ATHR A  59     -10.297 -13.781  15.854  0.46 13.58           H
ATOM    633  HA ATHR A  59     -12.259 -13.967  13.967  0.46 14.55           H
ATOM    634  HB ATHR A  59     -11.326 -16.025  13.267  0.46 16.03           H
ATOM    635  HG1ATHR A  59      -9.318 -16.450  14.085  0.46 17.02           H
ATOM    636 HG21ATHR A  59      -9.544 -15.120  12.048  0.46 16.09           H
ATOM    637 HG22ATHR A  59     -10.790 -14.153  11.991  0.46 16.09           H
ATOM    638 HG23ATHR A  59      -9.581 -13.827  12.952  0.46 16.09           H
ATOM    639  CA BTHR A  59     -11.480 -14.565  14.548  0.54 11.32           C
ANISOU  639  CA BTHR A  59     1967   1193   1143   -316     17     -0       C
ATOM    640  CB BTHR A  59     -10.421 -15.613  14.110  0.54 11.08           C
ANISOU  640  CB BTHR A  59     1712   1297   1201   -255     11    127       C
ATOM    641  OG1BTHR A  59      -9.466 -15.008  13.224  0.54 12.15           O
ANISOU  641  OG1BTHR A  59     1785   1511   1321    -47    153     59       O
ATOM    642  CG2BTHR A  59     -11.052 -16.812  13.410  0.54 12.18           C
ANISOU  642  CG2BTHR A  59     1867   1379   1383   -308     78    307       C
ATOM    643  H  BTHR A  59     -10.341 -13.737  15.906  0.54 13.58           H
ATOM    644  HA BTHR A  59     -11.982 -14.245  13.782  0.54 13.59           H
ATOM    645  HB BTHR A  59      -9.975 -15.938  14.908  0.54 13.29           H
ATOM    646  HG1BTHR A  59      -8.895 -15.576  12.986  0.54 14.58           H
ATOM    647 HG21BTHR A  59     -10.362 -17.436  13.134  0.54 14.62           H
ATOM    648 HG22BTHR A  59     -11.663 -17.265  14.013  0.54 14.62           H
ATOM    649 HG23BTHR A  59     -11.543 -16.519  12.627  0.54 14.62           H
ATOM    650  N   GLN A  60     -13.619 -15.620  15.079  1.00  9.61           N
ANISOU  650  N   GLN A  60     1751    955    945   -213      4    -54       N
ATOM    651  CA  GLN A  60     -14.537 -16.349  15.935  1.00  9.96           C
ANISOU  651  CA  GLN A  60     1722   1007   1056   -147   -114   -124       C
ATOM    652  C   GLN A  60     -15.338 -17.331  15.105  1.00  9.96           C
ANISOU  652  C   GLN A  60     1842   1042    902   -158     23    -62       C
ATOM    653  O   GLN A  60     -15.553 -17.129  13.913  1.00 11.28           O
ANISOU  653  O   GLN A  60     2092   1115   1081   -158    -70    -73       O
ATOM    654  CB  GLN A  60     -15.452 -15.390  16.706  1.00 10.34           C
ANISOU  654  CB  GLN A  60     1640   1063   1226    -81    -73    -81       C
ATOM    655  CG  GLN A  60     -16.277 -16.061  17.773  1.00 10.13           C
ANISOU  655  CG  GLN A  60     1652    964   1233    -16     85    -74       C
ATOM    656  CD  GLN A  60     -15.434 -16.809  18.759  1.00 10.36           C
ANISOU  656  CD  GLN A  60     1803   1079   1055    -76    -80    -40       C
ATOM    657  OE1 GLN A  60     -15.206 -18.014  18.595  1.00 10.63           O
ANISOU  657  OE1 GLN A  60     1868   1055   1116    -96     23    -17       O
ATOM    658  NE2 GLN A  60     -14.905 -16.102  19.756  1.00 12.19           N
ANISOU  658  NE2 GLN A  60     2235   1202   1193     22   -174     73       N
ATOM    659  H   GLN A  60     -13.911 -15.471  14.284  1.00 11.53           H
ATOM    660  HA  GLN A  60     -14.038 -16.872  16.582  1.00 11.95           H
ATOM    661  HB2 GLN A  60     -14.904 -14.716  17.137  1.00 12.41           H
ATOM    662  HB3 GLN A  60     -16.063 -14.971  16.080  1.00 12.41           H
ATOM    663  HG2 GLN A  60     -16.780 -15.387  18.256  1.00 12.16           H
ATOM    664  HG3 GLN A  60     -16.884 -16.692  17.355  1.00 12.16           H
ATOM    665 HE21 GLN A  60     -15.054 -15.257  19.810  1.00 14.62           H
ATOM    666 HE22 GLN A  60     -14.414 -16.491  20.345  1.00 14.62           H
ATOM    667  N  ASER A  61     -15.753 -18.404  15.770  0.39 11.63           N
ANISOU  667  N  ASER A  61     2101   1125   1193   -324   -106    -44       N
ATOM    668  CA ASER A  61     -16.647 -19.408  15.220  0.39 13.05           C
ANISOU  668  CA ASER A  61     2431   1210   1316   -460      9    -82       C
ATOM    669  C  ASER A  61     -18.083 -19.014  15.525  0.39 12.31           C
ANISOU  669  C  ASER A  61     2212   1258   1206   -442    -19    -30       C
ATOM    670  O  ASER A  61     -18.377 -18.477  16.598  0.39 12.97           O
ANISOU  670  O  ASER A  61     2367   1245   1315   -477      7     15       O
ATOM    671  CB ASER A  61     -16.323 -20.751  15.883  0.39 15.86           C
ANISOU  671  CB ASER A  61     3018   1233   1774   -619    106   -164       C
ATOM    672  OG ASER A  61     -17.242 -21.776  15.554  0.39 18.18           O
ANISOU  672  OG ASER A  61     3570   1369   1968   -781    -44   -234       O
ATOM    673  H  ASER A  61     -15.519 -18.578  16.578  0.39 13.95           H
ATOM    674  HA ASER A  61     -16.548 -19.489  14.259  0.39 15.65           H
ATOM    675  HB2ASER A  61     -15.440 -21.029  15.594  0.39 19.03           H
ATOM    676  HB3ASER A  61     -16.335 -20.628  16.845  0.39 19.03           H
ATOM    677  HG ASER A  61     -17.173 -22.411  16.100  0.39 21.81           H
ATOM    678  N  BSER A  61     -15.759 -18.411  15.745  0.61 10.46           N
ANISOU  678  N  BSER A  61     1763   1112   1101   -250   -183    -35       N
ATOM    679  CA BSER A  61     -16.630 -19.380  15.106  0.61 10.95           C
ANISOU  679  CA BSER A  61     1826   1193   1142   -306    -25    -40       C
ATOM    680  C  BSER A  61     -18.070 -19.178  15.539  0.61 10.86           C
ANISOU  680  C  BSER A  61     1850   1242   1033   -404    -99     10       C
ATOM    681  O  BSER A  61     -18.355 -18.960  16.721  0.61 11.25           O
ANISOU  681  O  BSER A  61     1918   1227   1131   -478    -44    -73       O
ATOM    682  CB BSER A  61     -16.203 -20.810  15.423  0.61 12.15           C
ANISOU  682  CB BSER A  61     1966   1163   1488   -267    260    -67       C
ATOM    683  OG BSER A  61     -15.085 -21.163  14.636  0.61 12.30           O
ANISOU  683  OG BSER A  61     1974   1260   1441    -27     45    -81       O
ATOM    684  H  BSER A  61     -15.551 -18.605  16.557  0.61 12.55           H
ATOM    685  HA BSER A  61     -16.577 -19.249  14.146  0.61 13.14           H
ATOM    686  HB2BSER A  61     -15.965 -20.872  16.361  0.61 14.58           H
ATOM    687  HB3BSER A  61     -16.936 -21.413  15.225  0.61 14.58           H
ATOM    688  HG BSER A  61     -14.864 -21.958  14.792  0.61 14.76           H
ATOM    689  N   PHE A  62     -18.968 -19.262  14.565  1.00 11.04           N
ANISOU  689  N   PHE A  62     1817   1273   1104   -393   -102      7       N
ATOM    690  CA  PHE A  62     -20.397 -19.100  14.777  1.00 11.24           C
ANISOU  690  CA  PHE A  62     1838   1260   1171   -375     37   -155       C
ATOM    691  C   PHE A  62     -21.105 -20.081  13.863  1.00 11.23           C
ANISOU  691  C   PHE A  62     1919   1269   1080   -227   -230   -106       C
ATOM    692  O   PHE A  62     -20.866 -20.089  12.650  1.00 11.59           O
ANISOU  692  O   PHE A  62     1941   1220   1244   -254   -246    -66       O
ATOM    693  CB  PHE A  62     -20.876 -17.681  14.468  1.00 13.03           C
ANISOU  693  CB  PHE A  62     2222   1246   1481   -401     53   -144       C
ATOM    694  CG  PHE A  62     -22.361 -17.554  14.570  1.00 15.38           C
ANISOU  694  CG  PHE A  62     2339   1448   2059    -14    122    105       C
ATOM    695  CD1 PHE A  62     -22.992 -17.688  15.802  1.00 17.74           C
ANISOU  695  CD1 PHE A  62     2556   1748   2436    119    316    103       C
ATOM    696  CD2 PHE A  62     -23.137 -17.420  13.437  1.00 16.55           C
ANISOU  696  CD2 PHE A  62     2368   1449   2473    -37    -51     66       C
ATOM    697  CE1 PHE A  62     -24.372 -17.630  15.911  1.00 18.86           C
ANISOU  697  CE1 PHE A  62     2630   1894   2643    168    241    199       C
ATOM    698  CE2 PHE A  62     -24.526 -17.368  13.534  1.00 18.51           C
ANISOU  698  CE2 PHE A  62     2569   1631   2831    194      2     35       C
ATOM    699  CZ  PHE A  62     -25.141 -17.469  14.779  1.00 18.78           C
ANISOU  699  CZ  PHE A  62     2592   1779   2763     49    -63    102       C
ATOM    700  HA  PHE A  62     -20.601 -19.289  15.706  1.00 13.48           H
ATOM    701  HB2 PHE A  62     -20.475 -17.065  15.101  1.00 15.63           H
ATOM    702  HB3 PHE A  62     -20.614 -17.446  13.564  1.00 15.63           H
ATOM    703  HD1 PHE A  62     -22.479 -17.818  16.566  1.00 21.29           H
ATOM    704  HD2 PHE A  62     -22.730 -17.364  12.603  1.00 19.86           H
ATOM    705  HE1 PHE A  62     -24.778 -17.700  16.745  1.00 22.63           H
ATOM    706  HE2 PHE A  62     -25.043 -17.265  12.768  1.00 22.20           H
ATOM    707  HZ  PHE A  62     -26.068 -17.427  14.847  1.00 22.53           H
ATOM    708  H  APHE A  62     -18.762 -19.530  13.774  0.39 13.24           H
ATOM    709  H  BPHE A  62     -18.766 -19.419  13.744  0.61 13.24           H
ATOM    710  N   ASP A  63     -21.957 -20.935  14.444  1.00 11.09           N
ANISOU  710  N   ASP A  63     1814   1221   1179   -302   -146     67       N
ATOM    711  CA  ASP A  63     -22.714 -21.923  13.674  1.00 11.75           C
ANISOU  711  CA  ASP A  63     1881   1217   1364   -332   -345     73       C
ATOM    712  C   ASP A  63     -21.809 -22.740  12.761  1.00 11.65           C
ANISOU  712  C   ASP A  63     1799   1284   1343   -437   -253    110       C
ATOM    713  O   ASP A  63     -22.181 -23.126  11.651  1.00 12.87           O
ANISOU  713  O   ASP A  63     2130   1426   1332   -397   -288     55       O
ATOM    714  CB  ASP A  63     -23.872 -21.266  12.933  1.00 13.17           C
ANISOU  714  CB  ASP A  63     2010   1471   1524   -273   -275    -27       C
ATOM    715  CG  ASP A  63     -25.051 -21.014  13.834  1.00 14.85           C
ANISOU  715  CG  ASP A  63     2060   1796   1787    -80   -641    158       C
ATOM    716  OD1 ASP A  63     -24.847 -20.933  15.078  1.00 16.08           O
ANISOU  716  OD1 ASP A  63     2155   1962   1993   -147   -235    454       O
ATOM    717  OD2 ASP A  63     -26.162 -20.860  13.300  1.00 17.58           O
ANISOU  717  OD2 ASP A  63     2314   2071   2294    -76   -667   -124       O
ATOM    718  H   ASP A  63     -22.113 -20.960  15.289  1.00 13.31           H
ATOM    719  HA  ASP A  63     -23.107 -22.562  14.289  1.00 14.09           H
ATOM    720  HB2 ASP A  63     -23.578 -20.414  12.574  1.00 15.80           H
ATOM    721  HB3 ASP A  63     -24.161 -21.848  12.212  1.00 15.80           H
ATOM    722  N   GLY A  64     -20.622 -23.053  13.261  1.00 11.53           N
ANISOU  722  N   GLY A  64     1836   1124   1420   -401   -252    -78       N
ATOM    723  CA  GLY A  64     -19.745 -23.965  12.558  1.00 13.34           C
ANISOU  723  CA  GLY A  64     2273   1154   1642   -272   -190     28       C
ATOM    724  C   GLY A  64     -18.982 -23.375  11.397  1.00 13.46           C
ANISOU  724  C   GLY A  64     2257   1209   1649   -287   -266    -61       C
ATOM    725  O   GLY A  64     -18.498 -24.131  10.548  1.00 16.02           O
ANISOU  725  O   GLY A  64     2682   1244   2162   -106     83   -178       O
ATOM    726  H   GLY A  64     -20.306 -22.751  14.001  1.00 13.83           H
ATOM    727  HA2 GLY A  64     -19.095 -24.313  13.188  1.00 16.01           H
ATOM    728  HA3 GLY A  64     -20.277 -24.700  12.215  1.00 16.01           H
ATOM    729  N   ALA A  65     -18.863 -22.057  11.314  1.00 12.52           N
ANISOU  729  N   ALA A  65     2137   1255   1365   -342    -83   -112       N
ATOM    730  CA  ALA A  65     -17.979 -21.412  10.353  1.00 13.33           C
ANISOU  730  CA  ALA A  65     2306   1431   1327   -259     14   -165       C
ATOM    731  C   ALA A  65     -17.161 -20.349  11.071  1.00 12.38           C
ANISOU  731  C   ALA A  65     2175   1259   1269   -217     58   -245       C
ATOM    732  O   ALA A  65     -17.563 -19.825  12.112  1.00 12.33           O
ANISOU  732  O   ALA A  65     2125   1404   1156   -354     99   -311       O
ATOM    733  CB  ALA A  65     -18.771 -20.821   9.173  1.00 14.54           C
ANISOU  733  CB  ALA A  65     2512   1733   1279   -319   -191   -241       C
ATOM    734  H   ALA A  65     -19.293 -21.504  11.813  1.00 15.02           H
ATOM    735  HA  ALA A  65     -17.354 -22.054   9.981  1.00 15.99           H
ATOM    736  HB1 ALA A  65     -18.153 -20.395   8.559  1.00 17.45           H
ATOM    737  HB2 ALA A  65     -19.246 -21.537   8.722  1.00 17.45           H
ATOM    738  HB3 ALA A  65     -19.403 -20.168   9.513  1.00 17.45           H
ATOM    739  N   VAL A  66     -16.005 -20.038  10.496  1.00 13.17           N
ANISOU  739  N   VAL A  66     2139   1211   1655   -159    262   -211       N
ATOM    740  CA  VAL A  66     -15.043 -19.111  11.080  1.00 13.54           C
ANISOU  740  CA  VAL A  66     2065   1362   1719   -206    166    230       C
ATOM    741  C   VAL A  66     -15.115 -17.785  10.339  1.00 11.98           C
ANISOU  741  C   VAL A  66     2155   1235   1162   -284    -25     27       C
ATOM    742  O   VAL A  66     -15.095 -17.751   9.101  1.00 13.31           O
ANISOU  742  O   VAL A  66     2613   1195   1251   -174    204   -112       O
ATOM    743  CB  VAL A  66     -13.619 -19.692  11.010  1.00 17.59           C
ANISOU  743  CB  VAL A  66     2116   1731   2838   -160     -1    787       C
ATOM    744  CG1 VAL A  66     -12.617 -18.711  11.583  1.00 18.95           C
ANISOU  744  CG1 VAL A  66     1989   2085   3127   -318    -66   1007       C
ATOM    745  CG2 VAL A  66     -13.559 -21.047  11.714  1.00 21.07           C
ANISOU  745  CG2 VAL A  66     2557   1897   3552   -197     39   1002       C
ATOM    746  H   VAL A  66     -15.748 -20.362   9.742  1.00 15.80           H
ATOM    747  HA  VAL A  66     -15.277 -18.952  12.008  1.00 16.25           H
ATOM    748  HB  VAL A  66     -13.377 -19.840  10.082  1.00 21.11           H
ATOM    749 HG11 VAL A  66     -11.779 -19.172  11.742  1.00 22.74           H
ATOM    750 HG12 VAL A  66     -12.483 -17.990  10.949  1.00 22.74           H
ATOM    751 HG13 VAL A  66     -12.964 -18.357  12.417  1.00 22.74           H
ATOM    752 HG21 VAL A  66     -12.640 -21.358  11.722  1.00 25.28           H
ATOM    753 HG22 VAL A  66     -13.881 -20.945  12.623  1.00 25.28           H
ATOM    754 HG23 VAL A  66     -14.118 -21.678  11.233  1.00 25.28           H
ATOM    755  N   TYR A  67     -15.166 -16.691  11.101  1.00 11.50           N
ANISOU  755  N   TYR A  67     2195   1225    949   -319     28     20       N
ATOM    756  CA  TYR A  67     -15.291 -15.351  10.556  1.00 10.99           C
ANISOU  756  CA  TYR A  67     2069   1166    941   -212    -96     26       C
ATOM    757  C   TYR A  67     -14.281 -14.418  11.200  1.00 10.92           C
ANISOU  757  C   TYR A  67     2141   1111    899   -263      0    -20       C
ATOM    758  O   TYR A  67     -14.020 -14.512  12.407  1.00 12.08           O
ANISOU  758  O   TYR A  67     2401   1286    903   -375     85    -18       O
ATOM    759  CB  TYR A  67     -16.682 -14.782  10.859  1.00 12.03           C
ANISOU  759  CB  TYR A  67     2129   1340   1100   -213    -52    -10       C
ATOM    760  CG  TYR A  67     -17.812 -15.594  10.292  1.00 11.85           C
ANISOU  760  CG  TYR A  67     2107   1347   1046   -175    -68    -78       C
ATOM    761  CD1 TYR A  67     -18.280 -15.365   9.016  1.00 13.53           C
ANISOU  761  CD1 TYR A  67     2365   1514   1261   -398   -190    175       C
ATOM    762  CD2 TYR A  67     -18.390 -16.609  11.027  1.00 12.20           C
ANISOU  762  CD2 TYR A  67     2092   1411   1132   -327    -93   -114       C
ATOM    763  CE1 TYR A  67     -19.305 -16.115   8.485  1.00 14.08           C
ANISOU  763  CE1 TYR A  67     2437   1614   1298   -305   -162    193       C
ATOM    764  CE2 TYR A  67     -19.415 -17.369  10.514  1.00 12.32           C
ANISOU  764  CE2 TYR A  67     1982   1560   1138   -350   -229     15       C
ATOM    765  CZ  TYR A  67     -19.867 -17.122   9.234  1.00 13.63           C
ANISOU  765  CZ  TYR A  67     2278   1629   1273   -388   -230    -85       C
ATOM    766  OH  TYR A  67     -20.896 -17.870   8.716  1.00 14.75           O
ANISOU  766  OH  TYR A  67     2347   1926   1330   -485   -433    -29       O
ATOM    767  H   TYR A  67     -15.128 -16.706  11.960  1.00 13.80           H
ATOM    768  HA  TYR A  67     -15.135 -15.384   9.599  1.00 13.19           H
ATOM    769  HB2 TYR A  67     -16.800 -14.745  11.821  1.00 14.43           H
ATOM    770  HB3 TYR A  67     -16.742 -13.890  10.483  1.00 14.43           H
ATOM    771  HD1 TYR A  67     -17.897 -14.690   8.503  1.00 16.23           H
ATOM    772  HD2 TYR A  67     -18.080 -16.783  11.887  1.00 14.64           H
ATOM    773  HE1 TYR A  67     -19.614 -15.942   7.625  1.00 16.89           H
ATOM    774  HE2 TYR A  67     -19.799 -18.045  11.025  1.00 14.78           H
ATOM    775  HH  TYR A  67     -21.094 -17.594   7.948  1.00 17.69           H
ATOM    776  N   PRO A  68     -13.753 -13.462  10.440  1.00 10.23           N
ANISOU  776  N   PRO A  68     2055   1075    758   -147     86    -91       N
ATOM    777  CA  PRO A  68     -13.038 -12.342  11.044  1.00 10.85           C
ANISOU  777  CA  PRO A  68     1963   1118   1041   -196     48    -59       C
ATOM    778  C   PRO A  68     -14.036 -11.265  11.450  1.00 10.00           C
ANISOU  778  C   PRO A  68     1826   1030    946   -116     -3    -98       C
ATOM    779  O   PRO A  68     -15.177 -11.237  10.991  1.00 10.31           O
ANISOU  779  O   PRO A  68     1756   1150   1010   -117   -165   -186       O
ATOM    780  CB  PRO A  68     -12.195 -11.828   9.872  1.00 11.52           C
ANISOU  780  CB  PRO A  68     2163   1193   1020    -67    166     17       C
ATOM    781  CG  PRO A  68     -13.140 -11.992   8.689  1.00 11.83           C
ANISOU  781  CG  PRO A  68     2189   1092   1212    -82    153     34       C
ATOM    782  CD  PRO A  68     -13.949 -13.254   8.990  1.00 11.54           C
ANISOU  782  CD  PRO A  68     2306   1212    869    -89    151    -24       C
ATOM    783  HA  PRO A  68     -12.473 -12.612  11.785  1.00 13.02           H
ATOM    784  HB2 PRO A  68     -11.954 -10.898  10.008  1.00 13.82           H
ATOM    785  HB3 PRO A  68     -11.395 -12.366   9.766  1.00 13.82           H
ATOM    786  HG2 PRO A  68     -13.720 -11.218   8.622  1.00 14.19           H
ATOM    787  HG3 PRO A  68     -12.628 -12.096   7.871  1.00 14.19           H
ATOM    788  HD2 PRO A  68     -14.887 -13.117   8.786  1.00 13.85           H
ATOM    789  HD3 PRO A  68     -13.606 -14.009   8.486  1.00 13.85           H
ATOM    790  N  ASER A  69     -13.554 -10.337  12.275  0.31 10.22           N
ANISOU  790  N  ASER A  69     1709   1052   1121    -93    -48   -106       N
ATOM    791  CA ASER A  69     -14.363  -9.212  12.713  0.31 10.13           C
ANISOU  791  CA ASER A  69     1625   1077   1147    -78    -50    -34       C
ATOM    792  C  ASER A  69     -13.445  -8.079  13.142  0.31  9.32           C
ANISOU  792  C  ASER A  69     1477   1069    994    -72     -0    -31       C
ATOM    793  O  ASER A  69     -12.388  -8.323  13.733  0.31  9.82           O
ANISOU  793  O  ASER A  69     1481   1134   1118    -44     20      9       O
ATOM    794  CB ASER A  69     -15.261  -9.651  13.872  0.31 10.81           C
ANISOU  794  CB ASER A  69     1649   1188   1270   -167    -49     29       C
ATOM    795  OG ASER A  69     -16.127  -8.608  14.282  0.31 11.34           O
ANISOU  795  OG ASER A  69     1695   1206   1408    -84   -113    156       O
ATOM    796  H  ASER A  69     -12.755 -10.339  12.594  0.31 12.26           H
ATOM    797  HA ASER A  69     -14.914  -8.879  11.986  0.31 12.15           H
ATOM    798  HB2ASER A  69     -15.795 -10.408  13.584  0.31 12.97           H
ATOM    799  HB3ASER A  69     -14.701  -9.906  14.622  0.31 12.97           H
ATOM    800  HG ASER A  69     -16.638  -8.394  13.650  0.31 13.61           H
ATOM    801  N  BSER A  69     -13.606 -10.398  12.363  0.69  9.40           N
ANISOU  801  N  BSER A  69     1603   1025    944   -147     23   -145       N
ATOM    802  CA BSER A  69     -14.364  -9.186  12.625  0.69  9.30           C
ANISOU  802  CA BSER A  69     1616   1040    879    -96    -51    -62       C
ATOM    803  C  BSER A  69     -13.430  -8.082  13.089  0.69  8.60           C
ANISOU  803  C  BSER A  69     1443   1033    792   -120   -106   -106       C
ATOM    804  O  BSER A  69     -12.355  -8.340  13.652  0.69  9.21           O
ANISOU  804  O  BSER A  69     1431   1112    956   -161   -147     47       O
ATOM    805  CB BSER A  69     -15.515  -9.384  13.624  0.69  9.95           C
ANISOU  805  CB BSER A  69     1808   1238    734   -219    -68     71       C
ATOM    806  OG BSER A  69     -15.078  -9.373  14.967  0.69 10.38           O
ANISOU  806  OG BSER A  69     1687   1422    834   -344     88     49       O
ATOM    807  H  BSER A  69     -12.892 -10.490  12.833  0.69 11.28           H
ATOM    808  HA BSER A  69     -14.768  -8.903  11.789  0.69 11.16           H
ATOM    809  HB2BSER A  69     -16.156  -8.666  13.503  0.69 11.94           H
ATOM    810  HB3BSER A  69     -15.936 -10.239  13.444  0.69 11.94           H
ATOM    811  HG BSER A  69     -15.725  -9.521  15.481  0.69 12.45           H
ATOM    812  N   ASN A  70     -13.849  -6.847  12.826  1.00  8.62           N
ANISOU  812  N   ASN A  70     1418   1013    843    -97    -58    -11       N
ATOM    813  CA  ASN A  70     -13.085  -5.653  13.147  1.00  8.47           C
ANISOU  813  CA  ASN A  70     1371   1009    838   -139    -64     89       C
ATOM    814  C   ASN A  70     -13.692  -4.878  14.304  1.00  8.75           C
ANISOU  814  C   ASN A  70     1141   1153   1030   -114    -55     71       C
ATOM    815  O   ASN A  70     -14.904  -4.913  14.536  1.00  9.35           O
ANISOU  815  O   ASN A  70     1253   1216   1083    -95    -94   -158       O
ATOM    816  CB  ASN A  70     -13.072  -4.682  11.960  1.00  9.09           C
ANISOU  816  CB  ASN A  70     1523    967    966     23    -19     39       C
ATOM    817  CG  ASN A  70     -12.443  -5.275  10.738  1.00  9.03           C
ANISOU  817  CG  ASN A  70     1448   1145    839    -48     19    -81       C
ATOM    818  OD1 ASN A  70     -11.401  -5.933  10.821  1.00  9.76           O
ANISOU  818  OD1 ASN A  70     1452   1269    989    -94     73    -54       O
ATOM    819  ND2 ASN A  70     -13.034  -5.002   9.577  1.00  9.72           N
ANISOU  819  ND2 ASN A  70     1587   1383    723     65    -70    -24       N
ATOM    820  HA  ASN A  70     -12.191  -5.944  13.385  1.00 10.16           H
ATOM    821  HB2 ASN A  70     -13.985  -4.439  11.740  1.00 10.91           H
ATOM    822  HB3 ASN A  70     -12.567  -3.891  12.204  1.00 10.91           H
ATOM    823 HD21 ASN A  70     -12.711  -5.319   8.845  1.00 11.66           H
ATOM    824 HD22 ASN A  70     -13.738  -4.509   9.559  1.00 11.66           H
ATOM    825  H  AASN A  70     -14.585  -6.679  12.414  0.31 10.34           H
ATOM    826  H  BASN A  70     -14.602  -6.673  12.449  0.69 10.34           H
ATOM    827  N   GLY A  71     -12.826  -4.141  14.986  1.00  8.36           N
ANISOU  827  N   GLY A  71     1118   1140    918   -111    -51    -80       N
ATOM    828  CA  GLY A  71     -13.190  -3.030  15.838  1.00  8.55           C
ANISOU  828  CA  GLY A  71     1267   1056    927   -108    -56    -49       C
ATOM    829  C   GLY A  71     -12.221  -1.888  15.624  1.00  8.35           C
ANISOU  829  C   GLY A  71     1174   1052    945    -60    -43     52       C
ATOM    830  O   GLY A  71     -11.375  -1.940  14.724  1.00  9.05           O
ANISOU  830  O   GLY A  71     1363   1034   1041   -115    -21     -4       O
ATOM    831  H   GLY A  71     -11.977  -4.274  14.968  1.00 10.03           H
ATOM    832  HA2 GLY A  71     -14.087  -2.729  15.626  1.00 10.26           H
ATOM    833  HA3 GLY A  71     -13.160  -3.303  16.768  1.00 10.26           H
ATOM    834  N   LEU A  72     -12.321  -0.851  16.450  1.00  8.59           N
ANISOU  834  N   LEU A  72     1345    978    940    -13     -3    -40       N
ATOM    835  CA  LEU A  72     -11.496   0.336  16.312  1.00  9.10           C
ANISOU  835  CA  LEU A  72     1432   1032    993   -126    -89    -20       C
ATOM    836  C   LEU A  72     -10.874   0.715  17.646  1.00  8.67           C
ANISOU  836  C   LEU A  72     1202   1049   1044   -135     59    -93       C
ATOM    837  O   LEU A  72     -11.427   0.434  18.706  1.00  9.54           O
ANISOU  837  O   LEU A  72     1304   1137   1182   -121    -65    -72       O
ATOM    838  CB  LEU A  72     -12.322   1.527  15.810  1.00  9.69           C
ANISOU  838  CB  LEU A  72     1518   1109   1056   -125    -31     90       C
ATOM    839  CG  LEU A  72     -11.586   2.642  15.080  1.00 10.56           C
ANISOU  839  CG  LEU A  72     1684   1229   1099   -146   -183    121       C
ATOM    840  CD1 LEU A  72     -11.116   2.147  13.728  1.00 11.82           C
ANISOU  840  CD1 LEU A  72     1875   1450   1165   -317    -14    163       C
ATOM    841  CD2 LEU A  72     -12.476   3.878  14.911  1.00 11.26           C
ANISOU  841  CD2 LEU A  72     1804   1134   1339   -167   -297    166       C
ATOM    842  H   LEU A  72     -12.872  -0.814  17.109  1.00 10.31           H
ATOM    843  HA  LEU A  72     -10.780   0.144  15.686  1.00 10.92           H
ATOM    844  HB2 LEU A  72     -12.991   1.184  15.196  1.00 11.63           H
ATOM    845  HB3 LEU A  72     -12.753   1.932  16.578  1.00 11.63           H
ATOM    846  HG  LEU A  72     -10.816   2.907  15.606  1.00 12.67           H
ATOM    847 HD11 LEU A  72     -10.712   2.885  13.245  1.00 14.18           H
ATOM    848 HD12 LEU A  72     -10.465   1.441  13.860  1.00 14.18           H
ATOM    849 HD13 LEU A  72     -11.878   1.807  13.234  1.00 14.18           H
ATOM    850 HD21 LEU A  72     -11.978   4.563  14.437  1.00 13.51           H
ATOM    851 HD22 LEU A  72     -13.265   3.632  14.405  1.00 13.51           H
ATOM    852 HD23 LEU A  72     -12.733   4.204  15.788  1.00 13.51           H
ATOM    853  N   ILE A  73      -9.709   1.352  17.575  1.00  9.55           N
ANISOU  853  N   ILE A  73     1387   1086   1156   -119      4    -95       N
ATOM    854  CA  ILE A  73      -9.029   1.925  18.733  1.00  9.18           C
ANISOU  854  CA  ILE A  73     1334   1062   1092    -78   -133    -52       C
ATOM    855  C   ILE A  73      -8.638   3.334  18.334  1.00  9.63           C
ANISOU  855  C   ILE A  73     1316   1097   1246   -144   -180   -102       C
ATOM    856  O   ILE A  73      -8.029   3.530  17.281  1.00 10.17           O
ANISOU  856  O   ILE A  73     1386   1129   1350    -88    -26    -76       O
ATOM    857  CB  ILE A  73      -7.764   1.127  19.101  1.00 10.28           C
ANISOU  857  CB  ILE A  73     1320   1226   1361     63   -334    -80       C
ATOM    858  CG1 ILE A  73      -8.087  -0.339  19.398  1.00 10.54           C
ANISOU  858  CG1 ILE A  73     1443   1259   1303     93   -196     17       C
ATOM    859  CG2 ILE A  73      -7.051   1.771  20.286  1.00 11.57           C
ANISOU  859  CG2 ILE A  73     1532   1380   1485    139   -374    -40       C
ATOM    860  CD1 ILE A  73      -6.897  -1.249  19.260  1.00 11.67           C
ANISOU  860  CD1 ILE A  73     1711   1295   1428     58   -267    162       C
ATOM    861  H   ILE A  73      -9.277   1.469  16.841  1.00 11.46           H
ATOM    862  HA  ILE A  73      -9.620   1.938  19.502  1.00 11.02           H
ATOM    863  HB  ILE A  73      -7.173   1.147  18.332  1.00 12.34           H
ATOM    864 HG12 ILE A  73      -8.413  -0.410  20.309  1.00 12.65           H
ATOM    865 HG13 ILE A  73      -8.769  -0.642  18.777  1.00 12.65           H
ATOM    866 HG21 ILE A  73      -6.374   1.161  20.617  1.00 13.88           H
ATOM    867 HG22 ILE A  73      -6.638   2.598  19.994  1.00 13.88           H
ATOM    868 HG23 ILE A  73      -7.700   1.954  20.984  1.00 13.88           H
ATOM    869 HD11 ILE A  73      -7.168  -2.157  19.469  1.00 14.00           H
ATOM    870 HD12 ILE A  73      -6.570  -1.204  18.348  1.00 14.00           H
ATOM    871 HD13 ILE A  73      -6.205  -0.960  19.875  1.00 14.00           H
ATOM    872  N   VAL A  74      -8.966   4.317  19.169  1.00  9.93           N
ANISOU  872  N   VAL A  74     1344   1101   1327    -14   -147   -199       N
ATOM    873  CA  VAL A  74      -8.664   5.709  18.866  1.00  9.95           C
ANISOU  873  CA  VAL A  74     1352   1053   1374   -139   -217   -154       C
ATOM    874  C   VAL A  74      -7.946   6.336  20.044  1.00 10.92           C
ANISOU  874  C   VAL A  74     1450   1160   1541   -122    -23   -153       C
ATOM    875  O   VAL A  74      -8.452   6.317  21.172  1.00 11.64           O
ANISOU  875  O   VAL A  74     1654   1267   1502   -247    -80   -115       O
ATOM    876  CB  VAL A  74      -9.929   6.513  18.524  1.00 10.89           C
ANISOU  876  CB  VAL A  74     1627   1058   1455    -62    -86    -73       C
ATOM    877  CG1 VAL A  74      -9.556   7.914  18.052  1.00 11.58           C
ANISOU  877  CG1 VAL A  74     1803   1119   1477    -89    -96     11       C
ATOM    878  CG2 VAL A  74     -10.749   5.798  17.467  1.00 11.13           C
ANISOU  878  CG2 VAL A  74     1623   1201   1407    -14   -177    -21       C
ATOM    879  H   VAL A  74      -9.365   4.199  19.922  1.00 11.91           H
ATOM    880  HA  VAL A  74      -8.062   5.732  18.105  1.00 11.93           H
ATOM    881  HB  VAL A  74     -10.473   6.593  19.323  1.00 13.07           H
ATOM    882 HG11 VAL A  74     -10.356   8.367  17.744  1.00 13.89           H
ATOM    883 HG12 VAL A  74      -9.163   8.403  18.792  1.00 13.89           H
ATOM    884 HG13 VAL A  74      -8.916   7.843  17.326  1.00 13.89           H
ATOM    885 HG21 VAL A  74     -11.509   6.352  17.230  1.00 13.36           H
ATOM    886 HG22 VAL A  74     -10.194   5.646  16.686  1.00 13.36           H
ATOM    887 HG23 VAL A  74     -11.056   4.951  17.825  1.00 13.36           H
ATOM    888  N  AARG A  75      -6.782   6.922  19.785  0.48 11.76           N
ANISOU  888  N  AARG A  75     1433   1280   1756   -283   -102   -306       N
ATOM    889  CA AARG A  75      -6.024   7.547  20.858  0.48 13.47           C
ANISOU  889  CA AARG A  75     1593   1423   2100   -365   -340   -405       C
ATOM    890  C  AARG A  75      -6.734   8.812  21.347  0.48 13.89           C
ANISOU  890  C  AARG A  75     1851   1366   2061   -256   -497   -362       C
ATOM    891  O  AARG A  75      -7.156   9.653  20.548  0.48 13.73           O
ANISOU  891  O  AARG A  75     1911   1422   1883   -281   -509   -389       O
ATOM    892  CB AARG A  75      -4.595   7.845  20.409  0.48 15.56           C
ANISOU  892  CB AARG A  75     1729   1709   2472   -566   -213   -523       C
ATOM    893  CG AARG A  75      -3.769   8.353  21.567  0.48 18.04           C
ANISOU  893  CG AARG A  75     2068   1906   2878   -745   -373   -685       C
ATOM    894  CD AARG A  75      -2.262   8.295  21.376  0.48 20.94           C
ANISOU  894  CD AARG A  75     2446   2203   3308   -663   -470   -666       C
ATOM    895  NE AARG A  75      -1.625   8.959  22.511  0.48 22.82           N
ANISOU  895  NE AARG A  75     2672   2323   3675   -766   -597   -711       N
ATOM    896  CZ AARG A  75      -0.319   9.104  22.686  0.48 24.52           C
ANISOU  896  CZ AARG A  75     2929   2466   3922   -631   -467   -723       C
ATOM    897  NH1AARG A  75       0.553   8.692  21.780  0.48 25.46           N
ANISOU  897  NH1AARG A  75     3102   2519   4052   -357    -97   -676       N
ATOM    898  NH2AARG A  75       0.123   9.687  23.797  0.48 24.36           N
ANISOU  898  NH2AARG A  75     2913   2482   3862   -902   -790   -878       N
ATOM    899  H  AARG A  75      -6.415   6.970  19.009  0.48 14.11           H
ATOM    900  HA AARG A  75      -5.966   6.936  21.609  0.48 16.16           H
ATOM    901  HB2AARG A  75      -4.187   7.033  20.070  0.48 18.67           H
ATOM    902  HB3AARG A  75      -4.608   8.523  19.716  0.48 18.67           H
ATOM    903  HG2AARG A  75      -4.002   9.281  21.725  0.48 21.64           H
ATOM    904  HG3AARG A  75      -3.979   7.821  22.350  0.48 21.64           H
ATOM    905  HD2AARG A  75      -1.966   7.372  21.341  0.48 25.13           H
ATOM    906  HD3AARG A  75      -2.013   8.754  20.558  0.48 25.13           H
ATOM    907  HE AARG A  75      -2.142   9.283  23.118  0.48 27.38           H
ATOM    908 HH11AARG A  75       0.276   8.320  21.055  0.48 30.55           H
ATOM    909 HH12AARG A  75       1.395   8.797  21.915  0.48 30.55           H
ATOM    910 HH21AARG A  75      -0.436   9.963  24.389  0.48 29.24           H
ATOM    911 HH22AARG A  75       0.968   9.787  23.923  0.48 29.24           H
ATOM    912  N  BARG A  75      -6.763   6.893  19.789  0.52 11.90           N
ANISOU  912  N  BARG A  75     1451   1318   1752   -222    -30   -259       N
ATOM    913  CA BARG A  75      -6.028   7.576  20.841  0.52 13.75           C
ANISOU  913  CA BARG A  75     1615   1519   2090   -246   -187   -326       C
ATOM    914  C  BARG A  75      -6.841   8.763  21.352  0.52 14.30           C
ANISOU  914  C  BARG A  75     1899   1395   2139   -163   -371   -306       C
ATOM    915  O  BARG A  75      -7.454   9.500  20.574  0.52 14.88           O
ANISOU  915  O  BARG A  75     2084   1415   2153   -152   -312   -360       O
ATOM    916  CB BARG A  75      -4.664   8.034  20.326  0.52 15.81           C
ANISOU  916  CB BARG A  75     1716   1934   2358   -383     41   -439       C
ATOM    917  CG BARG A  75      -3.763   8.525  21.448  0.52 18.34           C
ANISOU  917  CG BARG A  75     2061   2224   2685   -600     85   -644       C
ATOM    918  CD BARG A  75      -2.315   8.709  21.018  0.52 21.00           C
ANISOU  918  CD BARG A  75     2406   2544   3028   -688    124   -637       C
ATOM    919  NE BARG A  75      -2.209   9.527  19.819  0.52 22.20           N
ANISOU  919  NE BARG A  75     2549   2666   3220   -930    138   -714       N
ATOM    920  CZ BARG A  75      -1.588   9.164  18.705  0.52 23.13           C
ANISOU  920  CZ BARG A  75     2907   2675   3207  -1077     96   -978       C
ATOM    921  NH1BARG A  75      -0.985   7.989  18.598  0.52 24.10           N
ANISOU  921  NH1BARG A  75     2965   2777   3415  -1007     82   -952       N
ATOM    922  NH2BARG A  75      -1.569  10.003  17.675  0.52 22.62           N
ANISOU  922  NH2BARG A  75     2968   2589   3038  -1397    150   -951       N
ATOM    923  H  BARG A  75      -6.372   6.887  19.023  0.52 14.28           H
ATOM    924  HA BARG A  75      -5.871   6.970  21.582  0.52 16.50           H
ATOM    925  HB2BARG A  75      -4.224   7.290  19.887  0.52 18.97           H
ATOM    926  HB3BARG A  75      -4.790   8.762  19.697  0.52 18.97           H
ATOM    927  HG2BARG A  75      -4.091   9.382  21.763  0.52 22.01           H
ATOM    928  HG3BARG A  75      -3.779   7.878  22.171  0.52 22.01           H
ATOM    929  HD2BARG A  75      -1.822   9.147  21.729  0.52 25.19           H
ATOM    930  HD3BARG A  75      -1.925   7.841  20.829  0.52 25.19           H
ATOM    931  HE BARG A  75      -2.577  10.304  19.834  0.52 26.64           H
ATOM    932 HH11BARG A  75      -0.990   7.441  19.260  0.52 28.92           H
ATOM    933 HH12BARG A  75      -0.589   7.775  17.865  0.52 28.92           H
ATOM    934 HH21BARG A  75      -1.956  10.768  17.736  0.52 27.14           H
ATOM    935 HH22BARG A  75      -1.170   9.780  16.946  0.52 27.14           H
ATOM    936  N   ASP A  76      -6.834   8.929  22.683  1.00 15.16           N
ANISOU  936  N   ASP A  76     2253   1375   2133   -102   -504   -586       N
ATOM    937  CA  ASP A  76      -7.652   9.914  23.418  1.00 18.21           C
ANISOU  937  CA  ASP A  76     2858   1721   2341    -96   -752   -564       C
ATOM    938  C   ASP A  76      -6.677  10.544  24.429  1.00 19.93           C
ANISOU  938  C   ASP A  76     3216   1848   2507    -76   -668   -638       C
ATOM    939  O   ASP A  76      -6.724  10.255  25.625  1.00 19.40           O
ANISOU  939  O   ASP A  76     3148   1952   2271    248   -629   -622       O
ATOM    940  CB  ASP A  76      -8.810   9.120  24.093  1.00 18.53           C
ANISOU  940  CB  ASP A  76     2603   1846   2592     62   -420   -574       C
ATOM    941  CG  ASP A  76      -9.815   9.986  24.880  1.00 18.28           C
ANISOU  941  CG  ASP A  76     2493   1730   2724     35   -276   -512       C
ATOM    942  OD1 ASP A  76      -9.866  11.223  24.700  1.00 17.80           O
ANISOU  942  OD1 ASP A  76     2600   1500   2665    134   -556   -615       O
ATOM    943  OD2 ASP A  76     -10.568   9.379  25.695  1.00 17.67           O
ANISOU  943  OD2 ASP A  76     2224   1825   2666    -56      1   -431       O
ATOM    944  HA  ASP A  76      -8.031  10.621  22.873  1.00 21.85           H
ATOM    945  HB2 ASP A  76      -9.306   8.652  23.403  1.00 22.24           H
ATOM    946  HB3 ASP A  76      -8.425   8.482  24.714  1.00 22.24           H
ATOM    947  H  AASP A  76      -6.407   8.413  23.223  0.48 18.19           H
ATOM    948  H  BASP A  76      -6.340   8.460  23.209  0.52 18.19           H
ATOM    949  N   GLY A  77      -5.748  11.365  23.923  1.00 21.57           N
ANISOU  949  N   GLY A  77     3670   1904   2622   -606   -798   -812       N
ATOM    950  CA  GLY A  77      -4.641  11.872  24.719  1.00 23.22           C
ANISOU  950  CA  GLY A  77     3506   2087   3229   -864   -595   -595       C
ATOM    951  C   GLY A  77      -3.676  10.786  25.145  1.00 23.42           C
ANISOU  951  C   GLY A  77     3137   2257   3506   -789   -486   -745       C
ATOM    952  O   GLY A  77      -3.036  10.146  24.305  1.00 25.26           O
ANISOU  952  O   GLY A  77     3280   2464   3853   -843   -216   -611       O
ATOM    953  H   GLY A  77      -5.743  11.644  23.110  1.00 25.88           H
ATOM    954  HA2 GLY A  77      -4.150  12.529  24.201  1.00 27.86           H
ATOM    955  HA3 GLY A  77      -4.991  12.298  25.518  1.00 27.86           H
ATOM    956  N   ASP A  78      -3.569  10.549  26.449  1.00 21.98           N
ANISOU  956  N   ASP A  78     2724   2219   3408   -779   -733   -773       N
ATOM    957  CA  ASP A  78      -2.785   9.435  26.967  1.00 21.88           C
ANISOU  957  CA  ASP A  78     2654   2295   3366   -592  -1001   -843       C
ATOM    958  C   ASP A  78      -3.652   8.238  27.348  1.00 18.94           C
ANISOU  958  C   ASP A  78     2262   2050   2886   -266   -898   -838       C
ATOM    959  O   ASP A  78      -3.205   7.361  28.095  1.00 20.00           O
ANISOU  959  O   ASP A  78     2334   2324   2943     12  -1086   -855       O
ATOM    960  CB  ASP A  78      -1.894   9.898  28.118  1.00 25.33           C
ANISOU  960  CB  ASP A  78     3182   2601   3840   -535  -1175   -917       C
ATOM    961  CG  ASP A  78      -2.674  10.532  29.229  1.00 29.05           C
ANISOU  961  CG  ASP A  78     3965   3014   4059   -477  -1162  -1024       C
ATOM    962  OD1 ASP A  78      -3.918  10.455  29.208  1.00 30.11           O
ANISOU  962  OD1 ASP A  78     4233   3115   4091   -455  -1076  -1072       O
ATOM    963  OD2 ASP A  78      -2.038  11.149  30.106  1.00 31.39           O
ANISOU  963  OD2 ASP A  78     4335   3258   4332   -475  -1274  -1029       O
ATOM    964  H   ASP A  78      -3.945  11.025  27.059  1.00 26.38           H
ATOM    965  HA  ASP A  78      -2.186   9.123  26.271  1.00 26.26           H
ATOM    966  HB2 ASP A  78      -1.422   9.132  28.481  1.00 30.39           H
ATOM    967  HB3 ASP A  78      -1.260  10.551  27.785  1.00 30.39           H
ATOM    968  N   GLU A  79      -4.880   8.183  26.844  1.00 16.23           N
ANISOU  968  N   GLU A  79     1953   1781   2432   -203   -792   -657       N
ATOM    969  C   GLU A  79      -6.261   6.589  25.667  1.00 14.24           C
ANISOU  969  C   GLU A  79     1815   1607   1987      3   -531   -480       C
ATOM    970  O   GLU A  79      -5.992   7.224  24.643  1.00 14.28           O
ANISOU  970  O   GLU A  79     1805   1647   1976   -156   -442   -328       O
ATOM    971  CA AGLU A  79      -5.800   7.073  27.037  0.70 15.83           C
ANISOU  971  CA AGLU A  79     1950   1785   2279   -237   -625   -595       C
ATOM    972  CB AGLU A  79      -7.029   7.518  27.843  0.70 17.72           C
ANISOU  972  CB AGLU A  79     2398   1897   2437   -178   -413   -819       C
ATOM    973  CG AGLU A  79      -6.715   7.974  29.254  0.70 20.55           C
ANISOU  973  CG AGLU A  79     2928   1986   2893   -196   -356   -923       C
ATOM    974  CD AGLU A  79      -7.929   8.509  29.993  0.70 22.60           C
ANISOU  974  CD AGLU A  79     3166   2115   3306    -95   -202  -1064       C
ATOM    975  OE1AGLU A  79      -9.070   8.289  29.529  0.70 22.00           O
ANISOU  975  OE1AGLU A  79     2969   1987   3403    157   -179  -1052       O
ATOM    976  OE2AGLU A  79      -7.733   9.169  31.037  0.70 24.94           O
ANISOU  976  OE2AGLU A  79     3543   2400   3532   -166   -155  -1132       O
ATOM    977  H  AGLU A  79      -5.219   8.810  26.363  0.70 19.47           H
ATOM    978  HA AGLU A  79      -5.352   6.352  27.507  0.70 18.99           H
ATOM    979  HB2AGLU A  79      -7.450   8.260  27.381  0.70 21.26           H
ATOM    980  HB3AGLU A  79      -7.646   6.773  27.905  0.70 21.26           H
ATOM    981  HG2AGLU A  79      -6.367   7.222  29.757  0.70 24.66           H
ATOM    982  HG3AGLU A  79      -6.053   8.683  29.216  0.70 24.66           H
ATOM    983  CA BGLU A  79      -5.731   7.016  27.028  0.30 15.55           C
ANISOU  983  CA BGLU A  79     1971   1770   2166   -141   -623   -607       C
ATOM    984  CB BGLU A  79      -6.842   7.299  28.046  0.30 16.48           C
ANISOU  984  CB BGLU A  79     2307   1891   2065    -76   -490   -729       C
ATOM    985  CG BGLU A  79      -6.294   7.647  29.430  0.30 17.37           C
ANISOU  985  CG BGLU A  79     2639   1985   1974   -100   -436   -786       C
ATOM    986  CD BGLU A  79      -7.229   8.523  30.248  0.30 17.79           C
ANISOU  986  CD BGLU A  79     2869   2038   1854    -63   -304   -795       C
ATOM    987  OE1BGLU A  79      -7.885   9.414  29.669  0.30 17.73           O
ANISOU  987  OE1BGLU A  79     2959   2071   1708   -179   -298   -761       O
ATOM    988  OE2BGLU A  79      -7.294   8.329  31.482  0.30 18.33           O
ANISOU  988  OE2BGLU A  79     3056   2039   1871    -84   -288   -796       O
ATOM    989  H  BGLU A  79      -5.244   8.815  26.389  0.30 19.47           H
ATOM    990  HA BGLU A  79      -5.217   6.273  27.380  0.30 18.66           H
ATOM    991  HB2BGLU A  79      -7.373   8.049  27.736  0.30 19.78           H
ATOM    992  HB3BGLU A  79      -7.400   6.511  28.133  0.30 19.78           H
ATOM    993  HG2BGLU A  79      -6.148   6.825  29.924  0.30 20.84           H
ATOM    994  HG3BGLU A  79      -5.456   8.124  29.324  0.30 20.84           H
ATOM    995  N   LEU A  80      -6.992   5.478  25.653  1.00 12.22           N
ANISOU  995  N   LEU A  80     1469   1500   1673     92   -481   -456       N
ATOM    996  CA  LEU A  80      -7.553   4.942  24.422  1.00 11.22           C
ANISOU  996  CA  LEU A  80     1363   1424   1476    -58   -419   -360       C
ATOM    997  C   LEU A  80      -9.053   4.761  24.559  1.00 11.03           C
ANISOU  997  C   LEU A  80     1445   1376   1367     56   -368   -305       C
ATOM    998  O   LEU A  80      -9.545   4.321  25.606  1.00 11.51           O
ANISOU  998  O   LEU A  80     1467   1517   1389     92   -413   -236       O
ATOM    999  CB  LEU A  80      -6.955   3.581  24.067  1.00 11.72           C
ANISOU  999  CB  LEU A  80     1396   1461   1598    -96   -330   -275       C
ATOM   1000  CG  LEU A  80      -5.440   3.541  23.915  1.00 12.73           C
ANISOU 1000  CG  LEU A  80     1542   1410   1886    118   -400   -201       C
ATOM   1001  CD1 LEU A  80      -4.948   2.116  23.730  1.00 13.12           C
ANISOU 1001  CD1 LEU A  80     1639   1392   1953    175   -428   -347       C
ATOM   1002  CD2 LEU A  80      -4.999   4.402  22.749  1.00 13.33           C
ANISOU 1002  CD2 LEU A  80     1649   1478   1938     23    -78   -275       C
ATOM   1003  H   LEU A  80      -7.178   5.014  26.353  1.00 14.66           H
ATOM   1004  HA  LEU A  80      -7.364   5.575  23.712  1.00 13.46           H
ATOM   1005  HB2 LEU A  80      -7.190   2.954  24.768  1.00 14.07           H
ATOM   1006  HB3 LEU A  80      -7.336   3.293  23.223  1.00 14.07           H
ATOM   1007  HG  LEU A  80      -5.040   3.894  24.725  1.00 15.28           H
ATOM   1008 HD11 LEU A  80      -3.980   2.123  23.658  1.00 15.74           H
ATOM   1009 HD12 LEU A  80      -5.218   1.587  24.497  1.00 15.74           H
ATOM   1010 HD13 LEU A  80      -5.337   1.750  22.921  1.00 15.74           H
ATOM   1011 HD21 LEU A  80      -4.064   4.224  22.560  1.00 16.00           H
ATOM   1012 HD22 LEU A  80      -5.539   4.185  21.973  1.00 16.00           H
ATOM   1013 HD23 LEU A  80      -5.117   5.336  22.983  1.00 16.00           H
ATOM   1014  N   LEU A  81      -9.757   5.060  23.468  1.00 10.49           N
ANISOU 1014  N   LEU A  81     1382   1221   1385    -64   -260   -172       N
ATOM   1015  CA  LEU A  81     -11.170   4.741  23.301  1.00  9.71           C
ANISOU 1015  CA  LEU A  81     1334   1066   1289    -64   -220   -116       C
ATOM   1016  C   LEU A  81     -11.262   3.508  22.417  1.00  9.25           C
ANISOU 1016  C   LEU A  81     1367   1126   1022     64   -278    -89       C
ATOM   1017  O   LEU A  81     -10.667   3.471  21.335  1.00 10.28           O
ANISOU 1017  O   LEU A  81     1517   1296   1093   -145    -81   -194       O
ATOM   1018  CB  LEU A  81     -11.883   5.905  22.618  1.00 10.14           C
ANISOU 1018  CB  LEU A  81     1519   1119   1217     98   -162   -115       C
ATOM   1019  CG  LEU A  81     -13.328   5.646  22.207  1.00 10.30           C
ANISOU 1019  CG  LEU A  81     1455   1162   1298     45   -212     81       C
ATOM   1020  CD1 LEU A  81     -14.229   5.371  23.397  1.00 11.63           C
ANISOU 1020  CD1 LEU A  81     1529   1305   1585    214    -14     46       C
ATOM   1021  CD2 LEU A  81     -13.869   6.815  21.398  1.00 11.90           C
ANISOU 1021  CD2 LEU A  81     1778   1250   1496     25   -357     50       C
ATOM   1022  H   LEU A  81      -9.423   5.463  22.785  1.00 12.59           H
ATOM   1023  HA  LEU A  81     -11.593   4.567  24.156  1.00 11.65           H
ATOM   1024  HB2 LEU A  81     -11.887   6.659  23.229  1.00 12.17           H
ATOM   1025  HB3 LEU A  81     -11.391   6.133  21.814  1.00 12.17           H
ATOM   1026  HG  LEU A  81     -13.336   4.848  21.656  1.00 12.36           H
ATOM   1027 HD11 LEU A  81     -15.130   5.203  23.079  1.00 13.95           H
ATOM   1028 HD12 LEU A  81     -13.896   4.594  23.873  1.00 13.95           H
ATOM   1029 HD13 LEU A  81     -14.224   6.145  23.982  1.00 13.95           H
ATOM   1030 HD21 LEU A  81     -14.780   6.618  21.129  1.00 14.28           H
ATOM   1031 HD22 LEU A  81     -13.852   7.614  21.948  1.00 14.28           H
ATOM   1032 HD23 LEU A  81     -13.312   6.941  20.614  1.00 14.28           H
ATOM   1033  N   LEU A  82     -11.995   2.503  22.883  1.00  9.50           N
ANISOU 1033  N   LEU A  82     1393   1028   1187    109   -142    -56       N
ATOM   1034  CA  LEU A  82     -12.221   1.264  22.142  1.00  8.75           C
ANISOU 1034  CA  LEU A  82     1347    972   1007     52   -131    -72       C
ATOM   1035  C   LEU A  82     -13.607   1.284  21.521  1.00  8.81           C
ANISOU 1035  C   LEU A  82     1350    994   1002     11   -163   -145       C
ATOM   1036  O   LEU A  82     -14.587   1.645  22.181  1.00  9.70           O
ANISOU 1036  O   LEU A  82     1396   1202   1088    -10   -160   -145       O
ATOM   1037  CB  LEU A  82     -12.141   0.084  23.110  1.00  9.35           C
ANISOU 1037  CB  LEU A  82     1482   1080    992     51    -80    -31       C
ATOM   1038  CG  LEU A  82     -12.294  -1.308  22.501  1.00  9.29           C
ANISOU 1038  CG  LEU A  82     1456   1050   1023     39   -274    -52       C
ATOM   1039  CD1 LEU A  82     -11.171  -1.614  21.531  1.00 10.85           C
ANISOU 1039  CD1 LEU A  82     1894    984   1246    162    -97   -107       C
ATOM   1040  CD2 LEU A  82     -12.372  -2.366  23.574  1.00 10.47           C
ANISOU 1040  CD2 LEU A  82     1594   1056   1328    156   -168    -58       C
ATOM   1041  H   LEU A  82     -12.385   2.514  23.650  1.00 11.39           H
ATOM   1042  HA  LEU A  82     -11.562   1.175  21.436  1.00 10.50           H
ATOM   1043  HB2 LEU A  82     -11.274   0.111  23.545  1.00 11.22           H
ATOM   1044  HB3 LEU A  82     -12.846   0.186  23.768  1.00 11.22           H
ATOM   1045  HG  LEU A  82     -13.126  -1.326  22.003  1.00 11.15           H
ATOM   1046 HD11 LEU A  82     -11.302  -2.504  21.168  1.00 13.02           H
ATOM   1047 HD12 LEU A  82     -11.184  -0.960  20.815  1.00 13.02           H
ATOM   1048 HD13 LEU A  82     -10.325  -1.571  22.004  1.00 13.02           H
ATOM   1049 HD21 LEU A  82     -12.461  -3.236  23.153  1.00 12.56           H
ATOM   1050 HD22 LEU A  82     -11.562  -2.337  24.106  1.00 12.56           H
ATOM   1051 HD23 LEU A  82     -13.143  -2.190  24.136  1.00 12.56           H
ATOM   1052  N   ILE A  83     -13.695   0.890  20.254  1.00  8.18           N
ANISOU 1052  N   ILE A  83     1201   1130    779    -36    -82    -90       N
ATOM   1053  CA  ILE A  83     -14.970   0.680  19.589  1.00  8.68           C
ANISOU 1053  CA  ILE A  83     1181   1137    979     90   -105   -120       C
ATOM   1054  C   ILE A  83     -15.099  -0.812  19.315  1.00  8.56           C
ANISOU 1054  C   ILE A  83     1261   1024    967    144   -141   -108       C
ATOM   1055  O   ILE A  83     -14.339  -1.378  18.518  1.00  8.70           O
ANISOU 1055  O   ILE A  83     1333   1043    929    -13    -23    -19       O
ATOM   1056  CB  ILE A  83     -15.093   1.476  18.286  1.00  9.27           C
ANISOU 1056  CB  ILE A  83     1454   1101    968    -10   -243     -2       C
ATOM   1057  CG1 ILE A  83     -14.720   2.944  18.450  1.00  9.14           C
ANISOU 1057  CG1 ILE A  83     1432    995   1048    -77   -180   -107       C
ATOM   1058  CG2 ILE A  83     -16.514   1.338  17.752  1.00  9.95           C
ANISOU 1058  CG2 ILE A  83     1367   1272   1140    -17   -277     48       C
ATOM   1059  CD1 ILE A  83     -15.573   3.758  19.403  1.00  9.92           C
ANISOU 1059  CD1 ILE A  83     1643    974   1152     34   -102     -7       C
ATOM   1060  H   ILE A  83     -13.014   0.736  19.752  1.00  9.82           H
ATOM   1061  HA  ILE A  83     -15.681   0.960  20.186  1.00 10.41           H
ATOM   1062  HB  ILE A  83     -14.457   1.106  17.653  1.00 11.12           H
ATOM   1063 HG12 ILE A  83     -13.808   2.988  18.777  1.00 10.97           H
ATOM   1064 HG13 ILE A  83     -14.781   3.369  17.580  1.00 10.97           H
ATOM   1065 HG21 ILE A  83     -16.628   1.937  16.997  1.00 11.93           H
ATOM   1066 HG22 ILE A  83     -16.659   0.421  17.471  1.00 11.93           H
ATOM   1067 HG23 ILE A  83     -17.140   1.571  18.456  1.00 11.93           H
ATOM   1068 HD11 ILE A  83     -15.241   4.669  19.424  1.00 11.90           H
ATOM   1069 HD12 ILE A  83     -16.491   3.747  19.093  1.00 11.90           H
ATOM   1070 HD13 ILE A  83     -15.518   3.366  20.289  1.00 11.90           H
ATOM   1071  N   ASP A  84     -16.083  -1.434  19.973  1.00  8.15           N
ANISOU 1071  N   ASP A  84     1212   1034    849    -47    -47    -32       N
ATOM   1072  CA  ASP A  84     -16.451  -2.840  19.832  1.00  8.25           C
ANISOU 1072  CA  ASP A  84     1208   1143    782     26   -127    -71       C
ATOM   1073  C   ASP A  84     -15.472  -3.819  20.464  1.00  7.89           C
ANISOU 1073  C   ASP A  84     1064   1099    836    -46   -145   -109       C
ATOM   1074  O   ASP A  84     -14.258  -3.593  20.518  1.00  8.74           O
ANISOU 1074  O   ASP A  84     1222   1212    888    -36   -119     68       O
ATOM   1075  CB  ASP A  84     -16.760  -3.183  18.367  1.00  8.24           C
ANISOU 1075  CB  ASP A  84     1201   1124    805     19    -51     19       C
ATOM   1076  CG  ASP A  84     -18.004  -2.479  17.880  1.00  8.45           C
ANISOU 1076  CG  ASP A  84     1239   1135    835    -12    -16    -40       C
ATOM   1077  OD1 ASP A  84     -18.921  -2.333  18.714  1.00  8.49           O
ANISOU 1077  OD1 ASP A  84     1295   1067    863    -31   -117    -46       O
ATOM   1078  OD2 ASP A  84     -18.069  -2.072  16.692  1.00  8.48           O
ANISOU 1078  OD2 ASP A  84     1346   1160    714    -74    -70     28       O
ATOM   1079  H   ASP A  84     -16.584  -1.034  20.545  1.00  9.77           H
ATOM   1080  HA  ASP A  84     -17.266  -2.966  20.343  1.00  9.89           H
ATOM   1081  HB2 ASP A  84     -16.016  -2.908  17.809  1.00  9.88           H
ATOM   1082  HB3 ASP A  84     -16.900  -4.140  18.285  1.00  9.88           H
ATOM   1083  N   THR A  85     -16.032  -4.904  20.994  1.00  8.56           N
ANISOU 1083  N   THR A  85     1286   1124    843   -114   -121    -19       N
ATOM   1084  CA  THR A  85     -15.220  -5.991  21.505  1.00  8.44           C
ANISOU 1084  CA  THR A  85     1296    981    929      9   -120    -53       C
ATOM   1085  C   THR A  85     -14.606  -6.771  20.341  1.00  8.46           C
ANISOU 1085  C   THR A  85     1246   1079    889    -96    -76     24       C
ATOM   1086  O   THR A  85     -14.851  -6.486  19.167  1.00  8.54           O
ANISOU 1086  O   THR A  85     1301   1062    881   -153    -59     68       O
ATOM   1087  CB  THR A  85     -16.067  -6.948  22.339  1.00  9.70           C
ANISOU 1087  CB  THR A  85     1488   1154   1043      4   -109     30       C
ATOM   1088  OG1 THR A  85     -16.996  -7.590  21.458  1.00  9.71           O
ANISOU 1088  OG1 THR A  85     1412   1262   1017   -111    -86    173       O
ATOM   1089  CG2 THR A  85     -16.792  -6.219  23.466  1.00  9.83           C
ANISOU 1089  CG2 THR A  85     1408   1317   1009    -89   -129    125       C
ATOM   1090  H   THR A  85     -16.879  -5.029  21.068  1.00 10.27           H
ATOM   1091  HA  THR A  85     -14.521  -5.611  22.059  1.00 10.12           H
ATOM   1092  HB  THR A  85     -15.507  -7.613  22.770  1.00 11.63           H
ATOM   1093  HG1 THR A  85     -17.430  -8.175  21.875  1.00 11.65           H
ATOM   1094 HG21 THR A  85     -17.299  -6.853  23.998  1.00 11.79           H
ATOM   1095 HG22 THR A  85     -16.150  -5.771  24.038  1.00 11.79           H
ATOM   1096 HG23 THR A  85     -17.400  -5.560  23.097  1.00 11.79           H
ATOM   1097  N   ALA A  86     -13.821  -7.790  20.680  1.00  8.91           N
ANISOU 1097  N   ALA A  86     1318   1134    935     85   -134    -10       N
ATOM   1098  CA  ALA A  86     -13.199  -8.670  19.699  1.00  8.53           C
ANISOU 1098  CA  ALA A  86     1274   1011    955     36   -155      4       C
ATOM   1099  C   ALA A  86     -13.979  -9.972  19.499  1.00  9.86           C
ANISOU 1099  C   ALA A  86     1403    989   1354    108    -80    141       C
ATOM   1100  O   ALA A  86     -13.400 -10.964  19.052  1.00 11.83           O
ANISOU 1100  O   ALA A  86     1486   1137   1872     42    -59    -83       O
ATOM   1101  CB  ALA A  86     -11.752  -8.946  20.097  1.00  9.88           C
ANISOU 1101  CB  ALA A  86     1528   1067   1161   -128    136    -28       C
ATOM   1102  H   ALA A  86     -13.629  -7.995  21.492  1.00 10.70           H
ATOM   1103  HA  ALA A  86     -13.184  -8.222  18.838  1.00 10.23           H
ATOM   1104  HB1 ALA A  86     -11.357  -9.555  19.454  1.00 11.86           H
ATOM   1105  HB2 ALA A  86     -11.261  -8.109  20.103  1.00 11.86           H
ATOM   1106  HB3 ALA A  86     -11.738  -9.343  20.982  1.00 11.86           H
ATOM   1107  N   TRP A  87     -15.276  -9.968  19.807  1.00  9.60           N
ANISOU 1107  N   TRP A  87     1307   1023   1317    -21    -40    135       N
ATOM   1108  CA  TRP A  87     -16.175 -11.100  19.570  1.00  9.50           C
ANISOU 1108  CA  TRP A  87     1473   1033   1105    -72   -111     95       C
ATOM   1109  C   TRP A  87     -15.842 -12.275  20.471  1.00 10.26           C
ANISOU 1109  C   TRP A  87     1572   1094   1232     52   -186    268       C
ATOM   1110  O   TRP A  87     -15.324 -13.309  20.027  1.00 12.70           O
ANISOU 1110  O   TRP A  87     2155   1072   1600    168   -350    128       O
ATOM   1111  CB  TRP A  87     -16.196 -11.495  18.101  1.00  9.98           C
ANISOU 1111  CB  TRP A  87     1595   1197   1000    -82     59     21       C
ATOM   1112  CG  TRP A  87     -17.371 -12.339  17.681  1.00  9.33           C
ANISOU 1112  CG  TRP A  87     1495   1029   1021    -52     16     76       C
ATOM   1113  CD1 TRP A  87     -18.340 -12.913  18.465  1.00 10.09           C
ANISOU 1113  CD1 TRP A  87     1665   1098   1069    -80   -126   -172       C
ATOM   1114  CD2 TRP A  87     -17.664 -12.722  16.344  1.00  9.42           C
ANISOU 1114  CD2 TRP A  87     1728    881    970   -157    -11    -29       C
ATOM   1115  NE1 TRP A  87     -19.209 -13.631  17.680  1.00 10.85           N
ANISOU 1115  NE1 TRP A  87     1743   1142   1240   -134    113   -102       N
ATOM   1116  CE2 TRP A  87     -18.819 -13.522  16.370  1.00 10.75           C
ANISOU 1116  CE2 TRP A  87     1821   1109   1153   -146     14   -197       C
ATOM   1117  CE3 TRP A  87     -17.059 -12.446  15.118  1.00 10.86           C
ANISOU 1117  CE3 TRP A  87     2026   1110    991   -118    106    -12       C
ATOM   1118  CZ2 TRP A  87     -19.382 -14.051  15.204  1.00 12.15           C
ANISOU 1118  CZ2 TRP A  87     1973   1183   1458   -309    224   -261       C
ATOM   1119  CZ3 TRP A  87     -17.610 -12.965  13.975  1.00 12.34           C
ANISOU 1119  CZ3 TRP A  87     2257   1151   1280    -88     80   -294       C
ATOM   1120  CH2 TRP A  87     -18.769 -13.749  14.021  1.00 12.60           C
ANISOU 1120  CH2 TRP A  87     2193   1217   1379   -215     35   -283       C
ATOM   1121  H   TRP A  87     -15.676  -9.298  20.168  1.00 11.52           H
ATOM   1122  HA  TRP A  87     -17.078 -10.826  19.794  1.00 11.40           H
ATOM   1123  HB2 TRP A  87     -16.215 -10.686  17.566  1.00 11.97           H
ATOM   1124  HB3 TRP A  87     -15.392 -12.001  17.908  1.00 11.97           H
ATOM   1125  HD1 TRP A  87     -18.399 -12.828  19.389  1.00 12.10           H
ATOM   1126  HE1 TRP A  87     -19.887 -14.077  17.964  1.00 13.02           H
ATOM   1127  HE3 TRP A  87     -16.295 -11.917  15.077  1.00 13.04           H
ATOM   1128  HZ2 TRP A  87     -20.142 -14.586  15.233  1.00 14.57           H
ATOM   1129  HZ3 TRP A  87     -17.207 -12.794  13.155  1.00 14.80           H
ATOM   1130  HH2 TRP A  87     -19.131 -14.073  13.228  1.00 15.12           H
ATOM   1131  N   GLY A  88     -16.136 -12.102  21.755  1.00 11.56           N
ANISOU 1131  N   GLY A  88     1753   1411   1229     70    -29    432       N
ATOM   1132  CA  GLY A  88     -15.948 -13.146  22.739  1.00 12.54           C
ANISOU 1132  CA  GLY A  88     1977   1484   1303    -22   -168    478       C
ATOM   1133  C   GLY A  88     -15.061 -12.726  23.891  1.00 12.02           C
ANISOU 1133  C   GLY A  88     1918   1403   1247     26     48    361       C
ATOM   1134  O   GLY A  88     -14.195 -11.851  23.755  1.00 11.50           O
ANISOU 1134  O   GLY A  88     1835   1240   1296      6    -16    318       O
ATOM   1135  H   GLY A  88     -16.451 -11.373  22.084  1.00 13.87           H
ATOM   1136  HA2 GLY A  88     -16.812 -13.402  23.099  1.00 15.05           H
ATOM   1137  HA3 GLY A  88     -15.544 -13.917  22.311  1.00 15.05           H
ATOM   1138  N   ALA A  89     -15.260 -13.382  25.035  1.00 12.85           N
ANISOU 1138  N   ALA A  89     1986   1634   1261   -181   -104    407       N
ATOM   1139  CA  ALA A  89     -14.517 -13.046  26.244  1.00 12.35           C
ANISOU 1139  CA  ALA A  89     1937   1582   1175    -83    -71    324       C
ATOM   1140  C   ALA A  89     -13.016 -13.268  26.070  1.00 11.81           C
ANISOU 1140  C   ALA A  89     1958   1370   1162     -3    -99    391       C
ATOM   1141  O   ALA A  89     -12.211 -12.371  26.349  1.00 12.58           O
ANISOU 1141  O   ALA A  89     1951   1336   1492   -112   -120    134       O
ATOM   1142  CB  ALA A  89     -15.072 -13.856  27.416  1.00 13.74           C
ANISOU 1142  CB  ALA A  89     2224   1670   1327   -113     84    463       C
ATOM   1143  H   ALA A  89     -15.820 -14.027  25.136  1.00 15.41           H
ATOM   1144  HA  ALA A  89     -14.637 -12.103  26.440  1.00 14.82           H
ATOM   1145  HB1 ALA A  89     -14.584 -13.623  28.221  1.00 16.49           H
ATOM   1146  HB2 ALA A  89     -16.013 -13.646  27.527  1.00 16.49           H
ATOM   1147  HB3 ALA A  89     -14.965 -14.801  27.226  1.00 16.49           H
ATOM   1148  N  ALYS A  90     -12.618 -14.463  25.630  0.43 12.28           N
ANISOU 1148  N  ALYS A  90     1876   1426   1363     49   -201    209       N
ATOM   1149  CA ALYS A  90     -11.195 -14.740  25.471  0.43 13.05           C
ANISOU 1149  CA ALYS A  90     1965   1353   1641     91   -144    117       C
ATOM   1150  C  ALYS A  90     -10.580 -13.815  24.434  0.43 11.66           C
ANISOU 1150  C  ALYS A  90     1725   1203   1503    187   -167     94       C
ATOM   1151  O  ALYS A  90      -9.505 -13.242  24.653  0.43 11.99           O
ANISOU 1151  O  ALYS A  90     1703   1244   1608     66   -172     17       O
ATOM   1152  CB ALYS A  90     -10.976 -16.199  25.081  0.43 14.83           C
ANISOU 1152  CB ALYS A  90     2207   1434   1994     -2   -106     32       C
ATOM   1153  CG ALYS A  90     -11.071 -17.167  26.239  0.43 16.63           C
ANISOU 1153  CG ALYS A  90     2476   1517   2325    -58     16    -68       C
ATOM   1154  CD ALYS A  90     -10.407 -18.474  25.864  0.43 18.42           C
ANISOU 1154  CD ALYS A  90     2665   1645   2690   -133    -46   -171       C
ATOM   1155  CE ALYS A  90     -10.290 -19.410  27.047  0.43 19.36           C
ANISOU 1155  CE ALYS A  90     2709   1702   2944   -375   -142   -205       C
ATOM   1156  NZ ALYS A  90      -9.776 -20.746  26.638  0.43 19.40           N
ANISOU 1156  NZ ALYS A  90     2595   1753   3023   -483   -266   -273       N
ATOM   1157  H  ALYS A  90     -13.141 -15.114  25.423  0.43 14.73           H
ATOM   1158  HA ALYS A  90     -10.753 -14.591  26.321  0.43 15.66           H
ATOM   1159  HB2ALYS A  90     -11.649 -16.451  24.430  0.43 17.80           H
ATOM   1160  HB3ALYS A  90     -10.091 -16.288  24.695  0.43 17.80           H
ATOM   1161  HG2ALYS A  90     -10.619 -16.798  27.014  0.43 19.95           H
ATOM   1162  HG3ALYS A  90     -12.002 -17.339  26.448  0.43 19.95           H
ATOM   1163  HD2ALYS A  90     -10.933 -18.915  25.179  0.43 22.11           H
ATOM   1164  HD3ALYS A  90      -9.514 -18.294  25.531  0.43 22.11           H
ATOM   1165  HE2ALYS A  90      -9.676 -19.032  27.696  0.43 23.23           H
ATOM   1166  HE3ALYS A  90     -11.165 -19.530  27.448  0.43 23.23           H
ATOM   1167  HZ1ALYS A  90     -10.313 -21.106  26.027  0.43 23.27           H
ATOM   1168  HZ2ALYS A  90      -8.959 -20.665  26.292  0.43 23.27           H
ATOM   1169  HZ3ALYS A  90      -9.738 -21.287  27.344  0.43 23.27           H
ATOM   1170  N  BLYS A  90     -12.619 -14.445  25.589  0.57 11.46           N
ANISOU 1170  N  BLYS A  90     1873   1398   1083     20   -251    326       N
ATOM   1171  CA BLYS A  90     -11.191 -14.737  25.490  0.57 11.67           C
ANISOU 1171  CA BLYS A  90     2009   1251   1175     79   -243    334       C
ATOM   1172  C  BLYS A  90     -10.532 -13.911  24.390  0.57 10.97           C
ANISOU 1172  C  BLYS A  90     1790   1147   1232    196   -256    238       C
ATOM   1173  O  BLYS A  90      -9.377 -13.488  24.535  0.57 11.17           O
ANISOU 1173  O  BLYS A  90     1769   1222   1253    148   -249    107       O
ATOM   1174  CB BLYS A  90     -10.964 -16.238  25.314  0.57 12.11           C
ANISOU 1174  CB BLYS A  90     2205   1249   1148    -15   -337    328       C
ATOM   1175  CG BLYS A  90     -11.308 -17.020  26.586  0.57 12.57           C
ANISOU 1175  CG BLYS A  90     2378   1301   1099    -99   -168    220       C
ATOM   1176  CD BLYS A  90     -11.165 -18.516  26.417  0.57 14.10           C
ANISOU 1176  CD BLYS A  90     2595   1441   1322     37   -281    199       C
ATOM   1177  CE BLYS A  90      -9.700 -18.894  26.328  0.57 15.47           C
ANISOU 1177  CE BLYS A  90     2736   1568   1574     65   -479    340       C
ATOM   1178  NZ BLYS A  90      -9.496 -20.363  26.319  0.57 16.69           N
ANISOU 1178  NZ BLYS A  90     2932   1570   1840    114   -346    424       N
ATOM   1179  H  BLYS A  90     -13.140 -15.074  25.320  0.57 13.75           H
ATOM   1180  HA BLYS A  90     -10.756 -14.492  26.322  0.57 14.01           H
ATOM   1181  HB2BLYS A  90     -11.527 -16.565  24.595  0.57 14.53           H
ATOM   1182  HB3BLYS A  90     -10.030 -16.397  25.103  0.57 14.53           H
ATOM   1183  HG2BLYS A  90     -10.711 -16.742  27.298  0.57 15.09           H
ATOM   1184  HG3BLYS A  90     -12.227 -16.834  26.832  0.57 15.09           H
ATOM   1185  HD2BLYS A  90     -11.557 -18.969  27.180  0.57 16.92           H
ATOM   1186  HD3BLYS A  90     -11.608 -18.796  25.601  0.57 16.92           H
ATOM   1187  HE2BLYS A  90      -9.328 -18.533  25.509  0.57 18.56           H
ATOM   1188  HE3BLYS A  90      -9.231 -18.529  27.095  0.57 18.56           H
ATOM   1189  HZ1BLYS A  90      -9.825 -20.721  27.064  0.57 20.03           H
ATOM   1190  HZ2BLYS A  90      -9.911 -20.723  25.618  0.57 20.03           H
ATOM   1191  HZ3BLYS A  90      -8.628 -20.549  26.267  0.57 20.03           H
ATOM   1192  N   ASN A  91     -11.246 -13.660  23.287  1.00 11.05           N
ANISOU 1192  N   ASN A  91     1661   1178   1359    110   -164    134       N
ATOM   1193  CA  ASN A  91     -10.728 -12.756  22.265  1.00 10.38           C
ANISOU 1193  CA  ASN A  91     1522   1164   1257     97    -40    100       C
ATOM   1194  C   ASN A  91     -10.533 -11.351  22.827  1.00 10.33           C
ANISOU 1194  C   ASN A  91     1628   1187   1110     -9   -235    136       C
ATOM   1195  O   ASN A  91      -9.551 -10.680  22.513  1.00 10.72           O
ANISOU 1195  O   ASN A  91     1646   1237   1191     12   -153    -70       O
ATOM   1196  CB  ASN A  91     -11.665 -12.669  21.058  1.00 10.09           C
ANISOU 1196  CB  ASN A  91     1533   1197   1104     96   -183     52       C
ATOM   1197  CG  ASN A  91     -11.471 -13.788  20.051  1.00 11.52           C
ANISOU 1197  CG  ASN A  91     1597   1225   1554    188   -250    -24       C
ATOM   1198  OD1 ASN A  91     -10.518 -14.567  20.114  1.00 15.26           O
ANISOU 1198  OD1 ASN A  91     2055   1635   2108    471   -640   -487       O
ATOM   1199  ND2 ASN A  91     -12.360 -13.836  19.072  1.00 10.83           N
ANISOU 1199  ND2 ASN A  91     1514   1167   1434    234   -161    -52       N
ATOM   1200  HA  ASN A  91      -9.880 -13.120  21.966  1.00 12.45           H
ATOM   1201  HB2 ASN A  91     -12.582 -12.710  21.372  1.00 12.11           H
ATOM   1202  HB3 ASN A  91     -11.508 -11.829  20.601  1.00 12.11           H
ATOM   1203 HD21 ASN A  91     -12.303 -14.447  18.469  1.00 13.00           H
ATOM   1204 HD22 ASN A  91     -12.994 -13.256  19.038  1.00 13.00           H
ATOM   1205  H  AASN A  91     -11.981 -14.057  23.083  0.43 13.26           H
ATOM   1206  H  BASN A  91     -12.018 -13.996  23.112  0.57 13.26           H
ATOM   1207  N   THR A  92     -11.470 -10.884  23.654  1.00 10.26           N
ANISOU 1207  N   THR A  92     1502   1166   1230     15   -112     46       N
ATOM   1208  CA  THR A  92     -11.386  -9.528  24.187  1.00  9.97           C
ANISOU 1208  CA  THR A  92     1463   1244   1082    129   -157    135       C
ATOM   1209  C   THR A  92     -10.287  -9.413  25.240  1.00 10.57           C
ANISOU 1209  C   THR A  92     1658   1361    997     44     39    220       C
ATOM   1210  O   THR A  92      -9.599  -8.394  25.309  1.00 10.68           O
ANISOU 1210  O   THR A  92     1632   1435    991    131    -52     70       O
ATOM   1211  CB  THR A  92     -12.757  -9.086  24.688  1.00  9.93           C
ANISOU 1211  CB  THR A  92     1493   1216   1065    146   -182    145       C
ATOM   1212  OG1 THR A  92     -13.675  -9.111  23.584  1.00 10.36           O
ANISOU 1212  OG1 THR A  92     1627   1139   1169    125   -160    137       O
ATOM   1213  CG2 THR A  92     -12.743  -7.677  25.236  1.00 10.72           C
ANISOU 1213  CG2 THR A  92     1457   1378   1239    101   -245    -51       C
ATOM   1214  H   THR A  92     -12.157 -11.329  23.918  1.00 12.31           H
ATOM   1215  HA  THR A  92     -11.143  -8.907  23.483  1.00 11.96           H
ATOM   1216  HB  THR A  92     -13.030  -9.683  25.401  1.00 11.92           H
ATOM   1217  HG1 THR A  92     -13.754  -9.895  23.294  1.00 12.43           H
ATOM   1218 HG21 THR A  92     -13.642  -7.405  25.475  1.00 12.86           H
ATOM   1219 HG22 THR A  92     -12.181  -7.634  26.025  1.00 12.86           H
ATOM   1220 HG23 THR A  92     -12.395  -7.065  24.569  1.00 12.86           H
ATOM   1221  N   ALA A  93     -10.063 -10.462  26.036  1.00 10.78           N
ANISOU 1221  N   ALA A  93     1718   1388    989     69   -126    159       N
ATOM   1222  CA  ALA A  93      -8.886 -10.453  26.902  1.00 11.52           C
ANISOU 1222  CA  ALA A  93     1702   1424   1249     98   -339    136       C
ATOM   1223  C   ALA A  93      -7.608 -10.382  26.073  1.00 11.58           C
ANISOU 1223  C   ALA A  93     1718   1446   1234    140   -408     97       C
ATOM   1224  O   ALA A  93      -6.679  -9.636  26.404  1.00 12.32           O
ANISOU 1224  O   ALA A  93     1841   1487   1353    129   -358     67       O
ATOM   1225  CB  ALA A  93      -8.883 -11.685  27.809  1.00 12.47           C
ANISOU 1225  CB  ALA A  93     1813   1467   1459    140   -220    143       C
ATOM   1226  H   ALA A  93     -10.558 -11.163  26.090  1.00 12.93           H
ATOM   1227  HA  ALA A  93      -8.920  -9.672  27.476  1.00 13.82           H
ATOM   1228  HB1 ALA A  93      -8.091 -11.664  28.369  1.00 14.97           H
ATOM   1229  HB2 ALA A  93      -9.680 -11.672  28.362  1.00 14.97           H
ATOM   1230  HB3 ALA A  93      -8.876 -12.483  27.257  1.00 14.97           H
ATOM   1231  N   ALA A  94      -7.553 -11.135  24.974  1.00 11.13           N
ANISOU 1231  N   ALA A  94     1679   1369   1180    130   -183    -34       N
ATOM   1232  CA  ALA A  94      -6.378 -11.091  24.112  1.00 10.93           C
ANISOU 1232  CA  ALA A  94     1647   1379   1126    202   -248     18       C
ATOM   1233  C   ALA A  94      -6.223  -9.726  23.466  1.00 11.12           C
ANISOU 1233  C   ALA A  94     1658   1404   1162    106   -223    -66       C
ATOM   1234  O   ALA A  94      -5.096  -9.261  23.263  1.00 11.79           O
ANISOU 1234  O   ALA A  94     1575   1482   1424     81   -157    -46       O
ATOM   1235  CB  ALA A  94      -6.469 -12.174  23.036  1.00 11.37           C
ANISOU 1235  CB  ALA A  94     1658   1393   1268    127   -146     93       C
ATOM   1236  H   ALA A  94      -8.173 -11.670  24.710  1.00 13.35           H
ATOM   1237  HA  ALA A  94      -5.589 -11.271  24.647  1.00 13.11           H
ATOM   1238  HB1 ALA A  94      -5.675 -12.135  22.480  1.00 13.64           H
ATOM   1239  HB2 ALA A  94      -6.530 -13.042  23.465  1.00 13.64           H
ATOM   1240  HB3 ALA A  94      -7.259 -12.016  22.495  1.00 13.64           H
ATOM   1241  N   LEU A  95      -7.343  -9.066  23.152  1.00 10.58           N
ANISOU 1241  N   LEU A  95     1539   1268   1212    196   -176     38       N
ATOM   1242  CA  LEU A  95      -7.293  -7.713  22.617  1.00 11.17           C
ANISOU 1242  CA  LEU A  95     1670   1321   1251    100   -277     98       C
ATOM   1243  C   LEU A  95      -6.629  -6.763  23.607  1.00 10.55           C
ANISOU 1243  C   LEU A  95     1583   1353   1071     62   -417    -17       C
ATOM   1244  O   LEU A  95      -5.771  -5.960  23.234  1.00 11.36           O
ANISOU 1244  O   LEU A  95     1587   1401   1330     53   -316     20       O
ATOM   1245  CB  LEU A  95      -8.715  -7.261  22.307  1.00 10.64           C
ANISOU 1245  CB  LEU A  95     1604   1216   1224      3   -274    189       C
ATOM   1246  CG  LEU A  95      -8.914  -5.775  22.001  1.00 10.24           C
ANISOU 1246  CG  LEU A  95     1405   1140   1345    -52   -219    -27       C
ATOM   1247  CD1 LEU A  95      -8.198  -5.340  20.733  1.00 12.03           C
ANISOU 1247  CD1 LEU A  95     1955   1250   1367      6   -253     81       C
ATOM   1248  CD2 LEU A  95     -10.418  -5.474  21.889  1.00 12.09           C
ANISOU 1248  CD2 LEU A  95     1652   1281   1662     14   -313     15       C
ATOM   1249  H   LEU A  95      -8.138  -9.382  23.241  1.00 12.69           H
ATOM   1250  HA  LEU A  95      -6.772  -7.699  21.798  1.00 13.40           H
ATOM   1251  HB2 LEU A  95      -9.024  -7.754  21.530  1.00 12.77           H
ATOM   1252  HB3 LEU A  95      -9.270  -7.470  23.074  1.00 12.77           H
ATOM   1253  HG  LEU A  95      -8.528  -5.260  22.727  1.00 12.29           H
ATOM   1254 HD11 LEU A  95      -8.351  -4.393  20.592  1.00 14.44           H
ATOM   1255 HD12 LEU A  95      -7.248  -5.510  20.833  1.00 14.44           H
ATOM   1256 HD13 LEU A  95      -8.547  -5.847  19.983  1.00 14.44           H
ATOM   1257 HD21 LEU A  95     -10.540  -4.523  21.742  1.00 14.51           H
ATOM   1258 HD22 LEU A  95     -10.786  -5.974  21.143  1.00 14.51           H
ATOM   1259 HD23 LEU A  95     -10.856  -5.740  22.713  1.00 14.51           H
ATOM   1260  N   LEU A  96      -7.035  -6.820  24.870  1.00 10.31           N
ANISOU 1260  N   LEU A  96     1518   1454    946     66   -242    -14       N
ATOM   1261  CA  LEU A  96      -6.419  -5.936  25.850  1.00 11.14           C
ANISOU 1261  CA  LEU A  96     1659   1452   1120     87   -318   -101       C
ATOM   1262  C   LEU A  96      -4.925  -6.195  25.949  1.00 10.84           C
ANISOU 1262  C   LEU A  96     1537   1460   1121     56   -248      8       C
ATOM   1263  O   LEU A  96      -4.132  -5.253  26.044  1.00 12.03           O
ANISOU 1263  O   LEU A  96     1646   1652   1273     65   -477    -46       O
ATOM   1264  CB  LEU A  96      -7.081  -6.055  27.222  1.00 12.41           C
ANISOU 1264  CB  LEU A  96     1751   1568   1396    106   -406    -26       C
ATOM   1265  CG  LEU A  96      -8.524  -5.551  27.278  1.00 12.52           C
ANISOU 1265  CG  LEU A  96     1726   1628   1403    104   -436     13       C
ATOM   1266  CD1 LEU A  96      -9.130  -5.897  28.638  1.00 14.36           C
ANISOU 1266  CD1 LEU A  96     1790   1927   1740    113   -493    107       C
ATOM   1267  CD2 LEU A  96      -8.623  -4.048  26.981  1.00 14.19           C
ANISOU 1267  CD2 LEU A  96     1818   1696   1878     74     -2     27       C
ATOM   1268  H   LEU A  96      -7.644  -7.344  25.176  1.00 12.37           H
ATOM   1269  HA  LEU A  96      -6.559  -5.022  25.555  1.00 13.36           H
ATOM   1270  HB2 LEU A  96      -7.086  -6.989  27.482  1.00 14.89           H
ATOM   1271  HB3 LEU A  96      -6.565  -5.536  27.859  1.00 14.89           H
ATOM   1272  HG  LEU A  96      -9.040  -5.992  26.586  1.00 15.02           H
ATOM   1273 HD11 LEU A  96     -10.028  -5.534  28.685  1.00 17.23           H
ATOM   1274 HD12 LEU A  96      -9.158  -6.862  28.735  1.00 17.23           H
ATOM   1275 HD13 LEU A  96      -8.580  -5.510  29.337  1.00 17.23           H
ATOM   1276 HD21 LEU A  96      -9.520  -3.743  27.193  1.00 17.03           H
ATOM   1277 HD22 LEU A  96      -7.976  -3.575  27.526  1.00 17.03           H
ATOM   1278 HD23 LEU A  96      -8.437  -3.899  26.041  1.00 17.03           H
ATOM   1279  N   ALA A  97      -4.519  -7.466  25.906  1.00 11.88           N
ANISOU 1279  N   ALA A  97     1680   1476   1359    141   -480   -176       N
ATOM   1280  CA  ALA A  97      -3.098  -7.789  25.993  1.00 12.64           C
ANISOU 1280  CA  ALA A  97     1708   1506   1589    122   -411    -49       C
ATOM   1281  C   ALA A  97      -2.353  -7.285  24.764  1.00 11.94           C
ANISOU 1281  C   ALA A  97     1539   1542   1456    134   -334    -40       C
ATOM   1282  O   ALA A  97      -1.234  -6.777  24.871  1.00 13.06           O
ANISOU 1282  O   ALA A  97     1548   1610   1804     70   -365    -50       O
ATOM   1283  CB  ALA A  97      -2.923  -9.297  26.165  1.00 13.11           C
ANISOU 1283  CB  ALA A  97     1708   1522   1752     12   -439    108       C
ATOM   1284  H   ALA A  97      -5.038  -8.147  25.827  1.00 14.26           H
ATOM   1285  HA  ALA A  97      -2.714  -7.357  26.772  1.00 15.17           H
ATOM   1286  HB1 ALA A  97      -1.977  -9.499  26.235  1.00 15.73           H
ATOM   1287  HB2 ALA A  97      -3.382  -9.579  26.971  1.00 15.73           H
ATOM   1288  HB3 ALA A  97      -3.301  -9.749  25.394  1.00 15.73           H
ATOM   1289  N   GLU A  98      -2.963  -7.400  23.584  1.00 12.01           N
ANISOU 1289  N   GLU A  98     1538   1512   1512    -12   -277    -95       N
ATOM   1290  CA  GLU A  98      -2.316  -6.922  22.370  1.00 11.85           C
ANISOU 1290  CA  GLU A  98     1582   1432   1489    134   -305    -54       C
ATOM   1291  C   GLU A  98      -2.193  -5.403  22.366  1.00 11.53           C
ANISOU 1291  C   GLU A  98     1412   1547   1422    -30   -233   -108       C
ATOM   1292  O   GLU A  98      -1.180  -4.856  21.920  1.00 12.32           O
ANISOU 1292  O   GLU A  98     1418   1666   1597     21   -127   -165       O
ATOM   1293  CB  GLU A  98      -3.092  -7.426  21.157  1.00 12.60           C
ANISOU 1293  CB  GLU A  98     1743   1592   1451    136   -253    -80       C
ATOM   1294  CG  GLU A  98      -2.394  -7.229  19.834  1.00 12.66           C
ANISOU 1294  CG  GLU A  98     1724   1599   1486    131   -275    -79       C
ATOM   1295  CD  GLU A  98      -1.180  -8.113  19.629  1.00 14.44           C
ANISOU 1295  CD  GLU A  98     2020   1829   1636     72    -74     74       C
ATOM   1296  OE1 GLU A  98      -1.047  -9.134  20.345  1.00 15.30           O
ANISOU 1296  OE1 GLU A  98     2143   2020   1649    376    -84     -1       O
ATOM   1297  OE2 GLU A  98      -0.377  -7.790  18.723  1.00 15.29           O
ANISOU 1297  OE2 GLU A  98     1918   1842   2050    -49    104     -6       O
ATOM   1298  H   GLU A  98      -3.740  -7.747  23.463  1.00 14.41           H
ATOM   1299  HA  GLU A  98      -1.415  -7.278  22.318  1.00 14.22           H
ATOM   1300  HB2 GLU A  98      -3.249  -8.377  21.265  1.00 15.11           H
ATOM   1301  HB3 GLU A  98      -3.938  -6.953  21.114  1.00 15.11           H
ATOM   1302  HG2 GLU A  98      -3.022  -7.423  19.121  1.00 15.18           H
ATOM   1303  HG3 GLU A  98      -2.099  -6.307  19.775  1.00 15.18           H
ATOM   1304  N   ILE A  99      -3.202  -4.704  22.882  1.00 11.08           N
ANISOU 1304  N   ILE A  99     1429   1490   1288     52   -288    -23       N
ATOM   1305  CA  ILE A  99      -3.115  -3.252  22.996  1.00 11.79           C
ANISOU 1305  CA  ILE A  99     1502   1535   1444     -6   -326   -214       C
ATOM   1306  C   ILE A  99      -1.970  -2.859  23.924  1.00 12.28           C
ANISOU 1306  C   ILE A  99     1556   1691   1418   -149   -268   -155       C
ATOM   1307  O   ILE A  99      -1.221  -1.920  23.644  1.00 13.42           O
ANISOU 1307  O   ILE A  99     1556   1749   1796   -147   -309   -117       O
ATOM   1308  CB  ILE A  99      -4.460  -2.679  23.470  1.00 12.28           C
ANISOU 1308  CB  ILE A  99     1536   1501   1629    -28   -217   -119       C
ATOM   1309  CG1 ILE A  99      -5.499  -2.800  22.352  1.00 11.85           C
ANISOU 1309  CG1 ILE A  99     1400   1531   1571     29   -422    -66       C
ATOM   1310  CG2 ILE A  99      -4.305  -1.226  23.902  1.00 13.60           C
ANISOU 1310  CG2 ILE A  99     1787   1499   1881    210   -161   -235       C
ATOM   1311  CD1 ILE A  99      -6.903  -2.465  22.773  1.00 12.31           C
ANISOU 1311  CD1 ILE A  99     1338   1594   1747     88   -474    -15       C
ATOM   1312  H   ILE A  99      -3.939  -5.042  23.169  1.00 13.29           H
ATOM   1313  HA  ILE A  99      -2.923  -2.882  22.120  1.00 14.15           H
ATOM   1314  HB  ILE A  99      -4.761  -3.190  24.237  1.00 14.74           H
ATOM   1315 HG12 ILE A  99      -5.254  -2.194  21.635  1.00 14.22           H
ATOM   1316 HG13 ILE A  99      -5.499  -3.714  22.027  1.00 14.22           H
ATOM   1317 HG21 ILE A  99      -5.185  -0.827  23.989  1.00 16.32           H
ATOM   1318 HG22 ILE A  99      -3.843  -1.197  24.754  1.00 16.32           H
ATOM   1319 HG23 ILE A  99      -3.791  -0.750  23.231  1.00 16.32           H
ATOM   1320 HD11 ILE A  99      -7.520  -2.788  22.098  1.00 14.77           H
ATOM   1321 HD12 ILE A  99      -7.088  -2.894  23.623  1.00 14.77           H
ATOM   1322 HD13 ILE A  99      -6.984  -1.503  22.863  1.00 14.77           H
ATOM   1323  N   GLU A 100      -1.841  -3.537  25.061  1.00 13.08           N
ANISOU 1323  N   GLU A 100     1541   1887   1542   -158   -543   -215       N
ATOM   1324  CA  GLU A 100      -0.765  -3.178  25.978  1.00 15.33           C
ANISOU 1324  CA  GLU A 100     1718   2226   1882    -44   -750   -130       C
ATOM   1325  C   GLU A 100       0.590  -3.420  25.338  1.00 15.74           C
ANISOU 1325  C   GLU A 100     1712   2119   2149    -42   -479   -193       C
ATOM   1326  O   GLU A 100       1.516  -2.622  25.512  1.00 17.50           O
ANISOU 1326  O   GLU A 100     1739   2305   2606   -205   -329   -288       O
ATOM   1327  CB  GLU A 100      -0.895  -3.952  27.285  1.00 18.62           C
ANISOU 1327  CB  GLU A 100     2150   2707   2218     91  -1018   -143       C
ATOM   1328  CG  GLU A 100       0.143  -3.571  28.366  1.00 21.93           C
ANISOU 1328  CG  GLU A 100     2602   3029   2700     -5  -1339   -305       C
ATOM   1329  CD  GLU A 100       0.367  -2.064  28.617  1.00 25.41           C
ANISOU 1329  CD  GLU A 100     3045   3312   3296    117  -1655   -417       C
ATOM   1330  OE1 GLU A 100      -0.559  -1.247  28.476  1.00 26.50           O
ANISOU 1330  OE1 GLU A 100     3256   3367   3447    344  -1629   -462       O
ATOM   1331  OE2 GLU A 100       1.508  -1.712  29.027  1.00 28.04           O
ANISOU 1331  OE2 GLU A 100     3489   3487   3677    -71  -1881   -502       O
ATOM   1332  H   GLU A 100      -2.345  -4.185  25.316  1.00 15.70           H
ATOM   1333  HA  GLU A 100      -0.838  -2.235  26.193  1.00 18.40           H
ATOM   1334  HB2 GLU A 100      -1.777  -3.788  27.656  1.00 22.34           H
ATOM   1335  HB3 GLU A 100      -0.786  -4.898  27.096  1.00 22.34           H
ATOM   1336  HG2 GLU A 100      -0.144  -3.958  29.208  1.00 26.31           H
ATOM   1337  HG3 GLU A 100       0.999  -3.944  28.104  1.00 26.31           H
ATOM   1338  N   LYS A 101       0.714  -4.507  24.577  1.00 15.15           N
ANISOU 1338  N   LYS A 101     1649   1942   2165    116   -545    -96       N
ATOM   1339  CA  LYS A 101       1.969  -4.832  23.908  1.00 15.03           C
ANISOU 1339  CA  LYS A 101     1616   1788   2307    217   -579     65       C
ATOM   1340  C   LYS A 101       2.316  -3.814  22.830  1.00 14.69           C
ANISOU 1340  C   LYS A 101     1589   1799   2195     30   -535     35       C
ATOM   1341  O   LYS A 101       3.465  -3.371  22.733  1.00 16.47           O
ANISOU 1341  O   LYS A 101     1708   2043   2505   -122   -630    101       O
ATOM   1342  CB  LYS A 101       1.845  -6.234  23.307  1.00 15.96           C
ANISOU 1342  CB  LYS A 101     1619   1769   2676    270   -366     88       C
ATOM   1343  CG  LYS A 101       2.927  -6.617  22.317  1.00 16.69           C
ANISOU 1343  CG  LYS A 101     1647   1847   2848    156   -157    -94       C
ATOM   1344  CD  LYS A 101       2.701  -8.032  21.781  1.00 18.47           C
ANISOU 1344  CD  LYS A 101     1880   1914   3224    277    -36   -294       C
ATOM   1345  CE  LYS A 101       3.801  -8.421  20.818  1.00 20.63           C
ANISOU 1345  CE  LYS A 101     2277   2123   3438     39   -103   -548       C
ATOM   1346  NZ  LYS A 101       3.674  -9.819  20.340  1.00 22.11           N
ANISOU 1346  NZ  LYS A 101     2421   2225   3753    -20     57   -668       N
ATOM   1347  H   LYS A 101       0.084  -5.074  24.432  1.00 18.18           H
ATOM   1348  HA  LYS A 101       2.692  -4.820  24.554  1.00 18.03           H
ATOM   1349  HB2 LYS A 101       1.873  -6.880  24.030  1.00 19.15           H
ATOM   1350  HB3 LYS A 101       0.995  -6.293  22.843  1.00 19.15           H
ATOM   1351  HG2 LYS A 101       2.915  -6.000  21.569  1.00 20.03           H
ATOM   1352  HG3 LYS A 101       3.792  -6.590  22.756  1.00 20.03           H
ATOM   1353  HD2 LYS A 101       2.700  -8.662  22.519  1.00 22.16           H
ATOM   1354  HD3 LYS A 101       1.852  -8.070  21.313  1.00 22.16           H
ATOM   1355  HE2 LYS A 101       3.767  -7.835  20.045  1.00 24.75           H
ATOM   1356  HE3 LYS A 101       4.658  -8.333  21.263  1.00 24.75           H
ATOM   1357  HZ1 LYS A 101       3.657 -10.378  21.033  1.00 26.52           H
ATOM   1358  HZ2 LYS A 101       2.921  -9.915  19.874  1.00 26.52           H
ATOM   1359  HZ3 LYS A 101       4.364 -10.027  19.818  1.00 26.52           H
ATOM   1360  N   GLN A 102       1.339  -3.437  22.002  1.00 13.38           N
ANISOU 1360  N   GLN A 102     1469   1554   2061     85   -283   -122       N
ATOM   1361  CA  GLN A 102       1.609  -2.652  20.804  1.00 13.55           C
ANISOU 1361  CA  GLN A 102     1443   1635   2072      6   -105   -164       C
ATOM   1362  C   GLN A 102       1.516  -1.153  21.027  1.00 14.92           C
ANISOU 1362  C   GLN A 102     1521   1634   2515   -141     10    -87       C
ATOM   1363  O   GLN A 102       2.211  -0.385  20.350  1.00 17.81           O
ANISOU 1363  O   GLN A 102     1852   1753   3163   -104    444    -22       O
ATOM   1364  CB  GLN A 102       0.632  -3.029  19.684  1.00 13.99           C
ANISOU 1364  CB  GLN A 102     1686   1690   1940    -26   -276     96       C
ATOM   1365  CG  GLN A 102       0.650  -4.490  19.272  1.00 14.67           C
ANISOU 1365  CG  GLN A 102     1702   1849   2024   -159   -164     88       C
ATOM   1366  CD  GLN A 102       1.932  -4.890  18.576  1.00 15.76           C
ANISOU 1366  CD  GLN A 102     1853   1998   2137   -276    -49     62       C
ATOM   1367  OE1 GLN A 102       2.780  -4.049  18.262  1.00 16.98           O
ANISOU 1367  OE1 GLN A 102     2021   2196   2234   -369    -91    -48       O
ATOM   1368  NE2 GLN A 102       2.067  -6.180  18.307  1.00 16.99           N
ANISOU 1368  NE2 GLN A 102     1979   2070   2407     56     32     32       N
ATOM   1369  H   GLN A 102       0.508  -3.626  22.116  1.00 16.05           H
ATOM   1370  HA  GLN A 102       2.511  -2.861  20.516  1.00 16.26           H
ATOM   1371  HB2 GLN A 102      -0.268  -2.824  19.982  1.00 16.79           H
ATOM   1372  HB3 GLN A 102       0.850  -2.504  18.899  1.00 16.79           H
ATOM   1373  HG2 GLN A 102       0.555  -5.043  20.063  1.00 17.60           H
ATOM   1374  HG3 GLN A 102      -0.086  -4.655  18.661  1.00 17.60           H
ATOM   1375 HE21 GLN A 102       1.446  -6.733  18.527  1.00 20.39           H
ATOM   1376 HE22 GLN A 102       2.776  -6.465  17.912  1.00 20.39           H
ATOM   1377  N   ILE A 103       0.675  -0.712  21.956  1.00 13.60           N
ANISOU 1377  N   ILE A 103     1435   1559   2173      1   -175   -143       N
ATOM   1378  CA  ILE A 103       0.376   0.703  22.141  1.00 13.64           C
ANISOU 1378  CA  ILE A 103     1389   1551   2244      9   -337   -163       C
ATOM   1379  C   ILE A 103       0.781   1.183  23.527  1.00 14.62           C
ANISOU 1379  C   ILE A 103     1129   1701   2725    129   -569   -392       C
ATOM   1380  O   ILE A 103       1.399   2.239  23.675  1.00 17.04           O
ANISOU 1380  O   ILE A 103     1461   1862   3150   -237   -336   -506       O
ATOM   1381  CB  ILE A 103      -1.111   1.015  21.852  1.00 13.85           C
ANISOU 1381  CB  ILE A 103     1416   1489   2357    -74   -439     48       C
ATOM   1382  CG1 ILE A 103      -1.463   0.582  20.429  1.00 14.01           C
ANISOU 1382  CG1 ILE A 103     1498   1464   2361      1   -333     42       C
ATOM   1383  CG2 ILE A 103      -1.351   2.491  22.078  1.00 14.94           C
ANISOU 1383  CG2 ILE A 103     1393   1539   2746     64   -209      8       C
ATOM   1384  CD1 ILE A 103      -2.929   0.684  20.109  1.00 15.19           C
ANISOU 1384  CD1 ILE A 103     1724   1590   2460     15   -468   -102       C
ATOM   1385  H   ILE A 103       0.256  -1.226  22.503  1.00 16.32           H
ATOM   1386  HA  ILE A 103       0.900   1.208  21.500  1.00 16.37           H
ATOM   1387  HB  ILE A 103      -1.688   0.518  22.453  1.00 16.62           H
ATOM   1388 HG12 ILE A 103      -0.983   1.146  19.803  1.00 16.81           H
ATOM   1389 HG13 ILE A 103      -1.198  -0.344  20.311  1.00 16.81           H
ATOM   1390 HG21 ILE A 103      -2.226   2.726  21.732  1.00 17.93           H
ATOM   1391 HG22 ILE A 103      -1.310   2.676  23.029  1.00 17.93           H
ATOM   1392 HG23 ILE A 103      -0.665   2.997  21.613  1.00 17.93           H
ATOM   1393 HD11 ILE A 103      -3.100   0.237  19.265  1.00 18.23           H
ATOM   1394 HD12 ILE A 103      -3.438   0.260  20.817  1.00 18.23           H
ATOM   1395 HD13 ILE A 103      -3.173   1.621  20.041  1.00 18.23           H
ATOM   1396  N   GLY A 104       0.432   0.422  24.558  1.00 14.99           N
ANISOU 1396  N   GLY A 104     1326   1777   2592    188   -405   -366       N
ATOM   1397  CA  GLY A 104       0.898   0.734  25.892  1.00 17.15           C
ANISOU 1397  CA  GLY A 104     1596   1988   2932    226   -657   -715       C
ATOM   1398  C   GLY A 104       0.191   1.873  26.582  1.00 17.68           C
ANISOU 1398  C   GLY A 104     1689   2176   2854    274   -740  -1020       C
ATOM   1399  O   GLY A 104       0.747   2.448  27.521  1.00 19.90           O
ANISOU 1399  O   GLY A 104     1844   2558   3158    450   -867  -1207       O
ATOM   1400  H   GLY A 104      -0.070  -0.274  24.508  1.00 17.99           H
ATOM   1401  HA2 GLY A 104       0.792  -0.055  26.446  1.00 20.58           H
ATOM   1402  HA3 GLY A 104       1.839   0.961  25.843  1.00 20.58           H
ATOM   1403  N   LEU A 105      -1.014   2.225  26.139  1.00 16.26           N
ANISOU 1403  N   LEU A 105     1411   2106   2664     38   -468   -873       N
ATOM   1404  CA  LEU A 105      -1.856   3.205  26.799  1.00 15.57           C
ANISOU 1404  CA  LEU A 105     1561   1992   2362     14   -493   -699       C
ATOM   1405  C   LEU A 105      -3.121   2.513  27.281  1.00 13.75           C
ANISOU 1405  C   LEU A 105     1337   1890   1996     77   -519   -633       C
ATOM   1406  O   LEU A 105      -3.561   1.531  26.674  1.00 14.58           O
ANISOU 1406  O   LEU A 105     1520   1906   2113     34   -586   -465       O
ATOM   1407  CB  LEU A 105      -2.245   4.328  25.834  1.00 16.18           C
ANISOU 1407  CB  LEU A 105     1639   2015   2493    -88   -572   -629       C
ATOM   1408  CG  LEU A 105      -1.072   5.170  25.333  1.00 17.50           C
ANISOU 1408  CG  LEU A 105     1765   1916   2967   -108   -471   -538       C
ATOM   1409  CD1 LEU A 105      -1.532   6.088  24.193  1.00 18.75           C
ANISOU 1409  CD1 LEU A 105     1983   1885   3255   -181   -205   -443       C
ATOM   1410  CD2 LEU A 105      -0.422   5.985  26.454  1.00 19.51           C
ANISOU 1410  CD2 LEU A 105     2105   1965   3343   -185   -633   -481       C
ATOM   1411  H   LEU A 105      -1.374   1.896  25.431  1.00 19.52           H
ATOM   1412  HA  LEU A 105      -1.391   3.602  27.552  1.00 18.68           H
ATOM   1413  HB2 LEU A 105      -2.674   3.933  25.059  1.00 19.41           H
ATOM   1414  HB3 LEU A 105      -2.861   4.924  26.287  1.00 19.41           H
ATOM   1415  HG  LEU A 105      -0.390   4.568  24.997  1.00 20.99           H
ATOM   1416 HD11 LEU A 105      -0.770   6.593  23.868  1.00 22.49           H
ATOM   1417 HD12 LEU A 105      -1.898   5.544  23.478  1.00 22.49           H
ATOM   1418 HD13 LEU A 105      -2.211   6.694  24.529  1.00 22.49           H
ATOM   1419 HD21 LEU A 105       0.299   6.517  26.080  1.00 23.41           H
ATOM   1420 HD22 LEU A 105      -1.090   6.566  26.850  1.00 23.41           H
ATOM   1421 HD23 LEU A 105      -0.072   5.378  27.124  1.00 23.41           H
ATOM   1422  N   PRO A 106      -3.718   2.987  28.372  1.00 14.16           N
ANISOU 1422  N   PRO A 106     1509   1950   1922    139   -546   -565       N
ATOM   1423  CA  PRO A 106      -4.870   2.276  28.942  1.00 14.98           C
ANISOU 1423  CA  PRO A 106     1583   2115   1995    132   -609   -416       C
ATOM   1424  C   PRO A 106      -6.146   2.545  28.169  1.00 13.98           C
ANISOU 1424  C   PRO A 106     1657   1933   1722     46   -600   -259       C
ATOM   1425  O   PRO A 106      -6.429   3.678  27.776  1.00 13.27           O
ANISOU 1425  O   PRO A 106     1768   1711   1563    149   -567   -231       O
ATOM   1426  CB  PRO A 106      -4.966   2.857  30.361  1.00 16.12           C
ANISOU 1426  CB  PRO A 106     1896   2242   1985    338   -663   -427       C
ATOM   1427  CG  PRO A 106      -4.455   4.271  30.184  1.00 17.19           C
ANISOU 1427  CG  PRO A 106     2057   2215   2261    435   -647   -668       C
ATOM   1428  CD  PRO A 106      -3.275   4.093  29.246  1.00 15.81           C
ANISOU 1428  CD  PRO A 106     1701   2120   2188    176   -739   -596       C
ATOM   1429  HA  PRO A 106      -4.701   1.322  28.973  1.00 17.98           H
ATOM   1430  HB2 PRO A 106      -5.886   2.848  30.668  1.00 19.34           H
ATOM   1431  HB3 PRO A 106      -4.408   2.351  30.972  1.00 19.34           H
ATOM   1432  HG2 PRO A 106      -5.140   4.832  29.788  1.00 20.63           H
ATOM   1433  HG3 PRO A 106      -4.176   4.639  31.037  1.00 20.63           H
ATOM   1434  HD2 PRO A 106      -3.115   4.899  28.731  1.00 18.97           H
ATOM   1435  HD3 PRO A 106      -2.475   3.848  29.737  1.00 18.97           H
ATOM   1436  N   VAL A 107      -6.914   1.483  27.952  1.00 13.40           N
ANISOU 1436  N   VAL A 107     1601   1827   1662    199   -465   -251       N
ATOM   1437  CA  VAL A 107      -8.268   1.609  27.420  1.00 12.13           C
ANISOU 1437  CA  VAL A 107     1704   1638   1268    242   -437   -287       C
ATOM   1438  C   VAL A 107      -9.157   2.042  28.575  1.00 12.08           C
ANISOU 1438  C   VAL A 107     1828   1586   1175    188   -449   -263       C
ATOM   1439  O   VAL A 107      -9.293   1.318  29.563  1.00 13.43           O
ANISOU 1439  O   VAL A 107     2060   1663   1381    323   -307    -83       O
ATOM   1440  CB  VAL A 107      -8.760   0.273  26.853  1.00 12.96           C
ANISOU 1440  CB  VAL A 107     2009   1621   1294    118   -366   -327       C
ATOM   1441  CG1 VAL A 107     -10.198   0.432  26.382  1.00 13.42           C
ANISOU 1441  CG1 VAL A 107     2099   1650   1349     24   -600   -187       C
ATOM   1442  CG2 VAL A 107      -7.855  -0.227  25.747  1.00 14.16           C
ANISOU 1442  CG2 VAL A 107     2217   1634   1530     -2   -100   -403       C
ATOM   1443  H   VAL A 107      -6.673   0.672  28.105  1.00 16.07           H
ATOM   1444  HA  VAL A 107      -8.287   2.272  26.712  1.00 14.56           H
ATOM   1445  HB  VAL A 107      -8.735  -0.405  27.547  1.00 15.55           H
ATOM   1446 HG11 VAL A 107     -10.431  -0.322  25.818  1.00 16.10           H
ATOM   1447 HG12 VAL A 107     -10.783   0.460  27.155  1.00 16.10           H
ATOM   1448 HG13 VAL A 107     -10.276   1.258  25.879  1.00 16.10           H
ATOM   1449 HG21 VAL A 107      -8.189  -1.080  25.426  1.00 17.00           H
ATOM   1450 HG22 VAL A 107      -7.852   0.420  25.024  1.00 17.00           H
ATOM   1451 HG23 VAL A 107      -6.957  -0.336  26.098  1.00 17.00           H
ATOM   1452  N   THR A 108      -9.759   3.223  28.471  1.00 11.22           N
ANISOU 1452  N   THR A 108     1567   1463   1235    197   -431   -258       N
ATOM   1453  CA  THR A 108     -10.583   3.712  29.567  1.00 12.10           C
ANISOU 1453  CA  THR A 108     1659   1598   1343     78   -398   -327       C
ATOM   1454  C   THR A 108     -12.075   3.662  29.274  1.00 10.83           C
ANISOU 1454  C   THR A 108     1465   1493   1158    162   -248   -232       C
ATOM   1455  O   THR A 108     -12.865   3.597  30.217  1.00 11.79           O
ANISOU 1455  O   THR A 108     1765   1599   1116     26   -398   -217       O
ATOM   1456  CB  THR A 108     -10.181   5.144  29.936  1.00 13.86           C
ANISOU 1456  CB  THR A 108     1788   1812   1666    -62   -448   -575       C
ATOM   1457  OG1 THR A 108     -10.243   5.943  28.755  1.00 14.37           O
ANISOU 1457  OG1 THR A 108     1965   1662   1833      5   -317   -435       O
ATOM   1458  CG2 THR A 108      -8.762   5.167  30.486  1.00 16.29           C
ANISOU 1458  CG2 THR A 108     2073   2228   1890   -214   -337   -376       C
ATOM   1459  H   THR A 108      -9.705   3.746  27.791  1.00 13.47           H
ATOM   1460  HA  THR A 108     -10.427   3.160  30.350  1.00 14.52           H
ATOM   1461  HB  THR A 108     -10.774   5.501  30.615  1.00 16.63           H
ATOM   1462  HG1 THR A 108     -10.015   6.732  28.930  1.00 17.24           H
ATOM   1463 HG21 THR A 108      -8.566   6.040  30.862  1.00 19.55           H
ATOM   1464 HG22 THR A 108      -8.665   4.496  31.180  1.00 19.55           H
ATOM   1465 HG23 THR A 108      -8.128   4.980  29.776  1.00 19.55           H
ATOM   1466  N   ARG A 109     -12.474   3.674  28.003  1.00 10.24           N
ANISOU 1466  N   ARG A 109     1448   1427   1017     -2   -266   -206       N
ATOM   1467  CA  ARG A 109     -13.873   3.679  27.626  1.00 10.20           C
ANISOU 1467  CA  ARG A 109     1475   1398   1002    -11   -286   -165       C
ATOM   1468  C   ARG A 109     -14.034   2.819  26.386  1.00 10.37           C
ANISOU 1468  C   ARG A 109     1374   1441   1126     -5   -219    -82       C
ATOM   1469  O   ARG A 109     -13.119   2.723  25.564  1.00 10.38           O
ANISOU 1469  O   ARG A 109     1412   1305   1229     26   -244   -119       O
ATOM   1470  CB  ARG A 109     -14.356   5.104  27.323  1.00 10.75           C
ANISOU 1470  CB  ARG A 109     1558   1469   1057    230   -171   -141       C
ATOM   1471  CG  ARG A 109     -14.236   6.023  28.520  1.00 12.26           C
ANISOU 1471  CG  ARG A 109     1900   1424   1333    344   -334   -312       C
ATOM   1472  CD  ARG A 109     -14.814   7.388  28.269  1.00 13.25           C
ANISOU 1472  CD  ARG A 109     2042   1560   1432    311   -295   -231       C
ATOM   1473  NE  ARG A 109     -14.014   8.144  27.316  1.00 13.08           N
ANISOU 1473  NE  ARG A 109     2035   1607   1329    294   -349    -90       N
ATOM   1474  CZ  ARG A 109     -14.212   9.422  27.043  1.00 14.25           C
ANISOU 1474  CZ  ARG A 109     2250   1725   1439    370   -136    170       C
ATOM   1475  NH1 ARG A 109     -15.235  10.081  27.554  1.00 16.06           N
ANISOU 1475  NH1 ARG A 109     2382   1880   1842    635    -55     61       N
ATOM   1476  NH2 ARG A 109     -13.362  10.059  26.239  1.00 15.93           N
ANISOU 1476  NH2 ARG A 109     2398   1781   1874    296   -115      9       N
ATOM   1477  H   ARG A 109     -11.937   3.680  27.332  1.00 12.29           H
ATOM   1478  HA  ARG A 109     -14.417   3.311  28.341  1.00 12.24           H
ATOM   1479  HB2 ARG A 109     -13.820   5.474  26.604  1.00 12.90           H
ATOM   1480  HB3 ARG A 109     -15.289   5.073  27.059  1.00 12.90           H
ATOM   1481  HG2 ARG A 109     -14.712   5.631  29.269  1.00 14.71           H
ATOM   1482  HG3 ARG A 109     -13.299   6.132  28.743  1.00 14.71           H
ATOM   1483  HD2 ARG A 109     -15.710   7.295  27.907  1.00 15.90           H
ATOM   1484  HD3 ARG A 109     -14.843   7.882  29.102  1.00 15.90           H
ATOM   1485  HE  ARG A 109     -13.376   7.736  26.908  1.00 15.70           H
ATOM   1486 HH11 ARG A 109     -15.789   9.678  28.075  1.00 19.28           H
ATOM   1487 HH12 ARG A 109     -15.349  10.912  27.366  1.00 19.28           H
ATOM   1488 HH21 ARG A 109     -12.692   9.638  25.902  1.00 19.11           H
ATOM   1489 HH22 ARG A 109     -13.484  10.890  26.056  1.00 19.11           H
ATOM   1490  N   ALA A 110     -15.211   2.204  26.259  1.00 10.09           N
ANISOU 1490  N   ALA A 110     1395   1412   1028      5   -220   -169       N
ATOM   1491  CA  ALA A 110     -15.553   1.430  25.082  1.00  9.75           C
ANISOU 1491  CA  ALA A 110     1381   1448    877      1   -205   -234       C
ATOM   1492  C   ALA A 110     -16.983   1.746  24.681  1.00  9.31           C
ANISOU 1492  C   ALA A 110     1374   1362    801      1   -212   -109       C
ATOM   1493  O   ALA A 110     -17.853   1.935  25.531  1.00 10.57           O
ANISOU 1493  O   ALA A 110     1412   1622    983     38   -164    -85       O
ATOM   1494  CB  ALA A 110     -15.448  -0.083  25.327  1.00 10.55           C
ANISOU 1494  CB  ALA A 110     1458   1531   1018    -12   -214   -119       C
ATOM   1495  H   ALA A 110     -15.832   2.225  26.853  1.00 12.11           H
ATOM   1496  HA  ALA A 110     -14.946   1.673  24.364  1.00 11.70           H
ATOM   1497  HB1 ALA A 110     -15.724  -0.553  24.524  1.00 12.65           H
ATOM   1498  HB2 ALA A 110     -14.529  -0.305  25.541  1.00 12.65           H
ATOM   1499  HB3 ALA A 110     -16.028  -0.324  26.066  1.00 12.65           H
ATOM   1500  N   VAL A 111     -17.221   1.748  23.373  1.00  9.41           N
ANISOU 1500  N   VAL A 111     1341   1300    934    -17   -162    -82       N
ATOM   1501  CA  VAL A 111     -18.550   1.887  22.789  1.00  9.16           C
ANISOU 1501  CA  VAL A 111     1236   1227   1018     -9   -248    -63       C
ATOM   1502  C   VAL A 111     -18.823   0.662  21.936  1.00  8.72           C
ANISOU 1502  C   VAL A 111     1320   1202    792     64    -83   -135       C
ATOM   1503  O   VAL A 111     -17.989   0.293  21.108  1.00  9.46           O
ANISOU 1503  O   VAL A 111     1292   1279   1021     18    -15    -98       O
ATOM   1504  CB  VAL A 111     -18.630   3.149  21.909  1.00  9.21           C
ANISOU 1504  CB  VAL A 111     1233   1161   1106     46   -128    -16       C
ATOM   1505  CG1 VAL A 111     -19.958   3.213  21.184  1.00 10.73           C
ANISOU 1505  CG1 VAL A 111     1579   1243   1257     59   -241    123       C
ATOM   1506  CG2 VAL A 111     -18.421   4.392  22.752  1.00 10.43           C
ANISOU 1506  CG2 VAL A 111     1552   1225   1188   -100    -71    -99       C
ATOM   1507  H   VAL A 111     -16.603   1.667  22.781  1.00 11.29           H
ATOM   1508  HA  VAL A 111     -19.210   1.937  23.497  1.00 10.99           H
ATOM   1509  HB  VAL A 111     -17.928   3.112  21.241  1.00 11.05           H
ATOM   1510 HG11 VAL A 111     -20.079   4.105  20.823  1.00 12.88           H
ATOM   1511 HG12 VAL A 111     -19.956   2.563  20.464  1.00 12.88           H
ATOM   1512 HG13 VAL A 111     -20.670   3.010  21.811  1.00 12.88           H
ATOM   1513 HG21 VAL A 111     -18.433   5.172  22.174  1.00 12.52           H
ATOM   1514 HG22 VAL A 111     -19.134   4.454  23.406  1.00 12.52           H
ATOM   1515 HG23 VAL A 111     -17.564   4.328  23.202  1.00 12.52           H
ATOM   1516  N   SER A 112     -19.998   0.062  22.114  1.00  8.77           N
ANISOU 1516  N   SER A 112     1257   1290    787    110    -68   -147       N
ATOM   1517  CA  SER A 112     -20.442  -1.032  21.258  1.00  8.91           C
ANISOU 1517  CA  SER A 112     1475   1213    697     60   -132   -155       C
ATOM   1518  C   SER A 112     -21.450  -0.495  20.256  1.00  8.13           C
ANISOU 1518  C   SER A 112     1334   1131    626     20    -28    -28       C
ATOM   1519  O   SER A 112     -22.393   0.202  20.633  1.00  9.32           O
ANISOU 1519  O   SER A 112     1526   1256    758    125    -82    -24       O
ATOM   1520  CB  SER A 112     -21.079  -2.150  22.080  1.00  9.02           C
ANISOU 1520  CB  SER A 112     1370   1183    876     64   -137    -82       C
ATOM   1521  OG  SER A 112     -20.137  -2.752  22.942  1.00  9.33           O
ANISOU 1521  OG  SER A 112     1524   1206    813    108   -141    -28       O
ATOM   1522  H   SER A 112     -20.560   0.274  22.730  1.00 10.53           H
ATOM   1523  HA  SER A 112     -19.681  -1.401  20.782  1.00 10.69           H
ATOM   1524  HB2 SER A 112     -21.798  -1.776  22.613  1.00 10.83           H
ATOM   1525  HB3 SER A 112     -21.428  -2.824  21.476  1.00 10.83           H
ATOM   1526  HG  SER A 112     -19.586  -3.203  22.495  1.00 11.19           H
ATOM   1527  N   THR A 113     -21.249  -0.816  18.981  1.00  8.00           N
ANISOU 1527  N   THR A 113     1276   1079    686    -74   -125   -104       N
ATOM   1528  CA  THR A 113     -22.012  -0.182  17.913  1.00  8.01           C
ANISOU 1528  CA  THR A 113     1274   1149    621     -6   -164    108       C
ATOM   1529  C   THR A 113     -23.286  -0.920  17.507  1.00  8.26           C
ANISOU 1529  C   THR A 113     1215   1175    749     64   -127     78       C
ATOM   1530  O   THR A 113     -24.057  -0.365  16.729  1.00  9.85           O
ANISOU 1530  O   THR A 113     1437   1309    995    -53   -271     59       O
ATOM   1531  CB  THR A 113     -21.130   0.080  16.679  1.00  8.88           C
ANISOU 1531  CB  THR A 113     1439   1074    862     64    -55     43       C
ATOM   1532  OG1 THR A 113     -20.614  -1.156  16.165  1.00  8.82           O
ANISOU 1532  OG1 THR A 113     1493   1072    785    -20   -157     -6       O
ATOM   1533  CG2 THR A 113     -19.990   1.051  16.988  1.00  9.37           C
ANISOU 1533  CG2 THR A 113     1468   1181    910    -85      1    122       C
ATOM   1534  H   THR A 113     -20.677  -1.397  18.711  1.00  9.60           H
ATOM   1535  HA  THR A 113     -22.298   0.683  18.246  1.00  9.61           H
ATOM   1536  HB  THR A 113     -21.676   0.497  15.995  1.00 10.66           H
ATOM   1537  HG1 THR A 113     -20.108  -1.515  16.732  1.00 10.58           H
ATOM   1538 HG21 THR A 113     -19.446   1.186  16.196  1.00 11.24           H
ATOM   1539 HG22 THR A 113     -20.350   1.905  17.272  1.00 11.24           H
ATOM   1540 HG23 THR A 113     -19.432   0.693  17.696  1.00 11.24           H
ATOM   1541  N   HIS A 114     -23.524  -2.137  18.001  1.00  8.45           N
ANISOU 1541  N   HIS A 114     1234   1098    879    -50   -136     12       N
ATOM   1542  CA  HIS A 114     -24.852  -2.740  18.017  1.00  8.59           C
ANISOU 1542  CA  HIS A 114     1208   1106    948     10     27     15       C
ATOM   1543  C   HIS A 114     -24.815  -3.916  18.985  1.00  8.44           C
ANISOU 1543  C   HIS A 114     1174   1174    860    -90      4    -94       C
ATOM   1544  O   HIS A 114     -23.797  -4.169  19.630  1.00  9.38           O
ANISOU 1544  O   HIS A 114     1358   1216    990    -38     -9      7       O
ATOM   1545  CB  HIS A 114     -25.443  -3.068  16.638  1.00  8.77           C
ANISOU 1545  CB  HIS A 114     1207   1222    904   -112   -104     99       C
ATOM   1546  CG  HIS A 114     -24.742  -4.143  15.863  1.00  9.35           C
ANISOU 1546  CG  HIS A 114     1482   1220    853   -144   -216    174       C
ATOM   1547  ND1 HIS A 114     -23.592  -3.920  15.140  1.00  8.99           N
ANISOU 1547  ND1 HIS A 114     1403   1232    780   -235    -73    -28       N
ATOM   1548  CD2 HIS A 114     -25.052  -5.448  15.677  1.00  9.28           C
ANISOU 1548  CD2 HIS A 114     1352   1259    914   -188     -9    205       C
ATOM   1549  CE1 HIS A 114     -23.232  -5.037  14.529  1.00  9.59           C
ANISOU 1549  CE1 HIS A 114     1421   1220   1002   -177    -19    177       C
ATOM   1550  NE2 HIS A 114     -24.097  -5.984  14.844  1.00  9.93           N
ANISOU 1550  NE2 HIS A 114     1455   1379    938    -27    -92    124       N
ATOM   1551  H   HIS A 114     -22.916  -2.642  18.340  1.00 10.14           H
ATOM   1552  HA  HIS A 114     -25.470  -2.079  18.367  1.00 10.30           H
ATOM   1553  HB2 HIS A 114     -26.361  -3.355  16.761  1.00 10.53           H
ATOM   1554  HB3 HIS A 114     -25.417  -2.262  16.098  1.00 10.53           H
ATOM   1555  HD1 HIS A 114     -23.173  -3.170  15.093  1.00 10.78           H
ATOM   1556  HD2 HIS A 114     -25.778  -5.899  16.046  1.00 11.13           H
ATOM   1557  HE1 HIS A 114     -22.494  -5.137  13.971  1.00 11.50           H
ATOM   1558  N   PHE A 115     -25.920  -4.654  19.070  1.00  8.74           N
ANISOU 1558  N   PHE A 115     1342   1255    725   -159    -15     31       N
ATOM   1559  CA  PHE A 115     -26.109  -5.591  20.168  1.00  9.14           C
ANISOU 1559  CA  PHE A 115     1313   1266    892    -64    -89    174       C
ATOM   1560  C   PHE A 115     -25.579  -6.990  19.930  1.00  8.83           C
ANISOU 1560  C   PHE A 115     1263   1226    866   -166    -88    106       C
ATOM   1561  O   PHE A 115     -25.630  -7.808  20.855  1.00 10.05           O
ANISOU 1561  O   PHE A 115     1473   1288   1059    -90    -91     94       O
ATOM   1562  CB  PHE A 115     -27.586  -5.698  20.524  1.00  9.79           C
ANISOU 1562  CB  PHE A 115     1297   1422   1001    -79     16     64       C
ATOM   1563  CG  PHE A 115     -28.443  -6.460  19.529  1.00 10.35           C
ANISOU 1563  CG  PHE A 115     1257   1545   1131   -143   -102     90       C
ATOM   1564  CD1 PHE A 115     -28.944  -5.845  18.392  1.00 11.66           C
ANISOU 1564  CD1 PHE A 115     1281   1785   1365   -355    -83     58       C
ATOM   1565  CD2 PHE A 115     -28.811  -7.776  19.787  1.00 11.40           C
ANISOU 1565  CD2 PHE A 115     1530   1685   1117   -297    -80    -39       C
ATOM   1566  CE1 PHE A 115     -29.784  -6.546  17.528  1.00 12.96           C
ANISOU 1566  CE1 PHE A 115     1546   1891   1487   -324   -122     61       C
ATOM   1567  CE2 PHE A 115     -29.652  -8.465  18.933  1.00 12.43           C
ANISOU 1567  CE2 PHE A 115     1741   1730   1254   -406     17   -115       C
ATOM   1568  CZ  PHE A 115     -30.127  -7.856  17.806  1.00 13.59           C
ANISOU 1568  CZ  PHE A 115     1811   1915   1437   -388   -227   -112       C
ATOM   1569  H   PHE A 115     -26.569  -4.628  18.506  1.00 10.49           H
ATOM   1570  HA  PHE A 115     -25.620  -5.228  20.923  1.00 10.96           H
ATOM   1571  HB2 PHE A 115     -27.662  -6.152  21.377  1.00 11.75           H
ATOM   1572  HB3 PHE A 115     -27.950  -4.801  20.591  1.00 11.75           H
ATOM   1573  HD1 PHE A 115     -28.719  -4.962  18.205  1.00 13.99           H
ATOM   1574  HD2 PHE A 115     -28.486  -8.200  20.548  1.00 13.68           H
ATOM   1575  HE1 PHE A 115     -30.113  -6.132  16.763  1.00 15.55           H
ATOM   1576  HE2 PHE A 115     -29.895  -9.342  19.125  1.00 14.92           H
ATOM   1577  HZ  PHE A 115     -30.682  -8.324  17.225  1.00 16.30           H
ATOM   1578  N  AHIS A 116     -25.104  -7.307  18.730  0.70  9.05           N
ANISOU 1578  N  AHIS A 116     1386   1162    891   -161   -134     21       N
ATOM   1579  CA AHIS A 116     -24.628  -8.654  18.455  0.70  9.43           C
ANISOU 1579  CA AHIS A 116     1405   1164   1012   -184    -58    -47       C
ATOM   1580  C  AHIS A 116     -23.321  -8.948  19.196  0.70  9.50           C
ANISOU 1580  C  AHIS A 116     1543   1080    986    -87    -10    -17       C
ATOM   1581  O  AHIS A 116     -22.592  -8.048  19.633  0.70  9.25           O
ANISOU 1581  O  AHIS A 116     1507   1100    908   -112    -60     38       O
ATOM   1582  CB AHIS A 116     -24.419  -8.858  16.957  0.70  9.75           C
ANISOU 1582  CB AHIS A 116     1374   1126   1205   -388      8     -5       C
ATOM   1583  CG AHIS A 116     -25.687  -8.955  16.166  0.70 10.00           C
ANISOU 1583  CG AHIS A 116     1564   1109   1126   -361   -111    168       C
ATOM   1584  ND1AHIS A 116     -25.753  -8.604  14.833  0.70 10.82           N
ANISOU 1584  ND1AHIS A 116     1821   1213   1078   -277   -178    187       N
ATOM   1585  CD2AHIS A 116     -26.919  -9.409  16.496  0.70 11.36           C
ANISOU 1585  CD2AHIS A 116     1767   1143   1407   -237   -230     44       C
ATOM   1586  CE1AHIS A 116     -26.982  -8.795  14.389  0.70 10.53           C
ANISOU 1586  CE1AHIS A 116     1718   1182   1101   -252    -99    192       C
ATOM   1587  NE2AHIS A 116     -27.706  -9.302  15.375  0.70 10.72           N
ANISOU 1587  NE2AHIS A 116     1630   1103   1342   -121   -209     65       N
ATOM   1588  H  AHIS A 116     -25.049  -6.764  18.065  0.70 10.86           H
ATOM   1589  HA AHIS A 116     -25.297  -9.285  18.763  0.70 11.31           H
ATOM   1590  HB2AHIS A 116     -23.912  -8.107  16.609  0.70 11.70           H
ATOM   1591  HB3AHIS A 116     -23.925  -9.682  16.822  0.70 11.70           H
ATOM   1592  HD2AHIS A 116     -27.183  -9.734  17.327  0.70 13.63           H
ATOM   1593  HE1AHIS A 116     -27.287  -8.605  13.531  0.70 12.64           H
ATOM   1594  HE2AHIS A 116     -28.534  -9.527  15.322  0.70 12.87           H
ATOM   1595  N  BHIS A 116     -25.069  -7.292  18.741  0.30  8.98           N
ANISOU 1595  N  BHIS A 116     1312   1225    875   -118    -84      0       N
ATOM   1596  CA BHIS A 116     -24.611  -8.642  18.455  0.30  9.16           C
ANISOU 1596  CA BHIS A 116     1323   1245    911   -107    -10   -114       C
ATOM   1597  C  BHIS A 116     -23.294  -8.946  19.172  0.30  9.17           C
ANISOU 1597  C  BHIS A 116     1372   1163    951   -116     27    -41       C
ATOM   1598  O  BHIS A 116     -22.546  -8.050  19.581  0.30  8.56           O
ANISOU 1598  O  BHIS A 116     1155   1189    910   -152     47     42       O
ATOM   1599  CB BHIS A 116     -24.451  -8.846  16.951  0.30  9.31           C
ANISOU 1599  CB BHIS A 116     1334   1300    903   -104    -15   -240       C
ATOM   1600  CG BHIS A 116     -25.745  -8.833  16.199  0.30  9.24           C
ANISOU 1600  CG BHIS A 116     1409   1364    738     32    -73   -354       C
ATOM   1601  ND1BHIS A 116     -25.804  -8.741  14.824  0.30  9.86           N
ANISOU 1601  ND1BHIS A 116     1561   1440    745     81   -155   -372       N
ATOM   1602  CD2BHIS A 116     -27.028  -8.913  16.626  0.30  9.91           C
ANISOU 1602  CD2BHIS A 116     1547   1444    774    120   -198   -342       C
ATOM   1603  CE1BHIS A 116     -27.068  -8.749  14.439  0.30 10.16           C
ANISOU 1603  CE1BHIS A 116     1581   1499    780    107   -160   -268       C
ATOM   1604  NE2BHIS A 116     -27.830  -8.864  15.513  0.30 10.51           N
ANISOU 1604  NE2BHIS A 116     1568   1537    887    135   -228   -299       N
ATOM   1605  H  BHIS A 116     -24.980  -6.737  18.090  0.30 10.78           H
ATOM   1606  HA BHIS A 116     -25.272  -9.274  18.778  0.30 10.99           H
ATOM   1607  HB2BHIS A 116     -23.896  -8.133  16.597  0.30 11.17           H
ATOM   1608  HB3BHIS A 116     -24.027  -9.704  16.796  0.30 11.17           H
ATOM   1609  HD2BHIS A 116     -27.312  -8.987  17.509  0.30 11.89           H
ATOM   1610  HE1BHIS A 116     -27.370  -8.684  13.562  0.30 12.19           H
ATOM   1611  HE2BHIS A 116     -28.689  -8.901  15.514  0.30 12.61           H
ATOM   1612  N   ASP A 117     -23.009 -10.245  19.299  1.00  9.26           N
ANISOU 1612  N   ASP A 117     1474   1101    942   -122     17    -54       N
ATOM   1613  CA  ASP A 117     -21.881 -10.710  20.103  1.00 10.08           C
ANISOU 1613  CA  ASP A 117     1753    987   1087     -1   -105    103       C
ATOM   1614  C   ASP A 117     -20.531 -10.263  19.573  1.00  9.62           C
ANISOU 1614  C   ASP A 117     1598    966   1090     62   -100      8       C
ATOM   1615  O   ASP A 117     -19.561 -10.233  20.345  1.00  9.76           O
ANISOU 1615  O   ASP A 117     1637    992   1081    -40     30     65       O
ATOM   1616  CB  ASP A 117     -21.934 -12.244  20.141  1.00 11.11           C
ANISOU 1616  CB  ASP A 117     1877   1217   1126      9     96    211       C
ATOM   1617  CG  ASP A 117     -21.123 -12.863  21.262  1.00 13.85           C
ANISOU 1617  CG  ASP A 117     2226   1521   1515   -125     21     63       C
ATOM   1618  OD1 ASP A 117     -21.142 -12.358  22.394  1.00 13.36           O
ANISOU 1618  OD1 ASP A 117     2156   1638   1282   -309    -17    110       O
ATOM   1619  OD2 ASP A 117     -20.508 -13.922  21.011  1.00 14.74           O
ANISOU 1619  OD2 ASP A 117     2343   1602   1656    231    -66    174       O
ATOM   1620  HA  ASP A 117     -21.957 -10.346  20.999  1.00 12.09           H
ATOM   1621  HB2 ASP A 117     -22.857 -12.520  20.258  1.00 13.33           H
ATOM   1622  HB3 ASP A 117     -21.588 -12.588  19.303  1.00 13.33           H
ATOM   1623  H  AASP A 117     -23.440 -10.879  18.909  0.70 11.11           H
ATOM   1624  H  BASP A 117     -23.457 -10.879  18.928  0.30 11.11           H
ATOM   1625  N   ASP A 118     -20.429  -9.925  18.285  1.00  8.96           N
ANISOU 1625  N   ASP A 118     1514   1007    885    -60    -30     87       N
ATOM   1626  CA  ASP A 118     -19.180  -9.383  17.754  1.00  9.11           C
ANISOU 1626  CA  ASP A 118     1389   1207    865      6     -4   -161       C
ATOM   1627  C   ASP A 118     -18.959  -7.923  18.147  1.00  8.98           C
ANISOU 1627  C   ASP A 118     1479   1195    737    -17     42      5       C
ATOM   1628  O   ASP A 118     -17.923  -7.347  17.786  1.00  9.89           O
ANISOU 1628  O   ASP A 118     1424   1180   1153    -70    140    -41       O
ATOM   1629  CB  ASP A 118     -19.064  -9.585  16.235  1.00  9.95           C
ANISOU 1629  CB  ASP A 118     1577   1282    922    -23   -178    -88       C
ATOM   1630  CG  ASP A 118     -20.181  -8.922  15.423  1.00 10.25           C
ANISOU 1630  CG  ASP A 118     1647   1296    951     39     66    -24       C
ATOM   1631  OD1 ASP A 118     -21.322  -8.796  15.919  1.00 10.43           O
ANISOU 1631  OD1 ASP A 118     1606   1487    872    -31   -221     59       O
ATOM   1632  OD2 ASP A 118     -19.912  -8.585  14.233  1.00 10.44           O
ANISOU 1632  OD2 ASP A 118     1676   1313    976    -88     29     52       O
ATOM   1633  H   ASP A 118     -21.062  -9.999  17.708  1.00 10.76           H
ATOM   1634  HA  ASP A 118     -18.446  -9.895  18.128  1.00 10.93           H
ATOM   1635  HB2 ASP A 118     -18.221  -9.210  15.935  1.00 11.94           H
ATOM   1636  HB3 ASP A 118     -19.089 -10.537  16.046  1.00 11.94           H
ATOM   1637  N   ARG A 119     -19.892  -7.341  18.890  1.00  8.38           N
ANISOU 1637  N   ARG A 119     1381   1038    764    -92     47     10       N
ATOM   1638  CA  ARG A 119     -19.814  -5.960  19.343  1.00  8.30           C
ANISOU 1638  CA  ARG A 119     1204   1084    865    -54   -126    -54       C
ATOM   1639  C   ARG A 119     -19.843  -5.842  20.855  1.00  8.70           C
ANISOU 1639  C   ARG A 119     1368   1060    878    -62     50    -85       C
ATOM   1640  O   ARG A 119     -19.170  -4.956  21.407  1.00  8.77           O
ANISOU 1640  O   ARG A 119     1385   1027    919    -52   -166    -11       O
ATOM   1641  CB  ARG A 119     -20.981  -5.147  18.758  1.00  8.89           C
ANISOU 1641  CB  ARG A 119     1308   1135    935     19     13     33       C
ATOM   1642  CG  ARG A 119     -21.176  -5.328  17.255  1.00  8.07           C
ANISOU 1642  CG  ARG A 119     1351   1052    665   -107     16     56       C
ATOM   1643  CD  ARG A 119     -20.038  -4.766  16.415  1.00  9.37           C
ANISOU 1643  CD  ARG A 119     1593   1110    855    -93   -118    -39       C
ATOM   1644  NE  ARG A 119     -19.588  -5.684  15.373  1.00  9.21           N
ANISOU 1644  NE  ARG A 119     1412   1208    879    -49    -43    -33       N
ATOM   1645  CZ  ARG A 119     -18.437  -5.546  14.733  1.00  9.55           C
ANISOU 1645  CZ  ARG A 119     1540   1244    844   -167    -73    -31       C
ATOM   1646  NH1 ARG A 119     -17.679  -4.478  14.899  1.00  9.92           N
ANISOU 1646  NH1 ARG A 119     1513   1192   1064   -112     15    -73       N
ATOM   1647  NH2 ARG A 119     -18.029  -6.507  13.914  1.00 10.16           N
ANISOU 1647  NH2 ARG A 119     1449   1419    994   -116     -6   -139       N
ATOM   1648  H   ARG A 119     -20.606  -7.742  19.154  1.00 10.05           H
ATOM   1649  HA  ARG A 119     -18.986  -5.570  19.022  1.00  9.96           H
ATOM   1650  HB2 ARG A 119     -21.801  -5.422  19.197  1.00 10.67           H
ATOM   1651  HB3 ARG A 119     -20.816  -4.206  18.923  1.00 10.67           H
ATOM   1652  HG2 ARG A 119     -21.246  -6.276  17.060  1.00  9.69           H
ATOM   1653  HG3 ARG A 119     -21.991  -4.874  16.989  1.00  9.69           H
ATOM   1654  HD2 ARG A 119     -20.337  -3.950  15.985  1.00 11.24           H
ATOM   1655  HD3 ARG A 119     -19.282  -4.579  16.994  1.00 11.24           H
ATOM   1656  HE  ARG A 119     -20.095  -6.346  15.165  1.00 11.05           H
ATOM   1657 HH11 ARG A 119     -17.930  -3.851  15.432  1.00 11.90           H
ATOM   1658 HH12 ARG A 119     -16.935  -4.408  14.473  1.00 11.90           H
ATOM   1659 HH21 ARG A 119     -18.512  -7.211  13.803  1.00 12.19           H
ATOM   1660 HH22 ARG A 119     -17.283  -6.427  13.494  1.00 12.19           H
ATOM   1661  N   VAL A 120     -20.615  -6.701  21.533  1.00  9.00           N
ANISOU 1661  N   VAL A 120     1433   1206    779   -174   -147    -27       N
ATOM   1662  CA  VAL A 120     -20.735  -6.678  22.991  1.00  9.05           C
ANISOU 1662  CA  VAL A 120     1559   1181    699   -216   -146     68       C
ATOM   1663  C   VAL A 120     -20.142  -7.905  23.667  1.00  8.80           C
ANISOU 1663  C   VAL A 120     1419   1205    719   -137     67     22       C
ATOM   1664  O   VAL A 120     -20.008  -7.897  24.896  1.00  9.65           O
ANISOU 1664  O   VAL A 120     1616   1316    733     28      2     63       O
ATOM   1665  CB  VAL A 120     -22.196  -6.503  23.461  1.00  9.14           C
ANISOU 1665  CB  VAL A 120     1441   1163    869   -107    -37    118       C
ATOM   1666  CG1 VAL A 120     -22.790  -5.205  22.972  1.00  9.85           C
ANISOU 1666  CG1 VAL A 120     1539   1294    910    -15     95    167       C
ATOM   1667  CG2 VAL A 120     -23.048  -7.714  23.043  1.00 10.23           C
ANISOU 1667  CG2 VAL A 120     1651   1272    964   -119   -146    172       C
ATOM   1668  H   VAL A 120     -21.087  -7.317  21.162  1.00 10.80           H
ATOM   1669  HA  VAL A 120     -20.236  -5.902  23.293  1.00 10.86           H
ATOM   1670  HB  VAL A 120     -22.201  -6.460  24.430  1.00 10.97           H
ATOM   1671 HG11 VAL A 120     -23.703  -5.136  23.291  1.00 11.82           H
ATOM   1672 HG12 VAL A 120     -22.262  -4.467  23.316  1.00 11.82           H
ATOM   1673 HG13 VAL A 120     -22.777  -5.197  22.002  1.00 11.82           H
ATOM   1674 HG21 VAL A 120     -23.978  -7.530  23.246  1.00 12.27           H
ATOM   1675 HG22 VAL A 120     -22.940  -7.862  22.091  1.00 12.27           H
ATOM   1676 HG23 VAL A 120     -22.750  -8.495  23.535  1.00 12.27           H
ATOM   1677  N   GLY A 121     -19.819  -8.968  22.934  1.00  9.84           N
ANISOU 1677  N   GLY A 121     1648   1208    882    -83      2    179       N
ATOM   1678  CA  GLY A 121     -19.297 -10.157  23.580  1.00 10.58           C
ANISOU 1678  CA  GLY A 121     1682   1286   1052    -62     42    326       C
ATOM   1679  C   GLY A 121     -17.871  -9.908  24.010  1.00 10.51           C
ANISOU 1679  C   GLY A 121     1648   1300   1044      3    -53    340       C
ATOM   1680  O   GLY A 121     -16.989  -9.728  23.169  1.00 10.59           O
ANISOU 1680  O   GLY A 121     1660   1322   1044     82     32    188       O
ATOM   1681  H   GLY A 121     -19.893  -9.019  22.078  1.00 11.80           H
ATOM   1682  HA2 GLY A 121     -19.832 -10.374  24.359  1.00 12.69           H
ATOM   1683  HA3 GLY A 121     -19.318 -10.906  22.964  1.00 12.69           H
ATOM   1684  N   GLY A 122     -17.637  -9.848  25.316  1.00 10.49           N
ANISOU 1684  N   GLY A 122     1597   1248   1142     89    -80    163       N
ATOM   1685  CA  GLY A 122     -16.400  -9.335  25.870  1.00 11.15           C
ANISOU 1685  CA  GLY A 122     1642   1427   1169    224    -50    173       C
ATOM   1686  C   GLY A 122     -16.578  -8.107  26.735  1.00 10.41           C
ANISOU 1686  C   GLY A 122     1474   1489    992    266   -217    312       C
ATOM   1687  O   GLY A 122     -15.616  -7.671  27.384  1.00 11.18           O
ANISOU 1687  O   GLY A 122     1533   1682   1031    120   -268    271       O
ATOM   1688  H   GLY A 122     -18.199 -10.106  25.914  1.00 12.59           H
ATOM   1689  HA2 GLY A 122     -15.988 -10.026  26.411  1.00 13.38           H
ATOM   1690  HA3 GLY A 122     -15.801  -9.105  25.142  1.00 13.38           H
ATOM   1691  N   VAL A 123     -17.775  -7.530  26.775  1.00 10.66           N
ANISOU 1691  N   VAL A 123     1551   1428   1070    162   -132    181       N
ATOM   1692  CA  VAL A 123     -18.031  -6.385  27.641  1.00 11.09           C
ANISOU 1692  CA  VAL A 123     1721   1543    948    272   -136     68       C
ATOM   1693  C   VAL A 123     -17.789  -6.721  29.106  1.00 11.95           C
ANISOU 1693  C   VAL A 123     1876   1694    971    303   -168    112       C
ATOM   1694  O   VAL A 123     -17.295  -5.879  29.859  1.00 12.53           O
ANISOU 1694  O   VAL A 123     2128   1842    789    211   -236     10       O
ATOM   1695  CB  VAL A 123     -19.463  -5.874  27.371  1.00 12.39           C
ANISOU 1695  CB  VAL A 123     2116   1651    940    312   -142     12       C
ATOM   1696  CG1 VAL A 123     -20.063  -5.231  28.591  1.00 13.34           C
ANISOU 1696  CG1 VAL A 123     2180   1642   1248    109     -3     33       C
ATOM   1697  CG2 VAL A 123     -19.453  -4.940  26.165  1.00 12.13           C
ANISOU 1697  CG2 VAL A 123     2011   1706    890    363    -46    -31       C
ATOM   1698  H   VAL A 123     -18.455  -7.782  26.312  1.00 12.79           H
ATOM   1699  HA  VAL A 123     -17.406  -5.675  27.429  1.00 13.30           H
ATOM   1700  HB  VAL A 123     -20.039  -6.626  27.161  1.00 14.86           H
ATOM   1701 HG11 VAL A 123     -20.881  -4.775  28.338  1.00 16.01           H
ATOM   1702 HG12 VAL A 123     -20.256  -5.918  29.247  1.00 16.01           H
ATOM   1703 HG13 VAL A 123     -19.429  -4.594  28.956  1.00 16.01           H
ATOM   1704 HG21 VAL A 123     -20.364  -4.675  25.964  1.00 14.55           H
ATOM   1705 HG22 VAL A 123     -18.919  -4.158  26.375  1.00 14.55           H
ATOM   1706 HG23 VAL A 123     -19.069  -5.408  25.406  1.00 14.55           H
ATOM   1707  N   ASP A 124     -18.098  -7.945  29.534  1.00 12.07           N
ANISOU 1707  N   ASP A 124     2163   1741    681    240     -4    254       N
ATOM   1708  CA  ASP A 124     -17.844  -8.289  30.931  1.00 13.48           C
ANISOU 1708  CA  ASP A 124     2295   1923    903    256    -63    396       C
ATOM   1709  C   ASP A 124     -16.344  -8.272  31.230  1.00 13.15           C
ANISOU 1709  C   ASP A 124     2210   1932    855    221   -181    290       C
ATOM   1710  O   ASP A 124     -15.920  -7.797  32.292  1.00 14.49           O
ANISOU 1710  O   ASP A 124     2486   2093    926    185   -312    184       O
ATOM   1711  CB  ASP A 124     -18.458  -9.649  31.284  1.00 15.10           C
ANISOU 1711  CB  ASP A 124     2323   2141   1273    345     27    482       C
ATOM   1712  CG  ASP A 124     -19.994  -9.629  31.331  1.00 16.95           C
ANISOU 1712  CG  ASP A 124     2494   2307   1639    363    155    418       C
ATOM   1713  OD1 ASP A 124     -20.623  -8.550  31.239  1.00 16.99           O
ANISOU 1713  OD1 ASP A 124     2314   2354   1787    205    145    269       O
ATOM   1714  OD2 ASP A 124     -20.576 -10.719  31.508  1.00 19.56           O
ANISOU 1714  OD2 ASP A 124     2657   2415   2361    313    595    607       O
ATOM   1715  H   ASP A 124     -18.441  -8.571  29.055  1.00 14.48           H
ATOM   1716  HA  ASP A 124     -18.278  -7.630  31.494  1.00 16.17           H
ATOM   1717  HB2 ASP A 124     -18.189 -10.299  30.616  1.00 18.12           H
ATOM   1718  HB3 ASP A 124     -18.138  -9.921  32.159  1.00 18.12           H
ATOM   1719  N   VAL A 125     -15.530  -8.789  30.301  1.00 12.49           N
ANISOU 1719  N   VAL A 125     1953   1895    896    248   -171    330       N
ATOM   1720  CA  VAL A 125     -14.074  -8.724  30.433  1.00 12.98           C
ANISOU 1720  CA  VAL A 125     2019   1869   1042    233   -284    348       C
ATOM   1721  C   VAL A 125     -13.613  -7.273  30.514  1.00 13.87           C
ANISOU 1721  C   VAL A 125     2084   1967   1219    302   -348    261       C
ATOM   1722  O   VAL A 125     -12.784  -6.912  31.357  1.00 15.49           O
ANISOU 1722  O   VAL A 125     2399   2178   1307    271   -610    256       O
ATOM   1723  CB  VAL A 125     -13.404  -9.487  29.271  1.00 13.15           C
ANISOU 1723  CB  VAL A 125     1776   1908   1313    265   -156    322       C
ATOM   1724  CG1 VAL A 125     -11.951  -9.079  29.086  1.00 13.85           C
ANISOU 1724  CG1 VAL A 125     1859   1975   1430    388     64     99       C
ATOM   1725  CG2 VAL A 125     -13.497 -11.000  29.499  1.00 14.90           C
ANISOU 1725  CG2 VAL A 125     2063   2032   1568    228   -164    333       C
ATOM   1726  H   VAL A 125     -15.798  -9.183  29.584  1.00 14.98           H
ATOM   1727  HA  VAL A 125     -13.811  -9.156  31.261  1.00 15.57           H
ATOM   1728  HB  VAL A 125     -13.879  -9.258  28.457  1.00 15.78           H
ATOM   1729 HG11 VAL A 125     -11.518  -9.715  28.495  1.00 16.62           H
ATOM   1730 HG12 VAL A 125     -11.920  -8.191  28.697  1.00 16.62           H
ATOM   1731 HG13 VAL A 125     -11.511  -9.078  29.950  1.00 16.62           H
ATOM   1732 HG21 VAL A 125     -13.113 -11.459  28.735  1.00 17.88           H
ATOM   1733 HG22 VAL A 125     -13.007 -11.230  30.303  1.00 17.88           H
ATOM   1734 HG23 VAL A 125     -14.430 -11.248  29.599  1.00 17.88           H
ATOM   1735  N   LEU A 126     -14.143  -6.418  29.640  1.00 12.45           N
ANISOU 1735  N   LEU A 126     1983   1758    989    325   -193     70       N
ATOM   1736  CA  LEU A 126     -13.749  -5.012  29.661  1.00 12.30           C
ANISOU 1736  CA  LEU A 126     2003   1764    905    208   -320   -157       C
ATOM   1737  C   LEU A 126     -14.098  -4.374  30.998  1.00 13.88           C
ANISOU 1737  C   LEU A 126     2228   2023   1020    230   -445   -144       C
ATOM   1738  O   LEU A 126     -13.275  -3.675  31.603  1.00 14.75           O
ANISOU 1738  O   LEU A 126     2293   2113   1200    336   -511   -142       O
ATOM   1739  CB  LEU A 126     -14.455  -4.257  28.538  1.00 11.61           C
ANISOU 1739  CB  LEU A 126     1753   1709    948    133   -238   -149       C
ATOM   1740  CG  LEU A 126     -14.055  -4.604  27.105  1.00 11.43           C
ANISOU 1740  CG  LEU A 126     1728   1576   1040    162   -183    -83       C
ATOM   1741  CD1 LEU A 126     -14.908  -3.810  26.120  1.00 12.28           C
ANISOU 1741  CD1 LEU A 126     1924   1631   1112    -28   -122     36       C
ATOM   1742  CD2 LEU A 126     -12.584  -4.324  26.878  1.00 12.27           C
ANISOU 1742  CD2 LEU A 126     1869   1663   1130    268   -106     43       C
ATOM   1743  H   LEU A 126     -14.721  -6.623  29.037  1.00 14.94           H
ATOM   1744  HA  LEU A 126     -12.790  -4.956  29.523  1.00 14.75           H
ATOM   1745  HB2 LEU A 126     -15.407  -4.431  28.616  1.00 13.93           H
ATOM   1746  HB3 LEU A 126     -14.280  -3.311  28.659  1.00 13.93           H
ATOM   1747  HG  LEU A 126     -14.205  -5.550  26.952  1.00 13.71           H
ATOM   1748 HD11 LEU A 126     -14.620  -4.016  25.217  1.00 14.74           H
ATOM   1749 HD12 LEU A 126     -15.838  -4.059  26.236  1.00 14.74           H
ATOM   1750 HD13 LEU A 126     -14.794  -2.863  26.296  1.00 14.74           H
ATOM   1751 HD21 LEU A 126     -12.386  -4.428  25.934  1.00 14.72           H
ATOM   1752 HD22 LEU A 126     -12.388  -3.417  27.160  1.00 14.72           H
ATOM   1753 HD23 LEU A 126     -12.059  -4.953  27.397  1.00 14.72           H
ATOM   1754  N  AARG A 127     -15.311  -4.621  31.495  0.41 14.26           N
ANISOU 1754  N  AARG A 127     2354   2219    847     70   -385   -111       N
ATOM   1755  CA AARG A 127     -15.748  -3.963  32.725  0.41 15.35           C
ANISOU 1755  CA AARG A 127     2699   2391    743   -156   -260   -113       C
ATOM   1756  C  AARG A 127     -14.986  -4.471  33.947  0.41 18.08           C
ANISOU 1756  C  AARG A 127     3131   2849    889   -130   -273   -228       C
ATOM   1757  O  AARG A 127     -14.789  -3.711  34.901  0.41 18.56           O
ANISOU 1757  O  AARG A 127     3127   3066    860    -31   -129   -384       O
ATOM   1758  CB AARG A 127     -17.262  -4.114  32.883  0.41 14.35           C
ANISOU 1758  CB AARG A 127     2671   2065    716   -338     45     88       C
ATOM   1759  CG AARG A 127     -17.868  -3.400  34.086  0.41 13.07           C
ANISOU 1759  CG AARG A 127     2466   1749    752   -432     19    201       C
ATOM   1760  CD AARG A 127     -19.333  -3.794  34.260  0.41 12.38           C
ANISOU 1760  CD AARG A 127     2325   1524    853   -185    237    185       C
ATOM   1761  NE AARG A 127     -19.437  -5.124  34.841  0.41 11.25           N
ANISOU 1761  NE AARG A 127     2150   1302    822   -143   -157   -105       N
ATOM   1762  CZ AARG A 127     -19.808  -6.208  34.179  0.41 10.72           C
ANISOU 1762  CZ AARG A 127     1954   1126    992    -71    249     93       C
ATOM   1763  NH1AARG A 127     -20.219  -6.143  32.923  0.41 11.44           N
ANISOU 1763  NH1AARG A 127     1843   1056   1448   -176    122    208       N
ATOM   1764  NH2AARG A 127     -19.753  -7.390  34.794  0.41  8.12           N
ANISOU 1764  NH2AARG A 127     1660    637    790    -67    460     37       N
ATOM   1765  H  AARG A 127     -15.888  -5.155  31.146  0.41 17.12           H
ATOM   1766  HA AARG A 127     -15.563  -3.013  32.666  0.41 18.42           H
ATOM   1767  HB2AARG A 127     -17.689  -3.756  32.089  0.41 17.22           H
ATOM   1768  HB3AARG A 127     -17.468  -5.058  32.973  0.41 17.22           H
ATOM   1769  HG2AARG A 127     -17.384  -3.648  34.889  0.41 15.68           H
ATOM   1770  HG3AARG A 127     -17.820  -2.440  33.953  0.41 15.68           H
ATOM   1771  HD2AARG A 127     -19.772  -3.163  34.852  0.41 14.85           H
ATOM   1772  HD3AARG A 127     -19.773  -3.799  33.395  0.41 14.85           H
ATOM   1773  HE AARG A 127     -19.243  -5.212  35.674  0.41 13.50           H
ATOM   1774 HH11AARG A 127     -20.249  -5.384  32.519  0.41 13.73           H
ATOM   1775 HH12AARG A 127     -20.456  -6.859  32.510  0.41 13.73           H
ATOM   1776 HH21AARG A 127     -19.479  -7.438  35.608  0.41  9.75           H
ATOM   1777 HH22AARG A 127     -19.991  -8.103  34.377  0.41  9.75           H
ATOM   1778  N  BARG A 127     -15.335  -4.588  31.449  0.59 15.10           N
ANISOU 1778  N  BARG A 127     2379   2349   1009    136   -453   -189       N
ATOM   1779  CA BARG A 127     -15.805  -4.047  32.720  0.59 17.50           C
ANISOU 1779  CA BARG A 127     2867   2647   1136    -62   -308   -353       C
ATOM   1780  C  BARG A 127     -14.868  -4.442  33.851  0.59 19.36           C
ANISOU 1780  C  BARG A 127     3310   2986   1059   -114   -342   -362       C
ATOM   1781  O  BARG A 127     -14.407  -3.587  34.616  0.59 20.17           O
ANISOU 1781  O  BARG A 127     3422   3240   1001    -73   -290   -482       O
ATOM   1782  CB BARG A 127     -17.231  -4.563  32.948  0.59 19.07           C
ANISOU 1782  CB BARG A 127     3024   2561   1661   -126    136   -369       C
ATOM   1783  CG BARG A 127     -17.964  -4.008  34.153  0.59 18.84           C
ANISOU 1783  CG BARG A 127     2896   2350   1911    -70    182   -393       C
ATOM   1784  CD BARG A 127     -19.488  -3.900  33.910  0.59 17.25           C
ANISOU 1784  CD BARG A 127     2489   2121   1945    -65    228   -367       C
ATOM   1785  NE BARG A 127     -20.112  -5.081  33.319  0.59 17.09           N
ANISOU 1785  NE BARG A 127     2331   2132   2030    158    216   -104       N
ATOM   1786  CZ BARG A 127     -20.885  -5.078  32.240  0.59 14.86           C
ANISOU 1786  CZ BARG A 127     2118   1915   1613    169   -154   -237       C
ATOM   1787  NH1BARG A 127     -21.075  -3.978  31.517  0.59 11.07           N
ANISOU 1787  NH1BARG A 127     1545   1437   1224    338   -584   -216       N
ATOM   1788  NH2BARG A 127     -21.493  -6.205  31.874  0.59 17.62           N
ANISOU 1788  NH2BARG A 127     2547   2038   2109    243     86   -111       N
ATOM   1789  H  BARG A 127     -15.928  -5.051  31.033  0.59 18.12           H
ATOM   1790  HA BARG A 127     -15.826  -3.077  32.700  0.59 21.00           H
ATOM   1791  HB2BARG A 127     -17.760  -4.342  32.166  0.59 22.88           H
ATOM   1792  HB3BARG A 127     -17.188  -5.526  33.058  0.59 22.88           H
ATOM   1793  HG2BARG A 127     -17.820  -4.595  34.912  0.59 22.60           H
ATOM   1794  HG3BARG A 127     -17.626  -3.121  34.351  0.59 22.60           H
ATOM   1795  HD2BARG A 127     -19.924  -3.739  34.762  0.59 20.70           H
ATOM   1796  HD3BARG A 127     -19.651  -3.157  33.309  0.59 20.70           H
ATOM   1797  HE BARG A 127     -19.968  -5.839  33.701  0.59 20.51           H
ATOM   1798 HH11BARG A 127     -20.692  -3.242  31.744  0.59 13.28           H
ATOM   1799 HH12BARG A 127     -21.580  -4.002  30.821  0.59 13.28           H
ATOM   1800 HH21BARG A 127     -21.382  -6.922  32.335  0.59 21.14           H
ATOM   1801 HH22BARG A 127     -21.996  -6.215  31.177  0.59 21.14           H
ATOM   1802  N   ALA A 128     -14.534  -5.729  33.938  1.00 20.28           N
ANISOU 1802  N   ALA A 128     3549   3096   1060   -130   -582    -53       N
ATOM   1803  CA  ALA A 128     -13.671  -6.218  35.010  1.00 23.46           C
ANISOU 1803  CA  ALA A 128     3979   3359   1577    -56  -1115    233       C
ATOM   1804  C   ALA A 128     -12.253  -5.675  34.909  1.00 24.52           C
ANISOU 1804  C   ALA A 128     3882   3451   1984      3  -1457    252       C
ATOM   1805  O   ALA A 128     -11.523  -5.681  35.910  1.00 28.06           O
ANISOU 1805  O   ALA A 128     4502   3830   2329   -111  -1705    329       O
ATOM   1806  CB  ALA A 128     -13.636  -7.744  34.975  1.00 24.54           C
ANISOU 1806  CB  ALA A 128     4247   3415   1663     37  -1068    295       C
ATOM   1807  HA  ALA A 128     -14.038  -5.933  35.862  1.00 28.15           H
ATOM   1808  HB1 ALA A 128     -13.061  -8.063  35.688  1.00 29.45           H
ATOM   1809  HB2 ALA A 128     -14.536  -8.084  35.099  1.00 29.45           H
ATOM   1810  HB3 ALA A 128     -13.289  -8.032  34.116  1.00 29.45           H
ATOM   1811  H  AALA A 128     -14.712  -6.310  33.329  0.41 24.33           H
ATOM   1812  H  BALA A 128     -14.794  -6.338  33.389  0.59 24.33           H
ATOM   1813  N   ALA A 129     -11.841  -5.214  33.735  1.00 22.50           N
ANISOU 1813  N   ALA A 129     3407   3200   1941    244  -1406     44       N
ATOM   1814  CA  ALA A 129     -10.544  -4.586  33.554  1.00 22.57           C
ANISOU 1814  CA  ALA A 129     3152   3061   2361    389  -1561     39       C
ATOM   1815  C   ALA A 129     -10.577  -3.082  33.799  1.00 24.74           C
ANISOU 1815  C   ALA A 129     3394   3058   2950    471  -1395   -331       C
ATOM   1816  O   ALA A 129      -9.574  -2.406  33.555  1.00 28.13           O
ANISOU 1816  O   ALA A 129     3456   3149   4083    477  -1321   -464       O
ATOM   1817  CB  ALA A 129     -10.017  -4.877  32.149  1.00 22.11           C
ANISOU 1817  CB  ALA A 129     2896   3022   2483    167  -1254     73       C
ATOM   1818  H   ALA A 129     -12.306  -5.256  33.014  1.00 26.99           H
ATOM   1819  HA  ALA A 129      -9.922  -4.971  34.191  1.00 27.08           H
ATOM   1820  HB1 ALA A 129      -9.160  -4.437  32.036  1.00 26.53           H
ATOM   1821  HB2 ALA A 129      -9.913  -5.836  32.043  1.00 26.53           H
ATOM   1822  HB3 ALA A 129     -10.650  -4.539  31.497  1.00 26.53           H
ATOM   1823  N   GLY A 130     -11.701  -2.542  34.256  1.00 23.11           N
ANISOU 1823  N   GLY A 130     3704   2984   2092    600  -1479   -367       N
ATOM   1824  CA  GLY A 130     -11.785  -1.129  34.559  1.00 23.29           C
ANISOU 1824  CA  GLY A 130     3771   2950   2128    609  -1506   -382       C
ATOM   1825  C   GLY A 130     -12.220  -0.247  33.409  1.00 21.50           C
ANISOU 1825  C   GLY A 130     3308   2757   2104    479  -1459   -377       C
ATOM   1826  O   GLY A 130     -12.186   0.984  33.551  1.00 24.19           O
ANISOU 1826  O   GLY A 130     3936   2803   2454    597  -1607   -541       O
ATOM   1827  H   GLY A 130     -12.428  -2.979  34.398  1.00 27.73           H
ATOM   1828  HA2 GLY A 130     -12.421  -1.005  35.281  1.00 27.94           H
ATOM   1829  HA3 GLY A 130     -10.912  -0.823  34.850  1.00 27.94           H
ATOM   1830  N   VAL A 131     -12.621  -0.828  32.280  1.00 16.94           N
ANISOU 1830  N   VAL A 131     2544   2519   1373    346   -923   -378       N
ATOM   1831  CA  VAL A 131     -13.082  -0.054  31.138  1.00 14.80           C
ANISOU 1831  CA  VAL A 131     2160   2175   1289    102   -748   -130       C
ATOM   1832  C   VAL A 131     -14.547   0.289  31.353  1.00 14.61           C
ANISOU 1832  C   VAL A 131     2089   2148   1314    -37   -638     50       C
ATOM   1833  O   VAL A 131     -15.360  -0.587  31.653  1.00 15.42           O
ANISOU 1833  O   VAL A 131     2211   2130   1519   -157   -501    303       O
ATOM   1834  CB  VAL A 131     -12.918  -0.864  29.842  1.00 14.31           C
ANISOU 1834  CB  VAL A 131     2210   2061   1165   -119   -585    -41       C
ATOM   1835  CG1 VAL A 131     -13.425  -0.061  28.647  1.00 14.16           C
ANISOU 1835  CG1 VAL A 131     2282   2057   1041   -280   -262   -107       C
ATOM   1836  CG2 VAL A 131     -11.476  -1.316  29.639  1.00 16.20           C
ANISOU 1836  CG2 VAL A 131     2354   2116   1687    -98   -654     55       C
ATOM   1837  H   VAL A 131     -12.635  -1.678  32.152  1.00 20.33           H
ATOM   1838  HA  VAL A 131     -12.563   0.763  31.070  1.00 17.76           H
ATOM   1839  HB  VAL A 131     -13.454  -1.669  29.912  1.00 17.17           H
ATOM   1840 HG11 VAL A 131     -13.163  -0.512  27.829  1.00 16.99           H
ATOM   1841 HG12 VAL A 131     -14.392   0.001  28.696  1.00 16.99           H
ATOM   1842 HG13 VAL A 131     -13.034   0.827  28.675  1.00 16.99           H
ATOM   1843 HG21 VAL A 131     -11.412  -1.800  28.801  1.00 19.44           H
ATOM   1844 HG22 VAL A 131     -10.901  -0.535  29.616  1.00 19.44           H
ATOM   1845 HG23 VAL A 131     -11.220  -1.893  30.375  1.00 19.44           H
ATOM   1846  N   ALA A 132     -14.893   1.556  31.181  1.00 13.07           N
ANISOU 1846  N   ALA A 132     1787   2086   1093     35   -502    -77       N
ATOM   1847  CA  ALA A 132     -16.290   1.973  31.214  1.00 12.24           C
ANISOU 1847  CA  ALA A 132     1855   1854    942   -101   -298     -7       C
ATOM   1848  C   ALA A 132     -16.917   1.676  29.861  1.00 11.15           C
ANISOU 1848  C   ALA A 132     1760   1715    761     25   -194   -106       C
ATOM   1849  O   ALA A 132     -16.425   2.147  28.834  1.00 12.05           O
ANISOU 1849  O   ALA A 132     1758   1956    865   -276   -102   -159       O
ATOM   1850  CB  ALA A 132     -16.365   3.460  31.540  1.00 12.76           C
ANISOU 1850  CB  ALA A 132     2020   1791   1036    -69   -167   -104       C
ATOM   1851  H   ALA A 132     -14.337   2.198  31.042  1.00 15.69           H
ATOM   1852  HA  ALA A 132     -16.779   1.486  31.895  1.00 14.69           H
ATOM   1853  HB1 ALA A 132     -17.295   3.734  31.553  1.00 15.31           H
ATOM   1854  HB2 ALA A 132     -15.962   3.614  32.408  1.00 15.31           H
ATOM   1855  HB3 ALA A 132     -15.884   3.957  30.859  1.00 15.31           H
ATOM   1856  N   THR A 133     -18.004   0.911  29.859  1.00 10.92           N
ANISOU 1856  N   THR A 133     1617   1703    828    -74    -59    -68       N
ATOM   1857  CA  THR A 133     -18.625   0.419  28.633  1.00 10.01           C
ANISOU 1857  CA  THR A 133     1436   1582    784     39   -130   -111       C
ATOM   1858  C   THR A 133     -19.936   1.152  28.370  1.00  9.95           C
ANISOU 1858  C   THR A 133     1531   1448    802    -33    -39   -257       C
ATOM   1859  O   THR A 133     -20.733   1.383  29.287  1.00 10.43           O
ANISOU 1859  O   THR A 133     1700   1497    766    111   -150    -50       O
ATOM   1860  CB  THR A 133     -18.859  -1.101  28.683  1.00 10.90           C
ANISOU 1860  CB  THR A 133     1535   1628    979    122   -217    -65       C
ATOM   1861  OG1 THR A 133     -19.666  -1.444  29.822  1.00 11.08           O
ANISOU 1861  OG1 THR A 133     1742   1600    869    -27   -107    -71       O
ATOM   1862  CG2 THR A 133     -17.527  -1.854  28.754  1.00 12.50           C
ANISOU 1862  CG2 THR A 133     1438   1763   1550     22   -402    137       C
ATOM   1863  H   THR A 133     -18.410   0.656  30.573  1.00 13.10           H
ATOM   1864  HA  THR A 133     -18.032   0.599  27.888  1.00 12.01           H
ATOM   1865  HB  THR A 133     -19.321  -1.374  27.875  1.00 13.08           H
ATOM   1866  HG1 THR A 133     -19.283  -1.201  30.529  1.00 13.30           H
ATOM   1867 HG21 THR A 133     -17.688  -2.809  28.810  1.00 15.00           H
ATOM   1868 HG22 THR A 133     -16.999  -1.670  27.962  1.00 15.00           H
ATOM   1869 HG23 THR A 133     -17.028  -1.573  29.537  1.00 15.00           H
ATOM   1870  N   TYR A 134     -20.137   1.514  27.103  1.00  9.86           N
ANISOU 1870  N   TYR A 134     1571   1376    799     86   -123   -143       N
ATOM   1871  CA  TYR A 134     -21.247   2.348  26.678  1.00  9.32           C
ANISOU 1871  CA  TYR A 134     1461   1281    799    149    -96    -17       C
ATOM   1872  C   TYR A 134     -21.921   1.764  25.443  1.00  9.29           C
ANISOU 1872  C   TYR A 134     1482   1145    902     90    -35     42       C
ATOM   1873  O   TYR A 134     -21.276   1.123  24.608  1.00  9.19           O
ANISOU 1873  O   TYR A 134     1436   1192    863     37    -63      0       O
ATOM   1874  CB  TYR A 134     -20.734   3.739  26.254  1.00 10.26           C
ANISOU 1874  CB  TYR A 134     1694   1317    886    -48   -134    -99       C
ATOM   1875  CG  TYR A 134     -20.130   4.559  27.374  1.00 11.38           C
ANISOU 1875  CG  TYR A 134     1971   1357    996    -28    -49    -94       C
ATOM   1876  CD1 TYR A 134     -18.834   4.323  27.814  1.00 12.16           C
ANISOU 1876  CD1 TYR A 134     2069   1483   1070   -179    -77   -184       C
ATOM   1877  CD2 TYR A 134     -20.843   5.590  27.962  1.00 12.84           C
ANISOU 1877  CD2 TYR A 134     2394   1427   1058   -132    -12   -120       C
ATOM   1878  CE1 TYR A 134     -18.273   5.075  28.826  1.00 13.52           C
ANISOU 1878  CE1 TYR A 134     2353   1651   1133   -323   -225    -80       C
ATOM   1879  CE2 TYR A 134     -20.288   6.353  28.973  1.00 13.38           C
ANISOU 1879  CE2 TYR A 134     2554   1411   1120   -105   -160   -197       C
ATOM   1880  CZ  TYR A 134     -19.009   6.085  29.407  1.00 13.82           C
ANISOU 1880  CZ  TYR A 134     2738   1519    995   -276   -192   -263       C
ATOM   1881  OH  TYR A 134     -18.461   6.863  30.404  1.00 16.92           O
ANISOU 1881  OH  TYR A 134     3403   1754   1271   -207   -421   -402       O
ATOM   1882  H   TYR A 134     -19.624   1.279  26.454  1.00 11.83           H
ATOM   1883  HA  TYR A 134     -21.885   2.399  27.407  1.00 11.18           H
ATOM   1884  HB2 TYR A 134     -20.050   3.621  25.577  1.00 12.31           H
ATOM   1885  HB3 TYR A 134     -21.478   4.244  25.891  1.00 12.31           H
ATOM   1886  HD1 TYR A 134     -18.334   3.645  27.419  1.00 14.59           H
ATOM   1887  HD2 TYR A 134     -21.708   5.772  27.672  1.00 15.41           H
ATOM   1888  HE1 TYR A 134     -17.406   4.901  29.114  1.00 16.22           H
ATOM   1889  HE2 TYR A 134     -20.776   7.045  29.357  1.00 16.06           H
ATOM   1890  HH  TYR A 134     -19.019   7.437  30.660  1.00 20.30           H
ATOM   1891  N   ALA A 135     -23.221   2.029  25.312  1.00  9.07           N
ANISOU 1891  N   ALA A 135     1422   1139    885    103    -55    -98       N
ATOM   1892  CA  ALA A 135     -23.981   1.739  24.100  1.00  9.09           C
ANISOU 1892  CA  ALA A 135     1404   1191    860    142   -157     49       C
ATOM   1893  C   ALA A 135     -25.272   2.533  24.177  1.00  9.28           C
ANISOU 1893  C   ALA A 135     1429   1212    883    -13      0     40       C
ATOM   1894  O   ALA A 135     -25.648   3.028  25.241  1.00  9.35           O
ANISOU 1894  O   ALA A 135     1402   1139   1011     57      7   -115       O
ATOM   1895  CB  ALA A 135     -24.283   0.244  23.958  1.00  9.77           C
ANISOU 1895  CB  ALA A 135     1406   1271   1036    228   -136     44       C
ATOM   1896  H   ALA A 135     -23.699   2.387  25.930  1.00 10.88           H
ATOM   1897  HA  ALA A 135     -23.476   2.015  23.319  1.00 10.91           H
ATOM   1898  HB1 ALA A 135     -24.804   0.102  23.153  1.00 11.73           H
ATOM   1899  HB2 ALA A 135     -23.446  -0.243  23.901  1.00 11.73           H
ATOM   1900  HB3 ALA A 135     -24.785  -0.051  24.734  1.00 11.73           H
ATOM   1901  N   SER A 136     -25.954   2.666  23.045  1.00  9.24           N
ANISOU 1901  N   SER A 136     1332   1283    895     71    -52     91       N
ATOM   1902  CA  SER A 136     -27.250   3.330  23.056  1.00  9.23           C
ANISOU 1902  CA  SER A 136     1404   1265    840     80    -39    134       C
ATOM   1903  C   SER A 136     -28.236   2.539  23.913  1.00 10.05           C
ANISOU 1903  C   SER A 136     1404   1398   1016    -18    -14     14       C
ATOM   1904  O   SER A 136     -28.073   1.329  24.116  1.00 10.39           O
ANISOU 1904  O   SER A 136     1481   1480    988    -30   -121     41       O
ATOM   1905  CB  SER A 136     -27.810   3.445  21.644  1.00 10.69           C
ANISOU 1905  CB  SER A 136     1678   1408    976    139   -205    122       C
ATOM   1906  OG  SER A 136     -28.244   2.168  21.236  1.00 10.61           O
ANISOU 1906  OG  SER A 136     1632   1418    982     95   -182     42       O
ATOM   1907  H   SER A 136     -25.693   2.387  22.274  1.00 11.08           H
ATOM   1908  HA  SER A 136     -27.144   4.222  23.423  1.00 11.08           H
ATOM   1909  HB2 SER A 136     -28.560   4.060  21.639  1.00 12.83           H
ATOM   1910  HB3 SER A 136     -27.118   3.761  21.043  1.00 12.83           H
ATOM   1911  HG  SER A 136     -28.485   2.190  20.432  1.00 12.73           H
ATOM   1912  N   PRO A 137     -29.283   3.188  24.420  1.00 10.27           N
ANISOU 1912  N   PRO A 137     1395   1370   1136     29     37     12       N
ATOM   1913  CA  PRO A 137     -30.330   2.417  25.108  1.00 11.12           C
ANISOU 1913  CA  PRO A 137     1564   1501   1159    149     31   -130       C
ATOM   1914  C   PRO A 137     -30.922   1.328  24.253  1.00 11.52           C
ANISOU 1914  C   PRO A 137     1381   1661   1334    137    106   -211       C
ATOM   1915  O   PRO A 137     -31.255   0.251  24.762  1.00 13.00           O
ANISOU 1915  O   PRO A 137     1637   1577   1727   -162    311   -224       O
ATOM   1916  CB  PRO A 137     -31.362   3.472  25.538  1.00 12.62           C
ANISOU 1916  CB  PRO A 137     1844   1479   1474    194     94    -45       C
ATOM   1917  CG  PRO A 137     -30.685   4.753  25.379  1.00 15.91           C
ANISOU 1917  CG  PRO A 137     1953   1582   2509     95    231    -58       C
ATOM   1918  CD  PRO A 137     -29.615   4.615  24.345  1.00 12.07           C
ANISOU 1918  CD  PRO A 137     1532   1377   1676     85     11     35       C
ATOM   1919  HA  PRO A 137     -29.963   2.022  25.914  1.00 13.34           H
ATOM   1920  HB2 PRO A 137     -32.144   3.420  24.966  1.00 15.15           H
ATOM   1921  HB3 PRO A 137     -31.617   3.327  26.462  1.00 15.15           H
ATOM   1922  HG2 PRO A 137     -31.333   5.418  25.099  1.00 19.09           H
ATOM   1923  HG3 PRO A 137     -30.294   5.008  26.229  1.00 19.09           H
ATOM   1924  HD2 PRO A 137     -29.948   4.849  23.465  1.00 14.48           H
ATOM   1925  HD3 PRO A 137     -28.845   5.163  24.565  1.00 14.48           H
ATOM   1926  N  ASER A 138     -31.063   1.570  22.952  0.64 12.49           N
ANISOU 1926  N  ASER A 138     1438   1839   1469     29     34   -278       N
ATOM   1927  CA ASER A 138     -31.597   0.547  22.064  0.64 14.01           C
ANISOU 1927  CA ASER A 138     1505   2043   1775    189   -122   -533       C
ATOM   1928  C  ASER A 138     -30.693  -0.679  22.048  0.64 11.87           C
ANISOU 1928  C  ASER A 138     1337   1864   1310     44    -33   -485       C
ATOM   1929  O  ASER A 138     -31.164  -1.816  22.154  0.64 13.51           O
ANISOU 1929  O  ASER A 138     1435   1884   1815   -322    139   -566       O
ATOM   1930  CB ASER A 138     -31.736   1.131  20.662  0.64 17.72           C
ANISOU 1930  CB ASER A 138     1827   2456   2452    260   -335   -576       C
ATOM   1931  OG ASER A 138     -32.269   0.171  19.776  0.64 19.91           O
ANISOU 1931  OG ASER A 138     1917   2804   2845    164   -471   -767       O
ATOM   1932  H  ASER A 138     -30.858   2.310  22.564  0.64 14.99           H
ATOM   1933  HA ASER A 138     -32.473   0.269  22.374  0.64 16.81           H
ATOM   1934  HB2ASER A 138     -32.331   1.896  20.696  0.64 21.27           H
ATOM   1935  HB3ASER A 138     -30.861   1.405  20.345  0.64 21.27           H
ATOM   1936  HG ASER A 138     -33.031  -0.068  20.035  0.64 23.89           H
ATOM   1937  N  BSER A 138     -31.071   1.570  22.948  0.36 11.84           N
ANISOU 1937  N  BSER A 138     1449   1708   1343    126     21   -246       N
ATOM   1938  CA BSER A 138     -31.604   0.537  22.064  0.36 12.47           C
ANISOU 1938  CA BSER A 138     1507   1776   1455    286   -136   -372       C
ATOM   1939  C  BSER A 138     -30.694  -0.684  22.056  0.36 11.44           C
ANISOU 1939  C  BSER A 138     1400   1718   1227    121    -81   -356       C
ATOM   1940  O  BSER A 138     -31.159  -1.824  22.174  0.36 12.88           O
ANISOU 1940  O  BSER A 138     1537   1753   1605   -105     61   -421       O
ATOM   1941  CB BSER A 138     -31.770   1.088  20.648  0.36 13.99           C
ANISOU 1941  CB BSER A 138     1707   1924   1685    453   -343   -340       C
ATOM   1942  OG BSER A 138     -32.876   1.970  20.562  0.36 14.04           O
ANISOU 1942  OG BSER A 138     1644   2042   1647    506   -504   -398       O
ATOM   1943  H  BSER A 138     -30.875   2.311  22.558  0.36 14.21           H
ATOM   1944  HA BSER A 138     -32.479   0.269  22.386  0.36 14.96           H
ATOM   1945  HB2BSER A 138     -30.965   1.570  20.402  0.36 16.79           H
ATOM   1946  HB3BSER A 138     -31.912   0.347  20.038  0.36 16.79           H
ATOM   1947  HG BSER A 138     -32.754   2.633  21.063  0.36 16.84           H
ATOM   1948  N   THR A 139     -29.386  -0.465  21.918  1.00  9.99           N
ANISOU 1948  N   THR A 139     1234   1569    992     64   -181   -150       N
ATOM   1949  CA  THR A 139     -28.457  -1.585  21.937  1.00  9.16           C
ANISOU 1949  CA  THR A 139     1141   1414    925    -17     69     -4       C
ATOM   1950  C   THR A 139     -28.516  -2.316  23.264  1.00  9.19           C
ANISOU 1950  C   THR A 139     1193   1406    895   -160    -10    -96       C
ATOM   1951  O   THR A 139     -28.494  -3.552  23.301  1.00 10.72           O
ANISOU 1951  O   THR A 139     1636   1323   1112   -285     33     -8       O
ATOM   1952  CB  THR A 139     -27.047  -1.077  21.668  1.00  9.64           C
ANISOU 1952  CB  THR A 139     1376   1435    851     55     50     83       C
ATOM   1953  OG1 THR A 139     -26.987  -0.548  20.342  1.00  9.78           O
ANISOU 1953  OG1 THR A 139     1404   1391    923    -85    -56     71       O
ATOM   1954  CG2 THR A 139     -26.023  -2.177  21.870  1.00 10.13           C
ANISOU 1954  CG2 THR A 139     1383   1316   1149     36   -120    159       C
ATOM   1955  HA  THR A 139     -28.695  -2.214  21.238  1.00 10.99           H
ATOM   1956  HB  THR A 139     -26.819  -0.373  22.294  1.00 11.56           H
ATOM   1957  HG1 THR A 139     -27.257  -1.121  19.791  1.00 11.74           H
ATOM   1958 HG21 THR A 139     -25.168  -1.908  21.498  1.00 12.15           H
ATOM   1959 HG22 THR A 139     -25.911  -2.356  22.817  1.00 12.15           H
ATOM   1960 HG23 THR A 139     -26.316  -2.989  21.429  1.00 12.15           H
ATOM   1961  H  ATHR A 139     -29.019   0.306  21.820  0.64 11.98           H
ATOM   1962  H  BTHR A 139     -29.022   0.307  21.815  0.36 11.98           H
ATOM   1963  N   ARG A 140     -28.566  -1.575  24.371  1.00  9.68           N
ANISOU 1963  N   ARG A 140     1331   1459    888    -63    -55    -51       N
ATOM   1964  C   ARG A 140     -29.860  -3.080  25.828  1.00 10.76           C
ANISOU 1964  C   ARG A 140     1537   1584    968   -172    275    -79       C
ATOM   1965  O   ARG A 140     -29.790  -4.206  26.335  1.00 12.40           O
ANISOU 1965  O   ARG A 140     1722   1637   1352   -267    128    139       O
ATOM   1966  CA AARG A 140     -28.616  -2.213  25.681  0.60 10.14           C
ANISOU 1966  CA AARG A 140     1441   1567    846    -62    108    -54       C
ATOM   1967  CB AARG A 140     -28.516  -1.172  26.798  0.60 10.96           C
ANISOU 1967  CB AARG A 140     1659   1655    850    -47      4     16       C
ATOM   1968  CG AARG A 140     -27.195  -0.426  26.807  0.60 11.19           C
ANISOU 1968  CG AARG A 140     1679   1745    830   -137     -7      9       C
ATOM   1969  CD AARG A 140     -27.113   0.603  27.923  0.60 12.23           C
ANISOU 1969  CD AARG A 140     1824   1883    942    -88   -172   -151       C
ATOM   1970  NE AARG A 140     -26.830  -0.036  29.204  0.60 12.70           N
ANISOU 1970  NE AARG A 140     2039   1979    809   -107   -186   -402       N
ATOM   1971  CZ AARG A 140     -27.737  -0.378  30.111  0.60 13.18           C
ANISOU 1971  CZ AARG A 140     1957   2086    963    101   -228   -297       C
ATOM   1972  NH1AARG A 140     -29.009  -0.035  29.986  0.60 14.84           N
ANISOU 1972  NH1AARG A 140     2124   2173   1342    197   -169   -116       N
ATOM   1973  NH2AARG A 140     -27.358  -1.087  31.169  0.60 14.37           N
ANISOU 1973  NH2AARG A 140     2091   2183   1187    283   -395   -278       N
ATOM   1974  H  AARG A 140     -28.572  -0.715  24.389  0.60 11.62           H
ATOM   1975  HA AARG A 140     -27.844  -2.795  25.769  0.60 12.17           H
ATOM   1976  HB2AARG A 140     -29.226  -0.521  26.684  0.60 13.15           H
ATOM   1977  HB3AARG A 140     -28.611  -1.620  27.653  0.60 13.15           H
ATOM   1978  HG2AARG A 140     -26.473  -1.062  26.931  0.60 13.43           H
ATOM   1979  HG3AARG A 140     -27.088   0.038  25.962  0.60 13.43           H
ATOM   1980  HD2AARG A 140     -26.401   1.233  27.730  0.60 14.68           H
ATOM   1981  HD3AARG A 140     -27.960   1.071  27.994  0.60 14.68           H
ATOM   1982  HE AARG A 140     -26.007  -0.205  29.387  0.60 15.24           H
ATOM   1983 HH11AARG A 140     -29.267   0.421  29.304  0.60 17.81           H
ATOM   1984 HH12AARG A 140     -29.578  -0.269  30.587  0.60 17.81           H
ATOM   1985 HH21AARG A 140     -26.534  -1.318  31.259  0.60 17.24           H
ATOM   1986 HH22AARG A 140     -27.936  -1.315  31.764  0.60 17.24           H
ATOM   1987  CA BARG A 140     -28.611  -2.223  25.676  0.40 10.16           C
ANISOU 1987  CA BARG A 140     1414   1541    904    -25     98    -12       C
ATOM   1988  CB BARG A 140     -28.486  -1.186  26.791  0.40 10.55           C
ANISOU 1988  CB BARG A 140     1477   1572    959    120     17    123       C
ATOM   1989  CG BARG A 140     -27.136  -0.489  26.798  0.40 10.76           C
ANISOU 1989  CG BARG A 140     1472   1620    995    172     35    183       C
ATOM   1990  CD BARG A 140     -26.996   0.469  27.963  0.40 11.53           C
ANISOU 1990  CD BARG A 140     1492   1707   1181    390     -2    104       C
ATOM   1991  NE BARG A 140     -27.093  -0.240  29.235  0.40 12.88           N
ANISOU 1991  NE BARG A 140     1814   1807   1275    416     45    -56       N
ATOM   1992  CZ BARG A 140     -27.782   0.180  30.286  0.40 13.46           C
ANISOU 1992  CZ BARG A 140     1957   1868   1289    612    105     -2       C
ATOM   1993  NH1BARG A 140     -28.433   1.333  30.274  0.40 14.76           N
ANISOU 1993  NH1BARG A 140     2111   1942   1554    654    305   -162       N
ATOM   1994  NH2BARG A 140     -27.817  -0.575  31.381  0.40 14.34           N
ANISOU 1994  NH2BARG A 140     2184   1855   1411    842    -29    265       N
ATOM   1995  H  BARG A 140     -28.575  -0.715  24.392  0.40 11.62           H
ATOM   1996  HA BARG A 140     -27.849  -2.817  25.760  0.40 12.19           H
ATOM   1997  HB2BARG A 140     -29.172  -0.511  26.673  0.40 12.66           H
ATOM   1998  HB3BARG A 140     -28.600  -1.628  27.647  0.40 12.66           H
ATOM   1999  HG2BARG A 140     -26.433  -1.155  26.867  0.40 12.91           H
ATOM   2000  HG3BARG A 140     -27.034   0.017  25.977  0.40 12.91           H
ATOM   2001  HD2BARG A 140     -26.132   0.906  27.920  0.40 13.83           H
ATOM   2002  HD3BARG A 140     -27.705   1.130  27.925  0.40 13.83           H
ATOM   2003  HE BARG A 140     -26.672  -0.986  29.307  0.40 15.46           H
ATOM   2004 HH11BARG A 140     -28.415   1.830  29.572  0.40 17.71           H
ATOM   2005 HH12BARG A 140     -28.873   1.586  30.968  0.40 17.71           H
ATOM   2006 HH21BARG A 140     -27.396  -1.325  31.399  0.40 17.21           H
ATOM   2007 HH22BARG A 140     -28.261  -0.314  32.069  0.40 17.21           H
ATOM   2008  N  AARG A 141     -31.023  -2.568  25.417  0.48 11.46           N
ANISOU 2008  N  AARG A 141     1539   1586   1231   -206    268   -115       N
ATOM   2009  CA AARG A 141     -32.233  -3.380  25.481  0.48 12.59           C
ANISOU 2009  CA AARG A 141     1556   1765   1464   -324    322   -206       C
ATOM   2010  C  AARG A 141     -32.074  -4.642  24.646  0.48 12.78           C
ANISOU 2010  C  AARG A 141     1663   1732   1463   -252    218    -50       C
ATOM   2011  O  AARG A 141     -32.357  -5.754  25.107  0.48 13.76           O
ANISOU 2011  O  AARG A 141     1920   1822   1484   -112    236     80       O
ATOM   2012  CB AARG A 141     -33.428  -2.587  24.959  0.48 14.58           C
ANISOU 2012  CB AARG A 141     1552   1943   2045   -329    373   -259       C
ATOM   2013  CG AARG A 141     -33.947  -1.521  25.889  0.48 16.59           C
ANISOU 2013  CG AARG A 141     1654   2110   2540   -252    451   -324       C
ATOM   2014  CD AARG A 141     -35.252  -0.935  25.355  0.48 18.16           C
ANISOU 2014  CD AARG A 141     1601   2214   3086   -169    311   -287       C
ATOM   2015  NE AARG A 141     -35.015   0.111  24.363  0.48 19.03           N
ANISOU 2015  NE AARG A 141     1509   2334   3386    -30    141   -139       N
ATOM   2016  CZ AARG A 141     -34.677   1.362  24.643  0.48 20.62           C
ANISOU 2016  CZ AARG A 141     1573   2468   3795     30     42   -202       C
ATOM   2017  NH1AARG A 141     -34.524   1.777  25.890  0.48 22.13           N
ANISOU 2017  NH1AARG A 141     1781   2516   4112    -26    149   -175       N
ATOM   2018  NH2AARG A 141     -34.488   2.221  23.645  0.48 20.35           N
ANISOU 2018  NH2AARG A 141     1402   2494   3836     33     82   -208       N
ATOM   2019  H  AARG A 141     -31.134  -1.774  25.106  0.48 13.75           H
ATOM   2020  HA AARG A 141     -32.394  -3.620  26.407  0.48 15.11           H
ATOM   2021  HB2AARG A 141     -33.168  -2.150  24.133  0.48 17.49           H
ATOM   2022  HB3AARG A 141     -34.157  -3.206  24.793  0.48 17.49           H
ATOM   2023  HG2AARG A 141     -34.116  -1.905  26.763  0.48 19.91           H
ATOM   2024  HG3AARG A 141     -33.294  -0.807  25.962  0.48 19.91           H
ATOM   2025  HD2AARG A 141     -35.770  -1.639  24.935  0.48 21.79           H
ATOM   2026  HD3AARG A 141     -35.753  -0.547  26.089  0.48 21.79           H
ATOM   2027  HE AARG A 141     -35.101  -0.101  23.534  0.48 22.83           H
ATOM   2028 HH11AARG A 141     -34.644   1.230  26.543  0.48 26.56           H
ATOM   2029 HH12AARG A 141     -34.305   2.594  26.048  0.48 26.56           H
ATOM   2030 HH21AARG A 141     -34.585   1.962  22.831  0.48 24.42           H
ATOM   2031 HH22AARG A 141     -34.269   3.035  23.814  0.48 24.42           H
ATOM   2032  N  BARG A 141     -31.015  -2.589  25.361  0.52 10.96           N
ANISOU 2032  N  BARG A 141     1396   1611   1156   -227    214   -255       N
ATOM   2033  CA BARG A 141     -32.248  -3.364  25.478  0.52 11.54           C
ANISOU 2033  CA BARG A 141     1277   1841   1265   -394    178   -473       C
ATOM   2034  C  BARG A 141     -32.220  -4.601  24.589  0.52 12.10           C
ANISOU 2034  C  BARG A 141     1474   1783   1340   -412    172   -235       C
ATOM   2035  O  BARG A 141     -32.782  -5.646  24.945  0.52 12.12           O
ANISOU 2035  O  BARG A 141     1387   1904   1313   -561     86   -149       O
ATOM   2036  CB BARG A 141     -33.441  -2.506  25.068  0.52 13.65           C
ANISOU 2036  CB BARG A 141     1204   2131   1852   -279    209   -626       C
ATOM   2037  CG BARG A 141     -33.802  -1.427  26.042  0.52 16.04           C
ANISOU 2037  CG BARG A 141     1356   2427   2311    -70    453   -785       C
ATOM   2038  CD BARG A 141     -35.122  -0.754  25.655  0.52 18.44           C
ANISOU 2038  CD BARG A 141     1387   2691   2927    215    469   -796       C
ATOM   2039  NE BARG A 141     -35.174  -0.397  24.238  0.52 19.07           N
ANISOU 2039  NE BARG A 141     1246   2851   3150    395     51   -838       N
ATOM   2040  CZ BARG A 141     -34.988   0.827  23.758  0.52 21.33           C
ANISOU 2040  CZ BARG A 141     1476   3072   3557    394     90   -876       C
ATOM   2041  NH1BARG A 141     -34.705   1.847  24.550  0.52 22.20           N
ANISOU 2041  NH1BARG A 141     1566   3139   3729    274    -88   -696       N
ATOM   2042  NH2BARG A 141     -35.089   1.032  22.447  0.52 21.72           N
ANISOU 2042  NH2BARG A 141     1457   3159   3637    503     85   -993       N
ATOM   2043  H  BARG A 141     -31.107  -1.823  24.980  0.52 13.15           H
ATOM   2044  HA BARG A 141     -32.342  -3.637  26.404  0.52 13.84           H
ATOM   2045  HB2BARG A 141     -33.236  -2.079  24.222  0.52 16.38           H
ATOM   2046  HB3BARG A 141     -34.215  -3.082  24.969  0.52 16.38           H
ATOM   2047  HG2BARG A 141     -33.902  -1.811  26.927  0.52 19.25           H
ATOM   2048  HG3BARG A 141     -33.105  -0.752  26.051  0.52 19.25           H
ATOM   2049  HD2BARG A 141     -35.855  -1.364  25.838  0.52 22.12           H
ATOM   2050  HD3BARG A 141     -35.229   0.058  26.174  0.52 22.12           H
ATOM   2051  HE BARG A 141     -35.336  -1.026  23.675  0.52 22.89           H
ATOM   2052 HH11BARG A 141     -34.637   1.726  25.399  0.52 26.63           H
ATOM   2053 HH12BARG A 141     -34.588   2.631  24.217  0.52 26.63           H
ATOM   2054 HH21BARG A 141     -35.273   0.376  21.922  0.52 26.06           H
ATOM   2055 HH22BARG A 141     -34.971   1.820  22.124  0.52 26.06           H
ATOM   2056  N   LEU A 142     -31.635  -4.485  23.398  1.00 11.38           N
ANISOU 2056  N   LEU A 142     1379   1668   1276   -313    144     -5       N
ATOM   2057  CA  LEU A 142     -31.578  -5.629  22.499  1.00 10.88           C
ANISOU 2057  CA  LEU A 142     1439   1501   1195   -196    -17    -60       C
ATOM   2058  C   LEU A 142     -30.571  -6.656  22.988  1.00 11.89           C
ANISOU 2058  C   LEU A 142     1910   1405   1202   -217     68    186       C
ATOM   2059  O   LEU A 142     -30.812  -7.864  22.897  1.00 12.79           O
ANISOU 2059  O   LEU A 142     2027   1358   1473   -354   -206    159       O
ATOM   2060  CB  LEU A 142     -31.268  -5.176  21.074  1.00 10.61           C
ANISOU 2060  CB  LEU A 142     1336   1510   1187   -144    -75    113       C
ATOM   2061  CG  LEU A 142     -32.394  -4.369  20.427  1.00 11.39           C
ANISOU 2061  CG  LEU A 142     1349   1700   1278     17   -171    123       C
ATOM   2062  CD1 LEU A 142     -31.939  -3.635  19.179  1.00 13.70           C
ANISOU 2062  CD1 LEU A 142     1711   1936   1558    144   -117    279       C
ATOM   2063  CD2 LEU A 142     -33.587  -5.257  20.111  1.00 13.58           C
ANISOU 2063  CD2 LEU A 142     1467   1922   1770    -87   -329    116       C
ATOM   2064  HA  LEU A 142     -32.448  -6.056  22.477  1.00 13.06           H
ATOM   2065  HB2 LEU A 142     -30.475  -4.619  21.090  1.00 12.73           H
ATOM   2066  HB3 LEU A 142     -31.112  -5.961  20.525  1.00 12.73           H
ATOM   2067  HG  LEU A 142     -32.670  -3.695  21.067  1.00 13.66           H
ATOM   2068 HD11 LEU A 142     -32.694  -3.160  18.799  1.00 16.44           H
ATOM   2069 HD12 LEU A 142     -31.240  -3.008  19.419  1.00 16.44           H
ATOM   2070 HD13 LEU A 142     -31.599  -4.281  18.540  1.00 16.44           H
ATOM   2071 HD21 LEU A 142     -34.242  -4.742  19.615  1.00 16.29           H
ATOM   2072 HD22 LEU A 142     -33.287  -6.012  19.580  1.00 16.29           H
ATOM   2073 HD23 LEU A 142     -33.975  -5.572  20.943  1.00 16.29           H
ATOM   2074  H  ALEU A 142     -31.371  -3.742  23.055  0.48 13.65           H
ATOM   2075  H  BLEU A 142     -31.272  -3.768  23.093  0.52 13.65           H
ATOM   2076  N   ALA A 143     -29.437  -6.200  23.518  1.00 10.95           N
ANISOU 2076  N   ALA A 143     1728   1407   1024   -238   -101    110       N
ATOM   2077  CA  ALA A 143     -28.467  -7.134  24.080  1.00 12.79           C
ANISOU 2077  CA  ALA A 143     2127   1453   1279   -347    -26    292       C
ATOM   2078  C   ALA A 143     -29.080  -7.904  25.240  1.00 13.24           C
ANISOU 2078  C   ALA A 143     2417   1544   1070   -561   -309    324       C
ATOM   2079  O   ALA A 143     -28.948  -9.127  25.328  1.00 14.36           O
ANISOU 2079  O   ALA A 143     2527   1502   1428   -483   -388    250       O
ATOM   2080  CB  ALA A 143     -27.214  -6.393  24.545  1.00 11.88           C
ANISOU 2080  CB  ALA A 143     1965   1387   1163   -222   -109    271       C
ATOM   2081  H   ALA A 143     -29.210  -5.372  23.563  1.00 13.13           H
ATOM   2082  HA  ALA A 143     -28.203  -7.760  23.388  1.00 15.34           H
ATOM   2083  HB1 ALA A 143     -26.594  -7.032  24.931  1.00 14.26           H
ATOM   2084  HB2 ALA A 143     -26.804  -5.956  23.782  1.00 14.26           H
ATOM   2085  HB3 ALA A 143     -27.465  -5.733  25.210  1.00 14.26           H
ATOM   2086  N   GLU A 144     -29.751  -7.196  26.151  1.00 14.44           N
ANISOU 2086  N   GLU A 144     2495   1794   1198   -736   -240    302       N
ATOM   2087  CA  GLU A 144     -30.395  -7.867  27.271  1.00 16.76           C
ANISOU 2087  CA  GLU A 144     2709   2194   1467   -950   -151    336       C
ATOM   2088  C   GLU A 144     -31.381  -8.921  26.782  1.00 16.75           C
ANISOU 2088  C   GLU A 144     2816   2139   1410  -1046    -88    459       C
ATOM   2089  O   GLU A 144     -31.391 -10.055  27.273  1.00 18.43           O
ANISOU 2089  O   GLU A 144     3253   2157   1592  -1148     11    496       O
ATOM   2090  CB  GLU A 144     -31.128  -6.850  28.145  1.00 19.29           C
ANISOU 2090  CB  GLU A 144     3076   2605   1649  -1067    616    306       C
ATOM   2091  CG  GLU A 144     -31.614  -7.457  29.459  1.00 24.15           C
ANISOU 2091  CG  GLU A 144     3747   3077   2352  -1290    915    347       C
ATOM   2092  CD  GLU A 144     -32.260  -6.451  30.401  1.00 29.84           C
ANISOU 2092  CD  GLU A 144     4599   3590   3147  -1214   1314    422       C
ATOM   2093  OE1 GLU A 144     -32.271  -5.246  30.088  1.00 32.58           O
ANISOU 2093  OE1 GLU A 144     5051   3759   3570   -901   1161    290       O
ATOM   2094  OE2 GLU A 144     -32.739  -6.862  31.480  1.00 33.64           O
ANISOU 2094  OE2 GLU A 144     5274   3935   3573  -1029   1241    381       O
ATOM   2095  H   GLU A 144     -29.844  -6.341  26.141  1.00 17.33           H
ATOM   2096  HA  GLU A 144     -29.709  -8.299  27.804  1.00 20.12           H
ATOM   2097  HB2 GLU A 144     -30.525  -6.119  28.355  1.00 23.15           H
ATOM   2098  HB3 GLU A 144     -31.900  -6.515  27.663  1.00 23.15           H
ATOM   2099  HG2 GLU A 144     -32.272  -8.141  29.262  1.00 28.98           H
ATOM   2100  HG3 GLU A 144     -30.856  -7.849  29.921  1.00 28.98           H
ATOM   2101  N   ALA A 145     -32.227  -8.561  25.813  1.00 16.34           N
ANISOU 2101  N   ALA A 145     2508   2035   1665   -888   -140    402       N
ATOM   2102  CA  ALA A 145     -33.238  -9.499  25.340  1.00 16.78           C
ANISOU 2102  CA  ALA A 145     2559   1998   1818   -840      9    336       C
ATOM   2103  C   ALA A 145     -32.614 -10.697  24.637  1.00 17.92           C
ANISOU 2103  C   ALA A 145     2831   1793   2184   -863   -430    390       C
ATOM   2104  O   ALA A 145     -33.182 -11.797  24.668  1.00 20.65           O
ANISOU 2104  O   ALA A 145     3018   1944   2884   -921   -583    338       O
ATOM   2105  CB  ALA A 145     -34.212  -8.781  24.406  1.00 18.19           C
ANISOU 2105  CB  ALA A 145     2736   2089   2088   -707   -112    211       C
ATOM   2106  H   ALA A 145     -32.235  -7.794  25.424  1.00 19.61           H
ATOM   2107  HA  ALA A 145     -33.738  -9.833  26.101  1.00 20.13           H
ATOM   2108  HB1 ALA A 145     -34.877  -9.415  24.095  1.00 21.83           H
ATOM   2109  HB2 ALA A 145     -34.642  -8.061  24.892  1.00 21.83           H
ATOM   2110  HB3 ALA A 145     -33.719  -8.422  23.651  1.00 21.83           H
ATOM   2111  N   GLU A 146     -31.452 -10.510  24.011  1.00 17.60           N
ANISOU 2111  N   GLU A 146     3100   1702   1887   -665   -389    134       N
ATOM   2112  C   GLU A 146     -30.004 -12.507  24.218  1.00 17.70           C
ANISOU 2112  C   GLU A 146     3103   1610   2012   -637   -327    307       C
ATOM   2113  O   GLU A 146     -29.584 -13.583  23.785  1.00 19.22           O
ANISOU 2113  O   GLU A 146     3400   1534   2369   -543   -472    299       O
ATOM   2114  CA AGLU A 146     -30.765 -11.574  23.290  0.75 18.62           C
ANISOU 2114  CA AGLU A 146     3231   1749   2096   -554   -266     49       C
ATOM   2115  CB AGLU A 146     -29.762 -10.946  22.310  0.75 19.47           C
ANISOU 2115  CB AGLU A 146     3391   1990   2016   -382     29   -265       C
ATOM   2116  CG AGLU A 146     -29.143 -11.882  21.267  0.75 20.72           C
ANISOU 2116  CG AGLU A 146     3361   2234   2277   -299     43   -512       C
ATOM   2117  CD AGLU A 146     -30.092 -12.230  20.127  0.75 22.19           C
ANISOU 2117  CD AGLU A 146     3478   2420   2532   -282     42   -736       C
ATOM   2118  OE1AGLU A 146     -31.194 -11.644  20.063  0.75 22.69           O
ANISOU 2118  OE1AGLU A 146     3517   2479   2626   -182    203   -810       O
ATOM   2119  OE2AGLU A 146     -29.726 -13.074  19.279  0.75 23.19           O
ANISOU 2119  OE2AGLU A 146     3503   2552   2757   -241     59   -731       O
ATOM   2120  H  AGLU A 146     -31.033  -9.759  23.991  0.75 21.12           H
ATOM   2121  HA AGLU A 146     -31.417 -12.095  22.797  0.75 22.35           H
ATOM   2122  HB2AGLU A 146     -30.219 -10.242  21.823  0.75 23.36           H
ATOM   2123  HB3AGLU A 146     -29.031 -10.573  22.826  0.75 23.36           H
ATOM   2124  HG2AGLU A 146     -28.362 -11.452  20.884  0.75 24.86           H
ATOM   2125  HG3AGLU A 146     -28.885 -12.710  21.703  0.75 24.86           H
ATOM   2126  CA BGLU A 146     -30.799 -11.596  23.298  0.25 18.24           C
ANISOU 2126  CA BGLU A 146     3197   1720   2014   -542   -472    241       C
ATOM   2127  CB BGLU A 146     -29.861 -11.031  22.229  0.25 19.03           C
ANISOU 2127  CB BGLU A 146     3371   1871   1988   -320   -634    309       C
ATOM   2128  CG BGLU A 146     -29.689 -11.932  21.022  0.25 19.95           C
ANISOU 2128  CG BGLU A 146     3472   2027   2083   -144   -861    376       C
ATOM   2129  CD BGLU A 146     -30.827 -11.797  20.034  0.25 20.31           C
ANISOU 2129  CD BGLU A 146     3517   2134   2064    -76  -1059    441       C
ATOM   2130  OE1BGLU A 146     -31.881 -11.245  20.417  0.25 20.62           O
ANISOU 2130  OE1BGLU A 146     3501   2207   2127      8  -1175    498       O
ATOM   2131  OE2BGLU A 146     -30.670 -12.255  18.883  0.25 20.79           O
ANISOU 2131  OE2BGLU A 146     3670   2174   2054    -67  -1075    380       O
ATOM   2132  H  BGLU A 146     -31.026  -9.763  23.988  0.25 21.12           H
ATOM   2133  HA BGLU A 146     -31.479 -12.128  22.856  0.25 21.89           H
ATOM   2134  HB2BGLU A 146     -30.219 -10.185  21.918  0.25 22.83           H
ATOM   2135  HB3BGLU A 146     -28.986 -10.896  22.624  0.25 22.83           H
ATOM   2136  HG2BGLU A 146     -28.865 -11.697  20.566  0.25 23.94           H
ATOM   2137  HG3BGLU A 146     -29.653 -12.855  21.317  0.25 23.94           H
ATOM   2138  N   GLY A 147     -29.809 -12.117  25.473  1.00 15.45           N
ANISOU 2138  N   GLY A 147     2407   1657   1806   -706    -88    491       N
ATOM   2139  CA  GLY A 147     -28.923 -12.862  26.340  1.00 15.92           C
ANISOU 2139  CA  GLY A 147     2208   1771   2068   -560     90    620       C
ATOM   2140  C   GLY A 147     -27.461 -12.561  26.110  1.00 15.51           C
ANISOU 2140  C   GLY A 147     2121   1692   2081   -499    104    454       C
ATOM   2141  O   GLY A 147     -26.605 -13.374  26.479  1.00 17.92           O
ANISOU 2141  O   GLY A 147     2354   1796   2658   -342     14    740       O
ATOM   2142  H   GLY A 147     -30.176 -11.430  25.837  1.00 18.54           H
ATOM   2143  HA2 GLY A 147     -29.133 -12.651  27.263  1.00 19.10           H
ATOM   2144  HA3 GLY A 147     -29.062 -13.811  26.194  1.00 19.10           H
ATOM   2145  N   ASN A 148     -27.148 -11.422  25.499  1.00 13.23           N
ANISOU 2145  N   ASN A 148     1937   1617   1471   -462     32    333       N
ATOM   2146  CA  ASN A 148     -25.770 -11.019  25.295  1.00 12.17           C
ANISOU 2146  CA  ASN A 148     1831   1588   1205   -291    137    186       C
ATOM   2147  C   ASN A 148     -25.319 -10.108  26.431  1.00 12.31           C
ANISOU 2147  C   ASN A 148     1831   1612   1235   -198    255     22       C
ATOM   2148  O   ASN A 148     -26.124  -9.621  27.227  1.00 14.01           O
ANISOU 2148  O   ASN A 148     1932   1766   1623   -316    242   -115       O
ATOM   2149  CB  ASN A 148     -25.615 -10.289  23.968  1.00 12.77           C
ANISOU 2149  CB  ASN A 148     2077   1504   1270   -329     77    146       C
ATOM   2150  CG  ASN A 148     -25.747 -11.210  22.784  1.00 14.52           C
ANISOU 2150  CG  ASN A 148     2788   1470   1260   -334     48    202       C
ATOM   2151  OD1 ASN A 148     -25.779 -12.434  22.929  1.00 16.38           O
ANISOU 2151  OD1 ASN A 148     3523   1401   1300   -346    107    218       O
ATOM   2152  ND2 ASN A 148     -25.820 -10.627  21.598  1.00 15.43           N
ANISOU 2152  ND2 ASN A 148     3219   1608   1036   -337    180    193       N
ATOM   2153  H   ASN A 148     -27.725 -10.863  25.192  1.00 15.87           H
ATOM   2154  HA  ASN A 148     -25.209 -11.810  25.277  1.00 14.61           H
ATOM   2155  HB2 ASN A 148     -26.304  -9.609  23.898  1.00 15.32           H
ATOM   2156  HB3 ASN A 148     -24.738  -9.877  23.933  1.00 15.32           H
ATOM   2157 HD21 ASN A 148     -25.895 -11.105  20.887  1.00 18.52           H
ATOM   2158 HD22 ASN A 148     -25.791  -9.770  21.538  1.00 18.52           H
ATOM   2159  N   GLU A 149     -24.008  -9.877  26.501  1.00 11.55           N
ANISOU 2159  N   GLU A 149     1715   1508   1165   -143    150     31       N
ATOM   2160  C   GLU A 149     -23.914  -7.558  27.279  1.00 10.85           C
ANISOU 2160  C   GLU A 149     1749   1551    822    -30    214     90       C
ATOM   2161  O   GLU A 149     -24.140  -7.136  26.146  1.00 12.12           O
ANISOU 2161  O   GLU A 149     2007   1639    958    -16     36     63       O
ATOM   2162  CA AGLU A 149     -23.459  -8.992  27.522  0.59 11.49           C
ANISOU 2162  CA AGLU A 149     1850   1545    969   -120     81    101       C
ATOM   2163  CB AGLU A 149     -21.936  -9.095  27.564  0.59 12.20           C
ANISOU 2163  CB AGLU A 149     1927   1621   1087   -164    158    130       C
ATOM   2164  CG AGLU A 149     -21.457 -10.472  27.993  0.59 13.31           C
ANISOU 2164  CG AGLU A 149     2081   1730   1247    -22     13    304       C
ATOM   2165  CD AGLU A 149     -20.083 -10.813  27.467  0.59 16.00           C
ANISOU 2165  CD AGLU A 149     2293   1955   1832    104     79    375       C
ATOM   2166  OE1AGLU A 149     -19.099 -10.157  27.872  0.59 16.43           O
ANISOU 2166  OE1AGLU A 149     2395   1980   1867    145    -43    673       O
ATOM   2167  OE2AGLU A 149     -19.987 -11.728  26.626  0.59 19.23           O
ANISOU 2167  OE2AGLU A 149     2551   2256   2499    141    406    -54       O
ATOM   2168  H  AGLU A 149     -23.421 -10.219  25.974  0.59 13.86           H
ATOM   2169  HA AGLU A 149     -23.781  -9.257  28.398  0.59 13.78           H
ATOM   2170  HB2AGLU A 149     -21.582  -8.915  26.678  0.59 14.64           H
ATOM   2171  HB3AGLU A 149     -21.592  -8.445  28.196  0.59 14.64           H
ATOM   2172  HG2AGLU A 149     -21.422 -10.505  28.962  0.59 15.97           H
ATOM   2173  HG3AGLU A 149     -22.078 -11.139  27.660  0.59 15.97           H
ATOM   2174  CA BGLU A 149     -23.462  -8.994  27.527  0.41 10.97           C
ANISOU 2174  CA BGLU A 149     1738   1437    995    -71    107     78       C
ATOM   2175  CB BGLU A 149     -21.939  -9.141  27.602  0.41 10.48           C
ANISOU 2175  CB BGLU A 149     1627   1271   1085    -19    163     80       C
ATOM   2176  CG BGLU A 149     -21.533 -10.567  28.021  0.41 10.33           C
ANISOU 2176  CG BGLU A 149     1624   1117   1185    150     17    142       C
ATOM   2177  CD BGLU A 149     -20.038 -10.847  27.963  0.41 11.29           C
ANISOU 2177  CD BGLU A 149     1685   1091   1514    279     36     53       C
ATOM   2178  OE1BGLU A 149     -19.256  -9.918  27.672  0.41  9.90           O
ANISOU 2178  OE1BGLU A 149     1631   1143    989    315     52   -102       O
ATOM   2179  OE2BGLU A 149     -19.651 -12.012  28.213  0.41 13.88           O
ANISOU 2179  OE2BGLU A 149     1943   1114   2216    384    -53    311       O
ATOM   2180  H  BGLU A 149     -23.421 -10.217  25.973  0.41 13.86           H
ATOM   2181  HA BGLU A 149     -23.793  -9.237  28.406  0.41 13.17           H
ATOM   2182  HB2BGLU A 149     -21.556  -8.957  26.730  0.41 12.58           H
ATOM   2183  HB3BGLU A 149     -21.589  -8.518  28.257  0.41 12.58           H
ATOM   2184  HG2BGLU A 149     -21.823 -10.714  28.935  0.41 12.40           H
ATOM   2185  HG3BGLU A 149     -21.971 -11.199  27.429  0.41 12.40           H
ATOM   2186  N   ILE A 150     -24.068  -6.816  28.366  1.00 11.31           N
ANISOU 2186  N   ILE A 150     1985   1515    796    116     17     39       N
ATOM   2187  CA  ILE A 150     -24.754  -5.534  28.333  1.00 11.75           C
ANISOU 2187  CA  ILE A 150     1973   1514    978     23     42     82       C
ATOM   2188  C   ILE A 150     -23.804  -4.420  28.759  1.00 10.40           C
ANISOU 2188  C   ILE A 150     1765   1439    746    104     30    245       C
ATOM   2189  O   ILE A 150     -23.392  -4.373  29.923  1.00 11.05           O
ANISOU 2189  O   ILE A 150     1846   1628    724    193    -44    201       O
ATOM   2190  CB  ILE A 150     -26.020  -5.522  29.208  1.00 13.15           C
ANISOU 2190  CB  ILE A 150     1908   1711   1379   -103    252   -129       C
ATOM   2191  CG1 ILE A 150     -26.928  -6.718  28.926  1.00 14.27           C
ANISOU 2191  CG1 ILE A 150     1992   1893   1536   -202    224    -38       C
ATOM   2192  CG2 ILE A 150     -26.762  -4.209  28.990  1.00 15.05           C
ANISOU 2192  CG2 ILE A 150     1909   1806   2004    -13    377   -302       C
ATOM   2193  CD1 ILE A 150     -27.877  -7.039  30.069  1.00 17.00           C
ANISOU 2193  CD1 ILE A 150     2614   2177   1669   -237    125    -19       C
ATOM   2194  H   ILE A 150     -23.780  -7.037  29.145  1.00 13.57           H
ATOM   2195  HA  ILE A 150     -25.003  -5.361  27.412  1.00 14.10           H
ATOM   2196  HB  ILE A 150     -25.750  -5.596  30.136  1.00 15.78           H
ATOM   2197 HG12 ILE A 150     -27.463  -6.527  28.140  1.00 17.12           H
ATOM   2198 HG13 ILE A 150     -26.375  -7.500  28.769  1.00 17.12           H
ATOM   2199 HG21 ILE A 150     -27.630  -4.262  29.421  1.00 18.06           H
ATOM   2200 HG22 ILE A 150     -26.245  -3.486  29.378  1.00 18.06           H
ATOM   2201 HG23 ILE A 150     -26.873  -4.063  28.038  1.00 18.06           H
ATOM   2202 HD11 ILE A 150     -28.403  -7.819  29.833  1.00 20.40           H
ATOM   2203 HD12 ILE A 150     -27.358  -7.220  30.869  1.00 20.40           H
ATOM   2204 HD13 ILE A 150     -28.461  -6.279  30.218  1.00 20.40           H
ATOM   2205  N   PRO A 151     -23.471  -3.479  27.878  1.00  9.95           N
ANISOU 2205  N   PRO A 151     1693   1277    809    163    -62    105       N
ATOM   2206  CA  PRO A 151     -22.692  -2.311  28.305  1.00 10.04           C
ANISOU 2206  CA  PRO A 151     1796   1262    756     43    -17     91       C
ATOM   2207  C   PRO A 151     -23.362  -1.579  29.460  1.00 10.44           C
ANISOU 2207  C   PRO A 151     1714   1345    910     92   -120     12       C
ATOM   2208  O   PRO A 151     -24.586  -1.539  29.570  1.00 11.51           O
ANISOU 2208  O   PRO A 151     1558   1684   1131    256      3     10       O
ATOM   2209  CB  PRO A 151     -22.667  -1.443  27.041  1.00 10.41           C
ANISOU 2209  CB  PRO A 151     1729   1288    940    171     22    -58       C
ATOM   2210  CG  PRO A 151     -22.732  -2.458  25.913  1.00 10.38           C
ANISOU 2210  CG  PRO A 151     1806   1247    891    214     -3     95       C
ATOM   2211  CD  PRO A 151     -23.722  -3.476  26.421  1.00 10.10           C
ANISOU 2211  CD  PRO A 151     1828   1290    718    243   -171     44       C
ATOM   2212  HA  PRO A 151     -21.792  -2.568  28.562  1.00 12.04           H
ATOM   2213  HB2 PRO A 151     -23.434  -0.850  27.026  1.00 12.49           H
ATOM   2214  HB3 PRO A 151     -21.847  -0.927  27.004  1.00 12.49           H
ATOM   2215  HG2 PRO A 151     -23.045  -2.037  25.098  1.00 12.45           H
ATOM   2216  HG3 PRO A 151     -21.859  -2.856  25.767  1.00 12.45           H
ATOM   2217  HD2 PRO A 151     -24.632  -3.202  26.226  1.00 12.11           H
ATOM   2218  HD3 PRO A 151     -23.550  -4.350  26.038  1.00 12.11           H
ATOM   2219  N   THR A 152     -22.536  -0.952  30.303  1.00 10.30           N
ANISOU 2219  N   THR A 152     1775   1380    758      2      2     53       N
ATOM   2220  CA  THR A 152     -23.027  -0.372  31.553  1.00 10.74           C
ANISOU 2220  CA  THR A 152     1760   1430    892    112     -8     24       C
ATOM   2221  C   THR A 152     -23.810   0.917  31.336  1.00 11.01           C
ANISOU 2221  C   THR A 152     1797   1516    871    205     77    -18       C
ATOM   2222  O   THR A 152     -24.841   1.133  31.991  1.00 12.21           O
ANISOU 2222  O   THR A 152     1997   1802    839    274     98    113       O
ATOM   2223  CB  THR A 152     -21.834  -0.108  32.477  1.00 11.82           C
ANISOU 2223  CB  THR A 152     2117   1500    873    103    -73    -31       C
ATOM   2224  OG1 THR A 152     -21.242  -1.360  32.834  1.00 11.83           O
ANISOU 2224  OG1 THR A 152     1984   1478   1032    170    -84     79       O
ATOM   2225  CG2 THR A 152     -22.239   0.653  33.740  1.00 12.21           C
ANISOU 2225  CG2 THR A 152     2353   1516    770    172   -115   -142       C
ATOM   2226  H   THR A 152     -21.692  -0.850  30.174  1.00 12.36           H
ATOM   2227  HA  THR A 152     -23.632  -1.006  31.968  1.00 12.89           H
ATOM   2228  HB  THR A 152     -21.189   0.449  32.013  1.00 14.18           H
ATOM   2229  HG1 THR A 152     -21.815  -1.856  33.197  1.00 14.19           H
ATOM   2230 HG21 THR A 152     -21.513   0.640  34.383  1.00 14.65           H
ATOM   2231 HG22 THR A 152     -22.448   1.574  33.520  1.00 14.65           H
ATOM   2232 HG23 THR A 152     -23.021   0.240  34.140  1.00 14.65           H
ATOM   2233  N   HIS A 153     -23.332   1.785  30.449  1.00 11.13           N
ANISOU 2233  N   HIS A 153     1916   1471    842    215    105    -19       N
ATOM   2234  CA  HIS A 153     -23.793   3.165  30.371  1.00 11.66           C
ANISOU 2234  CA  HIS A 153     2100   1453    879    172     -1    -56       C
ATOM   2235  C   HIS A 153     -24.544   3.421  29.074  1.00 11.52           C
ANISOU 2235  C   HIS A 153     1965   1527    886    118    -76   -118       C
ATOM   2236  O   HIS A 153     -24.144   2.943  28.008  1.00 11.95           O
ANISOU 2236  O   HIS A 153     1775   1803    962    104   -110   -286       O
ATOM   2237  CB  HIS A 153     -22.615   4.149  30.400  1.00 12.77           C
ANISOU 2237  CB  HIS A 153     2313   1528   1012    127   -119    -18       C
ATOM   2238  CG  HIS A 153     -21.778   4.045  31.630  1.00 14.35           C
ANISOU 2238  CG  HIS A 153     2794   1665    992     47   -333   -154       C
ATOM   2239  ND1 HIS A 153     -22.219   4.480  32.860  1.00 15.89           N
ANISOU 2239  ND1 HIS A 153     3050   1821   1165    142   -341   -377       N
ATOM   2240  CD2 HIS A 153     -20.514   3.597  31.818  1.00 15.39           C
ANISOU 2240  CD2 HIS A 153     2953   1781   1111     87   -523    -52       C
ATOM   2241  CE1 HIS A 153     -21.276   4.270  33.761  1.00 17.06           C
ANISOU 2241  CE1 HIS A 153     3294   1903   1287    125   -559   -282       C
ATOM   2242  NE2 HIS A 153     -20.231   3.734  33.157  1.00 17.36           N
ANISOU 2242  NE2 HIS A 153     3292   1871   1434    139   -555   -191       N
ATOM   2243  H   HIS A 153     -22.727   1.593  29.870  1.00 13.36           H
ATOM   2244  HA  HIS A 153     -24.384   3.315  31.125  1.00 14.00           H
ATOM   2245  HB2 HIS A 153     -22.043   3.974  29.637  1.00 15.32           H
ATOM   2246  HB3 HIS A 153     -22.963   5.054  30.354  1.00 15.32           H
ATOM   2247  HD2 HIS A 153     -19.944   3.259  31.165  1.00 18.46           H
ATOM   2248  HE1 HIS A 153     -21.338   4.465  34.668  1.00 20.48           H
ATOM   2249  HE2 HIS A 153     -19.494   3.509  33.538  1.00 20.83           H
ATOM   2250  N  ASER A 154     -25.633   4.177  29.172  0.81 12.52           N
ANISOU 2250  N  ASER A 154     2228   1472   1057    410     43    -48       N
ATOM   2251  CA ASER A 154     -26.465   4.498  28.025  0.81 12.21           C
ANISOU 2251  CA ASER A 154     2116   1454   1068    343     28    153       C
ATOM   2252  C  ASER A 154     -25.972   5.756  27.325  0.81 12.34           C
ANISOU 2252  C  ASER A 154     2188   1365   1136    305   -220    -83       C
ATOM   2253  O  ASER A 154     -25.638   6.755  27.971  0.81 14.97           O
ANISOU 2253  O  ASER A 154     2978   1555   1153    277   -475   -207       O
ATOM   2254  CB ASER A 154     -27.911   4.732  28.462  0.81 15.13           C
ANISOU 2254  CB ASER A 154     2264   1676   1809    478    508    431       C
ATOM   2255  OG ASER A 154     -28.603   3.512  28.617  0.81 18.25           O
ANISOU 2255  OG ASER A 154     2534   1847   2552    312    823     96       O
ATOM   2256  H  ASER A 154     -25.914   4.522  29.908  0.81 15.02           H
ATOM   2257  HA ASER A 154     -26.426   3.754  27.403  0.81 14.65           H
ATOM   2258  HB2ASER A 154     -27.910   5.203  29.310  0.81 18.15           H
ATOM   2259  HB3ASER A 154     -28.361   5.265  27.787  0.81 18.15           H
ATOM   2260  HG ASER A 154     -29.395   3.659  28.852  0.81 21.89           H
ATOM   2261  N  BSER A 154     -25.588   4.236  29.156  0.19 12.01           N
ANISOU 2261  N  BSER A 154     2024   1500   1039    178    -42   -114       N
ATOM   2262  CA BSER A 154     -26.483   4.495  28.039  0.19 11.98           C
ANISOU 2262  CA BSER A 154     1966   1484   1103    123   -123    -72       C
ATOM   2263  C  BSER A 154     -26.096   5.785  27.328  0.19 11.75           C
ANISOU 2263  C  BSER A 154     1990   1364   1109    133   -192    -49       C
ATOM   2264  O  BSER A 154     -25.929   6.827  27.971  0.19 12.22           O
ANISOU 2264  O  BSER A 154     2201   1392   1049    134   -201    -59       O
ATOM   2265  CB BSER A 154     -27.915   4.600  28.560  0.19 13.36           C
ANISOU 2265  CB BSER A 154     2032   1652   1390    134    -61    -59       C
ATOM   2266  OG BSER A 154     -28.754   5.229  27.619  0.19 14.66           O
ANISOU 2266  OG BSER A 154     2159   1809   1603     75    -97   -209       O
ATOM   2267  H  BSER A 154     -25.804   4.663  29.871  0.19 14.41           H
ATOM   2268  HA BSER A 154     -26.415   3.777  27.390  0.19 14.38           H
ATOM   2269  HB2BSER A 154     -28.252   3.708  28.736  0.19 16.03           H
ATOM   2270  HB3BSER A 154     -27.914   5.122  29.378  0.19 16.03           H
ATOM   2271  HG BSER A 154     -29.487   5.430  27.977  0.19 17.59           H
ATOM   2272  N   LEU A 155     -25.973   5.710  25.999  1.00 11.29           N
ANISOU 2272  N   LEU A 155     1897   1250   1143    126   -190      3       N
ATOM   2273  CA  LEU A 155     -25.641   6.856  25.158  1.00 11.18           C
ANISOU 2273  CA  LEU A 155     1922   1243   1081    -12   -145     -9       C
ATOM   2274  C   LEU A 155     -26.935   7.463  24.627  1.00 11.31           C
ANISOU 2274  C   LEU A 155     1807   1184   1307     60   -328    -36       C
ATOM   2275  O   LEU A 155     -27.548   6.943  23.690  1.00 11.30           O
ANISOU 2275  O   LEU A 155     1856   1220   1216     12   -272    -75       O
ATOM   2276  CB  LEU A 155     -24.757   6.399  24.005  1.00 11.39           C
ANISOU 2276  CB  LEU A 155     1866   1169   1292     31    -94    153       C
ATOM   2277  CG  LEU A 155     -23.367   5.864  24.365  1.00 11.54           C
ANISOU 2277  CG  LEU A 155     1654   1218   1510     19    -60    212       C
ATOM   2278  CD1 LEU A 155     -22.743   5.187  23.143  1.00 12.29           C
ANISOU 2278  CD1 LEU A 155     1704   1419   1548    -67    243    235       C
ATOM   2279  CD2 LEU A 155     -22.482   6.967  24.945  1.00 13.28           C
ANISOU 2279  CD2 LEU A 155     1890   1361   1794   -153   -229    231       C
ATOM   2280  HA  LEU A 155     -25.182   7.525  25.690  1.00 13.41           H
ATOM   2281  HB2 LEU A 155     -25.221   5.688  23.536  1.00 13.66           H
ATOM   2282  HB3 LEU A 155     -24.624   7.156  23.413  1.00 13.66           H
ATOM   2283  HG  LEU A 155     -23.441   5.193  25.061  1.00 13.84           H
ATOM   2284 HD11 LEU A 155     -21.869   4.841  23.385  1.00 14.75           H
ATOM   2285 HD12 LEU A 155     -23.318   4.460  22.856  1.00 14.75           H
ATOM   2286 HD13 LEU A 155     -22.655   5.840  22.431  1.00 14.75           H
ATOM   2287 HD21 LEU A 155     -21.591   6.613  25.091  1.00 15.93           H
ATOM   2288 HD22 LEU A 155     -22.446   7.706  24.318  1.00 15.93           H
ATOM   2289 HD23 LEU A 155     -22.861   7.265  25.787  1.00 15.93           H
ATOM   2290  H  ALEU A 155     -26.169   5.005  25.547  0.81 13.54           H
ATOM   2291  H  BLEU A 155     -26.081   4.983  25.552  0.19 13.54           H
ATOM   2292  N  AGLU A 156     -27.349   8.571  25.225  0.80 11.74           N
ANISOU 2292  N  AGLU A 156     1873   1289   1297    189   -383   -195       N
ATOM   2293  CA AGLU A 156     -28.522   9.297  24.780  0.80 10.75           C
ANISOU 2293  CA AGLU A 156     1654   1303   1128    167   -207    -22       C
ATOM   2294  C  AGLU A 156     -28.164  10.153  23.567  0.80 10.93           C
ANISOU 2294  C  AGLU A 156     1654   1245   1253    242   -138     56       C
ATOM   2295  O  AGLU A 156     -27.002  10.244  23.155  0.80 11.03           O
ANISOU 2295  O  AGLU A 156     1733   1227   1231    173   -256    -55       O
ATOM   2296  CB AGLU A 156     -29.055  10.160  25.920  0.80 12.30           C
ANISOU 2296  CB AGLU A 156     1968   1427   1278    140    -83     85       C
ATOM   2297  CG AGLU A 156     -29.428   9.352  27.156  0.80 15.34           C
ANISOU 2297  CG AGLU A 156     2605   1759   1466    -41    122    -65       C
ATOM   2298  CD AGLU A 156     -30.584   8.393  26.941  0.80 19.37           C
ANISOU 2298  CD AGLU A 156     3256   2089   2016   -215    648    -43       C
ATOM   2299  OE1AGLU A 156     -31.402   8.604  26.018  0.80 20.37           O
ANISOU 2299  OE1AGLU A 156     3230   2264   2244   -306    870   -230       O
ATOM   2300  OE2AGLU A 156     -30.689   7.431  27.725  0.80 22.13           O
ANISOU 2300  OE2AGLU A 156     3917   2271   2222   -359    767    -27       O
ATOM   2301  H  AGLU A 156     -26.958   8.928  25.903  0.80 14.08           H
ATOM   2302  HA AGLU A 156     -29.224   8.680  24.519  0.80 12.90           H
ATOM   2303  HB2AGLU A 156     -28.373  10.800  26.175  0.80 14.76           H
ATOM   2304  HB3AGLU A 156     -29.850  10.626  25.616  0.80 14.76           H
ATOM   2305  HG2AGLU A 156     -28.658   8.829  27.430  0.80 18.41           H
ATOM   2306  HG3AGLU A 156     -29.681   9.965  27.864  0.80 18.41           H
ATOM   2307  N  BGLU A 156     -27.346   8.575  25.221  0.20 12.17           N
ANISOU 2307  N  BGLU A 156     1894   1301   1429    127   -331    -16       N
ATOM   2308  CA BGLU A 156     -28.527   9.297  24.782  0.20 12.57           C
ANISOU 2308  CA BGLU A 156     1907   1386   1483    154   -267     89       C
ATOM   2309  C  BGLU A 156     -28.159  10.251  23.649  0.20 12.16           C
ANISOU 2309  C  BGLU A 156     1795   1327   1499    248   -159     70       C
ATOM   2310  O  BGLU A 156     -26.985  10.505  23.368  0.20 12.45           O
ANISOU 2310  O  BGLU A 156     1812   1326   1594    248   -231    -17       O
ATOM   2311  CB BGLU A 156     -29.147  10.040  25.963  0.20 13.89           C
ANISOU 2311  CB BGLU A 156     2141   1531   1604    102   -310    194       C
ATOM   2312  CG BGLU A 156     -29.752   9.106  27.006  0.20 15.45           C
ANISOU 2312  CG BGLU A 156     2457   1689   1726      9   -333    238       C
ATOM   2313  CD BGLU A 156     -30.238   9.835  28.240  0.20 17.51           C
ANISOU 2313  CD BGLU A 156     2844   1854   1955    -12   -204    317       C
ATOM   2314  OE1BGLU A 156     -31.077  10.750  28.101  0.20 19.37           O
ANISOU 2314  OE1BGLU A 156     3060   2061   2239    -94   -215    230       O
ATOM   2315  OE2BGLU A 156     -29.776   9.493  29.348  0.20 17.85           O
ANISOU 2315  OE2BGLU A 156     3007   1874   1902    -28     13    398       O
ATOM   2316  H  BGLU A 156     -26.949   8.936  25.893  0.20 14.60           H
ATOM   2317  HA BGLU A 156     -29.193   8.679  24.442  0.20 15.08           H
ATOM   2318  HB2BGLU A 156     -28.460  10.569  26.398  0.20 16.66           H
ATOM   2319  HB3BGLU A 156     -29.853  10.619  25.635  0.20 16.66           H
ATOM   2320  HG2BGLU A 156     -30.510   8.645  26.614  0.20 18.54           H
ATOM   2321  HG3BGLU A 156     -29.080   8.465  27.283  0.20 18.54           H
ATOM   2322  N   GLY A 157     -29.186  10.769  22.980  1.00 11.46           N
ANISOU 2322  N   GLY A 157     1693   1293   1370    348     22     95       N
ATOM   2323  CA  GLY A 157     -28.967  11.675  21.879  1.00 11.09           C
ANISOU 2323  CA  GLY A 157     1442   1443   1328    164   -114     48       C
ATOM   2324  C   GLY A 157     -28.727  11.019  20.546  1.00 11.30           C
ANISOU 2324  C   GLY A 157     1530   1415   1347    249    -26     39       C
ATOM   2325  O   GLY A 157     -28.278  11.693  19.613  1.00 11.31           O
ANISOU 2325  O   GLY A 157     1796   1326   1174    168   -151     88       O
ATOM   2326  HA2 GLY A 157     -29.745  12.247  21.789  1.00 13.30           H
ATOM   2327  HA3 GLY A 157     -28.193  12.225  22.079  1.00 13.30           H
ATOM   2328  H  AGLY A 157     -30.010  10.675  23.206  0.80 13.75           H
ATOM   2329  H  BGLY A 157     -30.013  10.608  23.150  0.20 13.75           H
ATOM   2330  N   LEU A 158     -29.046   9.723  20.417  1.00 11.23           N
ANISOU 2330  N   LEU A 158     1639   1462   1167    136   -195     -2       N
ATOM   2331  CA  LEU A 158     -28.800   8.964  19.197  1.00 10.86           C
ANISOU 2331  CA  LEU A 158     1560   1449   1116     64    -61    -31       C
ATOM   2332  C   LEU A 158     -30.041   8.216  18.722  1.00 11.39           C
ANISOU 2332  C   LEU A 158     1578   1585   1164     31     39     16       C
ATOM   2333  O   LEU A 158     -29.930   7.322  17.883  1.00 11.95           O
ANISOU 2333  O   LEU A 158     1654   1594   1292    115   -137   -238       O
ATOM   2334  CB  LEU A 158     -27.640   7.983  19.381  1.00 11.02           C
ANISOU 2334  CB  LEU A 158     1587   1452   1147    207    -47     68       C
ATOM   2335  CG  LEU A 158     -26.267   8.642  19.527  1.00 10.15           C
ANISOU 2335  CG  LEU A 158     1386   1416   1056    236   -114    -25       C
ATOM   2336  CD1 LEU A 158     -25.232   7.661  20.071  1.00 11.54           C
ANISOU 2336  CD1 LEU A 158     1587   1488   1310    269   -134    -66       C
ATOM   2337  CD2 LEU A 158     -25.802   9.238  18.201  1.00 11.80           C
ANISOU 2337  CD2 LEU A 158     1614   1614   1254    247   -165    -99       C
ATOM   2338  H   LEU A 158     -29.413   9.257  21.039  1.00 13.48           H
ATOM   2339  HA  LEU A 158     -28.552   9.593  18.502  1.00 13.02           H
ATOM   2340  HB2 LEU A 158     -27.802   7.461  20.183  1.00 13.22           H
ATOM   2341  HB3 LEU A 158     -27.605   7.399  18.608  1.00 13.22           H
ATOM   2342  HG  LEU A 158     -26.347   9.366  20.167  1.00 12.18           H
ATOM   2343 HD11 LEU A 158     -24.382   8.118  20.164  1.00 13.85           H
ATOM   2344 HD12 LEU A 158     -25.529   7.335  20.935  1.00 13.85           H
ATOM   2345 HD13 LEU A 158     -25.143   6.920  19.451  1.00 13.85           H
ATOM   2346 HD21 LEU A 158     -24.915   9.612  18.316  1.00 14.16           H
ATOM   2347 HD22 LEU A 158     -25.781   8.537  17.530  1.00 14.16           H
ATOM   2348 HD23 LEU A 158     -26.422   9.934  17.932  1.00 14.16           H
ATOM   2349  N   SER A 159     -31.227   8.571  19.208  1.00 12.09           N
ANISOU 2349  N   SER A 159     1598   1721   1275    135    -42    100       N
ATOM   2350  CA  SER A 159     -32.398   7.745  18.944  1.00 13.05           C
ANISOU 2350  CA  SER A 159     1550   1942   1465    111   -121    248       C
ATOM   2351  C   SER A 159     -33.087   8.048  17.616  1.00 13.76           C
ANISOU 2351  C   SER A 159     1643   1996   1590     55   -257    176       C
ATOM   2352  O   SER A 159     -33.916   7.245  17.184  1.00 15.87           O
ANISOU 2352  O   SER A 159     1822   2169   2038   -120   -577    111       O
ATOM   2353  CB  SER A 159     -33.404   7.825  20.099  1.00 14.91           C
ANISOU 2353  CB  SER A 159     1803   2065   1797      2    179    149       C
ATOM   2354  OG  SER A 159     -33.988   9.103  20.187  1.00 16.62           O
ANISOU 2354  OG  SER A 159     2123   2215   1977    161     18     29       O
ATOM   2355  H   SER A 159     -31.374   9.271  19.684  1.00 14.51           H
ATOM   2356  HA  SER A 159     -32.100   6.823  18.897  1.00 15.66           H
ATOM   2357  HB2 SER A 159     -34.105   7.170  19.951  1.00 17.89           H
ATOM   2358  HB3 SER A 159     -32.943   7.634  20.931  1.00 17.89           H
ATOM   2359  HG  SER A 159     -33.391   9.686  20.286  1.00 19.94           H
ATOM   2360  N  ASER A 160     -32.759   9.153  16.952  0.57 13.27           N
ANISOU 2360  N  ASER A 160     1618   2049   1373     12   -232    196       N
ATOM   2361  CA ASER A 160     -33.379   9.515  15.682  0.57 14.31           C
ANISOU 2361  CA ASER A 160     1709   2187   1541    126   -185    196       C
ATOM   2362  C  ASER A 160     -32.341   9.456  14.568  0.57 12.93           C
ANISOU 2362  C  ASER A 160     1496   2028   1390    234   -341    169       C
ATOM   2363  O  ASER A 160     -31.210   9.917  14.741  0.57 12.66           O
ANISOU 2363  O  ASER A 160     1414   1932   1466    235   -294    262       O
ATOM   2364  CB ASER A 160     -33.957  10.929  15.767  0.57 16.59           C
ANISOU 2364  CB ASER A 160     2008   2564   1731    238    207    321       C
ATOM   2365  OG ASER A 160     -35.105  10.943  16.594  0.57 17.92           O
ANISOU 2365  OG ASER A 160     2136   2838   1834    308    248    305       O
ATOM   2366  H  ASER A 160     -32.169   9.718  17.222  0.57 15.92           H
ATOM   2367  HA ASER A 160     -34.091   8.891  15.469  0.57 17.17           H
ATOM   2368  HB2ASER A 160     -33.289  11.523  16.142  0.57 19.91           H
ATOM   2369  HB3ASER A 160     -34.203  11.225  14.877  0.57 19.91           H
ATOM   2370  HG ASER A 160     -35.124  10.252  17.071  0.57 21.50           H
ATOM   2371  N  BSER A 160     -32.757   9.156  16.959  0.43 13.49           N
ANISOU 2371  N  BSER A 160     1755   1924   1448    104   -317    195       N
ATOM   2372  CA BSER A 160     -33.376   9.553  15.701  0.43 14.41           C
ANISOU 2372  CA BSER A 160     1944   1906   1627    244   -330    221       C
ATOM   2373  C  BSER A 160     -32.338   9.493  14.588  0.43 13.88           C
ANISOU 2373  C  BSER A 160     1910   1783   1579    135   -329    208       C
ATOM   2374  O  BSER A 160     -31.202   9.940  14.765  0.43 13.91           O
ANISOU 2374  O  BSER A 160     1889   1722   1675     54   -244    262       O
ATOM   2375  CB BSER A 160     -33.931  10.977  15.828  0.43 16.04           C
ANISOU 2375  CB BSER A 160     2213   2088   1794    524   -239    299       C
ATOM   2376  OG BSER A 160     -34.336  11.516  14.579  0.43 17.17           O
ANISOU 2376  OG BSER A 160     2456   2180   1886    754   -497    246       O
ATOM   2377  H  BSER A 160     -32.159   9.710  17.232  0.43 16.19           H
ATOM   2378  HA BSER A 160     -34.102   8.954  15.468  0.43 17.30           H
ATOM   2379  HB2BSER A 160     -34.699  10.958  16.420  0.43 19.25           H
ATOM   2380  HB3BSER A 160     -33.239  11.546  16.201  0.43 19.25           H
ATOM   2381  HG BSER A 160     -34.661  10.910  14.097  0.43 20.60           H
ATOM   2382  N  ASER A 161     -32.729   8.913  13.414  0.57 13.18           N
ANISOU 2382  N  ASER A 161     1408   2094   1506    136   -224     96       N
ATOM   2383  CA ASER A 161     -31.781   8.821  12.312  0.57 13.47           C
ANISOU 2383  CA ASER A 161     1618   2125   1374    216   -284    -30       C
ATOM   2384  C  ASER A 161     -31.252  10.208  11.964  0.57 12.86           C
ANISOU 2384  C  ASER A 161     1711   1977   1200    366   -391    153       C
ATOM   2385  O  ASER A 161     -31.996  11.194  11.929  0.57 14.90           O
ANISOU 2385  O  ASER A 161     2027   2152   1484    450   -234    280       O
ATOM   2386  CB ASER A 161     -32.406   8.164  11.085  0.57 15.57           C
ANISOU 2386  CB ASER A 161     1877   2333   1706    130   -208   -208       C
ATOM   2387  OG ASER A 161     -33.489   8.928  10.589  0.57 15.78           O
ANISOU 2387  OG ASER A 161     1693   2509   1794    271   -273   -256       O
ATOM   2388  H  ASER A 161     -33.513   8.600  13.250  0.57 15.81           H
ATOM   2389  HA ASER A 161     -31.038   8.259  12.582  0.57 16.16           H
ATOM   2390  HB2ASER A 161     -31.732   8.088  10.392  0.57 18.68           H
ATOM   2391  HB3ASER A 161     -32.730   7.284  11.332  0.57 18.68           H
ATOM   2392  HG ASER A 161     -34.181   8.454  10.550  0.57 18.94           H
ATOM   2393  N  BSER A 161     -32.731   8.942  13.440  0.43 14.17           N
ANISOU 2393  N  BSER A 161     1907   1821   1656    -25   -242    150       N
ATOM   2394  CA BSER A 161     -31.819   8.857  12.307  0.43 13.96           C
ANISOU 2394  CA BSER A 161     1943   1839   1523    -50   -320     13       C
ATOM   2395  C  BSER A 161     -31.249  10.235  11.993  0.43 12.65           C
ANISOU 2395  C  BSER A 161     1642   1824   1342    102   -463    175       C
ATOM   2396  O  BSER A 161     -31.963  11.243  12.012  0.43 13.15           O
ANISOU 2396  O  BSER A 161     1467   1941   1587     32   -446    283       O
ATOM   2397  CB BSER A 161     -32.539   8.277  11.087  0.43 15.76           C
ANISOU 2397  CB BSER A 161     2325   1889   1776   -229   -207   -138       C
ATOM   2398  OG BSER A 161     -33.157   7.036  11.395  0.43 16.43           O
ANISOU 2398  OG BSER A 161     2420   1936   1887   -285   -211    -73       O
ATOM   2399  H  BSER A 161     -33.513   8.615  13.294  0.43 17.00           H
ATOM   2400  HA BSER A 161     -31.083   8.263  12.521  0.43 16.75           H
ATOM   2401  HB2BSER A 161     -33.221   8.904  10.798  0.43 18.92           H
ATOM   2402  HB3BSER A 161     -31.893   8.139  10.377  0.43 18.92           H
ATOM   2403  HG BSER A 161     -32.717   6.636  11.988  0.43 19.72           H
ATOM   2404  N   GLY A 162     -29.945  10.277  11.739  1.00 12.55           N
ANISOU 2404  N   GLY A 162     1704   1840   1226    211   -395    194       N
ATOM   2405  CA  GLY A 162     -29.251  11.525  11.536  1.00 13.23           C
ANISOU 2405  CA  GLY A 162     1893   1773   1362    150   -331    209       C
ATOM   2406  C   GLY A 162     -28.644  12.122  12.785  1.00 12.33           C
ANISOU 2406  C   GLY A 162     1827   1612   1247    203   -114    183       C
ATOM   2407  O   GLY A 162     -27.864  13.074  12.672  1.00 12.81           O
ANISOU 2407  O   GLY A 162     1954   1518   1395    185   -157    255       O
ATOM   2408  HA2 GLY A 162     -28.535  11.383  10.897  1.00 15.88           H
ATOM   2409  HA3 GLY A 162     -29.875  12.172  11.172  1.00 15.88           H
ATOM   2410  H  AGLY A 162     -29.429   9.589  11.699  0.57 15.06           H
ATOM   2411  H  BGLY A 162     -29.441   9.582  11.679  0.43 15.06           H
ATOM   2412  N   ASP A 163     -28.978  11.595  13.964  1.00 11.70           N
ANISOU 2412  N   ASP A 163     1811   1460   1176    246   -135     59       N
ATOM   2413  CA  ASP A 163     -28.425  12.102  15.206  1.00 11.52           C
ANISOU 2413  CA  ASP A 163     1674   1478   1226    202   -286     11       C
ATOM   2414  C   ASP A 163     -26.932  11.831  15.293  1.00 11.25           C
ANISOU 2414  C   ASP A 163     1680   1329   1266    234   -229      5       C
ATOM   2415  O   ASP A 163     -26.429  10.793  14.842  1.00 11.64           O
ANISOU 2415  O   ASP A 163     1730   1391   1300    148   -241      4       O
ATOM   2416  CB  ASP A 163     -29.086  11.424  16.405  1.00 12.67           C
ANISOU 2416  CB  ASP A 163     1852   1671   1289    191   -237     -7       C
ATOM   2417  CG  ASP A 163     -30.387  12.071  16.826  1.00 14.80           C
ANISOU 2417  CG  ASP A 163     2284   1781   1559    127    190    148       C
ATOM   2418  OD1 ASP A 163     -30.693  13.187  16.347  1.00 16.75           O
ANISOU 2418  OD1 ASP A 163     2360   2012   1994    454    359    516       O
ATOM   2419  OD2 ASP A 163     -31.102  11.442  17.644  1.00 14.41           O
ANISOU 2419  OD2 ASP A 163     2198   1803   1476     74    150     83       O
ATOM   2420  H   ASP A 163     -29.526  10.940  14.067  1.00 14.04           H
ATOM   2421  HA  ASP A 163     -28.585  13.058  15.239  1.00 13.82           H
ATOM   2422  HB2 ASP A 163     -29.275  10.500  16.177  1.00 15.20           H
ATOM   2423  HB3 ASP A 163     -28.478  11.461  17.160  1.00 15.20           H
ATOM   2424  N   ALA A 164     -26.230  12.762  15.931  1.00 11.58           N
ANISOU 2424  N   ALA A 164     1729   1292   1380    160   -161    -27       N
ATOM   2425  CA  ALA A 164     -24.801  12.666  16.153  1.00 11.58           C
ANISOU 2425  CA  ALA A 164     1628   1408   1364    226   -177   -110       C
ATOM   2426  C   ALA A 164     -24.468  13.220  17.527  1.00 12.02           C
ANISOU 2426  C   ALA A 164     1721   1411   1435    176   -127   -137       C
ATOM   2427  O   ALA A 164     -25.075  14.195  17.986  1.00 12.11           O
ANISOU 2427  O   ALA A 164     1770   1399   1433    246   -227   -176       O
ATOM   2428  CB  ALA A 164     -24.043  13.443  15.078  1.00 13.33           C
ANISOU 2428  CB  ALA A 164     1789   1661   1614    140   -208   -173       C
ATOM   2429  H   ALA A 164     -26.574  13.481  16.253  1.00 13.90           H
ATOM   2430  HA  ALA A 164     -24.519  11.738  16.129  1.00 13.89           H
ATOM   2431  HB1 ALA A 164     -23.090  13.341  15.228  1.00 15.99           H
ATOM   2432  HB2 ALA A 164     -24.280  13.091  14.207  1.00 15.99           H
ATOM   2433  HB3 ALA A 164     -24.288  14.380  15.134  1.00 15.99           H
ATOM   2434  N   VAL A 165     -23.502  12.600  18.187  1.00 11.15           N
ANISOU 2434  N   VAL A 165     1619   1336   1281    255   -216   -119       N
ATOM   2435  CA  VAL A 165     -22.977  13.105  19.445  1.00 11.56           C
ANISOU 2435  CA  VAL A 165     1794   1355   1244    206   -135   -219       C
ATOM   2436  C   VAL A 165     -21.469  12.933  19.441  1.00 11.28           C
ANISOU 2436  C   VAL A 165     1639   1333   1314    194   -128   -300       C
ATOM   2437  O   VAL A 165     -20.928  12.037  18.782  1.00 11.58           O
ANISOU 2437  O   VAL A 165     1634   1329   1436    210   -113   -235       O
ATOM   2438  CB  VAL A 165     -23.567  12.423  20.692  1.00 12.54           C
ANISOU 2438  CB  VAL A 165     1730   1532   1504    168    -25   -128       C
ATOM   2439  CG1 VAL A 165     -25.061  12.536  20.722  1.00 13.01           C
ANISOU 2439  CG1 VAL A 165     1754   1668   1520     39    117     41       C
ATOM   2440  CG2 VAL A 165     -23.140  10.960  20.738  1.00 12.06           C
ANISOU 2440  CG2 VAL A 165     1638   1511   1431     46    -54    -90       C
ATOM   2441  H   VAL A 165     -23.128  11.872  17.921  1.00 13.38           H
ATOM   2442  HA  VAL A 165     -23.205  14.046  19.495  1.00 13.87           H
ATOM   2443  HB  VAL A 165     -23.225  12.875  21.480  1.00 15.05           H
ATOM   2444 HG11 VAL A 165     -25.388  12.176  21.561  1.00 15.61           H
ATOM   2445 HG12 VAL A 165     -25.309  13.470  20.643  1.00 15.61           H
ATOM   2446 HG13 VAL A 165     -25.430  12.031  19.980  1.00 15.61           H
ATOM   2447 HG21 VAL A 165     -23.753  10.471  21.308  1.00 14.47           H
ATOM   2448 HG22 VAL A 165     -23.163  10.597  19.839  1.00 14.47           H
ATOM   2449 HG23 VAL A 165     -22.240  10.905  21.094  1.00 14.47           H
ATOM   2450  N   ARG A 166     -20.784  13.765  20.214  1.00 10.81           N
ANISOU 2450  N   ARG A 166     1605   1307   1197    129    -68   -196       N
ATOM   2451  CA  ARG A 166     -19.352  13.608  20.393  1.00 10.89           C
ANISOU 2451  CA  ARG A 166     1701   1267   1171     45    -63   -153       C
ATOM   2452  C   ARG A 166     -19.048  12.713  21.586  1.00 11.62           C
ANISOU 2452  C   ARG A 166     1857   1237   1321    156    -23   -312       C
ATOM   2453  O   ARG A 166     -19.740  12.745  22.606  1.00 12.02           O
ANISOU 2453  O   ARG A 166     1778   1455   1333    278   -106   -181       O
ATOM   2454  CB  ARG A 166     -18.687  14.969  20.562  1.00 12.88           C
ANISOU 2454  CB  ARG A 166     1932   1485   1479     58   -207   -159       C
ATOM   2455  CG  ARG A 166     -18.681  15.808  19.291  1.00 16.38           C
ANISOU 2455  CG  ARG A 166     2359   1875   1990    217   -132   -201       C
ATOM   2456  CD  ARG A 166     -17.988  15.136  18.114  1.00 19.08           C
ANISOU 2456  CD  ARG A 166     2732   2087   2428    121   -171   -270       C
ATOM   2457  NE  ARG A 166     -16.660  14.648  18.469  1.00 21.33           N
ANISOU 2457  NE  ARG A 166     2918   2110   3076    368    -20     53       N
ATOM   2458  CZ  ARG A 166     -15.526  15.320  18.305  1.00 23.29           C
ANISOU 2458  CZ  ARG A 166     3158   2253   3437    323     76    230       C
ATOM   2459  NH1 ARG A 166     -15.499  16.513  17.727  1.00 24.38           N
ANISOU 2459  NH1 ARG A 166     3274   2251   3738     74    -22    420       N
ATOM   2460  NH2 ARG A 166     -14.388  14.781  18.729  1.00 24.31           N
ANISOU 2460  NH2 ARG A 166     3362   2381   3495    630   -114    394       N
ATOM   2461  H   ARG A 166     -21.127  14.427  20.643  1.00 12.97           H
ATOM   2462  HA  ARG A 166     -18.976  13.181  19.608  1.00 13.07           H
ATOM   2463  HB2 ARG A 166     -19.164  15.467  21.244  1.00 15.46           H
ATOM   2464  HB3 ARG A 166     -17.765  14.835  20.833  1.00 15.46           H
ATOM   2465  HG2 ARG A 166     -19.598  15.987  19.030  1.00 19.66           H
ATOM   2466  HG3 ARG A 166     -18.218  16.642  19.469  1.00 19.66           H
ATOM   2467  HD2 ARG A 166     -18.520  14.381  17.819  1.00 22.89           H
ATOM   2468  HD3 ARG A 166     -17.893  15.776  17.391  1.00 22.89           H
ATOM   2469  HE  ARG A 166     -16.607  13.861  18.812  1.00 25.59           H
ATOM   2470 HH11 ARG A 166     -16.228  16.871  17.446  1.00 29.26           H
ATOM   2471 HH12 ARG A 166     -14.751  16.928  17.633  1.00 29.26           H
ATOM   2472 HH21 ARG A 166     -14.392  14.006  19.103  1.00 29.17           H
ATOM   2473 HH22 ARG A 166     -13.647  15.206  18.629  1.00 29.17           H
ATOM   2474  N   PHE A 167     -17.993  11.912  21.438  1.00 11.29           N
ANISOU 2474  N   PHE A 167     1779   1309   1199    257    -32   -175       N
ATOM   2475  CA  PHE A 167     -17.557  10.997  22.487  1.00 10.78           C
ANISOU 2475  CA  PHE A 167     1669   1274   1153    125   -260    -75       C
ATOM   2476  C   PHE A 167     -16.034  10.937  22.375  1.00 11.11           C
ANISOU 2476  C   PHE A 167     1727   1305   1189    -58   -427   -156       C
ATOM   2477  O   PHE A 167     -15.496  10.251  21.501  1.00 11.35           O
ANISOU 2477  O   PHE A 167     1791   1344   1179    241   -149   -215       O
ATOM   2478  CB  PHE A 167     -18.197   9.620  22.328  1.00 10.15           C
ANISOU 2478  CB  PHE A 167     1508   1229   1120     40      3    -45       C
ATOM   2479  CG  PHE A 167     -18.126   8.796  23.581  1.00 10.69           C
ANISOU 2479  CG  PHE A 167     1684   1330   1048    204   -132    -66       C
ATOM   2480  CD1 PHE A 167     -17.009   8.042  23.869  1.00 11.92           C
ANISOU 2480  CD1 PHE A 167     1944   1485   1100    299    -12   -144       C
ATOM   2481  CD2 PHE A 167     -19.154   8.834  24.506  1.00 10.59           C
ANISOU 2481  CD2 PHE A 167     1730   1288   1007     64   -222     38       C
ATOM   2482  CE1 PHE A 167     -16.931   7.325  25.046  1.00 12.40           C
ANISOU 2482  CE1 PHE A 167     1862   1477   1372    330    -99      2       C
ATOM   2483  CE2 PHE A 167     -19.075   8.113  25.692  1.00 10.50           C
ANISOU 2483  CE2 PHE A 167     1536   1271   1184     85    -95    -67       C
ATOM   2484  CZ  PHE A 167     -17.966   7.358  25.949  1.00 11.41           C
ANISOU 2484  CZ  PHE A 167     1662   1314   1357    231   -214     39       C
ATOM   2485  H   PHE A 167     -17.508  11.880  20.728  1.00 13.54           H
ATOM   2486  HA  PHE A 167     -17.807  11.336  23.361  1.00 12.94           H
ATOM   2487  HB2 PHE A 167     -19.132   9.732  22.095  1.00 12.18           H
ATOM   2488  HB3 PHE A 167     -17.736   9.137  21.624  1.00 12.18           H
ATOM   2489  HD1 PHE A 167     -16.302   8.016  23.265  1.00 14.30           H
ATOM   2490  HD2 PHE A 167     -19.909   9.349  24.331  1.00 12.71           H
ATOM   2491  HE1 PHE A 167     -16.173   6.817  25.229  1.00 14.88           H
ATOM   2492  HE2 PHE A 167     -19.772   8.145  26.307  1.00 12.60           H
ATOM   2493  HZ  PHE A 167     -17.912   6.865  26.736  1.00 13.69           H
ATOM   2494  N   GLY A 168     -15.340  11.678  23.230  1.00 12.49           N
ANISOU 2494  N   GLY A 168     1689   1537   1520     72   -269   -410       N
ATOM   2495  CA  GLY A 168     -13.905  11.753  23.122  1.00 13.11           C
ANISOU 2495  CA  GLY A 168     1700   1696   1584    145   -493   -334       C
ATOM   2496  C   GLY A 168     -13.493  12.181  21.730  1.00 13.07           C
ANISOU 2496  C   GLY A 168     1686   1546   1732    266   -387   -249       C
ATOM   2497  O   GLY A 168     -14.035  13.136  21.158  1.00 13.54           O
ANISOU 2497  O   GLY A 168     1838   1335   1972    155   -182   -194       O
ATOM   2498  H   GLY A 168     -15.681  12.139  23.872  1.00 14.99           H
ATOM   2499  HA2 GLY A 168     -13.562  12.397  23.761  1.00 15.73           H
ATOM   2500  HA3 GLY A 168     -13.517  10.884  23.309  1.00 15.73           H
ATOM   2501  N   PRO A 169     -12.533  11.465  21.144  1.00 12.86           N
ANISOU 2501  N   PRO A 169     1585   1604   1696    178   -361   -322       N
ATOM   2502  CA  PRO A 169     -12.001  11.859  19.837  1.00 12.95           C
ANISOU 2502  CA  PRO A 169     1607   1571   1742     76   -136   -278       C
ATOM   2503  C   PRO A 169     -12.846  11.418  18.657  1.00 12.46           C
ANISOU 2503  C   PRO A 169     1651   1525   1557   -148     16   -225       C
ATOM   2504  O   PRO A 169     -12.382  11.524  17.520  1.00 13.15           O
ANISOU 2504  O   PRO A 169     1681   1616   1701   -297     26    -13       O
ATOM   2505  CB  PRO A 169     -10.635  11.151  19.809  1.00 13.80           C
ANISOU 2505  CB  PRO A 169     1424   1836   1983    -56   -268   -233       C
ATOM   2506  CG  PRO A 169     -10.901   9.875  20.563  1.00 13.87           C
ANISOU 2506  CG  PRO A 169     1599   1807   1864     47   -215   -398       C
ATOM   2507  CD  PRO A 169     -11.823  10.294  21.693  1.00 14.02           C
ANISOU 2507  CD  PRO A 169     1826   1761   1742    101   -368   -341       C
ATOM   2508  HA  PRO A 169     -11.868  12.819  19.800  1.00 15.54           H
ATOM   2509  HB2 PRO A 169     -10.365  10.972  18.894  1.00 16.56           H
ATOM   2510  HB3 PRO A 169      -9.964  11.692  20.253  1.00 16.56           H
ATOM   2511  HG2 PRO A 169     -11.332   9.228  19.982  1.00 16.64           H
ATOM   2512  HG3 PRO A 169     -10.070   9.511  20.906  1.00 16.64           H
ATOM   2513  HD2 PRO A 169     -12.447   9.584  21.910  1.00 16.83           H
ATOM   2514  HD3 PRO A 169     -11.313  10.539  22.481  1.00 16.83           H
ATOM   2515  N   VAL A 170     -14.064  10.933  18.874  1.00 11.12           N
ANISOU 2515  N   VAL A 170     1459   1443   1324    -78   -162   -195       N
ATOM   2516  CA  VAL A 170     -14.900  10.499  17.769  1.00 10.81           C
ANISOU 2516  CA  VAL A 170     1533   1332   1241    -35   -150    -92       C
ATOM   2517  C   VAL A 170     -16.257  11.184  17.810  1.00 10.12           C
ANISOU 2517  C   VAL A 170     1605   1120   1121    -67   -111   -190       C
ATOM   2518  O   VAL A 170     -16.671  11.775  18.814  1.00 11.12           O
ANISOU 2518  O   VAL A 170     1723   1147   1355      8   -158   -158       O
ATOM   2519  CB  VAL A 170     -15.088   8.966  17.719  1.00 10.54           C
ANISOU 2519  CB  VAL A 170     1541   1262   1203    -36   -111   -144       C
ATOM   2520  CG1 VAL A 170     -13.740   8.256  17.705  1.00 11.08           C
ANISOU 2520  CG1 VAL A 170     1501   1473   1235     67   -186   -151       C
ATOM   2521  CG2 VAL A 170     -15.978   8.472  18.847  1.00 10.87           C
ANISOU 2521  CG2 VAL A 170     1869   1161   1102     57   -185   -138       C
ATOM   2522  H   VAL A 170     -14.423  10.847  19.651  1.00 13.34           H
ATOM   2523  HA  VAL A 170     -14.457  10.790  16.957  1.00 12.97           H
ATOM   2524  HB  VAL A 170     -15.543   8.742  16.892  1.00 12.65           H
ATOM   2525 HG11 VAL A 170     -13.883   7.309  17.550  1.00 13.29           H
ATOM   2526 HG12 VAL A 170     -13.194   8.628  16.994  1.00 13.29           H
ATOM   2527 HG13 VAL A 170     -13.304   8.389  18.561  1.00 13.29           H
ATOM   2528 HG21 VAL A 170     -15.990   7.502  18.838  1.00 13.05           H
ATOM   2529 HG22 VAL A 170     -15.623   8.790  19.692  1.00 13.05           H
ATOM   2530 HG23 VAL A 170     -16.875   8.815  18.715  1.00 13.05           H
ATOM   2531  N   GLU A 171     -16.948  11.079  16.680  1.00 10.54           N
ANISOU 2531  N   GLU A 171     1674   1104   1229    -14    -54    -75       N
ATOM   2532  CA  GLU A 171     -18.365  11.372  16.568  1.00  9.99           C
ANISOU 2532  CA  GLU A 171     1503   1145   1147      5    -68     -9       C
ATOM   2533  C   GLU A 171     -19.100  10.053  16.365  1.00 10.00           C
ANISOU 2533  C   GLU A 171     1422   1297   1080     90     13     -9       C
ATOM   2534  O   GLU A 171     -18.675   9.221  15.554  1.00 10.91           O
ANISOU 2534  O   GLU A 171     1558   1285   1302    -25    193   -126       O
ATOM   2535  CB  GLU A 171     -18.647  12.322  15.408  1.00 10.95           C
ANISOU 2535  CB  GLU A 171     1712   1250   1199     58   -100     40       C
ATOM   2536  CG  GLU A 171     -20.116  12.681  15.267  1.00 11.73           C
ANISOU 2536  CG  GLU A 171     1787   1337   1333    105     -0     58       C
ATOM   2537  CD  GLU A 171     -20.321  13.751  14.222  1.00 13.07           C
ANISOU 2537  CD  GLU A 171     2069   1493   1405    183    -78     73       C
ATOM   2538  OE1 GLU A 171     -20.080  13.462  13.040  1.00 15.15           O
ANISOU 2538  OE1 GLU A 171     2549   1584   1622    162     -3    247       O
ATOM   2539  OE2 GLU A 171     -20.711  14.881  14.574  1.00 15.03           O
ANISOU 2539  OE2 GLU A 171     2546   1486   1679    331     11    149       O
ATOM   2540  H   GLU A 171     -16.599  10.830  15.934  1.00 12.65           H
ATOM   2541  HA  GLU A 171     -18.685  11.799  17.378  1.00 11.98           H
ATOM   2542  HB2 GLU A 171     -18.152  13.144  15.548  1.00 13.14           H
ATOM   2543  HB3 GLU A 171     -18.363  11.900  14.582  1.00 13.14           H
ATOM   2544  HG2 GLU A 171     -20.616  11.894  15.000  1.00 14.07           H
ATOM   2545  HG3 GLU A 171     -20.449  13.014  16.115  1.00 14.07           H
ATOM   2546  N   LEU A 172     -20.172   9.862  17.126  1.00  9.95           N
ANISOU 2546  N   LEU A 172     1508   1239   1032     37     11    -81       N
ATOM   2547  CA  LEU A 172     -21.070   8.728  16.977  1.00  9.72           C
ANISOU 2547  CA  LEU A 172     1513   1081   1099     27    -82     41       C
ATOM   2548  C   LEU A 172     -22.278   9.216  16.190  1.00 10.05           C
ANISOU 2548  C   LEU A 172     1583   1102   1135    109    -80    -41       C
ATOM   2549  O   LEU A 172     -22.790  10.308  16.454  1.00 10.28           O
ANISOU 2549  O   LEU A 172     1552   1037   1318    149   -225    -26       O
ATOM   2550  CB  LEU A 172     -21.536   8.246  18.348  1.00 10.14           C
ANISOU 2550  CB  LEU A 172     1494   1190   1168    102    -10     48       C
ATOM   2551  CG  LEU A 172     -20.434   7.912  19.350  1.00 10.18           C
ANISOU 2551  CG  LEU A 172     1544   1291   1033     87   -143     86       C
ATOM   2552  CD1 LEU A 172     -21.025   7.445  20.690  1.00 10.79           C
ANISOU 2552  CD1 LEU A 172     1749   1405    947     93   -197     -4       C
ATOM   2553  CD2 LEU A 172     -19.497   6.864  18.820  1.00 11.00           C
ANISOU 2553  CD2 LEU A 172     1613   1419   1148     87   -206    -27       C
ATOM   2554  H   LEU A 172     -20.407  10.396  17.758  1.00 11.93           H
ATOM   2555  HA  LEU A 172     -20.637   7.989  16.520  1.00 11.66           H
ATOM   2556  HB2 LEU A 172     -22.082   8.944  18.744  1.00 12.16           H
ATOM   2557  HB3 LEU A 172     -22.065   7.442  18.223  1.00 12.16           H
ATOM   2558  HG  LEU A 172     -19.923   8.723  19.499  1.00 12.22           H
ATOM   2559 HD11 LEU A 172     -20.300   7.240  21.300  1.00 12.95           H
ATOM   2560 HD12 LEU A 172     -21.576   8.155  21.056  1.00 12.95           H
ATOM   2561 HD13 LEU A 172     -21.564   6.653  20.538  1.00 12.95           H
ATOM   2562 HD21 LEU A 172     -18.853   6.639  19.510  1.00 13.20           H
ATOM   2563 HD22 LEU A 172     -20.009   6.077  18.576  1.00 13.20           H
ATOM   2564 HD23 LEU A 172     -19.039   7.215  18.041  1.00 13.20           H
ATOM   2565  N   PHE A 173     -22.722   8.413  15.222  1.00 10.14           N
ANISOU 2565  N   PHE A 173     1507   1193   1154     20   -156     49       N
ATOM   2566  CA  PHE A 173     -23.789   8.795  14.300  1.00 10.34           C
ANISOU 2566  CA  PHE A 173     1434   1289   1207     20   -234     73       C
ATOM   2567  C   PHE A 173     -24.745   7.625  14.171  1.00  9.90           C
ANISOU 2567  C   PHE A 173     1490   1267   1005    150    -68     50       C
ATOM   2568  O   PHE A 173     -24.315   6.487  13.966  1.00 10.21           O
ANISOU 2568  O   PHE A 173     1515   1186   1177    115   -256    -78       O
ATOM   2569  CB  PHE A 173     -23.180   9.090  12.928  1.00 10.06           C
ANISOU 2569  CB  PHE A 173     1420   1257   1145     40   -134    162       C
ATOM   2570  CG  PHE A 173     -24.156   9.537  11.865  1.00 11.10           C
ANISOU 2570  CG  PHE A 173     1659   1377   1182     71   -189     83       C
ATOM   2571  CD1 PHE A 173     -24.733  10.794  11.919  1.00 11.96           C
ANISOU 2571  CD1 PHE A 173     1904   1362   1277     51   -273     53       C
ATOM   2572  CD2 PHE A 173     -24.438   8.729  10.768  1.00 11.96           C
ANISOU 2572  CD2 PHE A 173     1748   1479   1318     40   -226    160       C
ATOM   2573  CE1 PHE A 173     -25.577  11.229  10.910  1.00 12.86           C
ANISOU 2573  CE1 PHE A 173     1948   1501   1436     88   -301    139       C
ATOM   2574  CE2 PHE A 173     -25.294   9.171   9.759  1.00 12.67           C
ANISOU 2574  CE2 PHE A 173     1834   1544   1435   -124   -261    138       C
ATOM   2575  CZ  PHE A 173     -25.848  10.419   9.830  1.00 12.92           C
ANISOU 2575  CZ  PHE A 173     1980   1609   1319      4   -288    253       C
ATOM   2576  H   PHE A 173     -22.413   7.623  15.078  1.00 12.17           H
ATOM   2577  HA  PHE A 173     -24.273   9.569  14.627  1.00 12.41           H
ATOM   2578  HB2 PHE A 173     -22.523   9.796  13.032  1.00 12.07           H
ATOM   2579  HB3 PHE A 173     -22.751   8.282  12.605  1.00 12.07           H
ATOM   2580  HD1 PHE A 173     -24.553  11.353  12.640  1.00 14.35           H
ATOM   2581  HD2 PHE A 173     -24.051   7.886  10.706  1.00 14.36           H
ATOM   2582  HE1 PHE A 173     -25.963  12.073  10.962  1.00 15.43           H
ATOM   2583  HE2 PHE A 173     -25.489   8.616   9.039  1.00 15.20           H
ATOM   2584  HZ  PHE A 173     -26.407  10.720   9.151  1.00 15.50           H
ATOM   2585  N   TYR A 174     -26.039   7.903  14.291  1.00  9.73           N
ANISOU 2585  N   TYR A 174     1428   1230   1038    215    -78     47       N
ATOM   2586  CA  TYR A 174     -27.054   6.886  14.078  1.00 10.01           C
ANISOU 2586  CA  TYR A 174     1418   1389    997     36    117    162       C
ATOM   2587  C   TYR A 174     -27.655   7.084  12.695  1.00 10.01           C
ANISOU 2587  C   TYR A 174     1412   1335   1057    116      9    106       C
ATOM   2588  O   TYR A 174     -28.375   8.076  12.477  1.00 10.98           O
ANISOU 2588  O   TYR A 174     1599   1369   1205    258   -107     66       O
ATOM   2589  CB  TYR A 174     -28.146   6.952  15.141  1.00 10.47           C
ANISOU 2589  CB  TYR A 174     1425   1598    954     86    -70     13       C
ATOM   2590  CG  TYR A 174     -29.269   5.978  14.858  1.00 10.34           C
ANISOU 2590  CG  TYR A 174     1288   1588   1052    -21   -155     84       C
ATOM   2591  CD1 TYR A 174     -29.005   4.637  14.607  1.00 10.35           C
ANISOU 2591  CD1 TYR A 174     1215   1644   1073     59   -230     14       C
ATOM   2592  CD2 TYR A 174     -30.586   6.395  14.796  1.00 11.80           C
ANISOU 2592  CD2 TYR A 174     1532   1674   1279     93    -99    145       C
ATOM   2593  CE1 TYR A 174     -30.019   3.742  14.327  1.00 11.20           C
ANISOU 2593  CE1 TYR A 174     1231   1784   1243     63   -175    138       C
ATOM   2594  CE2 TYR A 174     -31.607   5.501  14.517  1.00 12.18           C
ANISOU 2594  CE2 TYR A 174     1380   1745   1503      7   -143    274       C
ATOM   2595  CZ  TYR A 174     -31.317   4.180  14.278  1.00 11.96           C
ANISOU 2595  CZ  TYR A 174     1223   1833   1488    -76   -131    280       C
ATOM   2596  OH  TYR A 174     -32.336   3.302  13.983  1.00 12.96           O
ANISOU 2596  OH  TYR A 174     1384   1835   1704   -160   -278    238       O
ATOM   2597  H   TYR A 174     -26.353   8.677  14.496  1.00 11.67           H
ATOM   2598  HA  TYR A 174     -26.640   6.010  14.130  1.00 12.01           H
ATOM   2599  HB2 TYR A 174     -27.764   6.732  16.005  1.00 12.56           H
ATOM   2600  HB3 TYR A 174     -28.518   7.848  15.161  1.00 12.56           H
ATOM   2601  HD1 TYR A 174     -28.126   4.335  14.628  1.00 12.41           H
ATOM   2602  HD2 TYR A 174     -30.790   7.291  14.945  1.00 14.16           H
ATOM   2603  HE1 TYR A 174     -29.821   2.847  14.172  1.00 13.44           H
ATOM   2604  HE2 TYR A 174     -32.489   5.796  14.492  1.00 14.61           H
ATOM   2605  HH  TYR A 174     -32.038   2.517  13.947  1.00 15.54           H
ATOM   2606  N   PRO A 175     -27.373   6.205  11.731  1.00 10.01           N
ANISOU 2606  N   PRO A 175     1562   1329    914    102    -61     53       N
ATOM   2607  CA  PRO A 175     -27.810   6.456  10.356  1.00 10.58           C
ANISOU 2607  CA  PRO A 175     1719   1429    870     49   -272     70       C
ATOM   2608  C   PRO A 175     -29.222   5.985  10.062  1.00 10.44           C
ANISOU 2608  C   PRO A 175     1539   1574    853    140   -272    135       C
ATOM   2609  O   PRO A 175     -29.722   6.263   8.966  1.00 12.26           O
ANISOU 2609  O   PRO A 175     1688   1906   1066    141   -313    133       O
ATOM   2610  CB  PRO A 175     -26.806   5.626   9.536  1.00 11.57           C
ANISOU 2610  CB  PRO A 175     1920   1476   1001    -32   -160     86       C
ATOM   2611  CG  PRO A 175     -26.541   4.429  10.426  1.00 11.06           C
ANISOU 2611  CG  PRO A 175     1769   1367   1065    -10   -192   -121       C
ATOM   2612  CD  PRO A 175     -26.475   5.034  11.819  1.00 10.55           C
ANISOU 2612  CD  PRO A 175     1515   1327   1167     96    -32    -44       C
ATOM   2613  HA  PRO A 175     -27.721   7.396  10.133  1.00 12.69           H
ATOM   2614  HB2 PRO A 175     -27.200   5.359   8.691  1.00 13.89           H
ATOM   2615  HB3 PRO A 175     -25.996   6.136   9.379  1.00 13.89           H
ATOM   2616  HG2 PRO A 175     -27.265   3.788  10.354  1.00 13.27           H
ATOM   2617  HG3 PRO A 175     -25.701   4.008  10.184  1.00 13.27           H
ATOM   2618  HD2 PRO A 175     -26.794   4.405  12.484  1.00 12.66           H
ATOM   2619  HD3 PRO A 175     -25.569   5.311  12.032  1.00 12.66           H
ATOM   2620  N   GLY A 176     -29.862   5.299  10.996  1.00 11.60           N
ANISOU 2620  N   GLY A 176     1507   1785   1117     50   -245    135       N
ATOM   2621  CA  GLY A 176     -31.085   4.573  10.730  1.00 11.37           C
ANISOU 2621  CA  GLY A 176     1360   1877   1084    105   -274    240       C
ATOM   2622  C   GLY A 176     -30.836   3.073  10.684  1.00 10.88           C
ANISOU 2622  C   GLY A 176     1369   1811    954     16   -286    205       C
ATOM   2623  O   GLY A 176     -29.702   2.596  10.706  1.00 11.20           O
ANISOU 2623  O   GLY A 176     1376   1744   1137    -58   -273     58       O
ATOM   2624  H   GLY A 176     -29.598   5.240  11.812  1.00 13.92           H
ATOM   2625  HA2 GLY A 176     -31.732   4.759  11.428  1.00 13.64           H
ATOM   2626  HA3 GLY A 176     -31.451   4.853   9.877  1.00 13.64           H
ATOM   2627  N   ALA A 177     -31.936   2.326  10.625  1.00 11.55           N
ANISOU 2627  N   ALA A 177     1413   1714   1262     -9   -185     70       N
ATOM   2628  CA  ALA A 177     -31.852   0.870  10.609  1.00 11.77           C
ANISOU 2628  CA  ALA A 177     1474   1785   1214   -121   -271    150       C
ATOM   2629  C   ALA A 177     -31.146   0.380   9.349  1.00 10.99           C
ANISOU 2629  C   ALA A 177     1398   1789    989    -84   -270    219       C
ATOM   2630  O   ALA A 177     -31.347   0.902   8.251  1.00 12.16           O
ANISOU 2630  O   ALA A 177     1616   1860   1143   -102   -413    172       O
ATOM   2631  CB  ALA A 177     -33.256   0.268  10.680  1.00 13.04           C
ANISOU 2631  CB  ALA A 177     1549   2017   1388    -16   -347    220       C
ATOM   2632  H   ALA A 177     -32.737   2.636  10.593  1.00 13.86           H
ATOM   2633  HA  ALA A 177     -31.343   0.570  11.378  1.00 14.13           H
ATOM   2634  HB1 ALA A 177     -33.186  -0.700  10.670  1.00 15.64           H
ATOM   2635  HB2 ALA A 177     -33.683   0.560  11.501  1.00 15.64           H
ATOM   2636  HB3 ALA A 177     -33.769   0.571   9.915  1.00 15.64           H
ATOM   2637  N   ALA A 178     -30.308  -0.641   9.507  1.00 10.92           N
ANISOU 2637  N   ALA A 178     1430   1712   1006    -36   -214    350       N
ATOM   2638  CA  ALA A 178     -29.536  -1.172   8.388  1.00 11.09           C
ANISOU 2638  CA  ALA A 178     1626   1650    939   -219   -236     68       C
ATOM   2639  C   ALA A 178     -29.244  -2.639   8.672  1.00 11.07           C
ANISOU 2639  C   ALA A 178     1558   1718    929   -213   -445     77       C
ATOM   2640  O   ALA A 178     -30.144  -3.475   8.594  1.00 11.55           O
ANISOU 2640  O   ALA A 178     1466   1781   1141   -351   -294    -39       O
ATOM   2641  CB  ALA A 178     -28.272  -0.345   8.167  1.00 11.77           C
ANISOU 2641  CB  ALA A 178     1630   1666   1176    -30   -294    142       C
ATOM   2642  H   ALA A 178     -30.169  -1.045  10.253  1.00 13.10           H
ATOM   2643  HA  ALA A 178     -30.028  -1.115   7.554  1.00 13.31           H
ATOM   2644  HB1 ALA A 178     -27.707  -0.798   7.522  1.00 14.12           H
ATOM   2645  HB2 ALA A 178     -28.522   0.530   7.830  1.00 14.12           H
ATOM   2646  HB3 ALA A 178     -27.803  -0.252   9.011  1.00 14.12           H
ATOM   2647  N   HIS A 179     -28.001  -2.960   9.036  1.00 10.80           N
ANISOU 2647  N   HIS A 179     1539   1585    980   -143   -330    184       N
ATOM   2648  CA  HIS A 179     -27.678  -4.307   9.490  1.00 10.23           C
ANISOU 2648  CA  HIS A 179     1505   1587    794   -253    -98     67       C
ATOM   2649  C   HIS A 179     -28.477  -4.691  10.734  1.00 11.04           C
ANISOU 2649  C   HIS A 179     1570   1626    998   -376   -190     53       C
ATOM   2650  O   HIS A 179     -28.848  -5.858  10.907  1.00 11.10           O
ANISOU 2650  O   HIS A 179     1622   1645    951   -369   -249    242       O
ATOM   2651  CB  HIS A 179     -26.175  -4.358   9.777  1.00 10.48           C
ANISOU 2651  CB  HIS A 179     1563   1526    894   -324   -257     11       C
ATOM   2652  CG  HIS A 179     -25.744  -5.563  10.546  1.00 10.52           C
ANISOU 2652  CG  HIS A 179     1602   1449    946   -269    -24    -11       C
ATOM   2653  ND1 HIS A 179     -25.514  -6.784   9.949  1.00 11.10           N
ANISOU 2653  ND1 HIS A 179     1670   1559    989   -285   -240    -26       N
ATOM   2654  CD2 HIS A 179     -25.526  -5.740  11.869  1.00 10.46           C
ANISOU 2654  CD2 HIS A 179     1707   1388    880   -138   -158     19       C
ATOM   2655  CE1 HIS A 179     -25.160  -7.662  10.871  1.00 10.30           C
ANISOU 2655  CE1 HIS A 179     1661   1414    838   -152   -226    -38       C
ATOM   2656  NE2 HIS A 179     -25.161  -7.055  12.049  1.00 10.33           N
ANISOU 2656  NE2 HIS A 179     1657   1372    894   -164     -2   -155       N
ATOM   2657  H   HIS A 179     -27.333  -2.419   9.028  1.00 12.96           H
ATOM   2658  HA  HIS A 179     -27.897  -4.955   8.803  1.00 12.27           H
ATOM   2659  HB2 HIS A 179     -25.698  -4.360   8.932  1.00 12.58           H
ATOM   2660  HB3 HIS A 179     -25.931  -3.575  10.294  1.00 12.58           H
ATOM   2661  HD1 HIS A 179     -25.588  -6.949   9.108  1.00 13.32           H
ATOM   2662  HD2 HIS A 179     -25.607  -5.094  12.533  1.00 12.55           H
ATOM   2663  HE1 HIS A 179     -24.947  -8.554  10.720  1.00 12.36           H
ATOM   2664  N   SER A 180     -28.752  -3.724  11.599  1.00 10.63           N
ANISOU 2664  N   SER A 180     1576   1670    795   -318   -152    -16       N
ATOM   2665  CA  SER A 180     -29.619  -3.900  12.751  1.00 11.46           C
ANISOU 2665  CA  SER A 180     1568   1805    983   -301    -84    156       C
ATOM   2666  C   SER A 180     -30.322  -2.568  12.966  1.00 10.97           C
ANISOU 2666  C   SER A 180     1213   1838   1117   -257   -224    103       C
ATOM   2667  O   SER A 180     -29.950  -1.547  12.378  1.00 11.19           O
ANISOU 2667  O   SER A 180     1477   1610   1164   -145   -102    215       O
ATOM   2668  CB  SER A 180     -28.827  -4.331  13.982  1.00 10.94           C
ANISOU 2668  CB  SER A 180     1377   1669   1109   -271   -157     47       C
ATOM   2669  OG  SER A 180     -27.884  -3.343  14.331  1.00 10.85           O
ANISOU 2669  OG  SER A 180     1564   1486   1072   -312      1     14       O
ATOM   2670  H   SER A 180     -28.436  -2.926  11.537  1.00 12.76           H
ATOM   2671  HA  SER A 180     -30.283  -4.588  12.589  1.00 13.75           H
ATOM   2672  HB2 SER A 180     -29.439  -4.463  14.723  1.00 13.12           H
ATOM   2673  HB3 SER A 180     -28.362  -5.159  13.785  1.00 13.12           H
ATOM   2674  HG  SER A 180     -28.278  -2.637  14.560  1.00 13.02           H
ATOM   2675  N  ATHR A 181     -31.352  -2.563  13.812  0.75 11.67           N
ANISOU 2675  N  ATHR A 181     1209   1991   1234   -245   -251    233       N
ATOM   2676  CA ATHR A 181     -32.069  -1.310  14.014  0.75 12.27           C
ANISOU 2676  CA ATHR A 181     1348   2017   1299   -274   -237    240       C
ATOM   2677  C  ATHR A 181     -31.263  -0.332  14.855  0.75 11.85           C
ANISOU 2677  C  ATHR A 181     1243   1894   1364   -136   -231    215       C
ATOM   2678  O  ATHR A 181     -31.502   0.878  14.772  0.75 13.47           O
ANISOU 2678  O  ATHR A 181     1591   1986   1542     -0   -541    207       O
ATOM   2679  CB ATHR A 181     -33.429  -1.542  14.668  0.75 14.10           C
ANISOU 2679  CB ATHR A 181     1333   2184   1841   -230   -120    455       C
ATOM   2680  OG1ATHR A 181     -33.247  -2.268  15.883  0.75 13.42           O
ANISOU 2680  OG1ATHR A 181     1272   2263   1565   -115   -101    360       O
ATOM   2681  CG2ATHR A 181     -34.347  -2.309  13.746  0.75 14.72           C
ANISOU 2681  CG2ATHR A 181     1289   2282   2020   -162   -298    658       C
ATOM   2682  H  ATHR A 181     -31.639  -3.240  14.259  0.75 14.00           H
ATOM   2683  HA ATHR A 181     -32.236  -0.918  13.143  0.75 14.73           H
ATOM   2684  HB ATHR A 181     -33.850  -0.690  14.859  0.75 16.92           H
ATOM   2685  HG1ATHR A 181     -32.772  -1.824  16.415  0.75 16.10           H
ATOM   2686 HG21ATHR A 181     -35.205  -2.452  14.175  0.75 17.66           H
ATOM   2687 HG22ATHR A 181     -34.484  -1.810  12.925  0.75 17.66           H
ATOM   2688 HG23ATHR A 181     -33.955  -3.170  13.529  0.75 17.66           H
ATOM   2689  N  BTHR A 181     -31.355  -2.582  13.811  0.25 11.64           N
ANISOU 2689  N  BTHR A 181     1225   1905   1292   -197   -123    204       N
ATOM   2690  CA BTHR A 181     -32.104  -1.359  14.072  0.25 12.22           C
ANISOU 2690  CA BTHR A 181     1279   1933   1432   -128    -28    265       C
ATOM   2691  C  BTHR A 181     -31.299  -0.358  14.890  0.25 11.48           C
ANISOU 2691  C  BTHR A 181     1147   1839   1376   -100    -82    287       C
ATOM   2692  O  BTHR A 181     -31.580   0.845  14.829  0.25 11.91           O
ANISOU 2692  O  BTHR A 181     1156   1847   1523   -122   -191    356       O
ATOM   2693  CB BTHR A 181     -33.410  -1.679  14.804  0.25 13.93           C
ANISOU 2693  CB BTHR A 181     1376   2057   1858      4    122    336       C
ATOM   2694  OG1BTHR A 181     -34.092  -2.745  14.132  0.25 14.71           O
ANISOU 2694  OG1BTHR A 181     1467   2130   1993     91     79    324       O
ATOM   2695  CG2BTHR A 181     -34.311  -0.451  14.857  0.25 14.30           C
ANISOU 2695  CG2BTHR A 181     1424   2096   1912    131    225    434       C
ATOM   2696  H  BTHR A 181     -31.634  -3.275  14.237  0.25 13.96           H
ATOM   2697  HA BTHR A 181     -32.329  -0.950  13.221  0.25 14.67           H
ATOM   2698  HB BTHR A 181     -33.211  -1.950  15.714  0.25 16.71           H
ATOM   2699  HG1BTHR A 181     -33.645  -3.454  14.190  0.25 17.65           H
ATOM   2700 HG21BTHR A 181     -35.150  -0.674  15.290  0.25 17.16           H
ATOM   2701 HG22BTHR A 181     -33.877   0.257  15.357  0.25 17.16           H
ATOM   2702 HG23BTHR A 181     -34.495  -0.136  13.958  0.25 17.16           H
ATOM   2703  N   ASP A 182     -30.309  -0.831  15.643  1.00 10.73           N
ANISOU 2703  N   ASP A 182     1184   1781   1112     -1   -159    236       N
ATOM   2704  CA  ASP A 182     -29.551  -0.013  16.579  1.00 10.49           C
ANISOU 2704  CA  ASP A 182     1323   1548   1115    -77   -104    199       C
ATOM   2705  C   ASP A 182     -28.162   0.358  16.082  1.00  9.46           C
ANISOU 2705  C   ASP A 182     1254   1339   1002    -73   -104    123       C
ATOM   2706  O   ASP A 182     -27.429   1.028  16.810  1.00 10.63           O
ANISOU 2706  O   ASP A 182     1432   1506   1103   -206    -48     51       O
ATOM   2707  CB  ASP A 182     -29.420  -0.761  17.921  1.00 10.28           C
ANISOU 2707  CB  ASP A 182     1445   1555    906    -56     -2    168       C
ATOM   2708  CG  ASP A 182     -28.694  -2.107  17.787  1.00  9.63           C
ANISOU 2708  CG  ASP A 182     1462   1526    670    -61    -89     39       C
ATOM   2709  OD1 ASP A 182     -28.873  -2.793  16.755  1.00 10.24           O
ANISOU 2709  OD1 ASP A 182     1395   1636    860     -2   -170     33       O
ATOM   2710  OD2 ASP A 182     -27.939  -2.477  18.718  1.00  9.93           O
ANISOU 2710  OD2 ASP A 182     1569   1394    812    -31    -40     88       O
ATOM   2711  HA  ASP A 182     -30.037   0.814  16.720  1.00 12.59           H
ATOM   2712  HB2 ASP A 182     -28.916  -0.210  18.541  1.00 12.33           H
ATOM   2713  HB3 ASP A 182     -30.306  -0.932  18.274  1.00 12.33           H
ATOM   2714  H  AASP A 182     -30.082  -1.660  15.651  0.75 12.88           H
ATOM   2715  H  BASP A 182     -30.051  -1.651  15.628  0.25 12.88           H
ATOM   2716  N   ASN A 183     -27.782  -0.025  14.862  1.00  9.12           N
ANISOU 2716  N   ASN A 183     1229   1417    819   -126     -1     70       N
ATOM   2717  CA  ASN A 183     -26.390   0.141  14.460  1.00  9.17           C
ANISOU 2717  CA  ASN A 183     1317   1328    839   -118    -55     -3       C
ATOM   2718  C   ASN A 183     -25.950   1.601  14.449  1.00  9.31           C
ANISOU 2718  C   ASN A 183     1383   1346    808    -43    -98     36       C
ATOM   2719  O   ASN A 183     -26.629   2.470  13.891  1.00 10.06           O
ANISOU 2719  O   ASN A 183     1485   1400    937    -11   -167    132       O
ATOM   2720  CB  ASN A 183     -26.051  -0.602  13.148  1.00  9.09           C
ANISOU 2720  CB  ASN A 183     1231   1373    851   -167   -106    -88       C
ATOM   2721  CG  ASN A 183     -26.997  -0.328  11.979  1.00  9.76           C
ANISOU 2721  CG  ASN A 183     1278   1595    836   -114   -145   -133       C
ATOM   2722  OD1 ASN A 183     -27.080  -1.173  11.087  1.00 10.40           O
ANISOU 2722  OD1 ASN A 183     1502   1720    730   -212   -160   -107       O
ATOM   2723  ND2 ASN A 183     -27.631   0.835  11.922  1.00 10.54           N
ANISOU 2723  ND2 ASN A 183     1426   1661    917     56   -286     82       N
ATOM   2724  H   ASN A 183     -28.296  -0.373  14.267  1.00 10.94           H
ATOM   2725  HA  ASN A 183     -25.848  -0.290  15.139  1.00 11.00           H
ATOM   2726  HB2 ASN A 183     -25.161  -0.338  12.868  1.00 10.91           H
ATOM   2727  HB3 ASN A 183     -26.075  -1.556  13.322  1.00 10.91           H
ATOM   2728 HD21 ASN A 183     -28.166   1.001  11.269  1.00 12.64           H
ATOM   2729 HD22 ASN A 183     -27.508   1.423  12.537  1.00 12.64           H
ATOM   2730  N   LEU A 184     -24.786   1.849  15.055  1.00  8.93           N
ANISOU 2730  N   LEU A 184     1348   1143    903    -76   -113    103       N
ATOM   2731  CA  LEU A 184     -24.137   3.148  15.047  1.00  9.26           C
ANISOU 2731  CA  LEU A 184     1449   1150    920    -91   -115    114       C
ATOM   2732  C   LEU A 184     -22.901   3.108  14.161  1.00  9.09           C
ANISOU 2732  C   LEU A 184     1336   1214    903     11    -63     92       C
ATOM   2733  O   LEU A 184     -22.268   2.064  13.988  1.00 10.01           O
ANISOU 2733  O   LEU A 184     1586   1249    967    -74    -59    -35       O
ATOM   2734  CB  LEU A 184     -23.628   3.531  16.435  1.00  9.34           C
ANISOU 2734  CB  LEU A 184     1462   1170    918    -49   -181    -96       C
ATOM   2735  CG  LEU A 184     -24.661   3.638  17.540  1.00  9.91           C
ANISOU 2735  CG  LEU A 184     1583   1271    913     60    -30    -54       C
ATOM   2736  CD1 LEU A 184     -23.979   4.007  18.851  1.00  9.67           C
ANISOU 2736  CD1 LEU A 184     1569   1372    733     29     26   -140       C
ATOM   2737  CD2 LEU A 184     -25.745   4.642  17.182  1.00 10.82           C
ANISOU 2737  CD2 LEU A 184     1604   1321   1185    145   -108   -176       C
ATOM   2738  H   LEU A 184     -24.343   1.254  15.491  1.00 10.72           H
ATOM   2739  HA  LEU A 184     -24.782   3.798  14.727  1.00 11.11           H
ATOM   2740  HB2 LEU A 184     -22.985   2.860  16.713  1.00 11.21           H
ATOM   2741  HB3 LEU A 184     -23.196   4.397  16.367  1.00 11.21           H
ATOM   2742  HG  LEU A 184     -25.097   2.779  17.654  1.00 11.89           H
ATOM   2743 HD11 LEU A 184     -24.642   4.021  19.559  1.00 11.60           H
ATOM   2744 HD12 LEU A 184     -23.297   3.347  19.049  1.00 11.60           H
ATOM   2745 HD13 LEU A 184     -23.574   4.884  18.760  1.00 11.60           H
ATOM   2746 HD21 LEU A 184     -26.335   4.754  17.944  1.00 12.98           H
ATOM   2747 HD22 LEU A 184     -25.330   5.489  16.957  1.00 12.98           H
ATOM   2748 HD23 LEU A 184     -26.247   4.307  16.423  1.00 12.98           H
ATOM   2749  N  AVAL A 185     -22.536   4.300  13.685  0.31  9.30           N
ANISOU 2749  N  AVAL A 185     1428   1174    931     35    -24    170       N
ATOM   2750  CA AVAL A 185     -21.357   4.577  12.878  0.31  9.44           C
ANISOU 2750  CA AVAL A 185     1416   1173   1000    -49   -194    157       C
ATOM   2751  C  AVAL A 185     -20.457   5.510  13.673  0.31  9.16           C
ANISOU 2751  C  AVAL A 185     1365   1159    955    -87   -162    186       C
ATOM   2752  O  AVAL A 185     -20.938   6.304  14.489  0.31  9.51           O
ANISOU 2752  O  AVAL A 185     1414   1202    995      8   -150    258       O
ATOM   2753  CB AVAL A 185     -21.839   5.231  11.564  0.31  9.15           C
ANISOU 2753  CB AVAL A 185     1458   1026    995    -68   -290    210       C
ATOM   2754  CG1AVAL A 185     -20.691   5.817  10.788  0.31  9.70           C
ANISOU 2754  CG1AVAL A 185     1559   1043   1085   -215    -26    182       C
ATOM   2755  CG2AVAL A 185     -22.617   4.217  10.733  0.31  9.06           C
ANISOU 2755  CG2AVAL A 185     1443   1009    992    144   -592    210       C
ATOM   2756  H  AVAL A 185     -22.992   5.014  13.830  0.31 11.16           H
ATOM   2757  HA AVAL A 185     -20.835   3.782  12.683  0.31 11.33           H
ATOM   2758  HB AVAL A 185     -22.433   5.967  11.779  0.31 10.98           H
ATOM   2759 HG11AVAL A 185     -20.992   6.027   9.890  0.31 11.64           H
ATOM   2760 HG12AVAL A 185     -20.389   6.625  11.232  0.31 11.64           H
ATOM   2761 HG13AVAL A 185     -19.970   5.169  10.753  0.31 11.64           H
ATOM   2762 HG21AVAL A 185     -22.892   4.635   9.902  0.31 10.87           H
ATOM   2763 HG22AVAL A 185     -22.045   3.456  10.548  0.31 10.87           H
ATOM   2764 HG23AVAL A 185     -23.397   3.931  11.233  0.31 10.87           H
ATOM   2765  N  BVAL A 185     -22.565   4.240  13.559  0.69  8.87           N
ANISOU 2765  N  BVAL A 185     1298   1140    933     54   -103    132       N
ATOM   2766  CA BVAL A 185     -21.267   4.385  12.914  0.69  9.77           C
ANISOU 2766  CA BVAL A 185     1379   1314   1020    -87   -161    179       C
ATOM   2767  C  BVAL A 185     -20.451   5.408  13.697  0.69  8.87           C
ANISOU 2767  C  BVAL A 185     1304   1162    907   -188   -191    168       C
ATOM   2768  O  BVAL A 185     -20.974   6.170  14.517  0.69  9.95           O
ANISOU 2768  O  BVAL A 185     1530   1225   1025    -83   -120     -9       O
ATOM   2769  CB BVAL A 185     -21.335   4.709  11.407  0.69 10.05           C
ANISOU 2769  CB BVAL A 185     1437   1322   1060    -75    -15    362       C
ATOM   2770  CG1BVAL A 185     -22.167   3.650  10.691  0.69 11.11           C
ANISOU 2770  CG1BVAL A 185     1587   1397   1238    -38   -208    367       C
ATOM   2771  CG2BVAL A 185     -21.896   6.084  11.159  0.69 11.10           C
ANISOU 2771  CG2BVAL A 185     1669   1329   1218     69    -97    221       C
ATOM   2772  H  BVAL A 185     -23.069   4.935  13.511  0.69 10.64           H
ATOM   2773  HA BVAL A 185     -20.806   3.534  12.966  0.69 11.73           H
ATOM   2774  HB BVAL A 185     -20.435   4.701  11.047  0.69 12.06           H
ATOM   2775 HG11BVAL A 185     -22.137   3.818   9.736  0.69 13.33           H
ATOM   2776 HG12BVAL A 185     -21.796   2.774  10.884  0.69 13.33           H
ATOM   2777 HG13BVAL A 185     -23.082   3.699  11.007  0.69 13.33           H
ATOM   2778 HG21BVAL A 185     -22.010   6.211  10.204  0.69 13.31           H
ATOM   2779 HG22BVAL A 185     -22.752   6.162  11.608  0.69 13.31           H
ATOM   2780 HG23BVAL A 185     -21.278   6.745  11.509  0.69 13.31           H
ATOM   2781  N   VAL A 186     -19.144   5.400  13.458  1.00  9.01           N
ANISOU 2781  N   VAL A 186     1382   1164    878    -70   -149    106       N
ATOM   2782  CA  VAL A 186     -18.174   6.174  14.224  1.00  9.27           C
ANISOU 2782  CA  VAL A 186     1452   1145    923   -126   -185      6       C
ATOM   2783  C   VAL A 186     -17.254   6.894  13.249  1.00 10.53           C
ANISOU 2783  C   VAL A 186     1654   1088   1258    -11    -33     70       C
ATOM   2784  O   VAL A 186     -16.710   6.268  12.334  1.00 10.82           O
ANISOU 2784  O   VAL A 186     1754   1125   1234   -119     89    -93       O
ATOM   2785  CB  VAL A 186     -17.359   5.258  15.156  1.00  9.91           C
ANISOU 2785  CB  VAL A 186     1480   1120   1165    -48   -111     20       C
ATOM   2786  CG1 VAL A 186     -16.337   6.052  15.939  1.00 10.96           C
ANISOU 2786  CG1 VAL A 186     1648   1225   1291    -50   -127     85       C
ATOM   2787  CG2 VAL A 186     -18.291   4.506  16.084  1.00 10.73           C
ANISOU 2787  CG2 VAL A 186     1550   1084   1442     22    -85     89       C
ATOM   2788  HA  VAL A 186     -18.631   6.845  14.755  1.00 11.12           H
ATOM   2789  HB  VAL A 186     -16.873   4.612  14.620  1.00 11.89           H
ATOM   2790 HG11 VAL A 186     -15.965   5.488  16.635  1.00 13.15           H
ATOM   2791 HG12 VAL A 186     -15.634   6.341  15.337  1.00 13.15           H
ATOM   2792 HG13 VAL A 186     -16.772   6.823  16.335  1.00 13.15           H
ATOM   2793 HG21 VAL A 186     -17.762   3.990  16.713  1.00 12.87           H
ATOM   2794 HG22 VAL A 186     -18.843   5.144  16.562  1.00 12.87           H
ATOM   2795 HG23 VAL A 186     -18.851   3.914  15.558  1.00 12.87           H
ATOM   2796  H  AVAL A 186     -18.793   4.880  12.870  0.31 10.81           H
ATOM   2797  H  BVAL A 186     -18.781   4.934  12.832  0.69 10.81           H
ATOM   2798  N   TYR A 187     -17.089   8.203  13.431  1.00 10.00           N
ANISOU 2798  N   TYR A 187     1540   1082   1176   -122    -23    -24       N
ATOM   2799  CA  TYR A 187     -16.182   8.980  12.597  1.00 10.05           C
ANISOU 2799  CA  TYR A 187     1430   1135   1252   -178    -23     -8       C
ATOM   2800  C   TYR A 187     -15.081   9.562  13.468  1.00 10.13           C
ANISOU 2800  C   TYR A 187     1406   1165   1280    -79    -57    163       C
ATOM   2801  O   TYR A 187     -15.339  10.043  14.579  1.00 10.87           O
ANISOU 2801  O   TYR A 187     1679   1214   1235    -34     -8    -63       O
ATOM   2802  CB  TYR A 187     -16.919  10.104  11.884  1.00 10.71           C
ANISOU 2802  CB  TYR A 187     1727   1193   1148    -89   -203     59       C
ATOM   2803  CG  TYR A 187     -16.171  10.755  10.742  1.00 11.29           C
ANISOU 2803  CG  TYR A 187     1712   1214   1362    -35    -48    299       C
ATOM   2804  CD1 TYR A 187     -15.962  10.056   9.565  1.00 12.75           C
ANISOU 2804  CD1 TYR A 187     1990   1414   1440     56    240    268       C
ATOM   2805  CD2 TYR A 187     -15.736  12.077  10.802  1.00 12.58           C
ANISOU 2805  CD2 TYR A 187     1947   1325   1508   -112   -155    374       C
ATOM   2806  CE1 TYR A 187     -15.329  10.631   8.493  1.00 14.08           C
ANISOU 2806  CE1 TYR A 187     2151   1574   1626    151    230    600       C
ATOM   2807  CE2 TYR A 187     -15.093  12.666   9.712  1.00 14.26           C
ANISOU 2807  CE2 TYR A 187     2292   1532   1593   -164    -25    612       C
ATOM   2808  CZ  TYR A 187     -14.896  11.928   8.559  1.00 14.64           C
ANISOU 2808  CZ  TYR A 187     2152   1730   1681     17    340    760       C
ATOM   2809  OH  TYR A 187     -14.282  12.445   7.435  1.00 17.39           O
ANISOU 2809  OH  TYR A 187     2313   2166   2129    262    368    953       O
ATOM   2810  H   TYR A 187     -17.494   8.663  14.035  1.00 11.99           H
ATOM   2811  HA  TYR A 187     -15.780   8.406  11.926  1.00 12.05           H
ATOM   2812  HB2 TYR A 187     -17.744   9.745  11.520  1.00 12.85           H
ATOM   2813  HB3 TYR A 187     -17.117  10.798  12.532  1.00 12.85           H
ATOM   2814  HD1 TYR A 187     -16.259   9.177   9.500  1.00 15.30           H
ATOM   2815  HD2 TYR A 187     -15.875  12.572  11.577  1.00 15.10           H
ATOM   2816  HE1 TYR A 187     -15.192  10.137   7.717  1.00 16.90           H
ATOM   2817  HE2 TYR A 187     -14.800  13.547   9.760  1.00 17.10           H
ATOM   2818  HH  TYR A 187     -14.112  13.259   7.550  1.00 20.87           H
ATOM   2819  N   VAL A 188     -13.855   9.496  12.968  1.00 10.33           N
ANISOU 2819  N   VAL A 188     1519   1288   1119   -129     12    -34       N
ATOM   2820  CA  VAL A 188     -12.698  10.089  13.626  1.00 10.19           C
ANISOU 2820  CA  VAL A 188     1387   1236   1250   -117   -172     54       C
ATOM   2821  C   VAL A 188     -12.333  11.347  12.855  1.00 11.81           C
ANISOU 2821  C   VAL A 188     1715   1167   1604    -62    -33    155       C
ATOM   2822  O   VAL A 188     -11.653  11.252  11.820  1.00 12.36           O
ANISOU 2822  O   VAL A 188     1763   1190   1744   -144     -5    234       O
ATOM   2823  CB  VAL A 188     -11.502   9.130  13.677  1.00 11.12           C
ANISOU 2823  CB  VAL A 188     1674   1190   1363    -68    -85    -22       C
ATOM   2824  CG1 VAL A 188     -10.426   9.730  14.586  1.00 11.86           C
ANISOU 2824  CG1 VAL A 188     1684   1303   1520     33   -119     27       C
ATOM   2825  CG2 VAL A 188     -11.917   7.739  14.149  1.00 11.39           C
ANISOU 2825  CG2 VAL A 188     1647   1218   1461    -56     74     -2       C
ATOM   2826  H   VAL A 188     -13.660   9.103  12.228  1.00 12.40           H
ATOM   2827  HA  VAL A 188     -12.934  10.312  14.540  1.00 12.23           H
ATOM   2828  HB  VAL A 188     -11.138   9.018  12.784  1.00 13.35           H
ATOM   2829 HG11 VAL A 188      -9.675   9.117  14.633  1.00 14.23           H
ATOM   2830 HG12 VAL A 188     -10.138  10.579  14.216  1.00 14.23           H
ATOM   2831 HG13 VAL A 188     -10.800   9.864  15.471  1.00 14.23           H
ATOM   2832 HG21 VAL A 188     -11.126   7.184  14.230  1.00 13.66           H
ATOM   2833 HG22 VAL A 188     -12.356   7.817  15.011  1.00 13.66           H
ATOM   2834 HG23 VAL A 188     -12.527   7.354  13.500  1.00 13.66           H
ATOM   2835  N   PRO A 189     -12.762  12.532  13.300  1.00 13.15           N
ANISOU 2835  N   PRO A 189     2025   1123   1847    -14   -164    196       N
ATOM   2836  CA  PRO A 189     -12.580  13.720  12.455  1.00 14.68           C
ANISOU 2836  CA  PRO A 189     2296   1148   2133    -99     27    277       C
ATOM   2837  C   PRO A 189     -11.119  14.057  12.204  1.00 15.97           C
ANISOU 2837  C   PRO A 189     2436   1310   2320   -323     59    296       C
ATOM   2838  O   PRO A 189     -10.798  14.566  11.124  1.00 17.47           O
ANISOU 2838  O   PRO A 189     2746   1530   2363   -325    181    433       O
ATOM   2839  CB  PRO A 189     -13.294  14.841  13.231  1.00 16.56           C
ANISOU 2839  CB  PRO A 189     2660   1180   2452     80     57    175       C
ATOM   2840  CG  PRO A 189     -13.725  14.282  14.505  1.00 17.37           C
ANISOU 2840  CG  PRO A 189     2910   1202   2488     69     24     23       C
ATOM   2841  CD  PRO A 189     -13.702  12.788  14.409  1.00 13.99           C
ANISOU 2841  CD  PRO A 189     2293   1069   1952    -23   -180     69       C
ATOM   2842  HA  PRO A 189     -13.034  13.589  11.608  1.00 17.61           H
ATOM   2843  HB2 PRO A 189     -12.676  15.575  13.375  1.00 19.87           H
ATOM   2844  HB3 PRO A 189     -14.059  15.147  12.720  1.00 19.87           H
ATOM   2845  HG2 PRO A 189     -13.118  14.580  15.201  1.00 20.85           H
ATOM   2846  HG3 PRO A 189     -14.624  14.590  14.696  1.00 20.85           H
ATOM   2847  HD2 PRO A 189     -13.378  12.394  15.234  1.00 16.78           H
ATOM   2848  HD3 PRO A 189     -14.584  12.442  14.200  1.00 16.78           H
ATOM   2849  N   SER A 190     -10.224  13.785  13.158  1.00 16.21           N
ANISOU 2849  N   SER A 190     2518   1596   2046   -671     -5    180       N
ATOM   2850  CA  SER A 190      -8.832  14.175  12.977  1.00 17.97           C
ANISOU 2850  CA  SER A 190     2459   1935   2435   -793   -170    259       C
ATOM   2851  C   SER A 190      -8.188  13.450  11.805  1.00 16.71           C
ANISOU 2851  C   SER A 190     2068   1797   2484   -702    -44    178       C
ATOM   2852  O   SER A 190      -7.192  13.933  11.258  1.00 19.39           O
ANISOU 2852  O   SER A 190     2483   1869   3014   -933    147     37       O
ATOM   2853  CB  SER A 190      -8.003  13.862  14.229  1.00 19.98           C
ANISOU 2853  CB  SER A 190     2525   2274   2794  -1189   -423    349       C
ATOM   2854  OG  SER A 190      -7.894  12.459  14.448  1.00 22.38           O
ANISOU 2854  OG  SER A 190     2741   2642   3122  -1149   -699    650       O
ATOM   2855  H   SER A 190     -10.397  13.385  13.899  1.00 19.45           H
ATOM   2856  HA  SER A 190      -8.816  15.133  12.826  1.00 21.57           H
ATOM   2857  HB2 SER A 190      -7.113  14.230  14.115  1.00 23.98           H
ATOM   2858  HB3 SER A 190      -8.433  14.266  14.998  1.00 23.98           H
ATOM   2859  HG  SER A 190      -8.658  12.118  14.513  1.00 26.86           H
ATOM   2860  N   ALA A 191      -8.718  12.283  11.430  1.00 16.23           N
ANISOU 2860  N   ALA A 191     2102   1617   2449   -491   -129    245       N
ATOM   2861  CA  ALA A 191      -8.116  11.445  10.408  1.00 16.82           C
ANISOU 2861  CA  ALA A 191     1961   1697   2732   -369   -252    178       C
ATOM   2862  C   ALA A 191      -9.062  11.141   9.262  1.00 15.25           C
ANISOU 2862  C   ALA A 191     1813   1511   2469   -379     76    333       C
ATOM   2863  O   ALA A 191      -8.694  10.380   8.358  1.00 16.02           O
ANISOU 2863  O   ALA A 191     2055   1641   2390   -387    460    215       O
ATOM   2864  CB  ALA A 191      -7.656  10.115  11.017  1.00 19.39           C
ANISOU 2864  CB  ALA A 191     2472   1923   2972    -51   -805    103       C
ATOM   2865  H   ALA A 191      -9.440  11.955  11.762  1.00 19.48           H
ATOM   2866  HA  ALA A 191      -7.340  11.908  10.055  1.00 20.18           H
ATOM   2867  HB1 ALA A 191      -7.239   9.579  10.325  1.00 23.26           H
ATOM   2868  HB2 ALA A 191      -7.018  10.296  11.725  1.00 23.26           H
ATOM   2869  HB3 ALA A 191      -8.427   9.650  11.377  1.00 23.26           H
ATOM   2870  N   ASN A 192     -10.277  11.678   9.290  1.00 13.80           N
ANISOU 2870  N   ASN A 192     1832   1339   2073   -268     97    431       N
ATOM   2871  CA  ASN A 192     -11.309  11.369   8.305  1.00 14.29           C
ANISOU 2871  CA  ASN A 192     2247   1296   1886   -188    -75    397       C
ATOM   2872  C   ASN A 192     -11.478   9.866   8.107  1.00 12.78           C
ANISOU 2872  C   ASN A 192     1929   1301   1624   -158    138    280       C
ATOM   2873  O   ASN A 192     -11.609   9.365   6.985  1.00 14.02           O
ANISOU 2873  O   ASN A 192     2209   1491   1628   -149     94    281       O
ATOM   2874  CB  ASN A 192     -11.031  12.096   6.999  1.00 17.31           C
ANISOU 2874  CB  ASN A 192     2882   1500   2195   -262     33    543       C
ATOM   2875  CG  ASN A 192     -11.310  13.574   7.101  1.00 21.74           C
ANISOU 2875  CG  ASN A 192     3481   1845   2934   -144    506    530       C
ATOM   2876  OD1 ASN A 192     -12.365  13.991   7.584  1.00 21.56           O
ANISOU 2876  OD1 ASN A 192     3581   1952   2660   -232    574    303       O
ATOM   2877  ND2 ASN A 192     -10.348  14.375   6.703  1.00 25.90           N
ANISOU 2877  ND2 ASN A 192     3938   2014   3890   -163    560    451       N
ATOM   2878  H   ASN A 192     -10.536  12.241   9.887  1.00 16.56           H
ATOM   2879  HA  ASN A 192     -12.160  11.686   8.644  1.00 17.14           H
ATOM   2880  HB2 ASN A 192     -10.097  11.980   6.763  1.00 20.77           H
ATOM   2881  HB3 ASN A 192     -11.597  11.728   6.303  1.00 20.77           H
ATOM   2882 HD21 ASN A 192      -9.611  14.048   6.405  1.00 31.08           H
ATOM   2883 HD22 ASN A 192     -10.456  15.228   6.740  1.00 31.08           H
ATOM   2884  N   VAL A 193     -11.527   9.150   9.219  1.00 11.56           N
ANISOU 2884  N   VAL A 193     1863   1239   1289   -129     57    214       N
ATOM   2885  CA  VAL A 193     -11.773   7.714   9.215  1.00 11.26           C
ANISOU 2885  CA  VAL A 193     1687   1165   1427   -143     16    138       C
ATOM   2886  C   VAL A 193     -13.231   7.462   9.566  1.00 10.86           C
ANISOU 2886  C   VAL A 193     1703   1234   1190     -1    164    113       C
ATOM   2887  O   VAL A 193     -13.708   7.886  10.627  1.00 10.80           O
ANISOU 2887  O   VAL A 193     1706   1199   1199   -116     -1    105       O
ATOM   2888  CB  VAL A 193     -10.847   6.989  10.204  1.00 11.13           C
ANISOU 2888  CB  VAL A 193     1683   1166   1381   -117     49    237       C
ATOM   2889  CG1 VAL A 193     -11.236   5.535  10.334  1.00 11.71           C
ANISOU 2889  CG1 VAL A 193     1883   1129   1438    -41     46    109       C
ATOM   2890  CG2 VAL A 193      -9.414   7.100   9.760  1.00 12.89           C
ANISOU 2890  CG2 VAL A 193     1700   1349   1848     -3    114    320       C
ATOM   2891  H   VAL A 193     -11.419   9.479  10.006  1.00 13.87           H
ATOM   2892  HA  VAL A 193     -11.609   7.370   8.323  1.00 13.52           H
ATOM   2893  HB  VAL A 193     -10.938   7.409  11.073  1.00 13.36           H
ATOM   2894 HG11 VAL A 193     -10.531   5.060  10.802  1.00 14.05           H
ATOM   2895 HG12 VAL A 193     -12.064   5.473  10.834  1.00 14.05           H
ATOM   2896 HG13 VAL A 193     -11.355   5.159   9.448  1.00 14.05           H
ATOM   2897 HG21 VAL A 193      -8.845   6.669  10.417  1.00 15.46           H
ATOM   2898 HG22 VAL A 193      -9.315   6.663   8.899  1.00 15.46           H
ATOM   2899 HG23 VAL A 193      -9.179   8.038   9.683  1.00 15.46           H
ATOM   2900  N   LEU A 194     -13.917   6.733   8.698  1.00 10.53           N
ANISOU 2900  N   LEU A 194     1719   1179   1101      9    104    262       N
ATOM   2901  CA  LEU A 194     -15.293   6.316   8.922  1.00 10.01           C
ANISOU 2901  CA  LEU A 194     1554   1166   1083   -176     47    198       C
ATOM   2902  C   LEU A 194     -15.310   4.834   9.249  1.00  9.99           C
ANISOU 2902  C   LEU A 194     1512   1227   1056    -43    -31    111       C
ATOM   2903  O   LEU A 194     -14.988   3.995   8.403  1.00 11.44           O
ANISOU 2903  O   LEU A 194     2080   1368    898    -84    251    153       O
ATOM   2904  CB  LEU A 194     -16.126   6.586   7.679  1.00 11.40           C
ANISOU 2904  CB  LEU A 194     1709   1347   1275     90   -140    148       C
ATOM   2905  CG  LEU A 194     -17.591   6.173   7.748  1.00 12.92           C
ANISOU 2905  CG  LEU A 194     1694   1763   1452     79   -147    112       C
ATOM   2906  CD1 LEU A 194     -18.302   6.858   8.880  1.00 14.87           C
ANISOU 2906  CD1 LEU A 194     1831   2047   1773    113    -29    -80       C
ATOM   2907  CD2 LEU A 194     -18.272   6.463   6.427  1.00 14.91           C
ANISOU 2907  CD2 LEU A 194     1946   1996   1722    231   -466     97       C
ATOM   2908  H   LEU A 194     -13.597   6.460   7.948  1.00 12.63           H
ATOM   2909  HA  LEU A 194     -15.658   6.802   9.678  1.00 12.01           H
ATOM   2910  HB2 LEU A 194     -16.106   7.540   7.504  1.00 13.68           H
ATOM   2911  HB3 LEU A 194     -15.728   6.105   6.938  1.00 13.68           H
ATOM   2912  HG  LEU A 194     -17.641   5.219   7.919  1.00 15.50           H
ATOM   2913 HD11 LEU A 194     -19.259   6.815   8.724  1.00 17.85           H
ATOM   2914 HD12 LEU A 194     -18.082   6.409   9.710  1.00 17.85           H
ATOM   2915 HD13 LEU A 194     -18.015   7.784   8.919  1.00 17.85           H
ATOM   2916 HD21 LEU A 194     -19.177   6.115   6.455  1.00 17.88           H
ATOM   2917 HD22 LEU A 194     -18.292   7.423   6.285  1.00 17.88           H
ATOM   2918 HD23 LEU A 194     -17.774   6.034   5.714  1.00 17.88           H
ATOM   2919  N   TYR A 195     -15.696   4.510  10.465  1.00  9.51           N
ANISOU 2919  N   TYR A 195     1537   1231    846    -70     39    144       N
ATOM   2920  CA  TYR A 195     -15.882   3.134  10.890  1.00  9.53           C
ANISOU 2920  CA  TYR A 195     1575   1177    870    -48     74    233       C
ATOM   2921  C   TYR A 195     -17.366   2.827  10.752  1.00  9.47           C
ANISOU 2921  C   TYR A 195     1602   1106    889    -75    226      2       C
ATOM   2922  O   TYR A 195     -18.193   3.328  11.523  1.00  9.63           O
ANISOU 2922  O   TYR A 195     1598   1091    970    -93     70     59       O
ATOM   2923  CB  TYR A 195     -15.413   3.008  12.326  1.00 10.00           C
ANISOU 2923  CB  TYR A 195     1622   1236    942   -131    -18    159       C
ATOM   2924  CG  TYR A 195     -15.643   1.668  12.963  1.00  8.71           C
ANISOU 2924  CG  TYR A 195     1307   1121    883     14    -16    180       C
ATOM   2925  CD1 TYR A 195     -14.764   0.625  12.763  1.00  9.17           C
ANISOU 2925  CD1 TYR A 195     1409   1141    932   -167     13    222       C
ATOM   2926  CD2 TYR A 195     -16.732   1.453  13.779  1.00  9.84           C
ANISOU 2926  CD2 TYR A 195     1575   1110   1053     -9    -44    100       C
ATOM   2927  CE1 TYR A 195     -14.949  -0.592  13.376  1.00  9.96           C
ANISOU 2927  CE1 TYR A 195     1389   1181   1215     67    119    229       C
ATOM   2928  CE2 TYR A 195     -16.938   0.242  14.393  1.00  8.97           C
ANISOU 2928  CE2 TYR A 195     1387   1158    865     30    -19     55       C
ATOM   2929  CZ  TYR A 195     -16.041  -0.777  14.195  1.00  9.46           C
ANISOU 2929  CZ  TYR A 195     1514   1146    933     76    -39    259       C
ATOM   2930  OH  TYR A 195     -16.211  -1.984  14.816  1.00 10.26           O
ANISOU 2930  OH  TYR A 195     1483   1204   1212     43     97    219       O
ATOM   2931  H   TYR A 195     -15.863   5.085  11.082  1.00 11.41           H
ATOM   2932  HA  TYR A 195     -15.387   2.508  10.339  1.00 11.44           H
ATOM   2933  HB2 TYR A 195     -14.459   3.180  12.352  1.00 12.00           H
ATOM   2934  HB3 TYR A 195     -15.883   3.667  12.860  1.00 12.00           H
ATOM   2935  HD1 TYR A 195     -14.031   0.746  12.203  1.00 11.00           H
ATOM   2936  HD2 TYR A 195     -17.341   2.142  13.917  1.00 11.81           H
ATOM   2937  HE1 TYR A 195     -14.343  -1.283  13.239  1.00 11.95           H
ATOM   2938  HE2 TYR A 195     -17.680   0.113  14.938  1.00 10.77           H
ATOM   2939  HH  TYR A 195     -16.921  -1.978  15.266  1.00 12.31           H
ATOM   2940  N   GLY A 196     -17.704   2.019   9.759  1.00  9.80           N
ANISOU 2940  N   GLY A 196     1629   1277    817    -66    -15    -85       N
ATOM   2941  CA  GLY A 196     -19.100   1.761   9.488  1.00  9.56           C
ANISOU 2941  CA  GLY A 196     1323   1273   1037    -51   -119     -9       C
ATOM   2942  C   GLY A 196     -19.709   0.660  10.306  1.00  9.46           C
ANISOU 2942  C   GLY A 196     1535   1350    710   -255   -137   -112       C
ATOM   2943  O   GLY A 196     -20.935   0.526  10.334  1.00 10.27           O
ANISOU 2943  O   GLY A 196     1455   1589    861   -167   -130    -65       O
ATOM   2944  H   GLY A 196     -17.149   1.616   9.240  1.00 11.76           H
ATOM   2945  HA2 GLY A 196     -19.605   2.572   9.661  1.00 11.47           H
ATOM   2946  HA3 GLY A 196     -19.196   1.523   8.552  1.00 11.47           H
ATOM   2947  N   GLY A 197     -18.885  -0.145  10.968  1.00 10.58           N
ANISOU 2947  N   GLY A 197     1781   1324    916   -134   -330    154       N
ATOM   2948  CA  GLY A 197     -19.405  -1.306  11.652  1.00 10.63           C
ANISOU 2948  CA  GLY A 197     1666   1344   1031     18   -211     28       C
ATOM   2949  C   GLY A 197     -20.147  -2.200  10.678  1.00  9.56           C
ANISOU 2949  C   GLY A 197     1555   1295    783    -18   -139     80       C
ATOM   2950  O   GLY A 197     -19.923  -2.158   9.473  1.00 10.09           O
ANISOU 2950  O   GLY A 197     1397   1467    969    -98   -125     57       O
ATOM   2951  H   GLY A 197     -18.034  -0.038  11.031  1.00 12.70           H
ATOM   2952  HA2 GLY A 197     -18.676  -1.808  12.048  1.00 12.76           H
ATOM   2953  HA3 GLY A 197     -20.016  -1.029  12.353  1.00 12.76           H
ATOM   2954  N   CYS A 198     -21.073  -2.997  11.199  1.00  9.46           N
ANISOU 2954  N   CYS A 198     1650   1169    777   -121    -58    -15       N
ATOM   2955  CA  CYS A 198     -21.684  -4.028  10.364  1.00 10.36           C
ANISOU 2955  CA  CYS A 198     1659   1255   1021    -53   -205   -117       C
ATOM   2956  C   CYS A 198     -22.726  -3.502   9.391  1.00  9.41           C
ANISOU 2956  C   CYS A 198     1577   1244    754   -134    -86    -33       C
ATOM   2957  O   CYS A 198     -23.155  -4.259   8.517  1.00 10.26           O
ANISOU 2957  O   CYS A 198     1753   1301    844   -226   -178    -40       O
ATOM   2958  CB  CYS A 198     -22.170  -5.196  11.207  1.00 10.44           C
ANISOU 2958  CB  CYS A 198     1468   1297   1200    -67   -278     75       C
ATOM   2959  SG  CYS A 198     -20.810  -5.845  12.194  1.00 10.23           S
ANISOU 2959  SG  CYS A 198     1582   1296   1009    -34    -38     50       S
ATOM   2960  H   CYS A 198     -21.357  -2.964  12.010  1.00 11.36           H
ATOM   2961  HA  CYS A 198     -21.001  -4.412   9.793  1.00 12.43           H
ATOM   2962  HB2 CYS A 198     -22.875  -4.898  11.803  1.00 12.52           H
ATOM   2963  HB3 CYS A 198     -22.501  -5.901  10.628  1.00 12.52           H
ATOM   2964  N   ALA A 199     -23.069  -2.216   9.463  1.00  9.53           N
ANISOU 2964  N   ALA A 199     1625   1250    747   -154   -217    -32       N
ATOM   2965  CA  ALA A 199     -23.856  -1.566   8.425  1.00 10.10           C
ANISOU 2965  CA  ALA A 199     1595   1427    814    -65   -113     84       C
ATOM   2966  C   ALA A 199     -23.089  -1.377   7.127  1.00  9.91           C
ANISOU 2966  C   ALA A 199     1634   1472    659     -4   -168     56       C
ATOM   2967  O   ALA A 199     -23.711  -1.011   6.121  1.00 10.56           O
ANISOU 2967  O   ALA A 199     1663   1514    834    -76   -235     89       O
ATOM   2968  CB  ALA A 199     -24.313  -0.205   8.939  1.00 10.54           C
ANISOU 2968  CB  ALA A 199     1580   1508    918     14   -212    116       C
ATOM   2969  H   ALA A 199     -22.855  -1.694  10.112  1.00 11.44           H
ATOM   2970  HA  ALA A 199     -24.632  -2.113   8.228  1.00 12.11           H
ATOM   2971  HB1 ALA A 199     -24.795   0.254   8.233  1.00 12.65           H
ATOM   2972  HB2 ALA A 199     -24.894  -0.335   9.705  1.00 12.65           H
ATOM   2973  HB3 ALA A 199     -23.535   0.313   9.198  1.00 12.65           H
ATOM   2974  N   VAL A 200     -21.777  -1.604   7.124  1.00  9.55           N
ANISOU 2974  N   VAL A 200     1610   1458    560    -45   -111     87       N
ATOM   2975  CA  VAL A 200     -20.948  -1.421   5.937  1.00 10.35           C
ANISOU 2975  CA  VAL A 200     1619   1382    933    -74     63    175       C
ATOM   2976  C   VAL A 200     -20.197  -2.714   5.664  1.00 10.10           C
ANISOU 2976  C   VAL A 200     1785   1414    639   -169    -16    103       C
ATOM   2977  O   VAL A 200     -19.581  -3.285   6.578  1.00 10.63           O
ANISOU 2977  O   VAL A 200     1935   1453    653   -142     37    100       O
ATOM   2978  CB  VAL A 200     -19.960  -0.248   6.088  1.00 10.57           C
ANISOU 2978  CB  VAL A 200     1569   1472    977   -162    -24    184       C
ATOM   2979  CG1 VAL A 200     -19.045  -0.149   4.881  1.00 11.66           C
ANISOU 2979  CG1 VAL A 200     1716   1537   1175   -290     94    206       C
ATOM   2980  CG2 VAL A 200     -20.723   1.041   6.313  1.00 11.21           C
ANISOU 2980  CG2 VAL A 200     1759   1503    997   -119    -89    134       C
ATOM   2981  H   VAL A 200     -21.336  -1.869   7.814  1.00 11.46           H
ATOM   2982  HA  VAL A 200     -21.525  -1.235   5.180  1.00 12.42           H
ATOM   2983  HB  VAL A 200     -19.395  -0.403   6.861  1.00 12.69           H
ATOM   2984 HG11 VAL A 200     -18.543   0.680   4.931  1.00 13.99           H
ATOM   2985 HG12 VAL A 200     -18.437  -0.904   4.883  1.00 13.99           H
ATOM   2986 HG13 VAL A 200     -19.584  -0.160   4.074  1.00 13.99           H
ATOM   2987 HG21 VAL A 200     -20.095   1.779   6.337  1.00 13.45           H
ATOM   2988 HG22 VAL A 200     -21.353   1.166   5.586  1.00 13.45           H
ATOM   2989 HG23 VAL A 200     -21.198   0.983   7.156  1.00 13.45           H
ATOM   2990  N   HIS A 201     -20.259  -3.165   4.414  1.00 10.71           N
ANISOU 2990  N   HIS A 201     1805   1455    809   -134     47     24       N
ATOM   2991  C   HIS A 201     -18.306  -4.034   3.198  1.00 11.13           C
ANISOU 2991  C   HIS A 201     1904   1370    954    106      6     84       C
ATOM   2992  O   HIS A 201     -18.157  -2.957   2.615  1.00 12.69           O
ANISOU 2992  O   HIS A 201     2030   1519   1272     38    130     56       O
ATOM   2993  CA AHIS A 201     -19.590  -4.373   3.951  0.48 12.01           C
ANISOU 2993  CA AHIS A 201     2017   1538   1007    -33     57   -103       C
ATOM   2994  CB AHIS A 201     -20.507  -5.186   3.020  0.48 13.91           C
ANISOU 2994  CB AHIS A 201     2369   1718   1198   -153     60   -343       C
ATOM   2995  CG AHIS A 201     -21.769  -5.657   3.674  0.48 16.36           C
ANISOU 2995  CG AHIS A 201     2619   2075   1520   -291    -99   -515       C
ATOM   2996  ND1AHIS A 201     -23.018  -5.478   3.115  0.48 18.18           N
ANISOU 2996  ND1AHIS A 201     2854   2266   1787   -536     71   -472       N
ATOM   2997  CD2AHIS A 201     -21.972  -6.306   4.843  0.48 17.68           C
ANISOU 2997  CD2AHIS A 201     2824   2177   1715   -451   -243   -396       C
ATOM   2998  CE1AHIS A 201     -23.934  -5.985   3.920  0.48 17.39           C
ANISOU 2998  CE1AHIS A 201     2853   2270   1483   -613    104   -547       C
ATOM   2999  NE2AHIS A 201     -23.325  -6.490   4.978  0.48 17.59           N
ANISOU 2999  NE2AHIS A 201     2771   2221   1693   -521     18   -524       N
ATOM   3000  H  AHIS A 201     -20.701  -2.770   3.790  0.48 12.85           H
ATOM   3001  HA AHIS A 201     -19.366  -4.913   4.726  0.48 14.41           H
ATOM   3002  HB2AHIS A 201     -20.755  -4.630   2.265  0.48 16.69           H
ATOM   3003  HB3AHIS A 201     -20.023  -5.968   2.712  0.48 16.69           H
ATOM   3004  HD2AHIS A 201     -21.316  -6.576   5.445  0.48 21.21           H
ATOM   3005  HE1AHIS A 201     -24.852  -5.987   3.768  0.48 20.86           H
ATOM   3006  HE2AHIS A 201     -23.713  -6.872   5.643  0.48 21.11           H
ATOM   3007  CA BHIS A 201     -19.583  -4.366   3.958  0.52 11.96           C
ANISOU 3007  CA BHIS A 201     2029   1458   1058    -15    124    -42       C
ATOM   3008  CB BHIS A 201     -20.509  -5.158   3.034  0.52 13.70           C
ANISOU 3008  CB BHIS A 201     2376   1469   1360   -111    240   -151       C
ATOM   3009  CG BHIS A 201     -21.496  -6.019   3.754  0.52 16.05           C
ANISOU 3009  CG BHIS A 201     2584   1683   1832   -209    175   -162       C
ATOM   3010  ND1BHIS A 201     -22.075  -5.659   4.952  0.52 16.43           N
ANISOU 3010  ND1BHIS A 201     2517   1669   2059   -315    129     26       N
ATOM   3011  CD2BHIS A 201     -22.001  -7.234   3.441  0.52 17.94           C
ANISOU 3011  CD2BHIS A 201     2826   1806   2184   -422    160   -191       C
ATOM   3012  CE1BHIS A 201     -22.894  -6.618   5.345  0.52 16.42           C
ANISOU 3012  CE1BHIS A 201     2304   1801   2132   -646     75   -297       C
ATOM   3013  NE2BHIS A 201     -22.864  -7.586   4.448  0.52 19.02           N
ANISOU 3013  NE2BHIS A 201     2782   1941   2503   -558    226   -159       N
ATOM   3014  H  BHIS A 201     -20.704  -2.774   3.790  0.52 12.85           H
ATOM   3015  HA BHIS A 201     -19.343  -4.902   4.730  0.52 14.35           H
ATOM   3016  HB2BHIS A 201     -21.008  -4.533   2.486  0.52 16.44           H
ATOM   3017  HB3BHIS A 201     -19.968  -5.735   2.473  0.52 16.44           H
ATOM   3018  HD1BHIS A 201     -21.926  -4.926   5.376  0.52 19.72           H
ATOM   3019  HD2BHIS A 201     -21.800  -7.738   2.685  0.52 21.52           H
ATOM   3020  HE1BHIS A 201     -23.405  -6.612   6.123  0.52 19.70           H
ATOM   3021  N   GLU A 202     -17.381  -4.996   3.201  1.00 11.54           N
ANISOU 3021  N   GLU A 202     2023   1509    853    240     59     91       N
ATOM   3022  CA  GLU A 202     -16.147  -4.881   2.440  1.00 11.81           C
ANISOU 3022  CA  GLU A 202     2000   1704    784    249     86     32       C
ATOM   3023  C   GLU A 202     -16.435  -5.050   0.948  1.00 12.78           C
ANISOU 3023  C   GLU A 202     2088   1894    874    102    -31     -5       C
ATOM   3024  O   GLU A 202     -17.450  -5.621   0.537  1.00 12.63           O
ANISOU 3024  O   GLU A 202     2048   1854    897     40   -114    131       O
ATOM   3025  CB  GLU A 202     -15.120  -5.905   2.929  1.00 11.80           C
ANISOU 3025  CB  GLU A 202     1921   1667    896    242    -89   -159       C
ATOM   3026  CG  GLU A 202     -15.420  -7.332   2.537  1.00 12.26           C
ANISOU 3026  CG  GLU A 202     2048   1785    825    137    -45   -108       C
ATOM   3027  CD  GLU A 202     -14.306  -8.295   2.900  1.00 12.48           C
ANISOU 3027  CD  GLU A 202     2222   1771    751    119   -110     69       C
ATOM   3028  OE1 GLU A 202     -13.124  -7.933   2.753  1.00 12.83           O
ANISOU 3028  OE1 GLU A 202     2233   1758    884    195   -108    -89       O
ATOM   3029  OE2 GLU A 202     -14.624  -9.408   3.382  1.00 14.87           O
ANISOU 3029  OE2 GLU A 202     2694   1675   1282    169   -317     69       O
ATOM   3030  H   GLU A 202     -17.449  -5.732   3.641  1.00 13.85           H
ATOM   3031  HA  GLU A 202     -15.755  -4.002   2.566  1.00 14.17           H
ATOM   3032  HB2 GLU A 202     -14.254  -5.676   2.557  1.00 14.16           H
ATOM   3033  HB3 GLU A 202     -15.085  -5.869   3.898  1.00 14.16           H
ATOM   3034  HG2 GLU A 202     -16.225  -7.621   2.995  1.00 14.71           H
ATOM   3035  HG3 GLU A 202     -15.551  -7.374   1.577  1.00 14.71           H
ATOM   3036  N   LEU A 203     -15.506  -4.554   0.134  1.00 13.01           N
ANISOU 3036  N   LEU A 203     2036   1993    914    152    -92     86       N
ATOM   3037  CA  LEU A 203     -15.718  -4.530  -1.314  1.00 14.28           C
ANISOU 3037  CA  LEU A 203     2284   2312    829     73   -108     89       C
ATOM   3038  C   LEU A 203     -15.848  -5.917  -1.922  1.00 15.16           C
ANISOU 3038  C   LEU A 203     2439   2502    820    308   -252   -140       C
ATOM   3039  O   LEU A 203     -16.503  -6.072  -2.958  1.00 15.92           O
ANISOU 3039  O   LEU A 203     2469   2668    913     30   -190    -36       O
ATOM   3040  CB  LEU A 203     -14.542  -3.829  -1.972  1.00 16.05           C
ANISOU 3040  CB  LEU A 203     2524   2477   1095   -147     73    279       C
ATOM   3041  CG  LEU A 203     -14.554  -2.326  -1.791  1.00 16.20           C
ANISOU 3041  CG  LEU A 203     2325   2472   1360   -141     30   -155       C
ATOM   3042  CD1 LEU A 203     -13.338  -1.728  -2.444  1.00 18.03           C
ANISOU 3042  CD1 LEU A 203     2423   2478   1949   -273    391    -97       C
ATOM   3043  CD2 LEU A 203     -15.825  -1.713  -2.381  1.00 17.38           C
ANISOU 3043  CD2 LEU A 203     2409   2478   1716    -44    -84     87       C
ATOM   3044  H   LEU A 203     -14.752  -4.228   0.390  1.00 15.61           H
ATOM   3045  HA  LEU A 203     -16.543  -4.051  -1.485  1.00 17.13           H
ATOM   3046  HB2 LEU A 203     -13.720  -4.168  -1.585  1.00 19.25           H
ATOM   3047  HB3 LEU A 203     -14.562  -4.014  -2.924  1.00 19.25           H
ATOM   3048  HG  LEU A 203     -14.539  -2.121  -0.844  1.00 19.44           H
ATOM   3049 HD11 LEU A 203     -13.326  -0.773  -2.275  1.00 21.63           H
ATOM   3050 HD12 LEU A 203     -12.543  -2.139  -2.069  1.00 21.63           H
ATOM   3051 HD13 LEU A 203     -13.377  -1.894  -3.399  1.00 21.63           H
ATOM   3052 HD21 LEU A 203     -15.691  -0.759  -2.495  1.00 20.85           H
ATOM   3053 HD22 LEU A 203     -16.007  -2.126  -3.239  1.00 20.85           H
ATOM   3054 HD23 LEU A 203     -16.564  -1.872  -1.773  1.00 20.85           H
ATOM   3055  N   SER A 204     -15.175  -6.917  -1.359  1.00 16.54           N
ANISOU 3055  N   SER A 204     2846   2467    971    559   -399   -373       N
ATOM   3056  CA  SER A 204     -15.263  -8.262  -1.916  1.00 18.43           C
ANISOU 3056  CA  SER A 204     3235   2538   1230    655   -522   -446       C
ATOM   3057  C   SER A 204     -16.556  -8.970  -1.539  1.00 18.80           C
ANISOU 3057  C   SER A 204     3456   2333   1354    206   -700   -282       C
ATOM   3058  O   SER A 204     -16.823 -10.056  -2.062  1.00 20.94           O
ANISOU 3058  O   SER A 204     3838   2328   1792    455   -774   -398       O
ATOM   3059  CB  SER A 204     -14.064  -9.089  -1.449  1.00 20.04           C
ANISOU 3059  CB  SER A 204     3491   2692   1431    915   -534   -571       C
ATOM   3060  OG  SER A 204     -14.118  -9.308  -0.049  1.00 21.45           O
ANISOU 3060  OG  SER A 204     3647   2767   1735    999   -706   -496       O
ATOM   3061  H   SER A 204     -14.670  -6.843  -0.667  1.00 19.85           H
ATOM   3062  HA  SER A 204     -15.231  -8.209  -2.884  1.00 22.12           H
ATOM   3063  HB2 SER A 204     -14.075  -9.946  -1.903  1.00 24.05           H
ATOM   3064  HB3 SER A 204     -13.248  -8.610  -1.663  1.00 24.05           H
ATOM   3065  HG  SER A 204     -13.445  -9.746   0.199  1.00 25.74           H
ATOM   3066  N  ASER A 205     -17.370  -8.373  -0.668  0.63 18.49           N
ANISOU 3066  N  ASER A 205     3368   2293   1365    -95   -682   -154       N
ATOM   3067  CA ASER A 205     -18.587  -9.023  -0.200  0.63 19.45           C
ANISOU 3067  CA ASER A 205     3493   2318   1578   -310   -566    -99       C
ATOM   3068  C  ASER A 205     -19.530  -9.314  -1.360  0.63 20.16           C
ANISOU 3068  C  ASER A 205     3706   2332   1622   -332   -591    -21       C
ATOM   3069  O  ASER A 205     -19.732  -8.479  -2.246  0.63 20.10           O
ANISOU 3069  O  ASER A 205     3495   2304   1837   -221   -354     81       O
ATOM   3070  CB ASER A 205     -19.293  -8.116   0.812  0.63 21.19           C
ANISOU 3070  CB ASER A 205     3524   2442   2084   -550    -75    -81       C
ATOM   3071  OG ASER A 205     -20.597  -8.582   1.114  0.63 24.09           O
ANISOU 3071  OG ASER A 205     3823   2647   2683   -526    -22   -236       O
ATOM   3072  H  ASER A 205     -17.239  -7.592  -0.334  0.63 22.19           H
ATOM   3073  HA ASER A 205     -18.358  -9.864   0.225  0.63 23.33           H
ATOM   3074  HB2ASER A 205     -18.771  -8.096   1.629  0.63 25.42           H
ATOM   3075  HB3ASER A 205     -19.359  -7.223   0.438  0.63 25.42           H
ATOM   3076  HG ASER A 205     -20.557  -9.348   1.455  0.63 28.90           H
ATOM   3077  N  BSER A 205     -17.365  -8.385  -0.660  0.37 18.63           N
ANISOU 3077  N  BSER A 205     3381   2334   1366    -14   -711   -130       N
ATOM   3078  CA BSER A 205     -18.560  -9.067  -0.191  0.37 19.14           C
ANISOU 3078  CA BSER A 205     3453   2355   1465   -199   -672    -41       C
ATOM   3079  C  BSER A 205     -19.519  -9.323  -1.346  0.37 20.32           C
ANISOU 3079  C  BSER A 205     3714   2379   1629   -291   -642    -13       C
ATOM   3080  O  BSER A 205     -19.719  -8.471  -2.216  0.37 20.41           O
ANISOU 3080  O  BSER A 205     3573   2377   1804   -217   -450     76       O
ATOM   3081  CB BSER A 205     -19.261  -8.216   0.861  0.37 19.40           C
ANISOU 3081  CB BSER A 205     3384   2404   1583   -317   -492    -12       C
ATOM   3082  OG BSER A 205     -19.643  -6.974   0.305  0.37 19.57           O
ANISOU 3082  OG BSER A 205     3449   2441   1547   -314   -664    -96       O
ATOM   3083  H  BSER A 205     -17.243  -7.602  -0.325  0.37 22.36           H
ATOM   3084  HA BSER A 205     -18.309  -9.917   0.202  0.37 22.97           H
ATOM   3085  HB2BSER A 205     -20.053  -8.683   1.173  0.37 23.28           H
ATOM   3086  HB3BSER A 205     -18.655  -8.061   1.602  0.37 23.28           H
ATOM   3087  HG BSER A 205     -18.962  -6.548   0.059  0.37 23.49           H
ATOM   3088  N   THR A 206     -20.121 -10.510  -1.333  1.00 21.90           N
ANISOU 3088  N   THR A 206     4152   2412   1756   -474   -786   -152       N
ATOM   3089  CA  THR A 206     -21.093 -10.929  -2.330  1.00 26.10           C
ANISOU 3089  CA  THR A 206     4908   2769   2239   -838   -671   -406       C
ATOM   3090  C   THR A 206     -22.463 -11.162  -1.715  1.00 28.03           C
ANISOU 3090  C   THR A 206     5160   3196   2295  -1231   -817   -487       C
ATOM   3091  O   THR A 206     -23.411 -11.498  -2.437  1.00 30.46           O
ANISOU 3091  O   THR A 206     5372   3550   2652  -1301   -897   -499       O
ATOM   3092  CB  THR A 206     -20.633 -12.231  -2.995  1.00 28.79           C
ANISOU 3092  CB  THR A 206     5409   2655   2874   -789   -361   -450       C
ATOM   3093  OG1 THR A 206     -20.573 -13.275  -2.012  1.00 30.47           O
ANISOU 3093  OG1 THR A 206     5761   2620   3194   -582   -388   -279       O
ATOM   3094  CG2 THR A 206     -19.264 -12.063  -3.646  1.00 30.07           C
ANISOU 3094  CG2 THR A 206     5633   2696   3096   -741   -118   -583       C
ATOM   3095  HA  THR A 206     -21.162 -10.247  -3.015  1.00 31.32           H
ATOM   3096  HB  THR A 206     -21.263 -12.475  -3.691  1.00 34.55           H
ATOM   3097  HG1 THR A 206     -20.361 -14.001  -2.376  1.00 36.56           H
ATOM   3098 HG21 THR A 206     -19.015 -12.878  -4.109  1.00 36.08           H
ATOM   3099 HG22 THR A 206     -19.288 -11.333  -4.285  1.00 36.08           H
ATOM   3100 HG23 THR A 206     -18.597 -11.868  -2.970  1.00 36.08           H
ATOM   3101  H  ATHR A 206     -19.968 -11.106  -0.732  0.63 26.28           H
ATOM   3102  H  BTHR A 206     -19.975 -11.110  -0.734  0.37 26.28           H
ATOM   3103  N   SER A 207     -22.589 -11.036  -0.401  1.00 28.84           N
ANISOU 3103  N   SER A 207     5264   3274   2422  -1325   -524   -345       N
ATOM   3104  CA  SER A 207     -23.852 -11.254   0.277  1.00 29.39           C
ANISOU 3104  CA  SER A 207     5402   3326   2440  -1212   -524   -413       C
ATOM   3105  C   SER A 207     -23.964 -10.217   1.378  1.00 26.43           C
ANISOU 3105  C   SER A 207     4932   3168   1941  -1136   -968   -290       C
ATOM   3106  O   SER A 207     -22.985  -9.570   1.758  1.00 27.49           O
ANISOU 3106  O   SER A 207     4958   3305   2184   -970   -868   -158       O
ATOM   3107  CB  SER A 207     -23.948 -12.664   0.866  1.00 31.58           C
ANISOU 3107  CB  SER A 207     5812   3344   2842  -1141   -392   -589       C
ATOM   3108  OG  SER A 207     -23.477 -12.692   2.199  1.00 32.12           O
ANISOU 3108  OG  SER A 207     5966   3326   2914  -1072   -109   -628       O
ATOM   3109  H   SER A 207     -21.945 -10.820   0.126  1.00 34.61           H
ATOM   3110  HA  SER A 207     -24.589 -11.147  -0.345  1.00 35.27           H
ATOM   3111  HB2 SER A 207     -24.876 -12.947   0.854  1.00 37.89           H
ATOM   3112  HB3 SER A 207     -23.411 -13.267   0.329  1.00 37.89           H
ATOM   3113  HG  SER A 207     -23.547 -13.468   2.512  1.00 38.55           H
ATOM   3114  N   ALA A 208     -25.180 -10.052   1.868  1.00 25.07           N
ANISOU 3114  N   ALA A 208     4859   3004   1663   -993   -807    -48       N
ATOM   3115  CA  ALA A 208     -25.455  -9.107   2.933  1.00 23.98           C
ANISOU 3115  CA  ALA A 208     4387   2752   1971   -670   -910    121       C
ATOM   3116  C   ALA A 208     -25.063  -9.626   4.312  1.00 20.21           C
ANISOU 3116  C   ALA A 208     3811   2260   1607   -493   -970    175       C
ATOM   3117  O   ALA A 208     -25.430  -8.994   5.306  1.00 18.68           O
ANISOU 3117  O   ALA A 208     3320   2078   1698   -520   -853   -156       O
ATOM   3118  CB  ALA A 208     -26.934  -8.714   2.898  1.00 26.07           C
ANISOU 3118  CB  ALA A 208     4586   2978   2340   -453  -1028    389       C
ATOM   3119  H   ALA A 208     -25.872 -10.483   1.596  1.00 30.09           H
ATOM   3120  HA  ALA A 208     -24.935  -8.302   2.783  1.00 28.77           H
ATOM   3121  HB1 ALA A 208     -27.110  -8.080   3.611  1.00 31.28           H
ATOM   3122  HB2 ALA A 208     -27.133  -8.309   2.039  1.00 31.28           H
ATOM   3123  HB3 ALA A 208     -27.475  -9.510   3.022  1.00 31.28           H
ATOM   3124  N   GLY A 209     -24.324 -10.736   4.407  1.00 20.40           N
ANISOU 3124  N   GLY A 209     4040   2186   1524   -247   -738    -27       N
ATOM   3125  CA  GLY A 209     -23.870 -11.195   5.712  1.00 19.08           C
ANISOU 3125  CA  GLY A 209     3850   1953   1448   -392   -569     40       C
ATOM   3126  C   GLY A 209     -25.010 -11.747   6.552  1.00 19.11           C
ANISOU 3126  C   GLY A 209     3751   1926   1584   -541   -779    112       C
ATOM   3127  O   GLY A 209     -25.964 -12.350   6.048  1.00 19.95           O
ANISOU 3127  O   GLY A 209     3931   2023   1626   -732   -821   -174       O
ATOM   3128  H   GLY A 209     -24.079 -11.227   3.745  1.00 24.47           H
ATOM   3129  HA2 GLY A 209     -23.208 -11.895   5.595  1.00 22.90           H
ATOM   3130  HA3 GLY A 209     -23.466 -10.455   6.191  1.00 22.90           H
ATOM   3131  N   ASN A 210     -24.905 -11.535   7.863  1.00 17.84           N
ANISOU 3131  N   ASN A 210     3238   1914   1627   -438   -836    239       N
ATOM   3132  CA  ASN A 210     -25.952 -11.924   8.806  1.00 18.50           C
ANISOU 3132  CA  ASN A 210     3042   2074   1915   -666   -652    469       C
ATOM   3133  C   ASN A 210     -27.048 -10.871   8.780  1.00 17.50           C
ANISOU 3133  C   ASN A 210     2768   2072   1808   -671   -526    276       C
ATOM   3134  O   ASN A 210     -26.891  -9.784   9.347  1.00 17.13           O
ANISOU 3134  O   ASN A 210     2607   2147   1755   -667   -323    130       O
ATOM   3135  CB  ASN A 210     -25.385 -12.039  10.214  1.00 21.03           C
ANISOU 3135  CB  ASN A 210     3268   2484   2237   -798   -555    762       C
ATOM   3136  CG  ASN A 210     -26.454 -12.333  11.243  1.00 23.77           C
ANISOU 3136  CG  ASN A 210     3601   2911   2521   -748   -625    869       C
ATOM   3137  OD1 ASN A 210     -27.569 -12.715  10.896  1.00 23.09           O
ANISOU 3137  OD1 ASN A 210     3360   2875   2538  -1062   -672   1007       O
ATOM   3138  ND2 ASN A 210     -26.139 -12.097  12.517  1.00 26.30           N
ANISOU 3138  ND2 ASN A 210     3990   3089   2915   -641   -294    607       N
ATOM   3139  H   ASN A 210     -24.227 -11.161   8.237  1.00 21.41           H
ATOM   3140  HA  ASN A 210     -26.318 -12.779   8.530  1.00 22.20           H
ATOM   3141  HB2 ASN A 210     -24.737 -12.761  10.238  1.00 25.23           H
ATOM   3142  HB3 ASN A 210     -24.957 -11.202  10.454  1.00 25.23           H
ATOM   3143 HD21 ASN A 210     -25.360 -11.793  12.718  1.00 31.56           H
ATOM   3144 HD22 ASN A 210     -26.715 -12.248  13.138  1.00 31.56           H
ATOM   3145  N   VAL A 211     -28.170 -11.206   8.144  1.00 17.55           N
ANISOU 3145  N   VAL A 211     2823   2085   1760   -575   -673     73       N
ATOM   3146  CA  VAL A 211     -29.295 -10.292   7.985  1.00 19.07           C
ANISOU 3146  CA  VAL A 211     3066   2253   1927   -429   -786    -45       C
ATOM   3147  C   VAL A 211     -30.436 -10.612   8.943  1.00 18.72           C
ANISOU 3147  C   VAL A 211     2857   2234   2023   -586   -654    -38       C
ATOM   3148  O   VAL A 211     -31.542 -10.090   8.777  1.00 19.42           O
ANISOU 3148  O   VAL A 211     2878   2281   2219   -699   -603    -32       O
ATOM   3149  CB  VAL A 211     -29.788 -10.258   6.529  1.00 21.23           C
ANISOU 3149  CB  VAL A 211     3326   2455   2285   -365   -922    -60       C
ATOM   3150  CG1 VAL A 211     -28.700  -9.723   5.612  1.00 21.64           C
ANISOU 3150  CG1 VAL A 211     3488   2452   2283   -280   -592    188       C
ATOM   3151  CG2 VAL A 211     -30.238 -11.647   6.067  1.00 22.94           C
ANISOU 3151  CG2 VAL A 211     3572   2636   2508   -555  -1043   -325       C
ATOM   3152  H   VAL A 211     -28.305 -11.977   7.788  1.00 21.06           H
ATOM   3153  HA  VAL A 211     -28.983  -9.401   8.209  1.00 22.88           H
ATOM   3154  HB  VAL A 211     -30.554  -9.665   6.479  1.00 25.47           H
ATOM   3155 HG11 VAL A 211     -29.055  -9.643   4.713  1.00 25.97           H
ATOM   3156 HG12 VAL A 211     -28.415  -8.854   5.934  1.00 25.97           H
ATOM   3157 HG13 VAL A 211     -27.951 -10.340   5.618  1.00 25.97           H
ATOM   3158 HG21 VAL A 211     -30.567 -11.586   5.157  1.00 27.52           H
ATOM   3159 HG22 VAL A 211     -29.481 -12.253   6.105  1.00 27.52           H
ATOM   3160 HG23 VAL A 211     -30.943 -11.962   6.653  1.00 27.52           H
ATOM   3161  N   ALA A 212     -30.190 -11.443   9.955  1.00 19.46           N
ANISOU 3161  N   ALA A 212     2683   2391   2321   -760   -456    172       N
ATOM   3162  CA  ALA A 212     -31.289 -11.906  10.796  1.00 21.23           C
ANISOU 3162  CA  ALA A 212     2772   2494   2800   -831   -290    289       C
ATOM   3163  C   ALA A 212     -32.034 -10.737  11.427  1.00 20.14           C
ANISOU 3163  C   ALA A 212     2513   2516   2625   -902   -399    221       C
ATOM   3164  O   ALA A 212     -33.260 -10.783  11.580  1.00 20.83           O
ANISOU 3164  O   ALA A 212     2426   2527   2963   -931   -510     52       O
ATOM   3165  CB  ALA A 212     -30.764 -12.866  11.863  1.00 22.89           C
ANISOU 3165  CB  ALA A 212     3189   2549   2958   -811   -114    437       C
ATOM   3166  H   ALA A 212     -29.415 -11.747  10.170  1.00 23.35           H
ATOM   3167  HA  ALA A 212     -31.921 -12.395  10.246  1.00 25.47           H
ATOM   3168  HB1 ALA A 212     -31.506 -13.162  12.414  1.00 27.46           H
ATOM   3169  HB2 ALA A 212     -30.352 -13.628  11.427  1.00 27.46           H
ATOM   3170  HB3 ALA A 212     -30.110 -12.404  12.409  1.00 27.46           H
ATOM   3171  N   ASP A 213     -31.320  -9.669  11.773  1.00 17.96           N
ANISOU 3171  N   ASP A 213     2240   2480   2104   -783   -562    371       N
ATOM   3172  CA  ASP A 213     -31.902  -8.534  12.474  1.00 16.19           C
ANISOU 3172  CA  ASP A 213     1805   2562   1787   -641   -529    342       C
ATOM   3173  C   ASP A 213     -31.887  -7.266  11.637  1.00 15.02           C
ANISOU 3173  C   ASP A 213     1547   2453   1708   -542   -427    223       C
ATOM   3174  O   ASP A 213     -32.111  -6.175  12.171  1.00 16.50           O
ANISOU 3174  O   ASP A 213     1773   2542   1954   -475   -157    161       O
ATOM   3175  CB  ASP A 213     -31.175  -8.351  13.800  1.00 17.26           C
ANISOU 3175  CB  ASP A 213     1876   2794   1887   -653   -446    485       C
ATOM   3176  CG  ASP A 213     -31.328  -9.562  14.682  1.00 18.17           C
ANISOU 3176  CG  ASP A 213     2088   2893   1923   -919   -448    419       C
ATOM   3177  OD1 ASP A 213     -32.476 -10.014  14.843  1.00 21.37           O
ANISOU 3177  OD1 ASP A 213     2275   3374   2469   -687   -194    887       O
ATOM   3178  OD2 ASP A 213     -30.318 -10.097  15.177  1.00 15.96           O
ANISOU 3178  OD2 ASP A 213     2028   2538   1499   -863   -175    202       O
ATOM   3179  H   ASP A 213     -30.481  -9.580  11.609  1.00 21.55           H
ATOM   3180  HA  ASP A 213     -32.836  -8.709  12.669  1.00 19.43           H
ATOM   3181  HB2 ASP A 213     -30.229  -8.213  13.632  1.00 20.71           H
ATOM   3182  HB3 ASP A 213     -31.544  -7.585  14.267  1.00 20.71           H
ATOM   3183  N   ALA A 214     -31.704  -7.406  10.330  1.00 15.00           N
ANISOU 3183  N   ALA A 214     1746   2334   1619   -488   -473    152       N
ATOM   3184  CA  ALA A 214     -31.540  -6.275   9.433  1.00 14.51           C
ANISOU 3184  CA  ALA A 214     1829   2212   1473   -571   -428     96       C
ATOM   3185  C   ALA A 214     -32.881  -5.735   8.962  1.00 15.44           C
ANISOU 3185  C   ALA A 214     1715   2330   1821   -635   -579    243       C
ATOM   3186  O   ALA A 214     -33.915  -6.406   9.015  1.00 17.63           O
ANISOU 3186  O   ALA A 214     1852   2536   2310   -720   -604    384       O
ATOM   3187  CB  ALA A 214     -30.741  -6.681   8.195  1.00 15.62           C
ANISOU 3187  CB  ALA A 214     2231   2213   1489   -530   -575   -130       C
ATOM   3188  H   ALA A 214     -31.670  -8.166   9.930  1.00 18.00           H
ATOM   3189  HA  ALA A 214     -31.069  -5.579   9.918  1.00 17.41           H
ATOM   3190  HB1 ALA A 214     -30.662  -5.916   7.605  1.00 18.74           H
ATOM   3191  HB2 ALA A 214     -29.860  -6.978   8.471  1.00 18.74           H
ATOM   3192  HB3 ALA A 214     -31.206  -7.402   7.742  1.00 18.74           H
ATOM   3193  N   ASP A 215     -32.841  -4.510   8.453  1.00 15.60           N
ANISOU 3193  N   ASP A 215     1673   2401   1852   -479   -636    365       N
ATOM   3194  CA  ASP A 215     -33.952  -3.912   7.717  1.00 16.30           C
ANISOU 3194  CA  ASP A 215     1736   2584   1874   -533   -601    338       C
ATOM   3195  C   ASP A 215     -33.445  -3.660   6.297  1.00 16.23           C
ANISOU 3195  C   ASP A 215     1984   2438   1746   -506   -628    369       C
ATOM   3196  O   ASP A 215     -32.843  -2.620   6.025  1.00 15.27           O
ANISOU 3196  O   ASP A 215     1812   2335   1654   -377   -575    343       O
ATOM   3197  CB  ASP A 215     -34.386  -2.637   8.388  1.00 17.46           C
ANISOU 3197  CB  ASP A 215     1672   2952   2009   -392   -284    418       C
ATOM   3198  CG  ASP A 215     -35.626  -2.047   7.764  1.00 19.04           C
ANISOU 3198  CG  ASP A 215     1806   3278   2149   -378    -52    627       C
ATOM   3199  OD1 ASP A 215     -35.865  -2.291   6.558  1.00 19.08           O
ANISOU 3199  OD1 ASP A 215     1709   3390   2149   -366   -392    677       O
ATOM   3200  OD2 ASP A 215     -36.371  -1.358   8.487  1.00 21.40           O
ANISOU 3200  OD2 ASP A 215     2122   3457   2552   -226    142    784       O
ATOM   3201  H   ASP A 215     -32.160  -3.989   8.522  1.00 18.71           H
ATOM   3202  HA  ASP A 215     -34.710  -4.518   7.681  1.00 19.56           H
ATOM   3203  HB2 ASP A 215     -34.577  -2.819   9.322  1.00 20.95           H
ATOM   3204  HB3 ASP A 215     -33.673  -1.983   8.317  1.00 20.95           H
ATOM   3205  N   LEU A 216     -33.670  -4.625   5.395  1.00 17.47           N
ANISOU 3205  N   LEU A 216     2307   2511   1819   -823   -727    181       N
ATOM   3206  CA  LEU A 216     -33.120  -4.501   4.047  1.00 18.03           C
ANISOU 3206  CA  LEU A 216     2629   2436   1784   -867   -654     87       C
ATOM   3207  C   LEU A 216     -33.730  -3.340   3.274  1.00 17.94           C
ANISOU 3207  C   LEU A 216     2327   2570   1921   -604   -719      5       C
ATOM   3208  O   LEU A 216     -33.060  -2.750   2.416  1.00 19.03           O
ANISOU 3208  O   LEU A 216     2582   2623   2026   -350   -480    191       O
ATOM   3209  CB  LEU A 216     -33.258  -5.805   3.259  1.00 20.87           C
ANISOU 3209  CB  LEU A 216     3482   2394   2054   -847   -532     19       C
ATOM   3210  CG  LEU A 216     -32.773  -7.059   3.980  1.00 23.70           C
ANISOU 3210  CG  LEU A 216     4086   2464   2456   -773   -607   -216       C
ATOM   3211  CD1 LEU A 216     -33.374  -8.293   3.349  1.00 25.63           C
ANISOU 3211  CD1 LEU A 216     4479   2535   2722   -776   -646   -241       C
ATOM   3212  CD2 LEU A 216     -31.262  -7.078   3.935  1.00 24.99           C
ANISOU 3212  CD2 LEU A 216     4275   2507   2715   -644   -436   -294       C
ATOM   3213  H   LEU A 216     -34.126  -5.340   5.538  1.00 20.96           H
ATOM   3214  HA  LEU A 216     -32.170  -4.327   4.139  1.00 21.63           H
ATOM   3215  HB2 LEU A 216     -34.195  -5.936   3.048  1.00 25.04           H
ATOM   3216  HB3 LEU A 216     -32.742  -5.724   2.441  1.00 25.04           H
ATOM   3217  HG  LEU A 216     -33.055  -7.059   4.908  1.00 28.44           H
ATOM   3218 HD11 LEU A 216     -33.054  -9.078   3.822  1.00 30.75           H
ATOM   3219 HD12 LEU A 216     -34.341  -8.241   3.410  1.00 30.75           H
ATOM   3220 HD13 LEU A 216     -33.103  -8.336   2.418  1.00 30.75           H
ATOM   3221 HD21 LEU A 216     -30.942  -7.860   4.411  1.00 29.99           H
ATOM   3222 HD22 LEU A 216     -30.975  -7.114   3.009  1.00 29.99           H
ATOM   3223 HD23 LEU A 216     -30.923  -6.273   4.356  1.00 29.99           H
ATOM   3224  N   ALA A 217     -34.991  -3.003   3.557  1.00 18.64           N
ANISOU 3224  N   ALA A 217     1985   2789   2309   -329   -977    -17       N
ATOM   3225  CA  ALA A 217     -35.639  -1.895   2.861  1.00 20.13           C
ANISOU 3225  CA  ALA A 217     2050   3102   2498   -231   -914    286       C
ATOM   3226  C   ALA A 217     -35.062  -0.550   3.283  1.00 18.65           C
ANISOU 3226  C   ALA A 217     2163   3021   1900   -178   -704    485       C
ATOM   3227  O   ALA A 217     -34.885   0.343   2.444  1.00 20.35           O
ANISOU 3227  O   ALA A 217     2797   3192   1741      6   -734    637       O
ATOM   3228  CB  ALA A 217     -37.146  -1.929   3.107  1.00 22.14           C
ANISOU 3228  CB  ALA A 217     2141   3288   2984   -247   -901    317       C
ATOM   3229  H   ALA A 217     -35.486  -3.395   4.141  1.00 22.37           H
ATOM   3230  HA  ALA A 217     -35.484  -2.000   1.909  1.00 24.16           H
ATOM   3231  HB1 ALA A 217     -37.559  -1.185   2.642  1.00 26.57           H
ATOM   3232  HB2 ALA A 217     -37.502  -2.767   2.773  1.00 26.57           H
ATOM   3233  HB3 ALA A 217     -37.312  -1.856   4.060  1.00 26.57           H
ATOM   3234  N   GLU A 218     -34.757  -0.378   4.574  1.00 16.60           N
ANISOU 3234  N   GLU A 218     1627   2964   1715   -179   -435    437       N
ATOM   3235  CA  GLU A 218     -34.200   0.887   5.042  1.00 15.53           C
ANISOU 3235  CA  GLU A 218     1529   2820   1552    126   -177    348       C
ATOM   3236  C   GLU A 218     -32.698   1.003   4.859  1.00 14.77           C
ANISOU 3236  C   GLU A 218     1635   2418   1560    -43   -346    156       C
ATOM   3237  O   GLU A 218     -32.178   2.128   4.807  1.00 14.54           O
ANISOU 3237  O   GLU A 218     1795   2244   1487   -140   -274     -9       O
ATOM   3238  CB  GLU A 218     -34.518   1.146   6.516  1.00 17.78           C
ANISOU 3238  CB  GLU A 218     1560   3275   1922    244     99    362       C
ATOM   3239  CG  GLU A 218     -35.944   1.414   6.808  1.00 23.19           C
ANISOU 3239  CG  GLU A 218     2524   3681   2605    366     46    349       C
ATOM   3240  CD  GLU A 218     -36.371   2.734   6.215  1.00 25.79           C
ANISOU 3240  CD  GLU A 218     2883   3907   3008    731   -178    466       C
ATOM   3241  OE1 GLU A 218     -35.524   3.669   6.119  1.00 25.76           O
ANISOU 3241  OE1 GLU A 218     2938   3775   3074   1348   -194    593       O
ATOM   3242  OE2 GLU A 218     -37.564   2.840   5.874  1.00 29.17           O
ANISOU 3242  OE2 GLU A 218     3429   4150   3506    688    -10    405       O
ATOM   3243  H   GLU A 218     -34.863  -0.971   5.187  1.00 19.92           H
ATOM   3244  HA  GLU A 218     -34.634   1.576   4.515  1.00 18.63           H
ATOM   3245  HB2 GLU A 218     -34.258   0.364   7.029  1.00 21.34           H
ATOM   3246  HB3 GLU A 218     -34.010   1.918   6.809  1.00 21.34           H
ATOM   3247  HG2 GLU A 218     -36.491   0.711   6.423  1.00 27.82           H
ATOM   3248  HG3 GLU A 218     -36.077   1.450   7.768  1.00 27.82           H
ATOM   3249  N   TRP A 219     -31.992  -0.123   4.770  1.00 13.79           N
ANISOU 3249  N   TRP A 219     1684   2240   1317    -61   -427    155       N
ATOM   3250  CA  TRP A 219     -30.531  -0.114   4.718  1.00 13.01           C
ANISOU 3250  CA  TRP A 219     1625   2093   1226     14   -399    -19       C
ATOM   3251  C   TRP A 219     -29.980   0.834   3.665  1.00 13.28           C
ANISOU 3251  C   TRP A 219     1834   2121   1089   -113   -428     97       C
ATOM   3252  O   TRP A 219     -29.116   1.656   4.014  1.00 13.02           O
ANISOU 3252  O   TRP A 219     1801   2069   1078   -156   -380     58       O
ATOM   3253  CB  TRP A 219     -30.057  -1.565   4.573  1.00 13.19           C
ANISOU 3253  CB  TRP A 219     1648   1920   1442    -94   -488    -97       C
ATOM   3254  CG  TRP A 219     -28.626  -1.846   4.906  1.00 12.83           C
ANISOU 3254  CG  TRP A 219     1765   1974   1134    -17   -337    -74       C
ATOM   3255  CD1 TRP A 219     -27.562  -0.989   4.863  1.00 11.96           C
ANISOU 3255  CD1 TRP A 219     1660   1849   1035    -99   -393   -138       C
ATOM   3256  CD2 TRP A 219     -28.109  -3.109   5.325  1.00 12.25           C
ANISOU 3256  CD2 TRP A 219     1871   1933    852     12   -329    -82       C
ATOM   3257  NE1 TRP A 219     -26.411  -1.648   5.244  1.00 11.57           N
ANISOU 3257  NE1 TRP A 219     1581   1835    979   -111   -330    -70       N
ATOM   3258  CE2 TRP A 219     -26.723  -2.955   5.525  1.00 11.61           C
ANISOU 3258  CE2 TRP A 219     1769   1851    792     29   -299   -120       C
ATOM   3259  CE3 TRP A 219     -28.689  -4.359   5.549  1.00 13.30           C
ANISOU 3259  CE3 TRP A 219     2053   1935   1067    -14   -219    -21       C
ATOM   3260  CZ2 TRP A 219     -25.910  -4.009   5.935  1.00 12.42           C
ANISOU 3260  CZ2 TRP A 219     1773   1990    956   -104   -176    -53       C
ATOM   3261  CZ3 TRP A 219     -27.885  -5.402   5.956  1.00 13.77           C
ANISOU 3261  CZ3 TRP A 219     2268   1957   1006    -27   -189     51       C
ATOM   3262  CH2 TRP A 219     -26.507  -5.224   6.138  1.00 13.38           C
ANISOU 3262  CH2 TRP A 219     1982   2025   1075     16   -282     -3       C
ATOM   3263  H   TRP A 219     -32.337  -0.910   4.738  1.00 16.55           H
ATOM   3264  HA  TRP A 219     -30.171   0.215   5.557  1.00 15.61           H
ATOM   3265  HB2 TRP A 219     -30.597  -2.117   5.159  1.00 15.82           H
ATOM   3266  HB3 TRP A 219     -30.189  -1.832   3.650  1.00 15.82           H
ATOM   3267  HD1 TRP A 219     -27.608  -0.094   4.614  1.00 14.35           H
ATOM   3268  HE1 TRP A 219     -25.628  -1.298   5.297  1.00 13.88           H
ATOM   3269  HE3 TRP A 219     -29.602  -4.486   5.426  1.00 15.96           H
ATOM   3270  HZ2 TRP A 219     -24.997  -3.892   6.066  1.00 14.90           H
ATOM   3271  HZ3 TRP A 219     -28.264  -6.237   6.113  1.00 16.52           H
ATOM   3272  HH2 TRP A 219     -25.986  -5.947   6.403  1.00 16.05           H
ATOM   3273  N   PRO A 220     -30.424   0.817   2.402  1.00 14.12           N
ANISOU 3273  N   PRO A 220     1892   2240   1232   -204   -502     34       N
ATOM   3274  C   PRO A 220     -30.083   3.223   1.827  1.00 14.70           C
ANISOU 3274  C   PRO A 220     2235   2267   1082   -139   -418    146       C
ATOM   3275  O   PRO A 220     -29.206   4.062   1.603  1.00 15.65           O
ANISOU 3275  O   PRO A 220     2447   2253   1248   -199   -317     36       O
ATOM   3276  CA APRO A 220     -29.861   1.775   1.434  0.54 14.69           C
ANISOU 3276  CA APRO A 220     2152   2228   1201   -198   -517     13       C
ATOM   3277  CB APRO A 220     -30.575   1.396   0.125  0.54 15.92           C
ANISOU 3277  CB APRO A 220     2423   2227   1398   -227   -496    -62       C
ATOM   3278  CG APRO A 220     -30.879  -0.076   0.309  0.54 16.49           C
ANISOU 3278  CG APRO A 220     2593   2286   1384    -83   -452    -93       C
ATOM   3279  CD APRO A 220     -31.352  -0.126   1.745  0.54 15.83           C
ANISOU 3279  CD APRO A 220     2397   2271   1348   -157   -422    -64       C
ATOM   3280  HA APRO A 220     -28.909   1.625   1.327  0.54 17.63           H
ATOM   3281  HB2APRO A 220     -31.388   1.915   0.022  0.54 19.10           H
ATOM   3282  HB3APRO A 220     -29.989   1.544  -0.634  0.54 19.10           H
ATOM   3283  HG2APRO A 220     -31.573  -0.362  -0.306  0.54 19.78           H
ATOM   3284  HG3APRO A 220     -30.079  -0.609   0.178  0.54 19.78           H
ATOM   3285  HD2APRO A 220     -32.271   0.175   1.822  0.54 19.00           H
ATOM   3286  HD3APRO A 220     -31.264  -1.019   2.113  0.54 19.00           H
ATOM   3287  CA BPRO A 220     -29.839   1.771   1.444  0.46 14.62           C
ANISOU 3287  CA BPRO A 220     2063   2256   1238   -185   -522     50       C
ATOM   3288  CB BPRO A 220     -30.478   1.382   0.101  0.46 15.69           C
ANISOU 3288  CB BPRO A 220     2148   2303   1509   -185   -503     34       C
ATOM   3289  CG BPRO A 220     -31.733   0.671   0.465  0.46 16.02           C
ANISOU 3289  CG BPRO A 220     2148   2381   1557    -46   -524     41       C
ATOM   3290  CD BPRO A 220     -31.454  -0.038   1.773  0.46 15.53           C
ANISOU 3290  CD BPRO A 220     2130   2326   1445   -133   -547     45       C
ATOM   3291  HA BPRO A 220     -28.883   1.626   1.366  0.46 17.55           H
ATOM   3292  HB2BPRO A 220     -30.669   2.180  -0.417  0.46 18.82           H
ATOM   3293  HB3BPRO A 220     -29.880   0.801  -0.393  0.46 18.82           H
ATOM   3294  HG2BPRO A 220     -32.452   1.313   0.571  0.46 19.22           H
ATOM   3295  HG3BPRO A 220     -31.957   0.032  -0.229  0.46 19.22           H
ATOM   3296  HD2BPRO A 220     -32.253  -0.078   2.322  0.46 18.64           H
ATOM   3297  HD3BPRO A 220     -31.113  -0.933   1.616  0.46 18.64           H
ATOM   3298  N   THR A 221     -31.236   3.543   2.422  1.00 14.57           N
ANISOU 3298  N   THR A 221     1863   2275   1396    -25   -491    140       N
ATOM   3299  CA  THR A 221     -31.484   4.916   2.856  1.00 14.35           C
ANISOU 3299  CA  THR A 221     1795   2346   1313     77   -490    203       C
ATOM   3300  C   THR A 221     -30.538   5.301   3.985  1.00 13.38           C
[truncated: 140,479 more chars]
