# Supplementary material for: Development of Water-Trapping Pyrrole-2-carboxylic Acids as Broad-Spectrum Metallo-β-lactamase Inhibitors
Source: J Med Chem. 2026 May 14;69(10):11961–84. doi: 10.1021/acs.jmedchem.5c03534 (PMC13224168; doi:10.1021/acs.jmedchem.5c03534)
Supplement: Supplementary file 8 [file jm5c03534_si_008.pdb]

REMARK   3
REMARK   3 REFINEMENT.
REMARK   3   PROGRAM     : PHENIX (1.20.1_4487: ???)
REMARK   3   AUTHORS     : Adams,Afonine,Bunkoczi,Burnley,Chen,Dar,Davis,
REMARK   3               : Draizen,Echols,Gildea,Gros,Grosse-Kunstleve,Headd,
REMARK   3               : Hintze,Hung,Ioerger,Liebschner,McCoy,McKee,Moriarty,
REMARK   3               : Oeffner,Poon,Read,Richardson,Richardson,Sacchettini,
REMARK   3               : Sauter,Sobolev,Storoni,Terwilliger,Williams,Zwart
REMARK   3
REMARK   3  X-RAY DATA.
REMARK   3  
REMARK   3  REFINEMENT TARGET : ML
REMARK   3  
REMARK   3  DATA USED IN REFINEMENT.
REMARK   3   RESOLUTION RANGE HIGH (ANGSTROMS) : 1.10    
REMARK   3   RESOLUTION RANGE LOW  (ANGSTROMS) : 40.06   
REMARK   3   MIN(FOBS/SIGMA_FOBS)              : 1.36  
REMARK   3   COMPLETENESS FOR RANGE        (%) : 99.67 
REMARK   3   NUMBER OF REFLECTIONS             : 167320    
REMARK   3   NUMBER OF REFLECTIONS (NON-ANOMALOUS) : 84701     
REMARK   3  
REMARK   3  FIT TO DATA USED IN REFINEMENT.
REMARK   3   R VALUE     (WORKING + TEST SET) : 0.1304
REMARK   3   R VALUE            (WORKING SET) : 0.1292
REMARK   3   FREE R VALUE                     : 0.1536
REMARK   3   FREE R VALUE TEST SET SIZE   (%) : 5.24  
REMARK   3   FREE R VALUE TEST SET COUNT      : 8770      
REMARK   3  
REMARK   3  FIT TO DATA USED IN REFINEMENT (IN BINS).
REMARK   3   BIN  RESOLUTION RANGE  COMPL.    NWORK NFREE   RWORK  RFREE  CCWORK CCFREE
REMARK   3     1   40.06 -    3.42    1.00     5230   352  0.1287 0.1568   0.953  0.935
REMARK   3     2    3.42 -    2.71    1.00     5326   271  0.1209 0.1343   0.960  0.953
REMARK   3     3    2.71 -    2.37    1.00     5347   264  0.1110 0.1240   0.965  0.958
REMARK   3     4    2.37 -    2.15    1.00     5393   211  0.1074 0.1354   0.969  0.944
REMARK   3     5    2.15 -    2.00    1.00     5275   284  0.1029 0.1276   0.971  0.959
REMARK   3     6    2.00 -    1.88    1.00     5338   276  0.0971 0.1225   0.973  0.962
REMARK   3     7    1.88 -    1.79    1.00     5293   280  0.1000 0.1203   0.972  0.964
REMARK   3     8    1.79 -    1.71    1.00     5303   261  0.1000 0.1154   0.973  0.958
REMARK   3     9    1.71 -    1.64    1.00     5361   264  0.1048 0.1284   0.969  0.951
REMARK   3    10    1.64 -    1.59    1.00     5300   313  0.1063 0.1355   0.968  0.955
REMARK   3    11    1.59 -    1.54    1.00     5276   289  0.1126 0.1350   0.966  0.948
REMARK   3    12    1.54 -    1.49    1.00     5342   273  0.1207 0.1474   0.961  0.942
REMARK   3    13    1.49 -    1.45    1.00     5225   330  0.1297 0.1661   0.955  0.929
REMARK   3    14    1.45 -    1.42    1.00     5288   306  0.1332 0.1663   0.952  0.918
REMARK   3    15    1.42 -    1.39    1.00     5240   350  0.1374 0.1734   0.948  0.909
REMARK   3    16    1.39 -    1.36    1.00     5234   353  0.1425 0.1644   0.946  0.914
REMARK   3    17    1.36 -    1.33    1.00     5192   348  0.1520 0.1848   0.934  0.900
REMARK   3    18    1.33 -    1.30    1.00     5371   261  0.1595 0.1820   0.929  0.910
REMARK   3    19    1.30 -    1.28    1.00     5253   304  0.1718 0.1989   0.913  0.874
REMARK   3    20    1.28 -    1.26    1.00     5265   320  0.1742 0.2161   0.913  0.867
REMARK   3    21    1.26 -    1.24    0.99     5214   349  0.1821 0.1993   0.904  0.882
REMARK   3    22    1.24 -    1.22    1.00     5292   284  0.1872 0.2010   0.897  0.874
REMARK   3    23    1.22 -    1.20    0.99     5240   302  0.1832 0.2142   0.900  0.873
REMARK   3    24    1.20 -    1.18    1.00     5270   272  0.1966 0.2106   0.880  0.863
REMARK   3    25    1.18 -    1.17    0.99     5341   247  0.2027 0.2114   0.868  0.863
REMARK   3    26    1.17 -    1.15    0.99     5215   278  0.2064 0.2450   0.868  0.813
REMARK   3    27    1.15 -    1.14    0.99     5311   292  0.2160 0.2273   0.845  0.822
REMARK   3    28    1.14 -    1.13    0.99     5301   266  0.2253 0.2372   0.841  0.814
REMARK   3    29    1.13 -    1.11    0.99     5193   314  0.2326 0.2593   0.826  0.762
REMARK   3    30    1.11 -    1.10    0.99     5321   256  0.2443 0.2700   0.798  0.773
REMARK   3  
REMARK   3  BULK SOLVENT MODELLING.
REMARK   3   METHOD USED        : FLAT BULK SOLVENT MODEL
REMARK   3   SOLVENT RADIUS     : 1.10    
REMARK   3   SHRINKAGE RADIUS   : 0.90    
REMARK   3   GRID STEP FACTOR   : 4.00    
REMARK   3  
REMARK   3  ERROR ESTIMATES.
REMARK   3   COORDINATE ERROR (MAXIMUM-LIKELIHOOD BASED)     : 0.10    
REMARK   3   PHASE ERROR (DEGREES, MAXIMUM-LIKELIHOOD BASED) : 14.86   
REMARK   3  
REMARK   3  STRUCTURE FACTORS CALCULATION ALGORITHM : FFT
REMARK   3  B VALUES.
REMARK   3   FROM WILSON PLOT           (A**2) : 10.32   
REMARK   3  
REMARK   3  GEOMETRY RESTRAINTS LIBRARY: GEOSTD + MONOMER LIBRARY + CDL V1.2
REMARK   3  DEVIATIONS FROM IDEAL VALUES - RMSD. RMSZ FOR BONDS AND ANGLES.
REMARK   3    BOND      :  0.006   0.063   2073  Z= 0.399
REMARK   3    ANGLE     :  1.087   7.523   2880  Z= 0.621
REMARK   3    CHIRALITY :  0.085   0.286    318
REMARK   3    PLANARITY :  0.011   0.088    395
REMARK   3    DIHEDRAL  :  7.704  54.403    320
REMARK   3    MIN NONBONDED DISTANCE : 1.825
REMARK   3  
REMARK   3  MOLPROBITY STATISTICS.
REMARK   3    ALL-ATOM CLASHSCORE : 4.82
REMARK   3    RAMACHANDRAN PLOT:
REMARK   3      OUTLIERS :  0.43 %
REMARK   3      ALLOWED  :  1.30 %
REMARK   3      FAVORED  : 98.26 %
REMARK   3    ROTAMER OUTLIERS :  0.47 %
REMARK   3    CBETA DEVIATIONS :  0.00 %
REMARK   3    PEPTIDE PLANE:
REMARK   3      CIS-PROLINE     : 0.00 %
REMARK   3      CIS-GENERAL     : 0.00 %
REMARK   3      TWISTED PROLINE : 0.00 %
REMARK   3      TWISTED GENERAL : 0.00 %
REMARK   3  
REMARK   3  RAMA-Z (RAMACHANDRAN PLOT Z-SCORE):
REMARK   3  INTERPRETATION: BAD |RAMA-Z| > 3; SUSPICIOUS 2 < |RAMA-Z| < 3; GOOD |RAMA-Z| < 2.
REMARK   3  SCORES FOR WHOLE/HELIX/SHEET/LOOP ARE SCALED INDEPENDENTLY;
REMARK   3  THEREFORE, THE VALUES ARE NOT RELATED IN A SIMPLE MANNER.
REMARK   3    WHOLE: -0.37 (0.44), RESIDUES: 298
REMARK   3    HELIX:  0.46 (0.51), RESIDUES: 94
REMARK   3    SHEET: -0.40 (0.50), RESIDUES: 70
REMARK   3    LOOP : -0.54 (0.50), RESIDUES: 134
REMARK   3  
REMARK   3                  min    max   mean <Bi,j>   iso aniso
REMARK   3     Overall:    6.62  55.86  15.85   1.35    15  2301
REMARK   3     Protein:    6.62  41.94  13.52   1.35     0  1973
REMARK   3     Water:      8.35  55.86  30.53    N/A    15   298
REMARK   3     Other:      8.46  28.69  15.64    N/A     0    30
REMARK   3     Chain  A:   6.62  41.94  13.56    N/A     0  2001
REMARK   3     Chain  C:   8.46   9.24   8.85    N/A     0     2
REMARK   3     Chain  S:   8.35  55.86  30.53    N/A    15   298
REMARK   3     Histogram:
REMARK   3         Values      Number of atoms
REMARK   3       6.62 - 11.55       989
REMARK   3      11.55 - 16.47       662
REMARK   3      16.47 - 21.40       241
REMARK   3      21.40 - 26.32       130
REMARK   3      26.32 - 31.24        87
REMARK   3      31.24 - 36.17        76
REMARK   3      36.17 - 41.09        55
REMARK   3      41.09 - 46.02        48
REMARK   3      46.02 - 50.94        25
REMARK   3      50.94 - 55.86         3
REMARK   3  
REMARK   3
LINK        ZN    ZN C   3                 NE2 HIS A 179 
LINK        ZN    ZN C   3                 ND1 HIS A 116 
LINK        ZN    ZN C   3                 NE2 HIS A 114 
LINK        ZN  A ZN C   2                 NE2 HIS A 240 
LINK        ZN  A ZN C   2                 SG  CYS A 198 
CRYST1   39.367   67.636   40.126  90.00  93.22  90.00 P 1 21 1
SCALE1      0.025402  0.000000  0.001429        0.00000
SCALE2      0.000000  0.014785  0.000000        0.00000
SCALE3      0.000000  0.000000  0.024961        0.00000
ATOM      1  N   SER A  30       2.653  -9.401   7.717  1.00 31.94           N
ANISOU    1  N   SER A  30     3413   3681   5044   -502    508    275       N
ATOM      2  CA  SER A  30       3.812  -8.527   7.545  1.00 31.02           C
ANISOU    2  CA  SER A  30     3205   3576   5003   -448    106     17       C
ATOM      3  C   SER A  30       3.443  -7.202   6.873  1.00 28.55           C
ANISOU    3  C   SER A  30     2677   3377   4794   -580    -56   -290       C
ATOM      4  O   SER A  30       4.079  -6.787   5.908  1.00 27.21           O
ANISOU    4  O   SER A  30     2453   3249   4638   -807   -315   -559       O
ATOM      5  CB  SER A  30       4.891  -9.245   6.723  1.00 32.55           C
ANISOU    5  CB  SER A  30     3641   3648   5080   -269   -260     51       C
ATOM      6  OG  SER A  30       5.380 -10.388   7.406  1.00 32.36           O
ANISOU    6  OG  SER A  30     3654   3693   4947   -147   -693    147       O
ATOM      7  H   SER A  30       2.546  -9.704   8.517  1.00 38.33           H
ATOM      8  HA  SER A  30       4.169  -8.314   8.422  1.00 37.22           H
ATOM      9  HB2 SER A  30       4.508  -9.524   5.877  1.00 39.06           H
ATOM     10  HB3 SER A  30       5.628  -8.633   6.569  1.00 39.06           H
ATOM     11  HG  SER A  30       5.825 -10.869   6.879  1.00 38.82           H
ATOM     12  N   GLY A  31       2.414  -6.531   7.387  1.00 27.88           N
ANISOU   12  N   GLY A  31     2405   3275   4914   -408    264   -204       N
ATOM     13  CA  GLY A  31       1.999  -5.239   6.883  1.00 27.22           C
ANISOU   13  CA  GLY A  31     2382   3132   4827   -334    396   -349       C
ATOM     14  C   GLY A  31       0.713  -5.239   6.074  1.00 25.05           C
ANISOU   14  C   GLY A  31     2025   2953   4542   -230    802   -625       C
ATOM     15  O   GLY A  31       0.067  -4.188   5.976  1.00 24.51           O
ANISOU   15  O   GLY A  31     1917   2815   4579    -70    746   -760       O
ATOM     16  H   GLY A  31       1.935  -6.817   8.041  1.00 33.45           H
ATOM     17  HA2 GLY A  31       1.872  -4.641   7.636  1.00 32.66           H
ATOM     18  HA3 GLY A  31       2.703  -4.888   6.316  1.00 32.66           H
ATOM     19  N   GLU A  32       0.330  -6.369   5.481  1.00 23.98           N
ANISOU   19  N   GLU A  32     1870   2914   4326   -401    994   -622       N
ATOM     20  CA  GLU A  32      -0.967  -6.462   4.825  1.00 23.39           C
ANISOU   20  CA  GLU A  32     1936   2842   4107   -269   1222   -463       C
ATOM     21  C   GLU A  32      -2.079  -6.493   5.861  1.00 19.66           C
ANISOU   21  C   GLU A  32     1564   2459   3446   -108   1076   -235       C
ATOM     22  O   GLU A  32      -1.845  -6.789   7.034  1.00 21.84           O
ANISOU   22  O   GLU A  32     1701   2547   4051    190    779     43       O
ATOM     23  CB  GLU A  32      -1.069  -7.758   4.025  1.00 26.67           C
ANISOU   23  CB  GLU A  32     2670   3362   4103   -257   1454   -557       C
ATOM     24  CG  GLU A  32      -0.025  -7.847   2.979  1.00 30.48           C
ANISOU   24  CG  GLU A  32     3316   3740   4523   -419   1291   -354       C
ATOM     25  CD  GLU A  32      -0.081  -6.605   2.136  1.00 33.98           C
ANISOU   25  CD  GLU A  32     3989   4104   4818   -476   1070   -160       C
ATOM     26  OE1 GLU A  32      -1.174  -6.326   1.595  1.00 34.78           O
ANISOU   26  OE1 GLU A  32     4297   4271   4645   -167    898   -274       O
ATOM     27  OE2 GLU A  32       0.923  -5.863   2.102  1.00 36.38           O
ANISOU   27  OE2 GLU A  32     4280   4279   5262   -749    815     60       O
ATOM     28  H   GLU A  32       0.800  -7.088   5.445  1.00 28.77           H
ATOM     29  HA  GLU A  32      -1.072  -5.698   4.237  1.00 28.06           H
ATOM     30  HB2 GLU A  32      -0.962  -8.512   4.625  1.00 32.00           H
ATOM     31  HB3 GLU A  32      -1.936  -7.798   3.593  1.00 32.00           H
ATOM     32  HG2 GLU A  32       0.851  -7.912   3.389  1.00 36.57           H
ATOM     33  HG3 GLU A  32      -0.186  -8.620   2.415  1.00 36.57           H
ATOM     34  N   TYR A  33      -3.309  -6.214   5.425  1.00 16.44           N
ANISOU   34  N   TYR A  33     1605   1982   2659    -94    723   -220       N
ATOM     35  CA  TYR A  33      -4.429  -6.275   6.362  1.00 13.51           C
ANISOU   35  CA  TYR A  33     1434   1686   2012    -99    420    -50       C
ATOM     36  C   TYR A  33      -4.627  -7.730   6.791  1.00 15.59           C
ANISOU   36  C   TYR A  33     1438   1714   2772    -13    547    -42       C
ATOM     37  O   TYR A  33      -4.715  -8.611   5.931  1.00 18.47           O
ANISOU   37  O   TYR A  33     1715   1800   3501    -56    911   -292       O
ATOM     38  CB  TYR A  33      -5.722  -5.708   5.775  1.00 12.36           C
ANISOU   38  CB  TYR A  33     1598   1598   1499    -57    345    -27       C
ATOM     39  CG  TYR A  33      -6.688  -5.332   6.875  1.00 10.76           C
ANISOU   39  CG  TYR A  33     1350   1420   1317   -157    101     71       C
ATOM     40  CD1 TYR A  33      -6.554  -4.132   7.553  1.00 10.31           C
ANISOU   40  CD1 TYR A  33     1219   1432   1268   -149     75    -21       C
ATOM     41  CD2 TYR A  33      -7.702  -6.188   7.267  1.00 10.56           C
ANISOU   41  CD2 TYR A  33     1410   1307   1297   -149     76   -127       C
ATOM     42  CE1 TYR A  33      -7.411  -3.791   8.574  1.00  9.96           C
ANISOU   42  CE1 TYR A  33     1104   1413   1267   -103    -95    -16       C
ATOM     43  CE2 TYR A  33      -8.571  -5.848   8.295  1.00  9.65           C
ANISOU   43  CE2 TYR A  33     1294   1187   1186    -97     64     14       C
ATOM     44  CZ  TYR A  33      -8.414  -4.646   8.940  1.00  9.22           C
ANISOU   44  CZ  TYR A  33     1120   1282   1102    -48    -18      6       C
ATOM     45  OH  TYR A  33      -9.254  -4.275   9.962  1.00  9.57           O
ANISOU   45  OH  TYR A  33     1143   1181   1311    -36     34     66       O
ATOM     46  HA  TYR A  33      -4.223  -5.724   7.134  1.00 16.20           H
ATOM     47  HB2 TYR A  33      -5.520  -4.914   5.255  1.00 14.82           H
ATOM     48  HB3 TYR A  33      -6.141  -6.376   5.210  1.00 14.82           H
ATOM     49  HD1 TYR A  33      -5.873  -3.545   7.313  1.00 12.37           H
ATOM     50  HD2 TYR A  33      -7.804  -7.005   6.834  1.00 12.67           H
ATOM     51  HE1 TYR A  33      -7.307  -2.979   9.017  1.00 11.95           H
ATOM     52  HE2 TYR A  33      -9.253  -6.429   8.544  1.00 11.58           H
ATOM     53  HH  TYR A  33      -9.764  -4.912  10.159  1.00 11.48           H
ATOM     54  H  ATYR A  33      -3.514  -5.994   4.619  0.42 19.72           H
ATOM     55  H  BTYR A  33      -3.514  -5.994   4.619  0.58 19.72           H
ATOM     56  N   PRO A  34      -4.708  -8.007   8.104  1.00 17.00           N
ANISOU   56  N   PRO A  34     1485   1823   3152    -60    759    499       N
ATOM     57  CA  PRO A  34      -4.794  -9.397   8.583  1.00 18.85           C
ANISOU   57  CA  PRO A  34     1586   2037   3539    -74    767    197       C
ATOM     58  C   PRO A  34      -6.100 -10.068   8.207  1.00 18.99           C
ANISOU   58  C   PRO A  34     1653   1816   3747    -33    868    228       C
ATOM     59  O   PRO A  34      -7.170  -9.455   8.210  1.00 17.37           O
ANISOU   59  O   PRO A  34     1524   1655   3422     48    746    169       O
ATOM     60  CB  PRO A  34      -4.716  -9.240  10.116  1.00 21.95           C
ANISOU   60  CB  PRO A  34     2272   2503   3566   -405    430    594       C
ATOM     61  CG  PRO A  34      -4.139  -7.931  10.360  1.00 22.71           C
ANISOU   61  CG  PRO A  34     2838   2414   3376    294    388    496       C
ATOM     62  CD  PRO A  34      -4.602  -7.057   9.240  1.00 19.15           C
ANISOU   62  CD  PRO A  34     2144   2158   2975    167    633    794       C
ATOM     63  HA  PRO A  34      -4.047  -9.908   8.234  1.00 22.62           H
ATOM     64  HB2 PRO A  34      -5.607  -9.299  10.495  1.00 26.34           H
ATOM     65  HB3 PRO A  34      -4.152  -9.938  10.486  1.00 26.34           H
ATOM     66  HG2 PRO A  34      -4.453  -7.590  11.212  1.00 27.25           H
ATOM     67  HG3 PRO A  34      -3.171  -7.997  10.365  1.00 27.25           H
ATOM     68  HD2 PRO A  34      -5.463  -6.660   9.442  1.00 22.98           H
ATOM     69  HD3 PRO A  34      -3.952  -6.361   9.051  1.00 22.98           H
ATOM     70  N   THR A  35      -6.000 -11.350   7.907  1.00 21.05           N
ANISOU   70  N   THR A  35     1931   1992   4075    115    703    111       N
ATOM     71  CA  THR A  35      -7.147 -12.209   7.654  1.00 20.93           C
ANISOU   71  CA  THR A  35     2130   2060   3761    234    615    -21       C
ATOM     72  C   THR A  35      -7.090 -13.383   8.619  1.00 19.17           C
ANISOU   72  C   THR A  35     2048   1933   3302    408    904   -195       C
ATOM     73  O   THR A  35      -6.150 -13.533   9.399  1.00 20.49           O
ANISOU   73  O   THR A  35     2395   1991   3399    251    816   -477       O
ATOM     74  CB  THR A  35      -7.153 -12.692   6.204  1.00 22.04           C
ANISOU   74  CB  THR A  35     2376   2248   3752     75    554     69       C
ATOM     75  OG1 THR A  35      -6.216 -13.775   6.060  1.00 22.68           O
ANISOU   75  OG1 THR A  35     2404   2366   3846    255    612   -318       O
ATOM     76  CG2 THR A  35      -6.794 -11.557   5.253  1.00 22.95           C
ANISOU   76  CG2 THR A  35     2534   2329   3858    -48    333    224       C
ATOM     77  H   THR A  35      -5.249 -11.764   7.841  1.00 25.26           H
ATOM     78  HA  THR A  35      -7.967 -11.715   7.805  1.00 25.11           H
ATOM     79  HB  THR A  35      -8.040 -13.003   5.965  1.00 26.45           H
ATOM     80  HG1 THR A  35      -5.490 -13.579   6.435  1.00 27.21           H
ATOM     81 HG21 THR A  35      -7.063 -11.784   4.350  1.00 27.54           H
ATOM     82 HG22 THR A  35      -7.248 -10.743   5.522  1.00 27.54           H
ATOM     83 HG23 THR A  35      -5.836 -11.403   5.267  1.00 27.54           H
ATOM     84  N   VAL A  36      -8.123 -14.214   8.579  1.00 25.45           N
ANISOU   84  N   VAL A  36     3586   2362   3722    608    983   -560       N
ATOM     85  CA  VAL A  36      -8.154 -15.390   9.443  1.00 29.13           C
ANISOU   85  CA  VAL A  36     4313   2839   3916    637   1183   -232       C
ATOM     86  C   VAL A  36      -6.920 -16.262   9.276  1.00 27.94           C
ANISOU   86  C   VAL A  36     4390   2853   3373    731   1092   -190       C
ATOM     87  O   VAL A  36      -6.507 -16.969  10.204  1.00 29.12           O
ANISOU   87  O   VAL A  36     4515   2875   3672    864   1336    -74       O
ATOM     88  CB  VAL A  36      -9.412 -16.247   9.196  1.00 32.09           C
ANISOU   88  CB  VAL A  36     4903   2932   4358    619   1074   -301       C
ATOM     89  CG1 VAL A  36     -10.684 -15.456   9.482  1.00 32.45           C
ANISOU   89  CG1 VAL A  36     4834   2935   4560    934   1018   -208       C
ATOM     90  CG2 VAL A  36      -9.405 -16.791   7.780  1.00 34.04           C
ANISOU   90  CG2 VAL A  36     5179   3128   4628    610    853   -233       C
ATOM     91  H   VAL A  36      -8.810 -14.123   8.069  1.00 30.54           H
ATOM     92  HA  VAL A  36      -8.164 -15.050  10.352  1.00 34.95           H
ATOM     93  HB  VAL A  36      -9.404 -17.000   9.807  1.00 38.51           H
ATOM     94 HG11 VAL A  36     -11.167 -15.886  10.205  1.00 38.94           H
ATOM     95 HG12 VAL A  36     -10.443 -14.552   9.737  1.00 38.94           H
ATOM     96 HG13 VAL A  36     -11.232 -15.439   8.682  1.00 38.94           H
ATOM     97 HG21 VAL A  36     -10.291 -17.120   7.563  1.00 40.85           H
ATOM     98 HG22 VAL A  36      -9.157 -16.079   7.169  1.00 40.85           H
ATOM     99 HG23 VAL A  36      -8.761 -17.515   7.723  1.00 40.85           H
ATOM    100  N  AASN A  37      -6.437 -16.369   8.042  0.58 31.52           N
ANISOU  100  N  AASN A  37     4997   3178   3802    839    942    -89       N
ATOM    101  CA AASN A  37      -5.340 -17.277   7.756  0.58 34.00           C
ANISOU  101  CA AASN A  37     5209   3515   4193    845    567    -29       C
ATOM    102  C  AASN A  37      -4.100 -16.827   8.482  0.58 32.91           C
ANISOU  102  C  AASN A  37     4865   3474   4164    987    559     47       C
ATOM    103  O  AASN A  37      -3.226 -17.646   8.777  0.58 33.20           O
ANISOU  103  O  AASN A  37     4911   3512   4192   1148    499    101       O
ATOM    104  CB AASN A  37      -5.159 -17.320   6.255  0.58 36.51           C
ANISOU  104  CB AASN A  37     5560   3828   4485    772    359     45       C
ATOM    105  CG AASN A  37      -6.395 -17.844   5.552  0.58 38.60           C
ANISOU  105  CG AASN A  37     5906   4037   4725    723    110    163       C
ATOM    106  OD1AASN A  37      -6.949 -18.874   5.934  0.58 39.21           O
ANISOU  106  OD1AASN A  37     6001   4091   4806    701     69    171       O
ATOM    107  ND2AASN A  37      -6.873 -17.097   4.564  0.58 39.57           N
ANISOU  107  ND2AASN A  37     6047   4142   4847    688     37    263       N
ATOM    108  H  AASN A  37      -6.725 -15.929   7.361  0.58 37.82           H
ATOM    109  HA AASN A  37      -5.519 -18.187   8.043  0.58 40.79           H
ATOM    110  HB2AASN A  37      -4.982 -16.423   5.929  0.58 43.81           H
ATOM    111  HB3AASN A  37      -4.416 -17.904   6.039  0.58 43.81           H
ATOM    112 HD21AASN A  37      -6.482 -16.360   4.355  0.58 47.48           H
ATOM    113 HD22AASN A  37      -7.572 -17.350   4.133  0.58 47.48           H
ATOM    114  N  BASN A  37      -6.225 -16.133   8.154  0.42 20.55           N
ANISOU  114  N  BASN A  37     3309   2427   2071    834    743   -236       N
ATOM    115  CA BASN A  37      -5.072 -16.999   7.905  0.42 18.52           C
ANISOU  115  CA BASN A  37     2703   2467   1867    643     58   -173       C
ATOM    116  C  BASN A  37      -3.754 -16.457   8.452  0.42 16.13           C
ANISOU  116  C  BASN A  37     2102   2298   1730    570   -153   -183       C
ATOM    117  O  BASN A  37      -2.752 -17.177   8.407  0.42 16.41           O
ANISOU  117  O  BASN A  37     2020   2270   1943    581     28   -124       O
ATOM    118  CB BASN A  37      -4.984 -17.280   6.408  0.42 20.09           C
ANISOU  118  CB BASN A  37     2888   2546   2199    481    -13   -204       C
ATOM    119  CG BASN A  37      -6.215 -18.001   5.897  0.42 22.40           C
ANISOU  119  CG BASN A  37     3385   2586   2540    352   -358   -301       C
ATOM    120  OD1BASN A  37      -6.623 -19.017   6.455  0.42 23.37           O
ANISOU  120  OD1BASN A  37     3541   2627   2712    210   -294   -580       O
ATOM    121  ND2BASN A  37      -6.847 -17.444   4.869  0.42 24.07           N
ANISOU  121  ND2BASN A  37     3628   2671   2846    286   -533   -188       N
ATOM    122  H  BASN A  37      -6.395 -15.564   7.532  0.42 24.66           H
ATOM    123  HA BASN A  37      -5.199 -17.848   8.356  0.42 22.22           H
ATOM    124  HB2BASN A  37      -4.903 -16.440   5.929  0.42 24.10           H
ATOM    125  HB3BASN A  37      -4.210 -17.837   6.232  0.42 24.10           H
ATOM    126 HD21BASN A  37      -7.551 -17.817   4.544  0.42 28.88           H
ATOM    127 HD22BASN A  37      -6.552 -16.711   4.529  0.42 28.88           H
ATOM    128  N  AGLU A  38      -4.031 -15.547   8.801  0.58 30.86           N
ANISOU  128  N  AGLU A  38     4378   3284   4064   1041    650     68       N
ATOM    129  CA AGLU A  38      -3.054 -15.068   9.752  0.58 30.02           C
ANISOU  129  CA AGLU A  38     4071   3117   4220    972    683    175       C
ATOM    130  C  AGLU A  38      -3.554 -15.185  11.182  0.58 26.97           C
ANISOU  130  C  AGLU A  38     3461   2784   4001    838    835    373       C
ATOM    131  O  AGLU A  38      -2.723 -15.315  12.083  0.58 29.70           O
ANISOU  131  O  AGLU A  38     3730   3048   4506    546    755    234       O
ATOM    132  CB AGLU A  38      -2.650 -13.630   9.416  0.58 31.06           C
ANISOU  132  CB AGLU A  38     4170   3281   4351   1024    787    132       C
ATOM    133  CG AGLU A  38      -1.881 -13.503   8.097  0.58 32.00           C
ANISOU  133  CG AGLU A  38     4223   3447   4489   1109    749    -52       C
ATOM    134  CD AGLU A  38      -2.791 -13.606   6.888  0.58 32.42           C
ANISOU  134  CD AGLU A  38     4222   3546   4552   1079    653   -117       C
ATOM    135  OE1AGLU A  38      -3.596 -12.674   6.677  0.58 32.11           O
ANISOU  135  OE1AGLU A  38     4085   3553   4562   1051    755   -104       O
ATOM    136  OE2AGLU A  38      -2.713 -14.622   6.162  0.58 33.40           O
ANISOU  136  OE2AGLU A  38     4410   3621   4661    954    340    -66       O
ATOM    137  H  AGLU A  38      -4.542 -14.935   8.477  0.58 37.03           H
ATOM    138  HA AGLU A  38      -2.239 -15.592   9.690  0.58 36.03           H
ATOM    139  HB2AGLU A  38      -3.452 -13.089   9.346  0.58 37.27           H
ATOM    140  HB3AGLU A  38      -2.082 -13.291  10.126  0.58 37.27           H
ATOM    141  HG2AGLU A  38      -1.438 -12.641   8.069  0.58 38.40           H
ATOM    142  HG3AGLU A  38      -1.224 -14.215   8.043  0.58 38.40           H
ATOM    143  N  BGLU A  38      -3.725 -15.230   8.983  0.42 14.81           N
ANISOU  143  N  BGLU A  38     1861   2260   1505    815    -10   -342       N
ATOM    144  CA BGLU A  38      -2.512 -14.692   9.596  0.42 16.80           C
ANISOU  144  CA BGLU A  38     1969   2293   2120    531   -103   -187       C
ATOM    145  C  BGLU A  38      -2.696 -14.286  11.055  0.42 16.43           C
ANISOU  145  C  BGLU A  38     1927   2105   2211    247   -200      9       C
ATOM    146  O  BGLU A  38      -1.855 -13.556  11.598  0.42 19.08           O
ANISOU  146  O  BGLU A  38     2344   2208   2699    -48     24     21       O
ATOM    147  CB BGLU A  38      -1.973 -13.488   8.818  0.42 18.24           C
ANISOU  147  CB BGLU A  38     2088   2467   2374    523   -129   -235       C
ATOM    148  CG BGLU A  38      -1.655 -13.758   7.371  0.42 19.60           C
ANISOU  148  CG BGLU A  38     2172   2605   2671    424     60   -515       C
ATOM    149  CD BGLU A  38      -2.884 -13.711   6.493  0.42 20.42           C
ANISOU  149  CD BGLU A  38     2056   2666   3036    372    203   -596       C
ATOM    150  OE1BGLU A  38      -3.660 -12.736   6.606  0.42 18.75           O
ANISOU  150  OE1BGLU A  38     1337   2658   3130    244    377   -614       O
ATOM    151  OE2BGLU A  38      -3.067 -14.650   5.689  0.42 22.27           O
ANISOU  151  OE2BGLU A  38     2510   2778   3171    273    -34   -528       O
ATOM    152  H  BGLU A  38      -4.397 -14.693   8.999  0.42 17.76           H
ATOM    153  HA BGLU A  38      -1.851 -15.401   9.558  0.42 20.15           H
ATOM    154  HB2BGLU A  38      -2.639 -12.783   8.843  0.42 21.88           H
ATOM    155  HB3BGLU A  38      -1.155 -13.188   9.245  0.42 21.88           H
ATOM    156  HG2BGLU A  38      -1.032 -13.087   7.052  0.42 23.52           H
ATOM    157  HG3BGLU A  38      -1.262 -14.641   7.291  0.42 23.52           H
ATOM    158  N  AILE A  39      -4.873 -15.219  11.406  0.58 22.61           N
ANISOU  158  N  AILE A  39     2816   2280   3495    962   1181    394       N
ATOM    159  CA AILE A  39      -5.421 -15.143  12.762  0.58 18.28           C
ANISOU  159  CA AILE A  39     2115   1779   3050    601    783    526       C
ATOM    160  C  AILE A  39      -6.136 -16.400  13.254  0.58 15.02           C
ANISOU  160  C  AILE A  39     1607   1560   2539    361    691    401       C
ATOM    161  O  AILE A  39      -7.308 -16.655  12.926  0.58 11.94           O
ANISOU  161  O  AILE A  39     1302   1364   1871    155    308    343       O
ATOM    162  CB AILE A  39      -6.291 -13.883  12.968  0.58 16.81           C
ANISOU  162  CB AILE A  39     1760   1621   3006    513    884    683       C
ATOM    163  CG1AILE A  39      -5.632 -12.634  12.376  0.58 17.75           C
ANISOU  163  CG1AILE A  39     2101   1611   3033    528    987    674       C
ATOM    164  CG2AILE A  39      -6.559 -13.679  14.452  0.58 16.80           C
ANISOU  164  CG2AILE A  39     1700   1697   2987    293    490    654       C
ATOM    165  CD1AILE A  39      -6.566 -11.426  12.309  0.58 17.72           C
ANISOU  165  CD1AILE A  39     2205   1613   2916    478   1321    521       C
ATOM    166  H  AILE A  39      -5.468 -15.286  10.788  0.58 27.13           H
ATOM    167  HA AILE A  39      -4.631 -15.099  13.323  0.58 21.93           H
ATOM    168  HB AILE A  39      -7.129 -14.023  12.498  0.58 20.17           H
ATOM    169 HG12AILE A  39      -4.872 -12.391  12.927  0.58 21.30           H
ATOM    170 HG13AILE A  39      -5.338 -12.833  11.474  0.58 21.30           H
ATOM    171 HG21AILE A  39      -6.538 -12.729  14.649  0.58 20.16           H
ATOM    172 HG22AILE A  39      -7.432 -14.042  14.668  0.58 20.16           H
ATOM    173 HG23AILE A  39      -5.874 -14.138  14.962  0.58 20.16           H
ATOM    174 HD11AILE A  39      -6.625 -11.123  11.389  0.58 21.26           H
ATOM    175 HD12AILE A  39      -7.444 -11.687  12.627  0.58 21.26           H
ATOM    176 HD13AILE A  39      -6.208 -10.718  12.867  0.58 21.26           H
ATOM    177  N  BILE A  39      -3.773 -14.703  11.698  0.42 13.48           N
ANISOU  177  N  BILE A  39     1707   1643   1772    -96   -381    171       N
ATOM    178  CA BILE A  39      -3.982 -14.454  13.119  0.42 11.73           C
ANISOU  178  CA BILE A  39     1439   1444   1573   -189      6    -39       C
ATOM    179  C  BILE A  39      -3.866 -15.798  13.833  0.42 12.26           C
ANISOU  179  C  BILE A  39     1451   1373   1834   -156    163   -116       C
ATOM    180  O  BILE A  39      -4.655 -16.710  13.550  0.42 11.78           O
ANISOU  180  O  BILE A  39     1391   1381   1704   -188    221   -125       O
ATOM    181  CB BILE A  39      -5.340 -13.784  13.380  0.42 11.41           C
ANISOU  181  CB BILE A  39     1541   1361   1435   -123   -114    -68       C
ATOM    182  CG1BILE A  39      -5.417 -12.426  12.663  0.42 12.70           C
ANISOU  182  CG1BILE A  39     1833   1370   1622   -165    -39     30       C
ATOM    183  CG2BILE A  39      -5.574 -13.582  14.876  0.42 11.53           C
ANISOU  183  CG2BILE A  39     1484   1458   1440    -31    321    -68       C
ATOM    184  CD1BILE A  39      -6.814 -11.816  12.660  0.42 12.78           C
ANISOU  184  CD1BILE A  39     1820   1287   1750   -205    264    -30       C
ATOM    185  H  BILE A  39      -4.413 -15.142  11.326  0.42 16.18           H
ATOM    186  HA BILE A  39      -3.291 -13.866  13.462  0.42 14.07           H
ATOM    187  HB BILE A  39      -6.028 -14.372  13.031  0.42 13.69           H
ATOM    188 HG12BILE A  39      -4.822 -11.803  13.109  0.42 15.24           H
ATOM    189 HG13BILE A  39      -5.143 -12.544  11.741  0.42 15.24           H
ATOM    190 HG21BILE A  39      -6.404 -13.097  15.004  0.42 13.84           H
ATOM    191 HG22BILE A  39      -5.627 -14.449  15.307  0.42 13.84           H
ATOM    192 HG23BILE A  39      -4.834 -13.074  15.245  0.42 13.84           H
ATOM    193 HD11BILE A  39      -6.823 -11.052  12.062  0.42 15.34           H
ATOM    194 HD12BILE A  39      -7.449 -12.482  12.355  0.42 15.34           H
ATOM    195 HD13BILE A  39      -7.037 -11.533  13.561  0.42 15.34           H
ATOM    196  N  APRO A  40      -5.465 -17.190  14.085  0.58 14.67           N
ANISOU  196  N  APRO A  40     1457   1464   2653    261    569    240       N
ATOM    197  CA APRO A  40      -6.154 -18.269  14.791  0.58 14.06           C
ANISOU  197  CA APRO A  40     1434   1403   2507    129    429     46       C
ATOM    198  C  APRO A  40      -7.187 -17.679  15.732  0.58 12.90           C
ANISOU  198  C  APRO A  40     1252   1272   2377     49    136    -17       C
ATOM    199  O  APRO A  40      -7.030 -16.576  16.252  0.58 13.94           O
ANISOU  199  O  APRO A  40     1504   1281   2510    -30    359     81       O
ATOM    200  CB APRO A  40      -5.030 -18.948  15.582  0.58 16.01           C
ANISOU  200  CB APRO A  40     1873   1473   2738    224    661    172       C
ATOM    201  CG APRO A  40      -3.776 -18.564  14.866  0.58 16.99           C
ANISOU  201  CG APRO A  40     1867   1596   2991    215    636    243       C
ATOM    202  CD APRO A  40      -4.018 -17.183  14.361  0.58 15.41           C
ANISOU  202  CD APRO A  40     1496   1567   2792     98    644    326       C
ATOM    203  HA APRO A  40      -6.556 -18.905  14.179  0.58 16.87           H
ATOM    204  HB2APRO A  40      -5.024 -18.621  16.496  0.58 19.21           H
ATOM    205  HB3APRO A  40      -5.155 -19.910  15.575  0.58 19.21           H
ATOM    206  HG2APRO A  40      -3.027 -18.580  15.482  0.58 20.38           H
ATOM    207  HG3APRO A  40      -3.615 -19.177  14.132  0.58 20.38           H
ATOM    208  HD2APRO A  40      -3.796 -16.522  15.035  0.58 18.49           H
ATOM    209  HD3APRO A  40      -3.510 -17.015  13.551  0.58 18.49           H
ATOM    210  N  BPRO A  40      -2.875 -15.990  14.703  0.42 12.30           N
ANISOU  210  N  BPRO A  40     1462   1239   1973    -18     29     78       N
ATOM    211  CA BPRO A  40      -2.762 -17.274  15.402  0.42 12.12           C
ANISOU  211  CA BPRO A  40     1341   1241   2022     86    -34    163       C
ATOM    212  C  BPRO A  40      -3.985 -17.539  16.265  0.42 11.05           C
ANISOU  212  C  BPRO A  40     1319   1116   1762     64    -21    127       C
ATOM    213  O  BPRO A  40      -4.670 -16.616  16.712  0.42 10.50           O
ANISOU  213  O  BPRO A  40     1458   1000   1532    -75    -20    104       O
ATOM    214  CB BPRO A  40      -1.503 -17.097  16.258  0.42 12.81           C
ANISOU  214  CB BPRO A  40     1456   1362   2050   -121     -6    198       C
ATOM    215  CG BPRO A  40      -0.667 -16.136  15.454  0.42 13.18           C
ANISOU  215  CG BPRO A  40     1357   1414   2235    -35     19    211       C
ATOM    216  CD BPRO A  40      -1.697 -15.137  14.960  0.42 13.35           C
ANISOU  216  CD BPRO A  40     1498   1373   2200     36    -75     78       C
ATOM    217  HA BPRO A  40      -2.637 -18.004  14.776  0.42 14.54           H
ATOM    218  HB2BPRO A  40      -1.733 -16.725  17.124  0.42 15.37           H
ATOM    219  HB3BPRO A  40      -1.051 -17.948  16.372  0.42 15.37           H
ATOM    220  HG2BPRO A  40      -0.001 -15.711  16.016  0.42 15.81           H
ATOM    221  HG3BPRO A  40      -0.235 -16.595  14.716  0.42 15.81           H
ATOM    222  HD2BPRO A  40      -1.890 -14.472  15.639  0.42 16.01           H
ATOM    223  HD3BPRO A  40      -1.398 -14.703  14.146  0.42 16.01           H
ATOM    224  N  AVAL A  41      -8.250 -18.435  15.971  0.58 12.93           N
ANISOU  224  N  AVAL A  41     1576   1260   2079    283    -51     24       N
ATOM    225  CA AVAL A  41      -9.230 -17.980  16.940  0.58 12.69           C
ANISOU  225  CA AVAL A  41     1656   1171   1994    751    -15   -128       C
ATOM    226  C  AVAL A  41      -8.558 -17.884  18.304  0.58 13.48           C
ANISOU  226  C  AVAL A  41     1768   1105   2248    421    -76   -126       C
ATOM    227  O  AVAL A  41      -7.880 -18.819  18.756  0.58 15.53           O
ANISOU  227  O  AVAL A  41     2230   1126   2544    369   -260   -188       O
ATOM    228  CB AVAL A  41     -10.422 -18.939  16.942  0.58 13.98           C
ANISOU  228  CB AVAL A  41     1727   1058   2526   -113    -25   -205       C
ATOM    229  CG1AVAL A  41     -11.455 -18.468  17.866  0.58 12.93           C
ANISOU  229  CG1AVAL A  41     1108    956   2849    -54   -224   -571       C
ATOM    230  CG2AVAL A  41     -11.084 -19.028  15.579  0.58 13.47           C
ANISOU  230  CG2AVAL A  41     1557    950   2609   -266   -137   -250       C
ATOM    231  H  AVAL A  41      -8.421 -19.190  15.597  0.58 15.52           H
ATOM    232  HA AVAL A  41      -9.556 -17.096  16.707  0.58 15.22           H
ATOM    233  HB AVAL A  41     -10.076 -19.806  17.202  0.58 16.77           H
ATOM    234 HG11AVAL A  41     -12.243 -19.026  17.770  0.58 15.51           H
ATOM    235 HG12AVAL A  41     -11.118 -18.527  18.774  0.58 15.51           H
ATOM    236 HG13AVAL A  41     -11.674 -17.547  17.653  0.58 15.51           H
ATOM    237 HG21AVAL A  41     -11.302 -19.955  15.394  0.58 16.15           H
ATOM    238 HG22AVAL A  41     -11.893 -18.493  15.585  0.58 16.15           H
ATOM    239 HG23AVAL A  41     -10.470 -18.693  14.907  0.58 16.15           H
ATOM    240  N  BVAL A  41      -4.250 -18.826  16.496  0.42 11.05           N
ANISOU  240  N  BVAL A  41     1411    997   1792    -25    103     35       N
ATOM    241  CA BVAL A  41      -5.462 -19.235  17.197  0.42 11.00           C
ANISOU  241  CA BVAL A  41     1419    855   1906   -135     -2     28       C
ATOM    242  C  BVAL A  41      -5.565 -18.525  18.540  0.42 10.91           C
ANISOU  242  C  BVAL A  41     1448    853   1843   -239   -165     81       C
ATOM    243  O  BVAL A  41      -4.622 -18.522  19.339  0.42 12.93           O
ANISOU  243  O  BVAL A  41     1754    974   2187     16   -149    195       O
ATOM    244  CB BVAL A  41      -5.502 -20.768  17.353  0.42 12.88           C
ANISOU  244  CB BVAL A  41     1784    885   2225     50    149    109       C
ATOM    245  CG1BVAL A  41      -4.305 -21.283  18.166  0.42 14.76           C
ANISOU  245  CG1BVAL A  41     2114    979   2516    133    233    360       C
ATOM    246  CG2BVAL A  41      -6.823 -21.189  17.980  0.42 12.56           C
ANISOU  246  CG2BVAL A  41     1825    798   2150   -138    423    -25       C
ATOM    247  H  BVAL A  41      -3.744 -19.479  16.257  0.42 13.26           H
ATOM    248  HA BVAL A  41      -6.226 -18.963  16.666  0.42 13.20           H
ATOM    249  HB BVAL A  41      -5.436 -21.175  16.474  0.42 15.45           H
ATOM    250 HG11BVAL A  41      -4.323 -22.253  18.175  0.42 17.71           H
ATOM    251 HG12BVAL A  41      -3.485 -20.972  17.753  0.42 17.71           H
ATOM    252 HG13BVAL A  41      -4.369 -20.943  19.072  0.42 17.71           H
ATOM    253 HG21BVAL A  41      -6.889 -22.156  17.956  0.42 15.07           H
ATOM    254 HG22BVAL A  41      -6.850 -20.878  18.898  0.42 15.07           H
ATOM    255 HG23BVAL A  41      -7.552 -20.795  17.475  0.42 15.07           H
ATOM    256  N  AGLY A  42      -8.724 -16.737  18.960  0.58 12.38           N
ANISOU  256  N  AGLY A  42     1725    987   1993    170   -193   -135       N
ATOM    257  CA AGLY A  42      -8.091 -16.450  20.228  0.58 12.38           C
ANISOU  257  CA AGLY A  42     1660   1126   1917    164      5    -13       C
ATOM    258  C  AGLY A  42      -6.976 -15.422  20.167  0.58 13.49           C
ANISOU  258  C  AGLY A  42     1693   1140   2292    150    -22     57       C
ATOM    259  O  AGLY A  42      -6.584 -14.898  21.218  0.58 13.66           O
ANISOU  259  O  AGLY A  42     1702   1110   2377     94   -253    -43       O
ATOM    260  H  AGLY A  42      -9.218 -16.093  18.673  0.58 14.85           H
ATOM    261  HA2AGLY A  42      -8.764 -16.119  20.844  0.58 14.85           H
ATOM    262  HA3AGLY A  42      -7.716 -17.272  20.582  0.58 14.85           H
ATOM    263  N  BGLY A  42      -6.725 -17.919  18.788  0.42 10.86           N
ANISOU  263  N  BGLY A  42     1581    848   1695    -16     69    111       N
ATOM    264  CA BGLY A  42      -6.993 -17.240  20.035  0.42 11.87           C
ANISOU  264  CA BGLY A  42     1793    943   1775    -17    142    161       C
ATOM    265  C  BGLY A  42      -6.313 -15.902  20.209  0.42 11.97           C
ANISOU  265  C  BGLY A  42     1916   1012   1620     26    141     48       C
ATOM    266  O  BGLY A  42      -6.312 -15.374  21.327  0.42 11.78           O
ANISOU  266  O  BGLY A  42     1922   1057   1498    306    162   -198       O
ATOM    267  H  BGLY A  42      -7.382 -17.890  18.234  0.42 13.02           H
ATOM    268  HA2BGLY A  42      -7.949 -17.094  20.107  0.42 14.24           H
ATOM    269  HA3BGLY A  42      -6.705 -17.811  20.764  0.42 14.24           H
ATOM    270  N  AGLU A  43      -6.447 -15.127  18.984  0.58 14.32           N
ANISOU  270  N  AGLU A  43     1833   1271   2336     90   -103    222       N
ATOM    271  CA AGLU A  43      -5.352 -14.179  18.825  0.58 15.29           C
ANISOU  271  CA AGLU A  43     1932   1303   2574    201    116    249       C
ATOM    272  C  AGLU A  43      -5.900 -12.877  18.274  0.58 13.58           C
ANISOU  272  C  AGLU A  43     1765   1267   2126     64    141    136       C
ATOM    273  O  AGLU A  43      -6.933 -12.868  17.598  0.58 14.23           O
ANISOU  273  O  AGLU A  43     1848   1211   2349   -178    -61    339       O
ATOM    274  CB AGLU A  43      -4.309 -14.731  17.852  0.58 17.63           C
ANISOU  274  CB AGLU A  43     2076   1525   3097    389    105    331       C
ATOM    275  CG AGLU A  43      -3.634 -15.971  18.381  0.58 20.28           C
ANISOU  275  CG AGLU A  43     2373   1681   3653    452     40    414       C
ATOM    276  CD AGLU A  43      -2.414 -16.407  17.583  0.58 22.97           C
ANISOU  276  CD AGLU A  43     2678   1872   4180    640     78    414       C
ATOM    277  OE1AGLU A  43      -1.974 -15.686  16.661  0.58 23.71           O
ANISOU  277  OE1AGLU A  43     2594   1967   4446    510    247    203       O
ATOM    278  OE2AGLU A  43      -1.877 -17.485  17.909  0.58 25.10           O
ANISOU  278  OE2AGLU A  43     3075   2023   4439    861    -26    605       O
ATOM    279  H  AGLU A  43      -6.714 -15.470  18.242  0.58 17.18           H
ATOM    280  HA AGLU A  43      -4.924 -14.016  19.679  0.58 18.34           H
ATOM    281  HB2AGLU A  43      -4.744 -14.956  17.015  0.58 21.15           H
ATOM    282  HB3AGLU A  43      -3.628 -14.057  17.701  0.58 21.15           H
ATOM    283  HG2AGLU A  43      -3.344 -15.803  19.291  0.58 24.34           H
ATOM    284  HG3AGLU A  43      -4.271 -16.702  18.365  0.58 24.34           H
ATOM    285  N  BGLU A  43      -5.728 -15.335  19.152  0.42 11.47           N
ANISOU  285  N  BGLU A  43     1915    867   1575    -91    150     65       N
ATOM    286  CA BGLU A  43      -5.023 -14.061  19.236  0.42 11.36           C
ANISOU  286  CA BGLU A  43     1723    945   1648    -76    258    -49       C
ATOM    287  C  BGLU A  43      -5.765 -12.969  18.452  0.42 10.93           C
ANISOU  287  C  BGLU A  43     1586   1054   1513    -83    299   -145       C
ATOM    288  O  BGLU A  43      -6.792 -13.197  17.813  0.42 11.34           O
ANISOU  288  O  BGLU A  43     1625   1040   1643   -349    187   -244       O
ATOM    289  CB BGLU A  43      -3.557 -14.219  18.800  0.42 12.14           C
ANISOU  289  CB BGLU A  43     1693   1042   1877     47    -87    -40       C
ATOM    290  CG BGLU A  43      -2.754 -15.208  19.664  0.42 13.45           C
ANISOU  290  CG BGLU A  43     1749   1205   2156    197   -196    100       C
ATOM    291  CD BGLU A  43      -1.263 -15.211  19.350  0.42 15.17           C
ANISOU  291  CD BGLU A  43     1893   1369   2501    256   -424    277       C
ATOM    292  OE1BGLU A  43      -0.773 -14.229  18.758  0.42 15.26           O
ANISOU  292  OE1BGLU A  43     1772   1446   2581     72   -660    391       O
ATOM    293  OE2BGLU A  43      -0.580 -16.205  19.683  0.42 16.47           O
ANISOU  293  OE2BGLU A  43     2088   1449   2720    496   -482    318       O
ATOM    294  H  BGLU A  43      -5.728 -15.679  18.364  0.42 13.75           H
ATOM    295  HA BGLU A  43      -5.017 -13.773  20.162  0.42 13.63           H
ATOM    296  HB2BGLU A  43      -3.537 -14.541  17.885  0.42 14.56           H
ATOM    297  HB3BGLU A  43      -3.121 -13.354  18.857  0.42 14.56           H
ATOM    298  HG2BGLU A  43      -2.861 -14.969  20.598  0.42 16.13           H
ATOM    299  HG3BGLU A  43      -3.092 -16.105  19.511  0.42 16.13           H
ATOM    300  N   VAL A  44      -5.220 -11.762  18.547  1.00 10.89           N
ANISOU  300  N   VAL A  44     1363   1186   1588   -122     39     84       N
ATOM    301  CA  VAL A  44      -5.723 -10.517  17.990  1.00 10.16           C
ANISOU  301  CA  VAL A  44     1235   1277   1348    -17    -45     14       C
ATOM    302  C   VAL A  44      -4.572  -9.798  17.316  1.00  9.66           C
ANISOU  302  C   VAL A  44     1210   1144   1317     13   -138     18       C
ATOM    303  O   VAL A  44      -3.442  -9.812  17.817  1.00 11.56           O
ANISOU  303  O   VAL A  44     1328   1453   1612    -55   -195     82       O
ATOM    304  CB  VAL A  44      -6.330  -9.625  19.092  1.00 11.30           C
ANISOU  304  CB  VAL A  44     1556   1446   1289     90     19     86       C
ATOM    305  CG1 VAL A  44      -6.711  -8.257  18.561  1.00 12.42           C
ANISOU  305  CG1 VAL A  44     1810   1377   1533    327   -122      4       C
ATOM    306  CG2 VAL A  44      -7.525 -10.310  19.699  1.00 11.90           C
ANISOU  306  CG2 VAL A  44     1472   1776   1272    109      3   -108       C
ATOM    307  HA  VAL A  44      -6.403 -10.707  17.325  1.00 12.19           H
ATOM    308  HB  VAL A  44      -5.660  -9.486  19.780  1.00 13.55           H
ATOM    309 HG11 VAL A  44      -7.294  -7.821  19.202  1.00 14.90           H
ATOM    310 HG12 VAL A  44      -5.906  -7.731  18.435  1.00 14.90           H
ATOM    311 HG13 VAL A  44      -7.172  -8.364  17.714  1.00 14.90           H
ATOM    312 HG21 VAL A  44      -7.923  -9.722  20.360  1.00 14.27           H
ATOM    313 HG22 VAL A  44      -8.167 -10.503  18.999  1.00 14.27           H
ATOM    314 HG23 VAL A  44      -7.237 -11.135  20.120  1.00 14.27           H
ATOM    315  H  AVAL A  44      -4.508 -11.711  19.026  0.58 13.06           H
ATOM    316  H  BVAL A  44      -4.486 -11.627  18.973  0.42 13.06           H
ATOM    317  N  AARG A  45      -4.880  -9.142  16.199  0.49 10.54           N
ANISOU  317  N  AARG A  45     1213   1201   1591     27    -19    111       N
ATOM    318  CA AARG A  45      -3.936  -8.304  15.486  0.49 11.69           C
ANISOU  318  CA AARG A  45     1387   1206   1850    -22    163     64       C
ATOM    319  C  AARG A  45      -4.439  -6.872  15.466  0.49 10.43           C
ANISOU  319  C  AARG A  45     1196   1140   1627    -60    -17     61       C
ATOM    320  O  AARG A  45      -5.647  -6.615  15.471  0.49 10.65           O
ANISOU  320  O  AARG A  45     1166   1313   1566    -24     27    116       O
ATOM    321  CB AARG A  45      -3.741  -8.816  14.067  0.49 15.81           C
ANISOU  321  CB AARG A  45     2128   1354   2524   -191    550     10       C
ATOM    322  CG AARG A  45      -3.257 -10.250  14.134  0.49 19.35           C
ANISOU  322  CG AARG A  45     2530   1636   3187   -132    553   -108       C
ATOM    323  CD AARG A  45      -2.250 -10.632  13.098  0.49 21.99           C
ANISOU  323  CD AARG A  45     2830   1992   3533     46    393     20       C
ATOM    324  NE AARG A  45      -2.118 -12.085  12.963  0.49 23.81           N
ANISOU  324  NE AARG A  45     3085   2197   3765    325    342    -40       N
ATOM    325  CZ AARG A  45      -1.955 -12.962  13.952  0.49 26.06           C
ANISOU  325  CZ AARG A  45     3405   2446   4051    404    344   -185       C
ATOM    326  NH1AARG A  45      -1.817 -12.580  15.214  0.49 27.09           N
ANISOU  326  NH1AARG A  45     3526   2610   4155    555    358   -138       N
ATOM    327  NH2AARG A  45      -1.909 -14.260  13.662  0.49 26.95           N
ANISOU  327  NH2AARG A  45     3536   2548   4154    487    453   -280       N
ATOM    328  H  AARG A  45      -5.655  -9.171  15.828  0.49 12.64           H
ATOM    329  HA AARG A  45      -3.075  -8.307  15.932  0.49 14.03           H
ATOM    330  HB2AARG A  45      -4.582  -8.786  13.585  0.49 18.97           H
ATOM    331  HB3AARG A  45      -3.076  -8.278  13.608  0.49 18.97           H
ATOM    332  HG2AARG A  45      -2.850 -10.396  15.002  0.49 23.22           H
ATOM    333  HG3AARG A  45      -4.022 -10.837  14.024  0.49 23.22           H
ATOM    334  HD2AARG A  45      -2.523 -10.273  12.240  0.49 26.38           H
ATOM    335  HD3AARG A  45      -1.384 -10.272  13.348  0.49 26.38           H
ATOM    336  HE AARG A  45      -2.148 -12.403  12.165  0.49 28.57           H
ATOM    337 HH11AARG A  45      -1.831 -11.744  15.414  0.49 32.50           H
ATOM    338 HH12AARG A  45      -1.713 -13.169  15.832  0.49 32.50           H
ATOM    339 HH21AARG A  45      -1.984 -14.521  12.846  0.49 32.33           H
ATOM    340 HH22AARG A  45      -1.805 -14.838  14.290  0.49 32.33           H
ATOM    341  N  BARG A  45      -4.830  -9.189  16.167  0.51  9.35           N
ANISOU  341  N  BARG A  45     1027   1152   1376    -54    -44     34       N
ATOM    342  CA BARG A  45      -3.832  -8.326  15.557  0.51  9.67           C
ANISOU  342  CA BARG A  45     1144   1050   1479   -132     46      3       C
ATOM    343  C  BARG A  45      -4.393  -6.919  15.398  0.51  9.58           C
ANISOU  343  C  BARG A  45     1073   1016   1551   -145   -153     27       C
ATOM    344  O  BARG A  45      -5.602  -6.723  15.237  0.51 10.12           O
ANISOU  344  O  BARG A  45     1065   1107   1673   -134   -383     51       O
ATOM    345  CB BARG A  45      -3.309  -8.865  14.218  0.51 11.19           C
ANISOU  345  CB BARG A  45     1461   1024   1767   -284    236    -16       C
ATOM    346  CG BARG A  45      -2.493 -10.163  14.342  0.51 11.73           C
ANISOU  346  CG BARG A  45     1127   1136   2193   -133    156     14       C
ATOM    347  CD BARG A  45      -1.172  -9.913  15.050  0.51 13.14           C
ANISOU  347  CD BARG A  45     1078   1254   2660     68    138    -48       C
ATOM    348  NE BARG A  45      -0.369 -11.117  15.223  0.51 15.21           N
ANISOU  348  NE BARG A  45     1514   1458   2809    270    403     13       N
ATOM    349  CZ BARG A  45      -0.410 -11.897  16.295  0.51 15.37           C
ANISOU  349  CZ BARG A  45     1612   1563   2664    344    248   -125       C
ATOM    350  NH1BARG A  45      -1.249 -11.659  17.292  0.51 13.17           N
ANISOU  350  NH1BARG A  45     1172   1535   2298    144    338   -251       N
ATOM    351  NH2BARG A  45       0.418 -12.935  16.374  0.51 17.16           N
ANISOU  351  NH2BARG A  45     1892   1781   2845    390    156      8       N
ATOM    352  H  BARG A  45      -5.567  -9.261  15.729  0.51 11.22           H
ATOM    353  HA BARG A  45      -3.063  -8.276  16.145  0.51 11.60           H
ATOM    354  HB2BARG A  45      -4.066  -9.047  13.639  0.51 13.42           H
ATOM    355  HB3BARG A  45      -2.736  -8.194  13.815  0.51 13.42           H
ATOM    356  HG2BARG A  45      -2.997 -10.814  14.855  0.51 14.07           H
ATOM    357  HG3BARG A  45      -2.304 -10.512  13.457  0.51 14.07           H
ATOM    358  HD2BARG A  45      -0.652  -9.282  14.530  0.51 15.76           H
ATOM    359  HD3BARG A  45      -1.353  -9.548  15.931  0.51 15.76           H
ATOM    360  HE BARG A  45       0.168 -11.336  14.588  0.51 18.25           H
ATOM    361 HH11BARG A  45      -1.784 -10.986  17.252  0.51 15.80           H
ATOM    362 HH12BARG A  45      -1.260 -12.177  17.978  0.51 15.80           H
ATOM    363 HH21BARG A  45       0.971 -13.094  15.734  0.51 20.58           H
ATOM    364 HH22BARG A  45       0.401 -13.448  17.064  0.51 20.58           H
ATOM    365  N   LEU A  46      -3.497  -5.942  15.461  1.00  9.58           N
ANISOU  365  N   LEU A  46      962   1137   1539    -39   -177    186       N
ATOM    366  CA  LEU A  46      -3.818  -4.546  15.251  1.00  9.25           C
ANISOU  366  CA  LEU A  46      956   1044   1516     41   -146    151       C
ATOM    367  C   LEU A  46      -3.264  -4.103  13.908  1.00  9.98           C
ANISOU  367  C   LEU A  46     1063   1080   1649    -85    130    139       C
ATOM    368  O   LEU A  46      -2.257  -4.628  13.429  1.00 12.46           O
ANISOU  368  O   LEU A  46     1354   1473   1908    218    216    312       O
ATOM    369  CB  LEU A  46      -3.226  -3.663  16.341  1.00 10.30           C
ANISOU  369  CB  LEU A  46     1021   1204   1689    -89   -103     75       C
ATOM    370  CG  LEU A  46      -3.488  -4.098  17.778  1.00 11.07           C
ANISOU  370  CG  LEU A  46     1257   1406   1542     43   -126     62       C
ATOM    371  CD1 LEU A  46      -2.941  -3.042  18.747  1.00 11.67           C
ANISOU  371  CD1 LEU A  46     1324   1587   1525   -158    -95   -214       C
ATOM    372  CD2 LEU A  46      -4.956  -4.380  18.058  1.00 10.85           C
ANISOU  372  CD2 LEU A  46     1223   1321   1579    -50    108     18       C
ATOM    373  HA  LEU A  46      -4.782  -4.434  15.263  1.00 11.10           H
ATOM    374  HB2 LEU A  46      -2.263  -3.639  16.221  1.00 12.36           H
ATOM    375  HB3 LEU A  46      -3.594  -2.771  16.240  1.00 12.36           H
ATOM    376  HG  LEU A  46      -3.026  -4.938  17.923  1.00 13.28           H
ATOM    377 HD11 LEU A  46      -3.037  -3.368  19.656  1.00 14.01           H
ATOM    378 HD12 LEU A  46      -2.004  -2.887  18.549  1.00 14.01           H
ATOM    379 HD13 LEU A  46      -3.443  -2.220  18.636  1.00 14.01           H
ATOM    380 HD21 LEU A  46      -5.067  -4.570  19.002  1.00 13.01           H
ATOM    381 HD22 LEU A  46      -5.480  -3.601  17.813  1.00 13.01           H
ATOM    382 HD23 LEU A  46      -5.236  -5.145  17.531  1.00 13.01           H
ATOM    383  H  ALEU A  46      -2.660  -6.099  15.578  0.49 11.49           H
ATOM    384  H  BLEU A  46      -2.664  -6.073  15.631  0.51 11.49           H
ATOM    385  N   TYR A  47      -3.903  -3.099  13.322  1.00  9.42           N
ANISOU  385  N   TYR A  47     1082   1034   1461    -38    159    -39       N
ATOM    386  CA  TYR A  47      -3.475  -2.561  12.038  1.00  9.48           C
ANISOU  386  CA  TYR A  47     1110   1148   1342    -47     20    -35       C
ATOM    387  C   TYR A  47      -3.567  -1.050  12.122  1.00  9.13           C
ANISOU  387  C   TYR A  47      960   1162   1346    -69     78     87       C
ATOM    388  O   TYR A  47      -4.630  -0.512  12.430  1.00 10.23           O
ANISOU  388  O   TYR A  47     1107   1245   1536   -108    294    -43       O
ATOM    389  CB  TYR A  47      -4.370  -3.096  10.932  1.00 10.78           C
ANISOU  389  CB  TYR A  47     1273   1219   1602   -129    362    -59       C
ATOM    390  CG  TYR A  47      -4.008  -2.643   9.555  1.00 10.16           C
ANISOU  390  CG  TYR A  47     1127   1276   1458    -90    281   -171       C
ATOM    391  CD1 TYR A  47      -3.108  -3.368   8.784  1.00 11.17           C
ANISOU  391  CD1 TYR A  47     1276   1496   1473   -140    219   -227       C
ATOM    392  CD2 TYR A  47      -4.592  -1.510   9.007  1.00 11.62           C
ANISOU  392  CD2 TYR A  47     1380   1356   1679   -108    208     16       C
ATOM    393  CE1 TYR A  47      -2.793  -2.969   7.490  1.00 12.24           C
ANISOU  393  CE1 TYR A  47     1477   1659   1513   -161    336   -136       C
ATOM    394  CE2 TYR A  47      -4.294  -1.105   7.729  1.00 12.53           C
ANISOU  394  CE2 TYR A  47     1597   1515   1651    -98    140    270       C
ATOM    395  CZ  TYR A  47      -3.398  -1.834   6.968  1.00 12.45           C
ANISOU  395  CZ  TYR A  47     1717   1659   1354    -83    144    149       C
ATOM    396  OH  TYR A  47      -3.118  -1.402   5.686  1.00 15.14           O
ANISOU  396  OH  TYR A  47     2183   1993   1575     36    259    253       O
ATOM    397  H   TYR A  47      -4.595  -2.708  13.653  1.00 11.29           H
ATOM    398  HA  TYR A  47      -2.557  -2.805  11.844  1.00 11.37           H
ATOM    399  HB2 TYR A  47      -4.325  -4.065  10.941  1.00 12.93           H
ATOM    400  HB3 TYR A  47      -5.280  -2.805  11.105  1.00 12.93           H
ATOM    401  HD1 TYR A  47      -2.712  -4.131   9.138  1.00 13.40           H
ATOM    402  HD2 TYR A  47      -5.196  -1.017   9.514  1.00 13.94           H
ATOM    403  HE1 TYR A  47      -2.185  -3.455   6.982  1.00 14.68           H
ATOM    404  HE2 TYR A  47      -4.693  -0.342   7.377  1.00 15.04           H
ATOM    405  HH  TYR A  47      -2.613  -1.952   5.301  1.00 18.16           H
ATOM    406  N  AGLN A  48      -2.453  -0.378  11.853  0.63 10.02           N
ANISOU  406  N  AGLN A  48      996   1168   1642    -34     78    127       N
ATOM    407  CA AGLN A  48      -2.435   1.076  11.871  0.63 10.42           C
ANISOU  407  CA AGLN A  48      959   1266   1735   -221    -42     57       C
ATOM    408  C  AGLN A  48      -3.221   1.611  10.686  0.63 10.86           C
ANISOU  408  C  AGLN A  48     1071   1300   1755   -102    234     86       C
ATOM    409  O  AGLN A  48      -2.914   1.284   9.533  0.63 12.53           O
ANISOU  409  O  AGLN A  48     1322   1244   2195    -59    301    -46       O
ATOM    410  CB AGLN A  48      -0.999   1.574  11.785  0.63 12.48           C
ANISOU  410  CB AGLN A  48     1287   1410   2046   -357   -276     89       C
ATOM    411  CG AGLN A  48      -0.861   3.055  12.088  0.63 15.08           C
ANISOU  411  CG AGLN A  48     1906   1656   2169   -294   -236    271       C
ATOM    412  CD AGLN A  48      -0.674   3.318  13.558  0.63 16.92           C
ANISOU  412  CD AGLN A  48     1983   1920   2525    -25   -170    370       C
ATOM    413  OE1AGLN A  48       0.351   2.949  14.133  0.63 19.07           O
ANISOU  413  OE1AGLN A  48     2316   2196   2733     43   -656    382       O
ATOM    414  NE2AGLN A  48      -1.668   3.943  14.186  0.63 17.61           N
ANISOU  414  NE2AGLN A  48     2072   1996   2624     43   -169    368       N
ATOM    415  H  AGLN A  48      -1.698  -0.741  11.658  0.63 12.02           H
ATOM    416  HA AGLN A  48      -2.837   1.391  12.695  0.63 12.50           H
ATOM    417  HB2AGLN A  48      -0.458   1.087  12.427  0.63 14.98           H
ATOM    418  HB3AGLN A  48      -0.666   1.421  10.887  0.63 14.98           H
ATOM    419  HG2AGLN A  48      -0.088   3.405  11.617  0.63 18.10           H
ATOM    420  HG3AGLN A  48      -1.663   3.515  11.797  0.63 18.10           H
ATOM    421 HE21AGLN A  48      -2.372   4.176  13.750  0.63 21.13           H
ATOM    422 HE22AGLN A  48      -1.606   4.115  15.026  0.63 21.13           H
ATOM    423  N  BGLN A  48      -2.466  -0.354  11.861  0.37 10.30           N
ANISOU  423  N  BGLN A  48     1078   1207   1628    -72    275     58       N
ATOM    424  CA BGLN A  48      -2.483   1.099  11.986  0.37 11.23           C
ANISOU  424  CA BGLN A  48     1215   1303   1750   -223    304    -27       C
ATOM    425  C  BGLN A  48      -3.122   1.720  10.746  0.37 10.50           C
ANISOU  425  C  BGLN A  48     1125   1324   1540   -138    372     86       C
ATOM    426  O  BGLN A  48      -2.622   1.549   9.628  0.37 10.65           O
ANISOU  426  O  BGLN A  48     1167   1273   1605   -131    409    166       O
ATOM    427  CB BGLN A  48      -1.082   1.655  12.212  0.37 13.89           C
ANISOU  427  CB BGLN A  48     1648   1435   2196   -398    258    -98       C
ATOM    428  CG BGLN A  48      -1.081   3.148  12.529  0.37 16.34           C
ANISOU  428  CG BGLN A  48     2135   1606   2468   -476    182   -187       C
ATOM    429  CD BGLN A  48       0.192   3.599  13.214  0.37 19.31           C
ANISOU  429  CD BGLN A  48     2615   1849   2872   -477    107   -161       C
ATOM    430  OE1BGLN A  48       0.160   4.251  14.257  0.37 21.04           O
ANISOU  430  OE1BGLN A  48     2828   2095   3070   -523    210   -239       O
ATOM    431  NE2BGLN A  48       1.323   3.239  12.635  0.37 19.63           N
ANISOU  431  NE2BGLN A  48     2641   1842   2975   -353     65    -35       N
ATOM    432  H  BGLN A  48      -1.714  -0.692  11.616  0.37 12.36           H
ATOM    433  HA BGLN A  48      -3.019   1.336  12.759  0.37 13.48           H
ATOM    434  HB2BGLN A  48      -0.675   1.189  12.959  0.37 16.67           H
ATOM    435  HB3BGLN A  48      -0.555   1.519  11.409  0.37 16.67           H
ATOM    436  HG2BGLN A  48      -1.170   3.648  11.703  0.37 19.61           H
ATOM    437  HG3BGLN A  48      -1.825   3.347  13.119  0.37 19.61           H
ATOM    438 HE21BGLN A  48       1.307   2.776  11.910  0.37 23.55           H
ATOM    439 HE22BGLN A  48       2.076   3.469  12.982  0.37 23.55           H
ATOM    440  N   ILE A  49      -4.216   2.447  10.962  1.00 10.42           N
ANISOU  440  N   ILE A  49     1194   1423   1343    -54    215    106       N
ATOM    441  CA  ILE A  49      -5.016   3.069   9.913  1.00 10.99           C
ANISOU  441  CA  ILE A  49     1313   1421   1441    -74    206     92       C
ATOM    442  C   ILE A  49      -4.545   4.483   9.622  1.00 11.87           C
ANISOU  442  C   ILE A  49     1440   1405   1665    -82    383    192       C
ATOM    443  O   ILE A  49      -4.514   4.905   8.466  1.00 14.53           O
ANISOU  443  O   ILE A  49     1940   1672   1910   -168    290    326       O
ATOM    444  CB  ILE A  49      -6.505   3.072  10.333  1.00 11.42           C
ANISOU  444  CB  ILE A  49     1212   1448   1678     35    120     90       C
ATOM    445  CG1 ILE A  49      -7.045   1.646  10.485  1.00 11.42           C
ANISOU  445  CG1 ILE A  49     1275   1336   1728     86      9     40       C
ATOM    446  CG2 ILE A  49      -7.323   3.905   9.352  1.00 12.77           C
ANISOU  446  CG2 ILE A  49     1405   1375   2070     86    -54    195       C
ATOM    447  CD1 ILE A  49      -7.378   0.922   9.189  1.00 11.67           C
ANISOU  447  CD1 ILE A  49     1463   1180   1791     29    -43   -112       C
ATOM    448  HA  ILE A  49      -4.919   2.547   9.101  1.00 13.18           H
ATOM    449  HB  ILE A  49      -6.581   3.485  11.207  1.00 13.70           H
ATOM    450 HG12 ILE A  49      -6.378   1.116  10.948  1.00 13.70           H
ATOM    451 HG13 ILE A  49      -7.860   1.685  11.010  1.00 13.70           H
ATOM    452 HG21 ILE A  49      -8.260   3.670   9.442  1.00 15.31           H
ATOM    453 HG22 ILE A  49      -7.196   4.845   9.554  1.00 15.31           H
ATOM    454 HG23 ILE A  49      -7.020   3.718   8.450  1.00 15.31           H
ATOM    455 HD11 ILE A  49      -7.577  -0.007   9.389  1.00 14.00           H
ATOM    456 HD12 ILE A  49      -8.148   1.345   8.779  1.00 14.00           H
ATOM    457 HD13 ILE A  49      -6.614   0.975   8.593  1.00 14.00           H
ATOM    458  H  AILE A  49      -4.450   2.672  11.758  0.63 12.50           H
ATOM    459  H  BILE A  49      -4.532   2.602  11.747  0.37 12.50           H
ATOM    460  N   ALA A  50      -4.215   5.230  10.669  1.00 11.71           N
ANISOU  460  N   ALA A  50     1466   1250   1735   -128    290    191       N
ATOM    461  CA  ALA A  50      -3.811   6.626  10.575  1.00 13.00           C
ANISOU  461  CA  ALA A  50     1727   1321   1892   -278    368    159       C
ATOM    462  C   ALA A  50      -3.120   6.956  11.888  1.00 13.58           C
ANISOU  462  C   ALA A  50     1643   1357   2161   -389    395    -23       C
ATOM    463  O   ALA A  50      -3.063   6.126  12.795  1.00 13.46           O
ANISOU  463  O   ALA A  50     1680   1288   2145   -217    398     81       O
ATOM    464  CB  ALA A  50      -5.027   7.528  10.360  1.00 15.02           C
ANISOU  464  CB  ALA A  50     2132   1319   2255   -132    344    252       C
ATOM    465  H   ALA A  50      -4.216   4.938  11.478  1.00 14.05           H
ATOM    466  HA  ALA A  50      -3.200   6.753   9.833  1.00 15.60           H
ATOM    467  HB1 ALA A  50      -4.723   8.437  10.209  1.00 18.02           H
ATOM    468  HB2 ALA A  50      -5.523   7.212   9.589  1.00 18.02           H
ATOM    469  HB3 ALA A  50      -5.589   7.495  11.151  1.00 18.02           H
ATOM    470  N   ASP A  51      -2.592   8.169  12.002  1.00 15.84           N
ANISOU  470  N   ASP A  51     2152   1545   2321   -614    422     41       N
ATOM    471  C   ASP A  51      -3.038   8.485  14.374  1.00 14.46           C
ANISOU  471  C   ASP A  51     1597   1550   2347   -660    263    -25       C
ATOM    472  O   ASP A  51      -4.112   9.089  14.293  1.00 15.95           O
ANISOU  472  O   ASP A  51     1955   1582   2525   -618    157     48       O
ATOM    473  CA AASP A  51      -1.998   8.590  13.265  0.58 16.59           C
ANISOU  473  CA AASP A  51     2028   1714   2563   -753    328     28       C
ATOM    474  CB AASP A  51      -1.469  10.020  13.146  0.58 19.91           C
ANISOU  474  CB AASP A  51     2562   1982   3022   -943    299    -31       C
ATOM    475  CG AASP A  51      -0.759  10.496  14.410  0.58 23.10           C
ANISOU  475  CG AASP A  51     2931   2222   3623  -1040    102    -15       C
ATOM    476  OD1AASP A  51      -0.221   9.650  15.153  0.58 23.72           O
ANISOU  476  OD1AASP A  51     2770   2418   3824  -1045    -22    154       O
ATOM    477  OD2AASP A  51      -0.690  11.723  14.633  0.58 27.07           O
ANISOU  477  OD2AASP A  51     3737   2569   3980   -672    162   -117       O
ATOM    478  H  AASP A  51      -2.565   8.756  11.375  0.58 19.00           H
ATOM    479  HA AASP A  51      -1.247   8.017  13.486  0.58 19.91           H
ATOM    480  HB2AASP A  51      -0.836  10.062  12.412  0.58 23.89           H
ATOM    481  HB3AASP A  51      -2.213  10.619  12.977  0.58 23.89           H
ATOM    482  CA BASP A  51      -1.999   8.583  13.263  0.42 16.06           C
ANISOU  482  CA BASP A  51     1921   1679   2503   -742    429     30       C
ATOM    483  CB BASP A  51      -1.474  10.007  13.134  0.42 18.28           C
ANISOU  483  CB BASP A  51     2210   1901   2833   -909    618     14       C
ATOM    484  CG BASP A  51      -0.121  10.070  12.444  0.42 20.54           C
ANISOU  484  CG BASP A  51     2405   2113   3288   -946    618     21       C
ATOM    485  OD1BASP A  51       0.286   9.093  11.774  0.42 20.97           O
ANISOU  485  OD1BASP A  51     2355   2322   3290   -993    666     50       O
ATOM    486  OD2BASP A  51       0.544  11.112  12.580  0.42 22.84           O
ANISOU  486  OD2BASP A  51     2736   2233   3709   -937    684    -38       O
ATOM    487  H  BASP A  51      -2.565   8.758  11.376  0.42 19.00           H
ATOM    488  HA BASP A  51      -1.253   8.006  13.488  0.42 19.27           H
ATOM    489  HB2BASP A  51      -2.102  10.531  12.613  0.42 21.93           H
ATOM    490  HB3BASP A  51      -1.377  10.390  14.020  0.42 21.93           H
ATOM    491  N   GLY A  52      -2.727   7.695  15.397  1.00 12.97           N
ANISOU  491  N   GLY A  52     1503   1448   1978   -579    135     35       N
ATOM    492  CA  GLY A  52      -3.638   7.531  16.509  1.00 12.76           C
ANISOU  492  CA  GLY A  52     1485   1487   1875   -449    -42    -45       C
ATOM    493  C   GLY A  52      -4.905   6.759  16.224  1.00 11.54           C
ANISOU  493  C   GLY A  52     1357   1235   1792   -293    116   -217       C
ATOM    494  O   GLY A  52      -5.842   6.831  17.022  1.00 11.18           O
ANISOU  494  O   GLY A  52     1341   1140   1766   -248     87   -146       O
ATOM    495  H   GLY A  52      -1.997   7.247  15.466  1.00 15.56           H
ATOM    496  HA2 GLY A  52      -3.170   7.067  17.221  1.00 15.30           H
ATOM    497  HA3 GLY A  52      -3.899   8.411  16.822  1.00 15.30           H
ATOM    498  N   VAL A  53      -4.953   5.988  15.136  1.00 10.72           N
ANISOU  498  N   VAL A  53     1157   1165   1749   -354    190    -94       N
ATOM    499  CA  VAL A  53      -6.128   5.196  14.783  1.00  9.64           C
ANISOU  499  CA  VAL A  53     1134   1085   1444   -106    122     11       C
ATOM    500  C   VAL A  53      -5.655   3.821  14.331  1.00  9.06           C
ANISOU  500  C   VAL A  53     1009   1076   1359   -151    168     40       C
ATOM    501  O   VAL A  53      -4.836   3.710  13.409  1.00 10.37           O
ANISOU  501  O   VAL A  53     1124   1123   1694   -102    238    169       O
ATOM    502  CB  VAL A  53      -6.974   5.837  13.667  1.00  9.96           C
ANISOU  502  CB  VAL A  53     1278    974   1532    -57     69     73       C
ATOM    503  CG1 VAL A  53      -8.231   4.991  13.443  1.00 10.52           C
ANISOU  503  CG1 VAL A  53     1303   1289   1405    -30     78    -18       C
ATOM    504  CG2 VAL A  53      -7.353   7.257  13.984  1.00 11.54           C
ANISOU  504  CG2 VAL A  53     1494   1107   1783    -62    -35    171       C
ATOM    505  H   VAL A  53      -4.304   5.907  14.578  1.00 12.85           H
ATOM    506  HA  VAL A  53      -6.682   5.101  15.573  1.00 11.56           H
ATOM    507  HB  VAL A  53      -6.443   5.864  12.856  1.00 11.95           H
ATOM    508 HG11 VAL A  53      -8.808   5.445  12.810  1.00 12.62           H
ATOM    509 HG12 VAL A  53      -7.970   4.125  13.092  1.00 12.62           H
ATOM    510 HG13 VAL A  53      -8.691   4.880  14.290  1.00 12.62           H
ATOM    511 HG21 VAL A  53      -7.935   7.592  13.284  1.00 13.84           H
ATOM    512 HG22 VAL A  53      -7.816   7.278  14.837  1.00 13.84           H
ATOM    513 HG23 VAL A  53      -6.548   7.796  14.032  1.00 13.84           H
ATOM    514  N   TRP A  54      -6.169   2.775  14.969  1.00  9.04           N
ANISOU  514  N   TRP A  54     1079   1028   1329   -123     13    -68       N
ATOM    515  CA  TRP A  54      -5.889   1.401  14.607  1.00  9.27           C
ANISOU  515  CA  TRP A  54     1096   1060   1365     -7     31     32       C
ATOM    516  C   TRP A  54      -7.214   0.674  14.444  1.00  8.77           C
ANISOU  516  C   TRP A  54     1012   1055   1266    -34      3     24       C
ATOM    517  O   TRP A  54      -8.203   1.014  15.100  1.00  9.59           O
ANISOU  517  O   TRP A  54     1030   1204   1409   -138    177   -116       O
ATOM    518  CB  TRP A  54      -5.127   0.674  15.719  1.00  9.45           C
ANISOU  518  CB  TRP A  54     1206   1038   1345    -71    -10    -61       C
ATOM    519  CG  TRP A  54      -3.810   1.262  16.129  1.00  9.73           C
ANISOU  519  CG  TRP A  54     1087   1214   1395    -19    -61     32       C
ATOM    520  CD1 TRP A  54      -2.587   0.802  15.772  1.00 12.74           C
ANISOU  520  CD1 TRP A  54     1263   1620   1956    -26   -246    -48       C
ATOM    521  CD2 TRP A  54      -3.579   2.372  17.013  1.00 10.83           C
ANISOU  521  CD2 TRP A  54     1128   1269   1719   -242   -160    -41       C
ATOM    522  NE1 TRP A  54      -1.604   1.551  16.362  1.00 14.10           N
ANISOU  522  NE1 TRP A  54     1221   1831   2305    -19   -242   -314       N
ATOM    523  CE2 TRP A  54      -2.183   2.528  17.124  1.00 12.84           C
ANISOU  523  CE2 TRP A  54     1204   1523   2149    -40   -280   -130       C
ATOM    524  CE3 TRP A  54      -4.410   3.240  17.721  1.00 11.70           C
ANISOU  524  CE3 TRP A  54     1424   1401   1619   -112   -226    -97       C
ATOM    525  CZ2 TRP A  54      -1.600   3.521  17.914  1.00 13.78           C
ANISOU  525  CZ2 TRP A  54     1215   1556   2465   -191   -351    -67       C
ATOM    526  CZ3 TRP A  54      -3.829   4.234  18.497  1.00 13.63           C
ANISOU  526  CZ3 TRP A  54     1660   1470   2048   -172   -549    -64       C
ATOM    527  CH2 TRP A  54      -2.438   4.362  18.589  1.00 14.28           C
ANISOU  527  CH2 TRP A  54     1619   1453   2354   -226   -556   -138       C
ATOM    528  H   TRP A  54      -6.702   2.844  15.639  1.00 10.85           H
ATOM    529  HA  TRP A  54      -5.373   1.383  13.786  1.00 11.12           H
ATOM    530  HB2 TRP A  54      -5.690   0.661  16.509  1.00 11.33           H
ATOM    531  HB3 TRP A  54      -4.953  -0.232  15.421  1.00 11.33           H
ATOM    532  HD1 TRP A  54      -2.437   0.080  15.205  1.00 15.28           H
ATOM    533  HE1 TRP A  54      -0.759   1.426  16.268  1.00 16.92           H
ATOM    534  HE3 TRP A  54      -5.335   3.155  17.674  1.00 14.03           H
ATOM    535  HZ2 TRP A  54      -0.676   3.607  17.978  1.00 16.53           H
ATOM    536  HZ3 TRP A  54      -4.374   4.825  18.964  1.00 16.35           H
ATOM    537  HH2 TRP A  54      -2.077   5.034  19.121  1.00 17.13           H
ATOM    538  N   SER A  55      -7.235  -0.344  13.602  1.00  8.42           N
ANISOU  538  N   SER A  55     1063   1030   1108    -22     37     67       N
ATOM    539  CA  SER A  55      -8.271  -1.356  13.737  1.00  8.04           C
ANISOU  539  CA  SER A  55     1045    949   1063    -59     20    -18       C
ATOM    540  C   SER A  55      -7.718  -2.540  14.513  1.00  8.20           C
ANISOU  540  C   SER A  55      971    962   1182     44     23   -100       C
ATOM    541  O   SER A  55      -6.502  -2.751  14.607  1.00  8.75           O
ANISOU  541  O   SER A  55     1041   1018   1264     25    -35     24       O
ATOM    542  CB  SER A  55      -8.836  -1.796  12.388  1.00  8.96           C
ANISOU  542  CB  SER A  55     1029   1141   1234    -44     93     20       C
ATOM    543  OG  SER A  55      -7.825  -2.423  11.624  1.00  9.33           O
ANISOU  543  OG  SER A  55     1077   1238   1232    -65     81   -156       O
ATOM    544  H   SER A  55      -6.676  -0.468  12.961  1.00 10.11           H
ATOM    545  HA  SER A  55      -9.021  -0.982  14.225  1.00  9.65           H
ATOM    546  HB2 SER A  55      -9.561  -2.424  12.536  1.00 10.75           H
ATOM    547  HB3 SER A  55      -9.163  -1.019  11.909  1.00 10.75           H
ATOM    548  HG  SER A  55      -8.172  -2.914  11.036  1.00 11.20           H
ATOM    549  N   HIS A  56      -8.631  -3.291  15.112  1.00  8.05           N
ANISOU  549  N   HIS A  56      980    876   1204   -118     69     30       N
ATOM    550  CA  HIS A  56      -8.310  -4.578  15.704  1.00  7.98           C
ANISOU  550  CA  HIS A  56      970    935   1125    -28     63     42       C
ATOM    551  C   HIS A  56      -9.060  -5.668  14.963  1.00  7.31           C
ANISOU  551  C   HIS A  56      908    947    922    -32    -11     56       C
ATOM    552  O   HIS A  56     -10.189  -5.458  14.519  1.00  7.99           O
ANISOU  552  O   HIS A  56      978    977   1081    -71    -73    -26       O
ATOM    553  CB  HIS A  56      -8.523  -4.627  17.213  1.00  8.17           C
ANISOU  553  CB  HIS A  56      963    985   1156    -26    -74     21       C
ATOM    554  CG  HIS A  56      -9.919  -4.439  17.718  1.00  7.81           C
ANISOU  554  CG  HIS A  56     1007    832   1130    -90   -155    -26       C
ATOM    555  ND1 HIS A  56     -10.854  -5.457  17.774  1.00  8.06           N
ANISOU  555  ND1 HIS A  56     1148    960    954   -125   -118      1       N
ATOM    556  CD2 HIS A  56     -10.483  -3.372  18.328  1.00  8.06           C
ANISOU  556  CD2 HIS A  56      934   1077   1052   -149   -110    108       C
ATOM    557  CE1 HIS A  56     -11.940  -5.008  18.379  1.00  7.72           C
ANISOU  557  CE1 HIS A  56     1015    981    939    -99     57    -87       C
ATOM    558  NE2 HIS A  56     -11.740  -3.746  18.725  1.00  7.85           N
ANISOU  558  NE2 HIS A  56      942   1110    930    -26   -120     17       N
ATOM    559  H   HIS A  56      -9.459  -3.071  15.188  1.00  9.66           H
ATOM    560  HA  HIS A  56      -7.362  -4.754  15.596  1.00  9.57           H
ATOM    561  HB2 HIS A  56      -8.226  -5.495  17.527  1.00  9.80           H
ATOM    562  HB3 HIS A  56      -7.983  -3.927  17.613  1.00  9.80           H
ATOM    563  HD2 HIS A  56     -10.090  -2.538  18.454  1.00  9.67           H
ATOM    564  HE1 HIS A  56     -12.716  -5.497  18.535  1.00  9.26           H
ATOM    565  HE2 HIS A  56     -12.307  -3.243  19.132  1.00  9.42           H
ATOM    566  N   ILE A  57      -8.397  -6.809  14.787  1.00  7.97           N
ANISOU  566  N   ILE A  57     1001    893   1134    -20    -77     47       N
ATOM    567  CA  ILE A  57      -8.921  -7.919  14.012  1.00  8.07           C
ANISOU  567  CA  ILE A  57      980    959   1128    -68    -78    -54       C
ATOM    568  C   ILE A  57      -8.778  -9.194  14.828  1.00  8.74           C
ANISOU  568  C   ILE A  57     1118   1023   1182    -69     -6    -56       C
ATOM    569  O   ILE A  57      -7.699  -9.489  15.360  1.00  9.18           O
ANISOU  569  O   ILE A  57     1084   1000   1404    -13     -9    104       O
ATOM    570  CB  ILE A  57      -8.232  -8.079  12.640  1.00  8.79           C
ANISOU  570  CB  ILE A  57     1132   1086   1119     15     41    -10       C
ATOM    571  CG1 ILE A  57      -8.103  -6.763  11.869  1.00  8.95           C
ANISOU  571  CG1 ILE A  57     1193   1058   1151    -39     -3    -14       C
ATOM    572  CG2 ILE A  57      -9.001  -9.098  11.799  1.00  9.69           C
ANISOU  572  CG2 ILE A  57     1410   1179   1092   -106    -47    -71       C
ATOM    573  CD1 ILE A  57      -6.882  -5.928  12.200  1.00 10.43           C
ANISOU  573  CD1 ILE A  57     1335   1194   1432     96    104    179       C
ATOM    574  H   ILE A  57      -7.619  -6.964  15.119  1.00  9.56           H
ATOM    575  HA  ILE A  57      -9.864  -7.757  13.852  1.00  9.68           H
ATOM    576  HB  ILE A  57      -7.330  -8.388  12.816  1.00 10.54           H
ATOM    577 HG12 ILE A  57      -8.064  -6.968  10.921  1.00 10.74           H
ATOM    578 HG13 ILE A  57      -8.884  -6.220  12.059  1.00 10.74           H
ATOM    579 HG21 ILE A  57      -8.516  -9.256  10.974  1.00 11.62           H
ATOM    580 HG22 ILE A  57      -9.080  -9.925  12.300  1.00 11.62           H
ATOM    581 HG23 ILE A  57      -9.883  -8.745  11.603  1.00 11.62           H
ATOM    582 HD11 ILE A  57      -6.735  -5.286  11.487  1.00 12.51           H
ATOM    583 HD12 ILE A  57      -7.035  -5.462  13.037  1.00 12.51           H
ATOM    584 HD13 ILE A  57      -6.112  -6.512  12.282  1.00 12.51           H
ATOM    585  N   ALA A  58      -9.862  -9.956  14.915  1.00  9.05           N
ANISOU  585  N   ALA A  58     1048   1001   1391   -152    -61    -25       N
ATOM    586  CA  ALA A  58      -9.856 -11.233  15.599  1.00  9.56           C
ANISOU  586  CA  ALA A  58     1349   1027   1256   -311    -70     49       C
ATOM    587  C   ALA A  58     -10.734 -12.184  14.806  1.00  9.97           C
ANISOU  587  C   ALA A  58     1449   1120   1218   -218    132    -88       C
ATOM    588  O   ALA A  58     -11.460 -11.777  13.900  1.00  9.97           O
ANISOU  588  O   ALA A  58     1341   1086   1360   -134   -169   -143       O
ATOM    589  CB  ALA A  58     -10.375 -11.105  17.028  1.00 12.34           C
ANISOU  589  CB  ALA A  58     2098   1256   1336   -486     76     11       C
ATOM    590  H   ALA A  58     -10.625  -9.747  14.577  1.00 10.86           H
ATOM    591  HA  ALA A  58      -8.953 -11.584  15.637  1.00 11.47           H
ATOM    592  HB1 ALA A  58     -10.342 -11.975  17.455  1.00 14.81           H
ATOM    593  HB2 ALA A  58      -9.817 -10.477  17.512  1.00 14.81           H
ATOM    594  HB3 ALA A  58     -11.290 -10.783  17.004  1.00 14.81           H
ATOM    595  N   THR A  59     -10.682 -13.461  15.164  1.00 10.04           N
ANISOU  595  N   THR A  59     1526   1070   1219   -266     51    -41       N
ATOM    596  C   THR A  59     -12.318 -15.227  15.485  1.00  8.93           C
ANISOU  596  C   THR A  59     1278   1014   1099   -195    -33    -38       C
ATOM    597  O   THR A  59     -11.936 -15.429  16.642  1.00  9.91           O
ANISOU  597  O   THR A  59     1459   1181   1126   -205    -53    -68       O
ATOM    598  CA ATHR A  59     -11.530 -14.412  14.484  0.57 10.42           C
ANISOU  598  CA ATHR A  59     1635   1119   1203   -376    271   -188       C
ATOM    599  CB ATHR A  59     -10.716 -15.324  13.624  0.57 11.62           C
ANISOU  599  CB ATHR A  59     1688   1188   1538   -165    555   -164       C
ATOM    600  OG1ATHR A  59      -9.708 -15.884  14.462  0.57 12.22           O
ANISOU  600  OG1ATHR A  59     1678   1157   1809    269    536    149       O
ATOM    601  CG2ATHR A  59     -10.078 -14.556  12.484  0.57 11.58           C
ANISOU  601  CG2ATHR A  59     1572   1319   1508     -7    723   -146       C
ATOM    602  H  ATHR A  59     -10.176 -13.785  15.780  0.57 12.04           H
ATOM    603  HA ATHR A  59     -12.168 -13.937  13.929  0.57 12.49           H
ATOM    604  HB ATHR A  59     -11.262 -16.019  13.224  0.57 13.94           H
ATOM    605  HG1ATHR A  59      -9.174 -16.341  14.003  0.57 14.66           H
ATOM    606 HG21ATHR A  59      -9.494 -15.141  11.977  0.57 13.89           H
ATOM    607 HG22ATHR A  59     -10.764 -14.207  11.895  0.57 13.89           H
ATOM    608 HG23ATHR A  59      -9.557 -13.817  12.834  0.57 13.89           H
ATOM    609  CA BTHR A  59     -11.368 -14.566  14.492  0.43  9.17           C
ANISOU  609  CA BTHR A  59     1353   1038   1094   -248      4    -17       C
ATOM    610  CB BTHR A  59     -10.316 -15.629  14.051  0.43  9.51           C
ANISOU  610  CB BTHR A  59     1220   1117   1276   -130     86    -86       C
ATOM    611  OG1BTHR A  59      -9.327 -15.038  13.193  0.43  9.85           O
ANISOU  611  OG1BTHR A  59     1194   1200   1350    -96     14   -136       O
ATOM    612  CG2BTHR A  59     -10.951 -16.809  13.320  0.43 10.06           C
ANISOU  612  CG2BTHR A  59     1431   1194   1199   -148    268   -122       C
ATOM    613  H  BTHR A  59     -10.225 -13.735  15.839  0.43 12.04           H
ATOM    614  HA BTHR A  59     -11.869 -14.245  13.726  0.43 11.00           H
ATOM    615  HB BTHR A  59      -9.895 -15.967  14.857  0.43 11.41           H
ATOM    616  HG1BTHR A  59      -8.784 -15.625  12.934  0.43 11.82           H
ATOM    617 HG21BTHR A  59     -10.260 -17.374  12.940  0.43 12.07           H
ATOM    618 HG22BTHR A  59     -11.484 -17.334  13.937  0.43 12.07           H
ATOM    619 HG23BTHR A  59     -11.522 -16.487  12.605  0.43 12.07           H
ATOM    620  N   GLN A  60     -13.501 -15.642  15.036  1.00  8.62           N
ANISOU  620  N   GLN A  60     1329    880   1067   -163     48     24       N
ATOM    621  CA  GLN A  60     -14.396 -16.375  15.917  1.00  8.70           C
ANISOU  621  CA  GLN A  60     1261    935   1109    -32     59    -52       C
ATOM    622  C   GLN A  60     -15.224 -17.350  15.095  1.00  9.08           C
ANISOU  622  C   GLN A  60     1408    904   1137   -157   -133   -100       C
ATOM    623  O   GLN A  60     -15.462 -17.142  13.907  1.00 10.45           O
ANISOU  623  O   GLN A  60     1682   1021   1269   -112   -187   -131       O
ATOM    624  CB  GLN A  60     -15.300 -15.399  16.689  1.00  9.18           C
ANISOU  624  CB  GLN A  60     1329    968   1190   -173     -7    -59       C
ATOM    625  CG  GLN A  60     -16.141 -16.038  17.778  1.00  8.74           C
ANISOU  625  CG  GLN A  60     1107    956   1256   -107    138   -105       C
ATOM    626  CD  GLN A  60     -15.294 -16.818  18.742  1.00  9.62           C
ANISOU  626  CD  GLN A  60     1444    953   1257   -240    113   -136       C
ATOM    627  OE1 GLN A  60     -15.080 -18.020  18.575  1.00  9.40           O
ANISOU  627  OE1 GLN A  60     1528    790   1254   -116    -27    -61       O
ATOM    628  NE2 GLN A  60     -14.743 -16.122  19.723  1.00 10.53           N
ANISOU  628  NE2 GLN A  60     1789    977   1236   -111    -39    -74       N
ATOM    629  H   GLN A  60     -13.799 -15.512  14.240  1.00 10.34           H
ATOM    630  HA  GLN A  60     -13.889 -16.900  16.555  1.00 10.43           H
ATOM    631  HB2 GLN A  60     -14.740 -14.728  17.109  1.00 11.01           H
ATOM    632  HB3 GLN A  60     -15.908 -14.979  16.060  1.00 11.01           H
ATOM    633  HG2 GLN A  60     -16.606 -15.345  18.272  1.00 10.48           H
ATOM    634  HG3 GLN A  60     -16.781 -16.645  17.375  1.00 10.48           H
ATOM    635 HE21 GLN A  60     -14.880 -15.275  19.780  1.00 12.63           H
ATOM    636 HE22 GLN A  60     -14.248 -16.517  20.305  1.00 12.63           H
ATOM    637  N  ASER A  61     -15.665 -18.406  15.775  0.46 10.25           N
ANISOU  637  N  ASER A  61     1669    943   1284   -232     12    -26       N
ATOM    638  CA ASER A  61     -16.542 -19.436  15.243  0.46 11.97           C
ANISOU  638  CA ASER A  61     2034    986   1529   -407     32   -161       C
ATOM    639  C  ASER A  61     -17.982 -19.041  15.539  0.46 10.91           C
ANISOU  639  C  ASER A  61     1759   1040   1348   -489    102   -166       C
ATOM    640  O  ASER A  61     -18.282 -18.516  16.615  0.46 12.00           O
ANISOU  640  O  ASER A  61     1996   1139   1426   -565    128   -133       O
ATOM    641  CB ASER A  61     -16.172 -20.739  15.963  0.46 15.06           C
ANISOU  641  CB ASER A  61     2708   1022   1992   -473    -41   -132       C
ATOM    642  OG ASER A  61     -16.955 -21.861  15.603  0.46 17.40           O
ANISOU  642  OG ASER A  61     3330   1085   2196   -636   -140   -200       O
ATOM    643  H  ASER A  61     -15.455 -18.554  16.596  0.46 12.30           H
ATOM    644  HA ASER A  61     -16.461 -19.556  14.284  0.46 14.36           H
ATOM    645  HB2ASER A  61     -15.246 -20.942  15.758  0.46 18.07           H
ATOM    646  HB3ASER A  61     -16.276 -20.594  16.917  0.46 18.07           H
ATOM    647  HG ASER A  61     -16.804 -22.072  14.804  0.46 20.88           H
ATOM    648  N  BSER A  61     -15.651 -18.435  15.730  0.54  8.61           N
ANISOU  648  N  BSER A  61     1199    946   1126   -193      7   -122       N
ATOM    649  CA BSER A  61     -16.524 -19.392  15.071  0.54  9.08           C
ANISOU  649  CA BSER A  61     1177    988   1284   -322     68   -335       C
ATOM    650  C  BSER A  61     -17.956 -19.187  15.524  0.54  9.33           C
ANISOU  650  C  BSER A  61     1269   1035   1241   -332    115   -294       C
ATOM    651  O  BSER A  61     -18.227 -19.006  16.716  0.54  9.91           O
ANISOU  651  O  BSER A  61     1287   1106   1374   -280    356   -351       O
ATOM    652  CB BSER A  61     -16.121 -20.833  15.358  0.54 10.24           C
ANISOU  652  CB BSER A  61     1369   1095   1427   -240    311   -307       C
ATOM    653  OG BSER A  61     -15.015 -21.182  14.561  0.54 10.49           O
ANISOU  653  OG BSER A  61     1417   1189   1381   -133    -41   -256       O
ATOM    654  H  BSER A  61     -15.448 -18.636  16.541  0.54 10.32           H
ATOM    655  HA BSER A  61     -16.461 -19.247  14.114  0.54 10.89           H
ATOM    656  HB2BSER A  61     -15.882 -20.919  16.294  0.54 12.29           H
ATOM    657  HB3BSER A  61     -16.864 -21.421  15.150  0.54 12.29           H
ATOM    658  HG BSER A  61     -14.323 -20.803  14.849  0.54 12.59           H
ATOM    659  N   PHE A  62     -18.865 -19.253  14.561  1.00 10.32           N
ANISOU  659  N   PHE A  62     1443   1085   1392   -374     -4   -124       N
ATOM    660  CA  PHE A  62     -20.286 -19.076  14.777  1.00 10.40           C
ANISOU  660  CA  PHE A  62     1391   1065   1497   -321     36   -123       C
ATOM    661  C   PHE A  62     -21.004 -20.065  13.870  1.00 10.04           C
ANISOU  661  C   PHE A  62     1384   1105   1327   -230      4    -60       C
ATOM    662  O   PHE A  62     -20.770 -20.083  12.658  1.00 10.30           O
ANISOU  662  O   PHE A  62     1543   1088   1281   -199    -20    -40       O
ATOM    663  CB  PHE A  62     -20.769 -17.663  14.450  1.00 11.70           C
ANISOU  663  CB  PHE A  62     1669   1118   1658   -207    -28   -139       C
ATOM    664  CG  PHE A  62     -22.252 -17.556  14.507  1.00 14.56           C
ANISOU  664  CG  PHE A  62     1718   1448   2367   -101     58    116       C
ATOM    665  CD1 PHE A  62     -22.922 -17.743  15.716  1.00 16.37           C
ANISOU  665  CD1 PHE A  62     1852   1625   2741     -1    462    245       C
ATOM    666  CD2 PHE A  62     -22.995 -17.388  13.354  1.00 16.49           C
ANISOU  666  CD2 PHE A  62     2120   1420   2726    -14    -42    135       C
ATOM    667  CE1 PHE A  62     -24.306 -17.706  15.781  1.00 18.25           C
ANISOU  667  CE1 PHE A  62     2069   1747   3118     31     97    212       C
ATOM    668  CE2 PHE A  62     -24.387 -17.352  13.415  1.00 18.60           C
ANISOU  668  CE2 PHE A  62     2282   1573   3214     62   -148     21       C
ATOM    669  CZ  PHE A  62     -25.038 -17.511  14.631  1.00 17.87           C
ANISOU  669  CZ  PHE A  62     1992   1601   3198     13   -321     60       C
ATOM    670  HA  PHE A  62     -20.490 -19.245  15.710  1.00 12.48           H
ATOM    671  HB2 PHE A  62     -20.394 -17.041  15.093  1.00 14.03           H
ATOM    672  HB3 PHE A  62     -20.482 -17.427  13.554  1.00 14.03           H
ATOM    673  HD1 PHE A  62     -22.431 -17.895  16.491  1.00 19.63           H
ATOM    674  HD2 PHE A  62     -22.564 -17.298  12.535  1.00 19.79           H
ATOM    675  HE1 PHE A  62     -24.738 -17.812  16.598  1.00 21.90           H
ATOM    676  HE2 PHE A  62     -24.882 -17.221  12.638  1.00 22.32           H
ATOM    677  HZ  PHE A  62     -25.967 -17.486  14.668  1.00 21.44           H
ATOM    678  H  APHE A  62     -18.657 -19.499  13.764  0.46 12.38           H
ATOM    679  H  BPHE A  62     -18.670 -19.405  13.737  0.54 12.38           H
ATOM    680  N   ASP A  63     -21.868 -20.890  14.453  1.00  9.69           N
ANISOU  680  N   ASP A  63     1331   1120   1230   -234   -137      9       N
ATOM    681  CA  ASP A  63     -22.629 -21.882  13.688  1.00 10.63           C
ANISOU  681  CA  ASP A  63     1406   1117   1515   -255   -182     24       C
ATOM    682  C   ASP A  63     -21.726 -22.710  12.780  1.00 11.34           C
ANISOU  682  C   ASP A  63     1570   1176   1563   -312     -8    -58       C
ATOM    683  O   ASP A  63     -22.092 -23.100  11.669  1.00 12.15           O
ANISOU  683  O   ASP A  63     1647   1338   1630   -339    -95   -182       O
ATOM    684  CB  ASP A  63     -23.790 -21.233  12.940  1.00 11.87           C
ANISOU  684  CB  ASP A  63     1546   1285   1678   -336   -171     -3       C
ATOM    685  CG  ASP A  63     -24.973 -20.980  13.843  1.00 12.77           C
ANISOU  685  CG  ASP A  63     1512   1534   1806   -152   -436    211       C
ATOM    686  OD1 ASP A  63     -24.755 -20.882  15.073  1.00 13.72           O
ANISOU  686  OD1 ASP A  63     1628   1668   1918    -68    -91    439       O
ATOM    687  OD2 ASP A  63     -26.094 -20.801  13.321  1.00 15.53           O
ANISOU  687  OD2 ASP A  63     1863   1793   2245     80   -525    -93       O
ATOM    688  H   ASP A  63     -22.034 -20.898  15.297  1.00 11.62           H
ATOM    689  HA  ASP A  63     -23.022 -22.513  14.311  1.00 12.75           H
ATOM    690  HB2 ASP A  63     -23.500 -20.382  12.576  1.00 14.24           H
ATOM    691  HB3 ASP A  63     -24.077 -21.821  12.224  1.00 14.24           H
ATOM    692  N   GLY A  64     -20.549 -23.034  13.289  1.00 11.20           N
ANISOU  692  N   GLY A  64     1629    997   1628   -250     48   -150       N
ATOM    693  CA  GLY A  64     -19.692 -23.952  12.579  1.00 12.64           C
ANISOU  693  CA  GLY A  64     1714   1132   1955   -250     29   -147       C
ATOM    694  C   GLY A  64     -18.916 -23.370  11.424  1.00 12.20           C
ANISOU  694  C   GLY A  64     1610   1050   1974   -278      4   -257       C
ATOM    695  O   GLY A  64     -18.423 -24.134  10.591  1.00 15.26           O
ANISOU  695  O   GLY A  64     2278   1148   2371    -97    242   -231       O
ATOM    696  H   GLY A  64     -20.232 -22.739  14.032  1.00 13.43           H
ATOM    697  HA2 GLY A  64     -19.049 -24.318  13.207  1.00 15.16           H
ATOM    698  HA3 GLY A  64     -20.238 -24.673  12.229  1.00 15.16           H
ATOM    699  N   ALA A  65     -18.780 -22.051  11.344  1.00 11.13           N
ANISOU  699  N   ALA A  65     1650   1034   1546   -357    153   -217       N
ATOM    700  CA  ALA A  65     -17.897 -21.420  10.373  1.00 12.34           C
ANISOU  700  CA  ALA A  65     1969   1171   1548   -222     91   -359       C
ATOM    701  C   ALA A  65     -17.070 -20.356  11.082  1.00 11.42           C
ANISOU  701  C   ALA A  65     1835   1094   1409   -124    195   -274       C
ATOM    702  O   ALA A  65     -17.466 -19.829  12.121  1.00 11.00           O
ANISOU  702  O   ALA A  65     1635   1260   1284   -231     97   -266       O
ATOM    703  CB  ALA A  65     -18.699 -20.813   9.215  1.00 14.21           C
ANISOU  703  CB  ALA A  65     2268   1560   1572   -555    -59   -222       C
ATOM    704  H   ALA A  65     -19.195 -21.493  11.849  1.00 13.35           H
ATOM    705  HA  ALA A  65     -17.284 -22.071   9.997  1.00 14.80           H
ATOM    706  HB1 ALA A  65     -18.094 -20.324   8.635  1.00 17.05           H
ATOM    707  HB2 ALA A  65     -19.128 -21.528   8.720  1.00 17.05           H
ATOM    708  HB3 ALA A  65     -19.369 -20.212   9.577  1.00 17.05           H
ATOM    709  N   VAL A  66     -15.911 -20.040  10.510  1.00 11.92           N
ANISOU  709  N   VAL A  66     1737   1082   1710   -195    406   -265       N
ATOM    710  CA  VAL A  66     -14.967 -19.104  11.109  1.00 12.50           C
ANISOU  710  CA  VAL A  66     1557   1246   1944   -132    192    251       C
ATOM    711  C   VAL A  66     -15.026 -17.791  10.346  1.00 10.87           C
ANISOU  711  C   VAL A  66     1666   1108   1354   -125     92    -24       C
ATOM    712  O   VAL A  66     -14.990 -17.777   9.109  1.00 12.10           O
ANISOU  712  O   VAL A  66     2088   1064   1446   -247    350   -221       O
ATOM    713  CB  VAL A  66     -13.545 -19.684  11.107  1.00 17.66           C
ANISOU  713  CB  VAL A  66     1752   1544   3413   -106     62    855       C
ATOM    714  CG1 VAL A  66     -12.544 -18.661  11.523  1.00 19.02           C
ANISOU  714  CG1 VAL A  66     1628   1942   3655   -216     61   1085       C
ATOM    715  CG2 VAL A  66     -13.470 -20.856  12.050  1.00 20.87           C
ANISOU  715  CG2 VAL A  66     2049   1762   4118    -49    224   1118       C
ATOM    716  H   VAL A  66     -15.646 -20.363   9.758  1.00 14.30           H
ATOM    717  HA  VAL A  66     -15.228 -18.924  12.025  1.00 14.99           H
ATOM    718  HB  VAL A  66     -13.334 -19.972  10.205  1.00 21.18           H
ATOM    719 HG11 VAL A  66     -11.661 -19.061  11.514  1.00 22.82           H
ATOM    720 HG12 VAL A  66     -12.577 -17.917  10.902  1.00 22.82           H
ATOM    721 HG13 VAL A  66     -12.759 -18.354  12.418  1.00 22.82           H
ATOM    722 HG21 VAL A  66     -12.569 -21.215  12.037  1.00 25.04           H
ATOM    723 HG22 VAL A  66     -13.694 -20.557  12.945  1.00 25.04           H
ATOM    724 HG23 VAL A  66     -14.101 -21.535  11.761  1.00 25.04           H
ATOM    725  N   TYR A  67     -15.079 -16.689  11.086  1.00 10.00           N
ANISOU  725  N   TYR A  67     1635    997   1166   -221     90    -87       N
ATOM    726  CA  TYR A  67     -15.198 -15.363  10.511  1.00  9.93           C
ANISOU  726  CA  TYR A  67     1725    984   1064    -64    -44    -77       C
ATOM    727  C   TYR A  67     -14.202 -14.411  11.150  1.00  9.25           C
ANISOU  727  C   TYR A  67     1514    976   1024   -157     38   -113       C
ATOM    728  O   TYR A  67     -13.953 -14.488  12.359  1.00 10.19           O
ANISOU  728  O   TYR A  67     1780   1153    939   -388     33    -19       O
ATOM    729  CB  TYR A  67     -16.594 -14.790  10.776  1.00 10.38           C
ANISOU  729  CB  TYR A  67     1741   1211    991   -188      3    -70       C
ATOM    730  CG  TYR A  67     -17.712 -15.633  10.242  1.00 10.65           C
ANISOU  730  CG  TYR A  67     1644   1338   1063   -255      6    -88       C
ATOM    731  CD1 TYR A  67     -18.184 -15.442   8.963  1.00 11.93           C
ANISOU  731  CD1 TYR A  67     1963   1293   1278   -265    -69    100       C
ATOM    732  CD2 TYR A  67     -18.285 -16.635  11.009  1.00 10.88           C
ANISOU  732  CD2 TYR A  67     1658   1338   1137   -254    -60    -37       C
ATOM    733  CE1 TYR A  67     -19.206 -16.206   8.457  1.00 12.27           C
ANISOU  733  CE1 TYR A  67     1959   1503   1201   -272    -91     91       C
ATOM    734  CE2 TYR A  67     -19.321 -17.413  10.511  1.00 11.43           C
ANISOU  734  CE2 TYR A  67     1517   1535   1290   -275     -5    -65       C
ATOM    735  CZ  TYR A  67     -19.778 -17.188   9.228  1.00 11.96           C
ANISOU  735  CZ  TYR A  67     1669   1555   1321   -400    -53   -153       C
ATOM    736  OH  TYR A  67     -20.804 -17.937   8.697  1.00 14.19           O
ANISOU  736  OH  TYR A  67     1988   1865   1538   -431   -275   -107       O
ATOM    737  H   TYR A  67     -15.047 -16.688  11.945  1.00 11.99           H
ATOM    738  HA  TYR A  67     -15.025 -15.419   9.558  1.00 11.91           H
ATOM    739  HB2 TYR A  67     -16.719 -14.707  11.734  1.00 12.45           H
ATOM    740  HB3 TYR A  67     -16.656 -13.917  10.356  1.00 12.45           H
ATOM    741  HD1 TYR A  67     -17.801 -14.782   8.431  1.00 14.32           H
ATOM    742  HD2 TYR A  67     -17.971 -16.789  11.870  1.00 13.05           H
ATOM    743  HE1 TYR A  67     -19.512 -16.057   7.591  1.00 14.72           H
ATOM    744  HE2 TYR A  67     -19.703 -18.079  11.036  1.00 13.71           H
ATOM    745  HH  TYR A  67     -21.256 -18.284   9.314  1.00 17.02           H
ATOM    746  N   PRO A  68     -13.666 -13.466  10.380  1.00  9.19           N
ANISOU  746  N   PRO A  68     1677   1005    808   -131     88    -55       N
ATOM    747  CA  PRO A  68     -12.948 -12.338  10.975  1.00  8.76           C
ANISOU  747  CA  PRO A  68     1389    893   1046   -174     85   -123       C
ATOM    748  C   PRO A  68     -13.941 -11.266  11.393  1.00  8.60           C
ANISOU  748  C   PRO A  68     1344    879   1043   -108     23    -98       C
ATOM    749  O   PRO A  68     -15.082 -11.233  10.939  1.00  9.02           O
ANISOU  749  O   PRO A  68     1350    995   1082   -119   -113   -134       O
ATOM    750  CB  PRO A  68     -12.114 -11.826   9.799  1.00 10.29           C
ANISOU  750  CB  PRO A  68     1665   1043   1202   -116    249    -79       C
ATOM    751  CG  PRO A  68     -13.057 -12.017   8.615  1.00  9.65           C
ANISOU  751  CG  PRO A  68     1660   1020    988    -95    113    -16       C
ATOM    752  CD  PRO A  68     -13.844 -13.285   8.920  1.00 10.49           C
ANISOU  752  CD  PRO A  68     1828   1104   1054   -144    194     30       C
ATOM    753  HA  PRO A  68     -12.380 -12.608  11.713  1.00 10.51           H
ATOM    754  HB2 PRO A  68     -11.887 -10.891   9.925  1.00 12.34           H
ATOM    755  HB3 PRO A  68     -11.306 -12.353   9.699  1.00 12.34           H
ATOM    756  HG2 PRO A  68     -13.650 -11.253   8.540  1.00 11.58           H
ATOM    757  HG3 PRO A  68     -12.543 -12.120   7.798  1.00 11.58           H
ATOM    758  HD2 PRO A  68     -14.781 -13.168   8.701  1.00 12.58           H
ATOM    759  HD3 PRO A  68     -13.480 -14.041   8.433  1.00 12.58           H
ATOM    760  N  ASER A  69     -13.445 -10.329  12.195  0.32  8.77           N
ANISOU  760  N  ASER A  69     1265    947   1121   -123    -48    -27       N
ATOM    761  CA ASER A  69     -14.253  -9.211  12.649  0.32  8.36           C
ANISOU  761  CA ASER A  69     1071   1060   1045   -134    -43   -115       C
ATOM    762  C  ASER A  69     -13.330  -8.080  13.072  0.32  7.99           C
ANISOU  762  C  ASER A  69     1076    990    969    -70     19    -94       C
ATOM    763  O  ASER A  69     -12.280  -8.326  13.672  0.32  8.03           O
ANISOU  763  O  ASER A  69      985    989   1078    -68     81    -35       O
ATOM    764  CB ASER A  69     -15.125  -9.665  13.821  0.32  9.22           C
ANISOU  764  CB ASER A  69     1181   1240   1082   -204     72   -185       C
ATOM    765  OG ASER A  69     -15.948  -8.613  14.274  0.32 10.02           O
ANISOU  765  OG ASER A  69     1269   1264   1274   -204    112   -184       O
ATOM    766  H  ASER A  69     -12.638 -10.321  12.491  0.32 10.52           H
ATOM    767  HA ASER A  69     -14.818  -8.875  11.936  0.32 10.03           H
ATOM    768  HB2ASER A  69     -15.686 -10.401  13.530  0.32 11.06           H
ATOM    769  HB3ASER A  69     -14.552  -9.952  14.548  0.32 11.06           H
ATOM    770  HG ASER A  69     -15.476  -7.997  14.596  0.32 12.02           H
ATOM    771  N  BSER A  69     -13.516 -10.402  12.310  0.68  8.31           N
ANISOU  771  N  BSER A  69     1122    968   1066    -61     -8    -62       N
ATOM    772  CA BSER A  69     -14.267  -9.176  12.550  0.68  7.40           C
ANISOU  772  CA BSER A  69      926    992    895   -126      7    -90       C
ATOM    773  C  BSER A  69     -13.310  -8.084  12.996  0.68  7.35           C
ANISOU  773  C  BSER A  69     1030    997    766    -41     40    -47       C
ATOM    774  O  BSER A  69     -12.239  -8.351  13.552  0.68  8.27           O
ANISOU  774  O  BSER A  69     1094   1002   1047    -19    -86    -28       O
ATOM    775  CB BSER A  69     -15.422  -9.330  13.555  0.68  8.35           C
ANISOU  775  CB BSER A  69     1211    987    973   -235   -124    -57       C
ATOM    776  OG BSER A  69     -14.976  -9.354  14.896  0.68  9.12           O
ANISOU  776  OG BSER A  69     1250   1070   1146   -331    110   -126       O
ATOM    777  H  BSER A  69     -12.813 -10.501  12.795  0.68  9.96           H
ATOM    778  HA BSER A  69     -14.671  -8.915  11.708  0.68  8.88           H
ATOM    779  HB2BSER A  69     -16.028  -8.581  13.445  0.68 10.01           H
ATOM    780  HB3BSER A  69     -15.885 -10.161  13.369  0.68 10.01           H
ATOM    781  HG BSER A  69     -14.370  -9.928  14.988  0.68 10.94           H
ATOM    782  N   ASN A  70     -13.733  -6.848  12.760  1.00  7.35           N
ANISOU  782  N   ASN A  70     1075    809    909    -86    -41    -97       N
ATOM    783  CA  ASN A  70     -12.965  -5.659  13.080  1.00  7.40           C
ANISOU  783  CA  ASN A  70     1080    815    918    -93    -87      4       C
ATOM    784  C   ASN A  70     -13.569  -4.876  14.234  1.00  7.54           C
ANISOU  784  C   ASN A  70      960    923    983     10      3   -123       C
ATOM    785  O   ASN A  70     -14.778  -4.913  14.481  1.00  8.34           O
ANISOU  785  O   ASN A  70     1028   1010   1130    -58    -47   -108       O
ATOM    786  CB  ASN A  70     -12.953  -4.688  11.896  1.00  8.09           C
ANISOU  786  CB  ASN A  70     1089    888   1096    -70   -125    -66       C
ATOM    787  CG  ASN A  70     -12.308  -5.262  10.673  1.00  8.24           C
ANISOU  787  CG  ASN A  70     1045   1098    988   -136    -28    -86       C
ATOM    788  OD1 ASN A  70     -11.276  -5.925  10.751  1.00  8.68           O
ANISOU  788  OD1 ASN A  70     1096   1150   1053    -27     -3    -63       O
ATOM    789  ND2 ASN A  70     -12.907  -5.001   9.524  1.00  9.12           N
ANISOU  789  ND2 ASN A  70     1177   1255   1032     52    -47   -125       N
ATOM    790  HA  ASN A  70     -12.073  -5.957  13.318  1.00  8.88           H
ATOM    791  HB2 ASN A  70     -13.868  -4.456  11.670  1.00  9.70           H
ATOM    792  HB3 ASN A  70     -12.461  -3.891  12.147  1.00  9.70           H
ATOM    793 HD21 ASN A  70     -12.579  -5.306   8.790  1.00 10.94           H
ATOM    794 HD22 ASN A  70     -13.624  -4.527   9.510  1.00 10.94           H
ATOM    795  H  AASN A  70     -14.470  -6.676  12.351  0.32  8.82           H
ATOM    796  H  BASN A  70     -14.493  -6.668  12.400  0.68  8.82           H
ATOM    797  N   GLY A  71     -12.696  -4.128  14.904  1.00  7.49           N
ANISOU  797  N   GLY A  71     1001    942    901    -15    -54   -100       N
ATOM    798  CA  GLY A  71     -13.064  -3.021  15.761  1.00  7.20           C
ANISOU  798  CA  GLY A  71      848    953    936    -43    -25      1       C
ATOM    799  C   GLY A  71     -12.090  -1.878  15.558  1.00  7.08           C
ANISOU  799  C   GLY A  71      823   1031    836    -88    -10    -27       C
ATOM    800  O   GLY A  71     -11.239  -1.934  14.665  1.00  7.99           O
ANISOU  800  O   GLY A  71     1000   1009   1028   -144     13   -113       O
ATOM    801  H   GLY A  71     -11.846  -4.251  14.874  1.00  8.98           H
ATOM    802  HA2 GLY A  71     -13.959  -2.717  15.545  1.00  8.64           H
ATOM    803  HA3 GLY A  71     -13.039  -3.298  16.690  1.00  8.64           H
ATOM    804  N   LEU A  72     -12.197  -0.842  16.385  1.00  7.39           N
ANISOU  804  N   LEU A  72      958    885    966    -32    -17   -102       N
ATOM    805  CA  LEU A  72     -11.368   0.343  16.245  1.00  7.89           C
ANISOU  805  CA  LEU A  72     1012    965   1020   -154     -5    -63       C
ATOM    806  C   LEU A  72     -10.742   0.707  17.582  1.00  7.61           C
ANISOU  806  C   LEU A  72      867    898   1128    -93    -71    -11       C
ATOM    807  O   LEU A  72     -11.301   0.430  18.645  1.00  8.19           O
ANISOU  807  O   LEU A  72     1046   1001   1066   -176    -60    -52       O
ATOM    808  CB  LEU A  72     -12.186   1.529  15.728  1.00  8.31           C
ANISOU  808  CB  LEU A  72     1147   1061    950   -210   -179     99       C
ATOM    809  CG  LEU A  72     -11.430   2.624  14.982  1.00  8.93           C
ANISOU  809  CG  LEU A  72     1233   1111   1049   -184   -145    180       C
ATOM    810  CD1 LEU A  72     -10.962   2.142  13.619  1.00 10.07           C
ANISOU  810  CD1 LEU A  72     1264   1357   1204   -272     99    242       C
ATOM    811  CD2 LEU A  72     -12.318   3.870  14.831  1.00 10.02           C
ANISOU  811  CD2 LEU A  72     1453   1025   1331   -199   -346    155       C
ATOM    812  H   LEU A  72     -12.750  -0.806  17.042  1.00  8.87           H
ATOM    813  HA  LEU A  72     -10.650   0.158  15.619  1.00  9.46           H
ATOM    814  HB2 LEU A  72     -12.858   1.185  15.119  1.00  9.97           H
ATOM    815  HB3 LEU A  72     -12.613   1.951  16.490  1.00  9.97           H
ATOM    816  HG  LEU A  72     -10.642   2.862  15.495  1.00 10.71           H
ATOM    817 HD11 LEU A  72     -10.561   2.885  13.142  1.00 12.08           H
ATOM    818 HD12 LEU A  72     -10.309   1.436  13.741  1.00 12.08           H
ATOM    819 HD13 LEU A  72     -11.726   1.805  13.124  1.00 12.08           H
ATOM    820 HD21 LEU A  72     -11.800   4.578  14.418  1.00 12.02           H
ATOM    821 HD22 LEU A  72     -13.080   3.648  14.273  1.00 12.02           H
ATOM    822 HD23 LEU A  72     -12.621   4.150  15.709  1.00 12.02           H
ATOM    823  N   ILE A  73      -9.576   1.348  17.511  1.00  8.30           N
ANISOU  823  N   ILE A  73     1038    949   1166    -45    -44    -57       N
ATOM    824  CA  ILE A  73      -8.890   1.920  18.662  1.00  7.82           C
ANISOU  824  CA  ILE A  73      976    970   1027    -26    -96   -105       C
ATOM    825  C   ILE A  73      -8.503   3.336  18.266  1.00  8.05           C
ANISOU  825  C   ILE A  73      987   1015   1057   -182    -88   -134       C
ATOM    826  O   ILE A  73      -7.895   3.538  17.211  1.00  8.66           O
ANISOU  826  O   ILE A  73     1053    960   1277   -128     56   -104       O
ATOM    827  CB  ILE A  73      -7.629   1.121  19.046  1.00  8.41           C
ANISOU  827  CB  ILE A  73      939    969   1285    -22   -189    -90       C
ATOM    828  CG1 ILE A  73      -7.953  -0.349  19.317  1.00  9.16           C
ANISOU  828  CG1 ILE A  73     1016   1029   1435    -24   -174    -71       C
ATOM    829  CG2 ILE A  73      -6.934   1.783  20.223  1.00 10.02           C
ANISOU  829  CG2 ILE A  73     1151   1161   1495     55   -223     34       C
ATOM    830  CD1 ILE A  73      -6.742  -1.259  19.177  1.00 10.35           C
ANISOU  830  CD1 ILE A  73     1340   1119   1474     25   -211    -77       C
ATOM    831  H   ILE A  73      -9.148   1.468  16.775  1.00  9.96           H
ATOM    832  HA  ILE A  73      -9.481   1.932  19.431  1.00  9.38           H
ATOM    833  HB  ILE A  73      -7.019   1.130  18.292  1.00 10.08           H
ATOM    834 HG12 ILE A  73      -8.290  -0.436  20.222  1.00 10.99           H
ATOM    835 HG13 ILE A  73      -8.625  -0.646  18.683  1.00 10.99           H
ATOM    836 HG21 ILE A  73      -6.190   1.227  20.504  1.00 12.02           H
ATOM    837 HG22 ILE A  73      -6.610   2.655  19.949  1.00 12.02           H
ATOM    838 HG23 ILE A  73      -7.568   1.879  20.951  1.00 12.02           H
ATOM    839 HD11 ILE A  73      -6.990  -2.159  19.442  1.00 12.42           H
ATOM    840 HD12 ILE A  73      -6.449  -1.256  18.253  1.00 12.42           H
ATOM    841 HD13 ILE A  73      -6.032  -0.930  19.750  1.00 12.42           H
ATOM    842  N   VAL A  74      -8.856   4.315  19.094  1.00  8.56           N
ANISOU  842  N   VAL A  74      962   1056   1235    -53     38    -62       N
ATOM    843  CA  VAL A  74      -8.555   5.712  18.796  1.00  8.72           C
ANISOU  843  CA  VAL A  74      990    937   1388   -108    -15    -97       C
ATOM    844  C   VAL A  74      -7.838   6.338  19.981  1.00  9.39           C
ANISOU  844  C   VAL A  74     1003    954   1611   -128    -44    -87       C
ATOM    845  O   VAL A  74      -8.340   6.307  21.108  1.00 10.06           O
ANISOU  845  O   VAL A  74     1209   1095   1518   -230   -152   -199       O
ATOM    846  CB  VAL A  74      -9.821   6.518  18.450  1.00  9.05           C
ANISOU  846  CB  VAL A  74     1171    902   1364     34     30   -179       C
ATOM    847  CG1 VAL A  74      -9.433   7.930  18.005  1.00 11.36           C
ANISOU  847  CG1 VAL A  74     1464   1084   1770      0   -103   -125       C
ATOM    848  CG2 VAL A  74     -10.638   5.817  17.380  1.00  9.73           C
ANISOU  848  CG2 VAL A  74     1077   1136   1485    -60     24    -73       C
ATOM    849  H   VAL A  74      -9.272   4.194  19.837  1.00 10.27           H
ATOM    850  HA  VAL A  74      -7.951   5.738  18.037  1.00 10.47           H
ATOM    851  HB  VAL A  74     -10.379   6.586  19.240  1.00 10.85           H
ATOM    852 HG11 VAL A  74     -10.230   8.400  17.714  1.00 13.63           H
ATOM    853 HG12 VAL A  74      -9.028   8.397  18.753  1.00 13.63           H
ATOM    854 HG13 VAL A  74      -8.800   7.868  17.273  1.00 13.63           H
ATOM    855 HG21 VAL A  74     -11.393   6.378  17.140  1.00 11.68           H
ATOM    856 HG22 VAL A  74     -10.078   5.667  16.602  1.00 11.68           H
ATOM    857 HG23 VAL A  74     -10.954   4.969  17.728  1.00 11.68           H
ATOM    858  N  AARG A  75      -6.671   6.924  19.726  0.50 10.16           N
ANISOU  858  N  AARG A  75     1096   1096   1668   -186    -77   -289       N
ATOM    859  CA AARG A  75      -5.925   7.553  20.803  0.50 12.01           C
ANISOU  859  CA AARG A  75     1290   1343   1930   -221   -223   -359       C
ATOM    860  C  AARG A  75      -6.657   8.804  21.290  0.50 12.29           C
ANISOU  860  C  AARG A  75     1486   1267   1918   -208   -324   -278       C
ATOM    861  O  AARG A  75      -7.096   9.639  20.490  0.50 12.51           O
ANISOU  861  O  AARG A  75     1662   1263   1827   -130   -372   -301       O
ATOM    862  CB AARG A  75      -4.499   7.872  20.366  0.50 13.95           C
ANISOU  862  CB AARG A  75     1364   1602   2335   -381    -17   -584       C
ATOM    863  CG AARG A  75      -3.669   8.340  21.549  0.50 16.03           C
ANISOU  863  CG AARG A  75     1675   1843   2574   -450    -86   -578       C
ATOM    864  CD AARG A  75      -2.171   8.405  21.311  0.50 18.70           C
ANISOU  864  CD AARG A  75     2044   2086   2976   -411   -318   -447       C
ATOM    865  NE AARG A  75      -1.560   9.062  22.462  0.50 20.55           N
ANISOU  865  NE AARG A  75     2309   2241   3258   -521   -530   -393       N
ATOM    866  CZ AARG A  75      -0.260   9.174  22.697  0.50 21.74           C
ANISOU  866  CZ AARG A  75     2356   2338   3564   -496   -363   -451       C
ATOM    867  NH1AARG A  75       0.644   8.717  21.845  0.50 22.09           N
ANISOU  867  NH1AARG A  75     2239   2406   3748   -223    -22   -447       N
ATOM    868  NH2AARG A  75       0.141   9.766  23.818  0.50 20.98           N
ANISOU  868  NH2AARG A  75     2276   2269   3425   -859   -849   -613       N
ATOM    869  H  AARG A  75      -6.299   6.968  18.952  0.50 12.19           H
ATOM    870  HA AARG A  75      -5.859   6.939  21.551  0.50 14.41           H
ATOM    871  HB2AARG A  75      -4.088   7.076  19.996  0.50 16.74           H
ATOM    872  HB3AARG A  75      -4.514   8.578  19.701  0.50 16.74           H
ATOM    873  HG2AARG A  75      -3.961   9.233  21.793  0.50 19.24           H
ATOM    874  HG3AARG A  75      -3.818   7.729  22.288  0.50 19.24           H
ATOM    875  HD2AARG A  75      -1.807   7.510  21.224  0.50 22.44           H
ATOM    876  HD3AARG A  75      -1.981   8.919  20.511  0.50 22.44           H
ATOM    877  HE AARG A  75      -2.093   9.409  23.042  0.50 24.66           H
ATOM    878 HH11AARG A  75       0.393   8.335  21.116  0.50 26.50           H
ATOM    879 HH12AARG A  75       1.481   8.801  22.021  0.50 26.50           H
ATOM    880 HH21AARG A  75      -0.439  10.069  24.376  0.50 25.17           H
ATOM    881 HH22AARG A  75       0.981   9.846  23.984  0.50 25.17           H
ATOM    882  N  BARG A  75      -6.663   6.910  19.722  0.50 10.09           N
ANISOU  882  N  BARG A  75     1057   1135   1639   -180      5   -311       N
ATOM    883  CA BARG A  75      -5.927   7.609  20.761  0.50 11.87           C
ANISOU  883  CA BARG A  75     1190   1426   1894   -235   -109   -411       C
ATOM    884  C  BARG A  75      -6.751   8.779  21.288  0.50 11.96           C
ANISOU  884  C  BARG A  75     1272   1288   1985   -231    -82   -271       C
ATOM    885  O  BARG A  75      -7.361   9.529  20.519  0.50 12.25           O
ANISOU  885  O  BARG A  75     1310   1214   2130   -278     64   -315       O
ATOM    886  CB BARG A  75      -4.591   8.100  20.211  0.50 13.75           C
ANISOU  886  CB BARG A  75     1244   1776   2203   -452    -55   -691       C
ATOM    887  CG BARG A  75      -3.689   8.670  21.300  0.50 16.23           C
ANISOU  887  CG BARG A  75     1546   2081   2541   -584    -71   -829       C
ATOM    888  CD BARG A  75      -2.238   8.782  20.859  0.50 19.14           C
ANISOU  888  CD BARG A  75     1965   2396   2911   -591     14   -725       C
ATOM    889  NE BARG A  75      -2.116   9.613  19.670  0.50 20.81           N
ANISOU  889  NE BARG A  75     2209   2571   3126   -830    172   -682       N
ATOM    890  CZ BARG A  75      -1.450   9.285  18.570  0.50 21.77           C
ANISOU  890  CZ BARG A  75     2665   2648   2960   -930     40  -1011       C
ATOM    891  NH1BARG A  75      -0.806   8.132  18.463  0.50 22.01           N
ANISOU  891  NH1BARG A  75     2656   2772   2936   -826      0  -1153       N
ATOM    892  NH2BARG A  75      -1.438  10.135  17.549  0.50 21.32           N
ANISOU  892  NH2BARG A  75     2634   2555   2912  -1301     63   -912       N
ATOM    893  H  BARG A  75      -6.275   6.905  18.954  0.50 12.10           H
ATOM    894  HA BARG A  75      -5.745   7.009  21.501  0.50 14.24           H
ATOM    895  HB2BARG A  75      -4.128   7.357  19.793  0.50 16.49           H
ATOM    896  HB3BARG A  75      -4.754   8.799  19.558  0.50 16.49           H
ATOM    897  HG2BARG A  75      -4.000   9.558  21.537  0.50 19.47           H
ATOM    898  HG3BARG A  75      -3.723   8.088  22.076  0.50 19.47           H
ATOM    899  HD2BARG A  75      -1.715   9.184  21.570  0.50 22.96           H
ATOM    900  HD3BARG A  75      -1.895   7.898  20.653  0.50 22.96           H
ATOM    901  HE BARG A  75      -2.506  10.379  19.682  0.50 24.97           H
ATOM    902 HH11BARG A  75      -0.812   7.573  19.116  0.50 26.41           H
ATOM    903 HH12BARG A  75      -0.382   7.942  17.739  0.50 26.41           H
ATOM    904 HH21BARG A  75      -1.857  10.883  17.607  0.50 25.58           H
ATOM    905 HH22BARG A  75      -1.011   9.936  16.829  0.50 25.58           H
ATOM    906  N   ASP A  76      -6.767   8.913  22.622  1.00 12.30           N
ANISOU  906  N   ASP A  76     1588   1334   1750    -39   -265   -524       N
ATOM    907  CA  ASP A  76      -7.595   9.885  23.354  1.00 14.83           C
ANISOU  907  CA  ASP A  76     2109   1575   1950   -147   -422   -575       C
ATOM    908  C   ASP A  76      -6.641  10.530  24.370  1.00 16.80           C
ANISOU  908  C   ASP A  76     2356   1598   2429    -64   -369   -596       C
ATOM    909  O   ASP A  76      -6.666  10.242  25.570  1.00 16.49           O
ANISOU  909  O   ASP A  76     2121   1691   2453    114   -438   -612       O
ATOM    910  CB  ASP A  76      -8.760   9.114  24.028  1.00 15.60           C
ANISOU  910  CB  ASP A  76     1849   1747   2331    -56    -12   -361       C
ATOM    911  CG  ASP A  76      -9.724   9.999  24.824  1.00 14.86           C
ANISOU  911  CG  ASP A  76     1748   1633   2266    -71    -85   -331       C
ATOM    912  OD1 ASP A  76      -9.756  11.237  24.602  1.00 14.59           O
ANISOU  912  OD1 ASP A  76     1886   1451   2208     52   -485   -294       O
ATOM    913  OD2 ASP A  76     -10.459   9.411  25.674  1.00 14.83           O
ANISOU  913  OD2 ASP A  76     1707   1602   2327      8     31   -239       O
ATOM    914  HA  ASP A  76      -7.972  10.581  22.792  1.00 17.79           H
ATOM    915  HB2 ASP A  76      -9.275   8.665  23.340  1.00 18.72           H
ATOM    916  HB3 ASP A  76      -8.386   8.462  24.641  1.00 18.72           H
ATOM    917  H  AASP A  76      -6.341   8.397  23.163  0.50 14.75           H
ATOM    918  H  BASP A  76      -6.286   8.431  23.148  0.50 14.75           H
ATOM    919  N   GLY A  77      -5.739  11.370  23.866  1.00 18.81           N
ANISOU  919  N   GLY A  77     2927   1583   2636   -578   -507   -692       N
ATOM    920  CA  GLY A  77      -4.653  11.898  24.673  1.00 19.99           C
ANISOU  920  CA  GLY A  77     2738   1758   3097   -787   -317   -534       C
ATOM    921  C   GLY A  77      -3.643  10.837  25.075  1.00 20.05           C
ANISOU  921  C   GLY A  77     2443   2023   3153   -722   -331   -855       C
ATOM    922  O   GLY A  77      -2.993  10.227  24.220  1.00 22.05           O
ANISOU  922  O   GLY A  77     2803   2465   3110   -972     41   -733       O
ATOM    923  H   GLY A  77      -5.738  11.649  23.053  1.00 22.57           H
ATOM    924  HA2 GLY A  77      -4.188  12.585  24.171  1.00 23.98           H
ATOM    925  HA3 GLY A  77      -5.018  12.290  25.482  1.00 23.98           H
ATOM    926  N   ASP A  78      -3.498  10.602  26.379  1.00 18.82           N
ANISOU  926  N   ASP A  78     2037   1922   3191   -751   -307   -784       N
ATOM    927  CA  ASP A  78      -2.696   9.493  26.884  1.00 19.38           C
ANISOU  927  CA  ASP A  78     1964   2146   3252   -633   -661   -704       C
ATOM    928  C   ASP A  78      -3.553   8.299  27.290  1.00 16.74           C
ANISOU  928  C   ASP A  78     1649   2023   2690   -319   -665   -691       C
ATOM    929  O   ASP A  78      -3.103   7.441  28.055  1.00 18.03           O
ANISOU  929  O   ASP A  78     1690   2255   2905    -95  -1010   -764       O
ATOM    930  CB  ASP A  78      -1.776   9.962  28.008  1.00 22.64           C
ANISOU  930  CB  ASP A  78     2477   2530   3595   -775   -905   -874       C
ATOM    931  CG  ASP A  78      -2.525  10.547  29.162  1.00 25.55           C
ANISOU  931  CG  ASP A  78     3072   2909   3726   -719   -850   -980       C
ATOM    932  OD1 ASP A  78      -3.771  10.542  29.134  1.00 26.58           O
ANISOU  932  OD1 ASP A  78     3419   2986   3696   -662   -599  -1080       O
ATOM    933  OD2 ASP A  78      -1.864  11.076  30.072  1.00 27.71           O
ANISOU  933  OD2 ASP A  78     3525   3103   3900   -715   -955   -942       O
ATOM    934  H   ASP A  78      -3.860  11.079  26.997  1.00 22.58           H
ATOM    935  HA  ASP A  78      -2.111   9.180  26.177  1.00 23.25           H
ATOM    936  HB2 ASP A  78      -1.265   9.205  28.334  1.00 27.16           H
ATOM    937  HB3 ASP A  78      -1.177  10.642  27.663  1.00 27.16           H
ATOM    938  N   GLU A  79      -4.777   8.226  26.778  1.00 14.10           N
ANISOU  938  N   GLU A  79     1406   1758   2194   -220   -539   -610       N
ATOM    939  C   GLU A  79      -6.131   6.616  25.600  1.00 11.60           C
ANISOU  939  C   GLU A  79     1184   1431   1792    -53   -299   -418       C
ATOM    940  O   GLU A  79      -5.852   7.247  24.576  1.00 12.09           O
ANISOU  940  O   GLU A  79     1352   1440   1801   -154   -301   -348       O
ATOM    941  CA AGLU A  79      -5.690   7.111  26.974  0.70 12.65           C
ANISOU  941  CA AGLU A  79     1316   1665   1825   -140   -426   -563       C
ATOM    942  CB AGLU A  79      -6.924   7.541  27.787  0.70 13.29           C
ANISOU  942  CB AGLU A  79     1524   1712   1814   -227    -98   -723       C
ATOM    943  CG AGLU A  79      -6.588   8.030  29.190  0.70 14.99           C
ANISOU  943  CG AGLU A  79     1955   1789   1953   -245     10   -842       C
ATOM    944  CD AGLU A  79      -7.794   8.487  30.004  0.70 17.92           C
ANISOU  944  CD AGLU A  79     2369   2002   2436   -204     29   -905       C
ATOM    945  OE1AGLU A  79      -8.948   8.288  29.573  0.70 17.63           O
ANISOU  945  OE1AGLU A  79     2293   1799   2608   -152   -222   -888       O
ATOM    946  OE2AGLU A  79      -7.577   9.085  31.078  0.70 20.92           O
ANISOU  946  OE2AGLU A  79     2761   2465   2723   -110   -137   -918       O
ATOM    947  H  AGLU A  79      -5.117   8.845  26.287  0.70 16.92           H
ATOM    948  HA AGLU A  79      -5.244   6.394  27.451  0.70 15.17           H
ATOM    949  HB2AGLU A  79      -7.369   8.265  27.319  0.70 15.95           H
ATOM    950  HB3AGLU A  79      -7.522   6.783  27.872  0.70 15.95           H
ATOM    951  HG2AGLU A  79      -6.163   7.307  29.677  0.70 17.99           H
ATOM    952  HG3AGLU A  79      -5.981   8.784  29.119  0.70 17.99           H
ATOM    953  CA BGLU A  79      -5.632   7.066  26.965  0.30 13.32           C
ANISOU  953  CA BGLU A  79     1420   1674   1967    -69   -480   -491       C
ATOM    954  CB BGLU A  79      -6.771   7.384  27.939  0.30 14.89           C
ANISOU  954  CB BGLU A  79     1803   1784   2070     50   -381   -487       C
ATOM    955  CG BGLU A  79      -6.265   7.571  29.359  0.30 16.32           C
ANISOU  955  CG BGLU A  79     2156   1921   2124    160   -310   -445       C
ATOM    956  CD BGLU A  79      -7.065   8.563  30.185  0.30 16.99           C
ANISOU  956  CD BGLU A  79     2289   2044   2121    334   -363   -337       C
ATOM    957  OE1BGLU A  79      -7.904   9.312  29.633  0.30 17.92           O
ANISOU  957  OE1BGLU A  79     2426   2116   2267    266   -341   -163       O
ATOM    958  OE2BGLU A  79      -6.832   8.588  31.411  0.30 17.76           O
ANISOU  958  OE2BGLU A  79     2451   2140   2158    348   -430   -357       O
ATOM    959  H  BGLU A  79      -5.138   8.850  26.309  0.30 16.92           H
ATOM    960  HA BGLU A  79      -5.131   6.328  27.347  0.30 15.98           H
ATOM    961  HB2BGLU A  79      -7.209   8.204  27.661  0.30 17.86           H
ATOM    962  HB3BGLU A  79      -7.407   6.651  27.936  0.30 17.86           H
ATOM    963  HG2BGLU A  79      -6.299   6.715  29.815  0.30 19.58           H
ATOM    964  HG3BGLU A  79      -5.350   7.891  29.323  0.30 19.58           H
ATOM    965  N   LEU A  80      -6.847   5.494  25.585  1.00 10.14           N
ANISOU  965  N   LEU A  80     1063   1219   1572   -132   -291   -449       N
ATOM    966  CA  LEU A  80      -7.426   4.948  24.366  1.00  9.74           C
ANISOU  966  CA  LEU A  80     1111   1138   1451    -96   -177   -273       C
ATOM    967  C   LEU A  80      -8.930   4.773  24.510  1.00  9.01           C
ANISOU  967  C   LEU A  80     1070   1137   1215   -115   -109   -279       C
ATOM    968  O   LEU A  80      -9.421   4.332  25.555  1.00 10.06           O
ANISOU  968  O   LEU A  80     1031   1377   1413     38   -247   -265       O
ATOM    969  CB  LEU A  80      -6.822   3.585  24.025  1.00 10.16           C
ANISOU  969  CB  LEU A  80     1230   1210   1419    -60   -316   -236       C
ATOM    970  CG  LEU A  80      -5.307   3.556  23.842  1.00 10.48           C
ANISOU  970  CG  LEU A  80     1110   1174   1699    -22   -143   -303       C
ATOM    971  CD1 LEU A  80      -4.839   2.121  23.664  1.00 11.58           C
ANISOU  971  CD1 LEU A  80     1272   1267   1859     50   -196   -415       C
ATOM    972  CD2 LEU A  80      -4.866   4.416  22.686  1.00 11.44           C
ANISOU  972  CD2 LEU A  80     1255   1275   1818     82    -76   -169       C
ATOM    973  H   LEU A  80      -7.014   5.023  26.285  1.00 12.17           H
ATOM    974  HA  LEU A  80      -7.251   5.574  23.646  1.00 11.68           H
ATOM    975  HB2 LEU A  80      -7.038   2.970  24.743  1.00 12.19           H
ATOM    976  HB3 LEU A  80      -7.219   3.278  23.195  1.00 12.19           H
ATOM    977  HG  LEU A  80      -4.888   3.923  24.636  1.00 12.57           H
ATOM    978 HD11 LEU A  80      -3.869   2.105  23.640  1.00 13.89           H
ATOM    979 HD12 LEU A  80      -5.159   1.589  24.409  1.00 13.89           H
ATOM    980 HD13 LEU A  80      -5.196   1.773  22.831  1.00 13.89           H
ATOM    981 HD21 LEU A  80      -3.954   4.184  22.449  1.00 13.73           H
ATOM    982 HD22 LEU A  80      -5.455   4.257  21.932  1.00 13.73           H
ATOM    983 HD23 LEU A  80      -4.912   5.348  22.951  1.00 13.73           H
ATOM    984  N   LEU A  81      -9.637   5.082  23.425  1.00  8.96           N
ANISOU  984  N   LEU A  81      982   1043   1381   -101   -119   -205       N
ATOM    985  CA  LEU A  81     -11.041   4.749  23.242  1.00  8.41           C
ANISOU  985  CA  LEU A  81     1003    939   1254    -71   -239   -138       C
ATOM    986  C   LEU A  81     -11.129   3.510  22.361  1.00  8.32           C
ANISOU  986  C   LEU A  81      828   1029   1305    -45   -116   -127       C
ATOM    987  O   LEU A  81     -10.537   3.467  21.280  1.00  8.93           O
ANISOU  987  O   LEU A  81     1125   1073   1196   -204    -21   -124       O
ATOM    988  CB  LEU A  81     -11.753   5.914  22.554  1.00  8.85           C
ANISOU  988  CB  LEU A  81     1087    979   1295     76   -124   -140       C
ATOM    989  CG  LEU A  81     -13.198   5.659  22.139  1.00  9.42           C
ANISOU  989  CG  LEU A  81     1182   1117   1281     23   -153   -173       C
ATOM    990  CD1 LEU A  81     -14.090   5.380  23.336  1.00  9.67           C
ANISOU  990  CD1 LEU A  81     1039   1235   1402    232    -84    -92       C
ATOM    991  CD2 LEU A  81     -13.740   6.832  21.325  1.00 10.06           C
ANISOU  991  CD2 LEU A  81     1353   1018   1453     77   -177    -47       C
ATOM    992  H   LEU A  81      -9.307   5.503  22.752  1.00 10.75           H
ATOM    993  HA  LEU A  81     -11.469   4.568  24.094  1.00 10.09           H
ATOM    994  HB2 LEU A  81     -11.758   6.669  23.163  1.00 10.61           H
ATOM    995  HB3 LEU A  81     -11.258   6.139  21.750  1.00 10.61           H
ATOM    996  HG  LEU A  81     -13.213   4.866  21.580  1.00 11.30           H
ATOM    997 HD11 LEU A  81     -14.984   5.172  23.022  1.00 11.60           H
ATOM    998 HD12 LEU A  81     -13.729   4.627  23.830  1.00 11.60           H
ATOM    999 HD13 LEU A  81     -14.113   6.167  23.903  1.00 11.60           H
ATOM   1000 HD21 LEU A  81     -14.638   6.620  21.026  1.00 12.07           H
ATOM   1001 HD22 LEU A  81     -13.756   7.624  21.885  1.00 12.07           H
ATOM   1002 HD23 LEU A  81     -13.163   6.979  20.560  1.00 12.07           H
ATOM   1003  N   LEU A  82     -11.853   2.503  22.832  1.00  7.73           N
ANISOU 1003  N   LEU A  82      939    948   1048     40   -175   -142       N
ATOM   1004  CA  LEU A  82     -12.081   1.270  22.088  1.00  7.51           C
ANISOU 1004  CA  LEU A  82     1018    902    931      7   -138    -94       C
ATOM   1005  C   LEU A  82     -13.472   1.290  21.467  1.00  7.65           C
ANISOU 1005  C   LEU A  82     1041    936    928   -140   -164    -43       C
ATOM   1006  O   LEU A  82     -14.454   1.640  22.132  1.00  8.18           O
ANISOU 1006  O   LEU A  82      922   1063   1122     17    -95   -153       O
ATOM   1007  CB  LEU A  82     -11.963   0.082  23.044  1.00  8.24           C
ANISOU 1007  CB  LEU A  82      914   1095   1122    -53    -84    -82       C
ATOM   1008  CG  LEU A  82     -12.155  -1.311  22.449  1.00  8.39           C
ANISOU 1008  CG  LEU A  82     1175    981   1033     -3   -216    -41       C
ATOM   1009  CD1 LEU A  82     -11.048  -1.620  21.457  1.00  9.30           C
ANISOU 1009  CD1 LEU A  82     1350   1113   1070    145    -40     27       C
ATOM   1010  CD2 LEU A  82     -12.237  -2.346  23.539  1.00  9.25           C
ANISOU 1010  CD2 LEU A  82     1398   1027   1092    126    -97     16       C
ATOM   1011  H   LEU A  82     -12.235   2.510  23.603  1.00  9.27           H
ATOM   1012  HA  LEU A  82     -11.433   1.186  21.371  1.00  9.00           H
ATOM   1013  HB2 LEU A  82     -11.075   0.101  23.436  1.00  9.88           H
ATOM   1014  HB3 LEU A  82     -12.633   0.188  23.737  1.00  9.88           H
ATOM   1015  HG  LEU A  82     -12.994  -1.342  21.963  1.00 10.07           H
ATOM   1016 HD11 LEU A  82     -11.194  -2.504  21.086  1.00 11.15           H
ATOM   1017 HD12 LEU A  82     -11.065  -0.957  20.748  1.00 11.15           H
ATOM   1018 HD13 LEU A  82     -10.195  -1.591  21.917  1.00 11.15           H
ATOM   1019 HD21 LEU A  82     -12.328  -3.223  23.136  1.00 11.10           H
ATOM   1020 HD22 LEU A  82     -11.427  -2.309  24.072  1.00 11.10           H
ATOM   1021 HD23 LEU A  82     -13.009  -2.157  24.097  1.00 11.10           H
ATOM   1022  N   ILE A  83     -13.559   0.918  20.194  1.00  7.27           N
ANISOU 1022  N   ILE A  83      832    995    934    -69    -82    -96       N
ATOM   1023  CA  ILE A  83     -14.833   0.681  19.526  1.00  7.15           C
ANISOU 1023  CA  ILE A  83      875    848    995    -48    -63    -56       C
ATOM   1024  C   ILE A  83     -14.958  -0.809  19.250  1.00  6.87           C
ANISOU 1024  C   ILE A  83      829    985    797    -19    -25     63       C
ATOM   1025  O   ILE A  83     -14.194  -1.371  18.453  1.00  7.66           O
ANISOU 1025  O   ILE A  83      917   1012    981    -85    -54     -5       O
ATOM   1026  CB  ILE A  83     -14.979   1.482  18.224  1.00  7.63           C
ANISOU 1026  CB  ILE A  83     1043    889    967    -66   -246     66       C
ATOM   1027  CG1 ILE A  83     -14.585   2.951  18.381  1.00  8.06           C
ANISOU 1027  CG1 ILE A  83      975    984   1103    -48   -182    -83       C
ATOM   1028  CG2 ILE A  83     -16.402   1.315  17.691  1.00  8.82           C
ANISOU 1028  CG2 ILE A  83     1197   1040   1113    -40   -340     -2       C
ATOM   1029  CD1 ILE A  83     -15.428   3.752  19.334  1.00  8.64           C
ANISOU 1029  CD1 ILE A  83     1140    939   1203    -11   -107   -111       C
ATOM   1030  H   ILE A  83     -12.877   0.793  19.685  1.00  8.72           H
ATOM   1031  HA  ILE A  83     -15.540   0.947  20.135  1.00  8.58           H
ATOM   1032  HB  ILE A  83     -14.353   1.123  17.576  1.00  9.15           H
ATOM   1033 HG12 ILE A  83     -13.671   2.989  18.703  1.00  9.66           H
ATOM   1034 HG13 ILE A  83     -14.649   3.378  17.512  1.00  9.66           H
ATOM   1035 HG21 ILE A  83     -16.525   1.903  16.929  1.00 10.58           H
ATOM   1036 HG22 ILE A  83     -16.532   0.393  17.421  1.00 10.58           H
ATOM   1037 HG23 ILE A  83     -17.031   1.547  18.392  1.00 10.58           H
ATOM   1038 HD11 ILE A  83     -15.090   4.660  19.368  1.00 10.36           H
ATOM   1039 HD12 ILE A  83     -16.346   3.752  19.021  1.00 10.36           H
ATOM   1040 HD13 ILE A  83     -15.378   3.348  20.215  1.00 10.36           H
ATOM   1041  N   ASP A  84     -15.938  -1.435  19.914  1.00  6.93           N
ANISOU 1041  N   ASP A  84      928    887    817    -41    -36    -29       N
ATOM   1042  CA  ASP A  84     -16.309  -2.839  19.763  1.00  7.10           C
ANISOU 1042  CA  ASP A  84      923    922    854    -44    -55    -46       C
ATOM   1043  C   ASP A  84     -15.334  -3.814  20.405  1.00  7.20           C
ANISOU 1043  C   ASP A  84      802   1044    889    -48   -137   -139       C
ATOM   1044  O   ASP A  84     -14.118  -3.586  20.460  1.00  7.77           O
ANISOU 1044  O   ASP A  84      977    954   1021    -18   -145    -22       O
ATOM   1045  CB  ASP A  84     -16.625  -3.176  18.303  1.00  7.35           C
ANISOU 1045  CB  ASP A  84      972    969    852   -102    -65     -9       C
ATOM   1046  CG  ASP A  84     -17.882  -2.481  17.832  1.00  6.62           C
ANISOU 1046  CG  ASP A  84      905    885    726    -73    -78    -44       C
ATOM   1047  OD1 ASP A  84     -18.806  -2.338  18.664  1.00  7.41           O
ANISOU 1047  OD1 ASP A  84      931    990    895      9    -85    -13       O
ATOM   1048  OD2 ASP A  84     -17.959  -2.075  16.647  1.00  7.50           O
ANISOU 1048  OD2 ASP A  84      987    929    932    -51    -21     11       O
ATOM   1049  H   ASP A  84     -16.433  -1.039  20.495  1.00  8.31           H
ATOM   1050  HA  ASP A  84     -17.129  -2.972  20.264  1.00  8.52           H
ATOM   1051  HB2 ASP A  84     -15.889  -2.888  17.741  1.00  8.82           H
ATOM   1052  HB3 ASP A  84     -16.754  -4.133  18.216  1.00  8.82           H
ATOM   1053  N   THR A  85     -15.885  -4.898  20.941  1.00  7.56           N
ANISOU 1053  N   THR A  85      992    991    889   -203   -124     23       N
ATOM   1054  CA  THR A  85     -15.078  -5.988  21.452  1.00  6.93           C
ANISOU 1054  CA  THR A  85      962    789    881     -7    -46     66       C
ATOM   1055  C   THR A  85     -14.462  -6.764  20.293  1.00  7.27           C
ANISOU 1055  C   THR A  85      961    900    903   -137    -82     -7       C
ATOM   1056  O   THR A  85     -14.706  -6.484  19.118  1.00  7.35           O
ANISOU 1056  O   THR A  85     1000    875    917    -80    -78     -1       O
ATOM   1057  CB  THR A  85     -15.929  -6.940  22.289  1.00  7.96           C
ANISOU 1057  CB  THR A  85     1123    934    966     13    -50     28       C
ATOM   1058  OG1 THR A  85     -16.842  -7.605  21.406  1.00  8.37           O
ANISOU 1058  OG1 THR A  85     1073   1069   1038    -85   -133     97       O
ATOM   1059  CG2 THR A  85     -16.667  -6.220  23.421  1.00  8.53           C
ANISOU 1059  CG2 THR A  85     1133   1081   1029    -22    -68    152       C
ATOM   1060  H   THR A  85     -16.732  -5.024  21.019  1.00  9.07           H
ATOM   1061  HA  THR A  85     -14.378  -5.611  22.008  1.00  8.31           H
ATOM   1062  HB  THR A  85     -15.365  -7.593  22.732  1.00  9.54           H
ATOM   1063  HG1 THR A  85     -17.271  -8.193  21.825  1.00 10.04           H
ATOM   1064 HG21 THR A  85     -17.231  -6.847  23.901  1.00 10.24           H
ATOM   1065 HG22 THR A  85     -16.028  -5.834  24.041  1.00 10.24           H
ATOM   1066 HG23 THR A  85     -17.221  -5.512  23.058  1.00 10.24           H
ATOM   1067  N   ALA A  86     -13.675  -7.780  20.644  1.00  7.47           N
ANISOU 1067  N   ALA A  86     1124    825    887    -10    -75     18       N
ATOM   1068  CA  ALA A  86     -13.045  -8.668  19.674  1.00  7.75           C
ANISOU 1068  CA  ALA A  86     1050    780   1112     25   -138     -6       C
ATOM   1069  C   ALA A  86     -13.833  -9.962  19.461  1.00  8.78           C
ANISOU 1069  C   ALA A  86     1160    772   1404     54     16    -44       C
ATOM   1070  O   ALA A  86     -13.269 -10.944  18.981  1.00 10.92           O
ANISOU 1070  O   ALA A  86     1208    908   2032     86    -59   -183       O
ATOM   1071  CB  ALA A  86     -11.596  -8.959  20.074  1.00  8.98           C
ANISOU 1071  CB  ALA A  86     1139    890   1384    -21     37     73       C
ATOM   1072  H   ALA A  86     -13.487  -7.978  21.459  1.00  8.96           H
ATOM   1073  HA  ALA A  86     -13.017  -8.213  18.818  1.00  9.29           H
ATOM   1074  HB1 ALA A  86     -11.212  -9.583  19.438  1.00 10.78           H
ATOM   1075  HB2 ALA A  86     -11.094  -8.129  20.068  1.00 10.78           H
ATOM   1076  HB3 ALA A  86     -11.585  -9.345  20.964  1.00 10.78           H
ATOM   1077  N   TRP A  87     -15.131  -9.961  19.780  1.00  8.27           N
ANISOU 1077  N   TRP A  87     1084    870   1188    -18     32    -13       N
ATOM   1078  CA  TRP A  87     -16.035 -11.086  19.531  1.00  8.63           C
ANISOU 1078  CA  TRP A  87     1138    941   1201    -21     18    -28       C
ATOM   1079  C   TRP A  87     -15.696 -12.257  20.436  1.00  9.24           C
ANISOU 1079  C   TRP A  87     1225    961   1324    -40    -95    168       C
ATOM   1080  O   TRP A  87     -15.200 -13.296  19.982  1.00 11.21           O
ANISOU 1080  O   TRP A  87     1721    984   1553    214   -308     17       O
ATOM   1081  CB  TRP A  87     -16.058 -11.503  18.065  1.00  8.61           C
ANISOU 1081  CB  TRP A  87     1229    933   1109    -70     38     35       C
ATOM   1082  CG  TRP A  87     -17.234 -12.342  17.636  1.00  8.28           C
ANISOU 1082  CG  TRP A  87     1196    872   1079    -28    -16     34       C
ATOM   1083  CD1 TRP A  87     -18.226 -12.900  18.411  1.00  9.10           C
ANISOU 1083  CD1 TRP A  87     1316    939   1201    -20     98   -111       C
ATOM   1084  CD2 TRP A  87     -17.517 -12.712  16.294  1.00  8.95           C
ANISOU 1084  CD2 TRP A  87     1352    830   1218   -112     80   -163       C
ATOM   1085  NE1 TRP A  87     -19.103 -13.595  17.606  1.00  9.77           N
ANISOU 1085  NE1 TRP A  87     1434   1026   1254   -201    183   -168       N
ATOM   1086  CE2 TRP A  87     -18.684 -13.495  16.303  1.00  9.94           C
ANISOU 1086  CE2 TRP A  87     1479    978   1319   -157    107   -284       C
ATOM   1087  CE3 TRP A  87     -16.899 -12.439  15.072  1.00 10.07           C
ANISOU 1087  CE3 TRP A  87     1670    951   1206   -214    215   -124       C
ATOM   1088  CZ2 TRP A  87     -19.244 -14.009  15.129  1.00 11.54           C
ANISOU 1088  CZ2 TRP A  87     1728   1163   1493   -353    249   -414       C
ATOM   1089  CZ3 TRP A  87     -17.447 -12.958  13.913  1.00 12.15           C
ANISOU 1089  CZ3 TRP A  87     2090   1156   1372   -271     93   -395       C
ATOM   1090  CH2 TRP A  87     -18.609 -13.730  13.948  1.00 12.40           C
ANISOU 1090  CH2 TRP A  87     1954   1315   1442   -370    -41   -452       C
ATOM   1091  H   TRP A  87     -15.527  -9.296  20.155  1.00  9.92           H
ATOM   1092  HA  TRP A  87     -16.938 -10.797  19.737  1.00 10.35           H
ATOM   1093  HB2 TRP A  87     -16.065 -10.699  17.521  1.00 10.33           H
ATOM   1094  HB3 TRP A  87     -15.256 -12.018  17.884  1.00 10.33           H
ATOM   1095  HD1 TRP A  87     -18.294 -12.820  19.335  1.00 10.91           H
ATOM   1096  HE1 TRP A  87     -19.800 -14.021  17.876  1.00 11.73           H
ATOM   1097  HE3 TRP A  87     -16.130 -11.917  15.038  1.00 12.08           H
ATOM   1098  HZ2 TRP A  87     -20.020 -14.521  15.149  1.00 13.84           H
ATOM   1099  HZ3 TRP A  87     -17.035 -12.790  13.097  1.00 14.58           H
ATOM   1100  HH2 TRP A  87     -18.959 -14.063  13.154  1.00 14.87           H
ATOM   1101  N   GLY A  88     -15.977 -12.087  21.722  1.00 10.23           N
ANISOU 1101  N   GLY A  88     1459   1088   1339      7     91    257       N
ATOM   1102  CA  GLY A  88     -15.789 -13.132  22.701  1.00 11.30           C
ANISOU 1102  CA  GLY A  88     1587   1293   1414     20     42    538       C
ATOM   1103  C   GLY A  88     -14.917 -12.705  23.862  1.00 11.36           C
ANISOU 1103  C   GLY A  88     1565   1342   1411    125     89    446       C
ATOM   1104  O   GLY A  88     -14.062 -11.822  23.733  1.00 10.39           O
ANISOU 1104  O   GLY A  88     1449   1134   1364    110    147    355       O
ATOM   1105  H   GLY A  88     -16.285 -11.356  22.055  1.00 12.27           H
ATOM   1106  HA2 GLY A  88     -16.653 -13.399  23.053  1.00 13.56           H
ATOM   1107  HA3 GLY A  88     -15.372 -13.897  22.275  1.00 13.56           H
ATOM   1108  N   ALA A  89     -15.098 -13.380  24.996  1.00 11.66           N
ANISOU 1108  N   ALA A  89     1461   1554   1416    -43   -111    415       N
ATOM   1109  CA  ALA A  89     -14.356 -13.037  26.204  1.00 11.60           C
ANISOU 1109  CA  ALA A  89     1539   1511   1359     72     69    367       C
ATOM   1110  C   ALA A  89     -12.856 -13.263  26.036  1.00 10.98           C
ANISOU 1110  C   ALA A  89     1572   1282   1317     62     15    362       C
ATOM   1111  O   ALA A  89     -12.052 -12.367  26.320  1.00 11.15           O
ANISOU 1111  O   ALA A  89     1584   1285   1367      7     30     83       O
ATOM   1112  CB  ALA A  89     -14.891 -13.852  27.382  1.00 13.22           C
ANISOU 1112  CB  ALA A  89     1575   1811   1637    174    301    577       C
ATOM   1113  H   ALA A  89     -15.643 -14.038  25.092  1.00 13.99           H
ATOM   1114  HA  ALA A  89     -14.490 -12.094  26.388  1.00 13.92           H
ATOM   1115  HB1 ALA A  89     -14.381 -13.630  28.176  1.00 15.86           H
ATOM   1116  HB2 ALA A  89     -15.826 -13.634  27.517  1.00 15.86           H
ATOM   1117  HB3 ALA A  89     -14.796 -14.796  27.181  1.00 15.86           H
ATOM   1118  N  ALYS A  90     -12.457 -14.465  25.615  0.43 11.08           N
ANISOU 1118  N  ALYS A  90     1508   1268   1434     93     14    331       N
ATOM   1119  CA ALYS A  90     -11.032 -14.730  25.461  0.43 11.29           C
ANISOU 1119  CA ALYS A  90     1559   1161   1571     93     -3    325       C
ATOM   1120  C  ALYS A  90     -10.420 -13.821  24.406  0.43 10.27           C
ANISOU 1120  C  ALYS A  90     1320   1072   1511    191     63    285       C
ATOM   1121  O  ALYS A  90      -9.335 -13.265  24.612  0.43 10.93           O
ANISOU 1121  O  ALYS A  90     1379   1114   1661    217    115    299       O
ATOM   1122  CB ALYS A  90     -10.779 -16.194  25.121  0.43 11.60           C
ANISOU 1122  CB ALYS A  90     1622   1132   1652     74     97    335       C
ATOM   1123  CG ALYS A  90     -10.718 -17.094  26.335  0.43 12.36           C
ANISOU 1123  CG ALYS A  90     1698   1169   1829     26    270    396       C
ATOM   1124  CD ALYS A  90     -10.385 -18.497  25.908  0.43 13.65           C
ANISOU 1124  CD ALYS A  90     1909   1276   2001    -53     40    313       C
ATOM   1125  CE ALYS A  90     -10.298 -19.434  27.086  0.43 13.25           C
ANISOU 1125  CE ALYS A  90     1758   1265   2013   -222   -183    307       C
ATOM   1126  NZ ALYS A  90      -9.765 -20.756  26.657  0.43 12.30           N
ANISOU 1126  NZ ALYS A  90     1396   1348   1931   -268     43    294       N
ATOM   1127  H  ALYS A  90     -12.976 -15.122  25.419  0.43 13.29           H
ATOM   1128  HA ALYS A  90     -10.596 -14.555  26.310  0.43 13.55           H
ATOM   1129  HB2ALYS A  90     -11.497 -16.512  24.552  0.43 13.91           H
ATOM   1130  HB3ALYS A  90      -9.930 -16.265  24.656  0.43 13.91           H
ATOM   1131  HG2ALYS A  90     -10.031 -16.780  26.942  0.43 14.83           H
ATOM   1132  HG3ALYS A  90     -11.579 -17.099  26.782  0.43 14.83           H
ATOM   1133  HD2ALYS A  90     -11.075 -18.823  25.311  0.43 16.38           H
ATOM   1134  HD3ALYS A  90      -9.527 -18.498  25.456  0.43 16.38           H
ATOM   1135  HE2ALYS A  90      -9.703 -19.062  27.756  0.43 15.90           H
ATOM   1136  HE3ALYS A  90     -11.182 -19.565  27.464  0.43 15.90           H
ATOM   1137  HZ1ALYS A  90      -9.847 -21.346  27.317  0.43 14.76           H
ATOM   1138  HZ2ALYS A  90     -10.215 -21.050  25.948  0.43 14.76           H
ATOM   1139  HZ3ALYS A  90      -8.904 -20.681  26.441  0.43 14.76           H
ATOM   1140  N  BLYS A  90     -12.456 -14.451  25.578  0.57 10.87           N
ANISOU 1140  N  BLYS A  90     1494   1279   1359    101    -49    269       N
ATOM   1141  CA BLYS A  90     -11.027 -14.736  25.462  0.57 10.97           C
ANISOU 1141  CA BLYS A  90     1636   1134   1396     86   -152    219       C
ATOM   1142  C  BLYS A  90     -10.382 -13.899  24.363  0.57 10.04           C
ANISOU 1142  C  BLYS A  90     1395   1030   1391    136    -66    191       C
ATOM   1143  O  BLYS A  90      -9.235 -13.464  24.505  0.57  9.85           O
ANISOU 1143  O  BLYS A  90     1413    945   1386    106   -261    101       O
ATOM   1144  CB BLYS A  90     -10.796 -16.237  25.275  0.57 10.83           C
ANISOU 1144  CB BLYS A  90     1734   1090   1290    106   -133    161       C
ATOM   1145  CG BLYS A  90     -11.288 -17.019  26.492  0.57 11.55           C
ANISOU 1145  CG BLYS A  90     1808   1127   1453    -16    109     79       C
ATOM   1146  CD BLYS A  90     -11.092 -18.515  26.412  0.57 11.26           C
ANISOU 1146  CD BLYS A  90     1675   1201   1402   -116    148     61       C
ATOM   1147  CE BLYS A  90      -9.631 -18.886  26.318  0.57 11.92           C
ANISOU 1147  CE BLYS A  90     1683   1291   1557   -179    -67     93       C
ATOM   1148  NZ BLYS A  90      -9.490 -20.354  26.150  0.57 13.58           N
ANISOU 1148  NZ BLYS A  90     2006   1388   1768    -97    103    289       N
ATOM   1149  H  BLYS A  90     -12.976 -15.090  25.335  0.57 13.04           H
ATOM   1150  HA BLYS A  90     -10.583 -14.494  26.290  0.57 13.15           H
ATOM   1151  HB2BLYS A  90     -11.283 -16.543  24.494  0.57 12.99           H
ATOM   1152  HB3BLYS A  90      -9.848 -16.406  25.162  0.57 12.99           H
ATOM   1153  HG2BLYS A  90     -10.808 -16.705  27.275  0.57 13.86           H
ATOM   1154  HG3BLYS A  90     -12.239 -16.857  26.599  0.57 13.86           H
ATOM   1155  HD2BLYS A  90     -11.459 -18.929  27.209  0.57 13.51           H
ATOM   1156  HD3BLYS A  90     -11.542 -18.855  25.623  0.57 13.51           H
ATOM   1157  HE2BLYS A  90      -9.231 -18.445  25.552  0.57 14.31           H
ATOM   1158  HE3BLYS A  90      -9.173 -18.620  27.131  0.57 14.31           H
ATOM   1159  HZ1BLYS A  90      -8.628 -20.578  26.145  0.57 16.30           H
ATOM   1160  HZ2BLYS A  90      -9.894 -20.777  26.820  0.57 16.30           H
ATOM   1161  HZ3BLYS A  90      -9.859 -20.609  25.382  0.57 16.30           H
ATOM   1162  N   ASN A  91     -11.097 -13.655  23.267  1.00  9.54           N
ANISOU 1162  N   ASN A  91     1232   1036   1358     26     -5    230       N
ATOM   1163  CA  ASN A  91     -10.575 -12.754  22.246  1.00  9.25           C
ANISOU 1163  CA  ASN A  91     1114   1079   1320    202     14    101       C
ATOM   1164  C   ASN A  91     -10.381 -11.348  22.807  1.00  8.98           C
ANISOU 1164  C   ASN A  91     1127   1108   1176     82   -175    131       C
ATOM   1165  O   ASN A  91      -9.405 -10.668  22.485  1.00  9.21           O
ANISOU 1165  O   ASN A  91     1134   1204   1160     90   -101      6       O
ATOM   1166  CB  ASN A  91     -11.514 -12.663  21.044  1.00  8.94           C
ANISOU 1166  CB  ASN A  91     1204   1055   1136    147     -3     62       C
ATOM   1167  CG  ASN A  91     -11.345 -13.791  20.044  1.00 10.04           C
ANISOU 1167  CG  ASN A  91     1298    967   1551    222   -116    -31       C
ATOM   1168  OD1 ASN A  91     -10.454 -14.629  20.149  1.00 14.34           O
ANISOU 1168  OD1 ASN A  91     1921   1234   2293    526   -665   -468       O
ATOM   1169  ND2 ASN A  91     -12.217 -13.801  19.046  1.00  9.39           N
ANISOU 1169  ND2 ASN A  91     1229    976   1362    198     19    -63       N
ATOM   1170  HA  ASN A  91      -9.727 -13.120  21.948  1.00 11.09           H
ATOM   1171  HB2 ASN A  91     -12.430 -12.685  21.362  1.00 10.72           H
ATOM   1172  HB3 ASN A  91     -11.344 -11.829  20.579  1.00 10.72           H
ATOM   1173 HD21 ASN A  91     -12.175 -14.415  18.446  1.00 11.26           H
ATOM   1174 HD22 ASN A  91     -12.824 -13.194  18.999  1.00 11.26           H
ATOM   1175  H  AASN A  91     -11.839 -14.042  23.069  0.43 11.45           H
ATOM   1176  H  BASN A  91     -11.870 -13.991  23.095  0.57 11.45           H
ATOM   1177  N   THR A  92     -11.326 -10.877  23.624  1.00  8.71           N
ANISOU 1177  N   THR A  92     1150    993   1165     50    -66    140       N
ATOM   1178  CA  THR A  92     -11.233  -9.515  24.154  1.00  8.95           C
ANISOU 1178  CA  THR A  92     1225   1010   1164     84    -34    231       C
ATOM   1179  C   THR A  92     -10.132  -9.397  25.205  1.00  9.08           C
ANISOU 1179  C   THR A  92     1307   1156    985    217    -52    135       C
ATOM   1180  O   THR A  92      -9.448  -8.367  25.271  1.00  9.64           O
ANISOU 1180  O   THR A  92     1311   1207   1147    165   -181     63       O
ATOM   1181  CB  THR A  92     -12.616  -9.072  24.636  1.00  8.69           C
ANISOU 1181  CB  THR A  92     1212   1095    993    109     33     62       C
ATOM   1182  OG1 THR A  92     -13.529  -9.094  23.525  1.00  8.93           O
ANISOU 1182  OG1 THR A  92     1213   1076   1105     20    -78    145       O
ATOM   1183  CG2 THR A  92     -12.601  -7.664  25.167  1.00 10.22           C
ANISOU 1183  CG2 THR A  92     1266   1251   1364     77    -60   -104       C
ATOM   1184  H   THR A  92     -12.018 -11.316  23.882  1.00 10.44           H
ATOM   1185  HA  THR A  92     -10.981  -8.886  23.460  1.00 10.73           H
ATOM   1186  HB  THR A  92     -12.895  -9.671  25.346  1.00 10.42           H
ATOM   1187  HG1 THR A  92     -13.647  -9.884  23.265  1.00 10.71           H
ATOM   1188 HG21 THR A  92     -13.494  -7.403  25.441  1.00 12.25           H
ATOM   1189 HG22 THR A  92     -12.007  -7.604  25.931  1.00 12.25           H
ATOM   1190 HG23 THR A  92     -12.292  -7.053  24.479  1.00 12.25           H
ATOM   1191  N   ALA A  93      -9.899 -10.444  25.999  1.00  9.99           N
ANISOU 1191  N   ALA A  93     1435   1144   1217    220   -137     74       N
ATOM   1192  CA  ALA A  93      -8.724 -10.430  26.864  1.00 10.53           C
ANISOU 1192  CA  ALA A  93     1477   1288   1235    103   -312     99       C
ATOM   1193  C   ALA A  93      -7.452 -10.364  26.027  1.00  9.86           C
ANISOU 1193  C   ALA A  93     1206   1245   1297    116   -226    157       C
ATOM   1194  O   ALA A  93      -6.521  -9.616  26.346  1.00 10.59           O
ANISOU 1194  O   ALA A  93     1446   1297   1281    125   -232     62       O
ATOM   1195  CB  ALA A  93      -8.719 -11.658  27.774  1.00 11.55           C
ANISOU 1195  CB  ALA A  93     1589   1413   1387    260   -178    195       C
ATOM   1196  H   ALA A  93     -10.388 -11.148  26.053  1.00 11.99           H
ATOM   1197  HA  ALA A  93      -8.755  -9.649  27.438  1.00 12.63           H
ATOM   1198  HB1 ALA A  93      -7.906 -11.656  28.303  1.00 13.86           H
ATOM   1199  HB2 ALA A  93      -9.493 -11.622  28.358  1.00 13.86           H
ATOM   1200  HB3 ALA A  93      -8.755 -12.458  27.226  1.00 13.86           H
ATOM   1201  N   ALA A  94      -7.405 -11.122  24.932  1.00  9.83           N
ANISOU 1201  N   ALA A  94     1256   1229   1251    154   -190    -11       N
ATOM   1202  CA  ALA A  94      -6.236 -11.077  24.062  1.00  9.76           C
ANISOU 1202  CA  ALA A  94     1195   1230   1283    192   -177     94       C
ATOM   1203  C   ALA A  94      -6.085  -9.704  23.423  1.00  9.38           C
ANISOU 1203  C   ALA A  94     1165   1229   1170     70   -225     57       C
ATOM   1204  O   ALA A  94      -4.962  -9.232  23.210  1.00 10.33           O
ANISOU 1204  O   ALA A  94     1096   1301   1526     68   -124    -49       O
ATOM   1205  CB  ALA A  94      -6.339 -12.154  22.984  1.00 10.92           C
ANISOU 1205  CB  ALA A  94     1343   1281   1523    202   -268     66       C
ATOM   1206  H   ALA A  94      -8.025 -11.661  24.677  1.00 11.80           H
ATOM   1207  HA  ALA A  94      -5.444 -11.258  24.593  1.00 11.71           H
ATOM   1208  HB1 ALA A  94      -5.545 -12.121  22.428  1.00 13.09           H
ATOM   1209  HB2 ALA A  94      -6.407 -13.022  23.411  1.00 13.09           H
ATOM   1210  HB3 ALA A  94      -7.128 -11.987  22.445  1.00 13.09           H
ATOM   1211  N   LEU A  95      -7.205  -9.056  23.094  1.00  9.09           N
ANISOU 1211  N   LEU A  95     1172   1110   1173     78   -209     18       N
ATOM   1212  CA  LEU A  95      -7.161  -7.695  22.568  1.00  9.44           C
ANISOU 1212  CA  LEU A  95     1169   1189   1230     51   -172      5       C
ATOM   1213  C   LEU A  95      -6.496  -6.742  23.555  1.00  9.21           C
ANISOU 1213  C   LEU A  95     1006   1205   1287     35   -309     30       C
ATOM   1214  O   LEU A  95      -5.631  -5.941  23.182  1.00  9.67           O
ANISOU 1214  O   LEU A  95     1147   1222   1305      3   -190     25       O
ATOM   1215  CB  LEU A  95      -8.584  -7.235  22.263  1.00  9.14           C
ANISOU 1215  CB  LEU A  95     1206   1100   1167     78   -299    -22       C
ATOM   1216  CG  LEU A  95      -8.781  -5.751  21.957  1.00  8.64           C
ANISOU 1216  CG  LEU A  95     1243    977   1062     -2   -285     22       C
ATOM   1217  CD1 LEU A  95      -8.063  -5.319  20.694  1.00  9.95           C
ANISOU 1217  CD1 LEU A  95     1424   1054   1304     58    -76     57       C
ATOM   1218  CD2 LEU A  95     -10.266  -5.436  21.846  1.00 10.33           C
ANISOU 1218  CD2 LEU A  95     1269   1201   1454      1   -328     28       C
ATOM   1219  H   LEU A  95      -7.997  -9.382  23.166  1.00 10.91           H
ATOM   1220  HA  LEU A  95      -6.641  -7.684  21.749  1.00 11.33           H
ATOM   1221  HB2 LEU A  95      -8.898  -7.727  21.489  1.00 10.96           H
ATOM   1222  HB3 LEU A  95      -9.137  -7.440  23.033  1.00 10.96           H
ATOM   1223  HG  LEU A  95      -8.394  -5.244  22.688  1.00 10.36           H
ATOM   1224 HD11 LEU A  95      -8.215  -4.371  20.553  1.00 11.94           H
ATOM   1225 HD12 LEU A  95      -7.114  -5.490  20.796  1.00 11.94           H
ATOM   1226 HD13 LEU A  95      -8.412  -5.825  19.944  1.00 11.94           H
ATOM   1227 HD21 LEU A  95     -10.376  -4.486  21.680  1.00 12.39           H
ATOM   1228 HD22 LEU A  95     -10.643  -5.946  21.112  1.00 12.39           H
ATOM   1229 HD23 LEU A  95     -10.704  -5.679  22.677  1.00 12.39           H
ATOM   1230  N   LEU A  96      -6.910  -6.787  24.820  1.00  9.26           N
ANISOU 1230  N   LEU A  96     1221   1247   1049     77   -268     14       N
ATOM   1231  CA  LEU A  96      -6.291  -5.903  25.800  1.00 10.11           C
ANISOU 1231  CA  LEU A  96     1247   1358   1235     83   -334   -160       C
ATOM   1232  C   LEU A  96      -4.793  -6.163  25.900  1.00  9.79           C
ANISOU 1232  C   LEU A  96     1273   1358   1089   -111   -172     29       C
ATOM   1233  O   LEU A  96      -3.999  -5.221  26.010  1.00 10.80           O
ANISOU 1233  O   LEU A  96     1311   1500   1291     10   -314    -43       O
ATOM   1234  CB  LEU A  96      -6.964  -6.056  27.160  1.00 11.02           C
ANISOU 1234  CB  LEU A  96     1287   1524   1376    136    -98   -168       C
ATOM   1235  CG  LEU A  96      -8.401  -5.537  27.229  1.00 11.18           C
ANISOU 1235  CG  LEU A  96     1374   1455   1421     69   -186   -152       C
ATOM   1236  CD1 LEU A  96      -8.972  -5.830  28.599  1.00 12.66           C
ANISOU 1236  CD1 LEU A  96     1333   1799   1678     19    -86    -28       C
ATOM   1237  CD2 LEU A  96      -8.486  -4.041  26.923  1.00 12.78           C
ANISOU 1237  CD2 LEU A  96     1313   1587   1954    128   -155    -26       C
ATOM   1238  H   LEU A  96      -7.527  -7.302  25.125  1.00 11.10           H
ATOM   1239  HA  LEU A  96      -6.419  -4.985  25.517  1.00 12.13           H
ATOM   1240  HB2 LEU A  96      -6.983  -6.999  27.389  1.00 13.22           H
ATOM   1241  HB3 LEU A  96      -6.445  -5.566  27.817  1.00 13.22           H
ATOM   1242  HG  LEU A  96      -8.929  -5.990  26.552  1.00 13.42           H
ATOM   1243 HD11 LEU A  96      -9.873  -5.474  28.649  1.00 15.19           H
ATOM   1244 HD12 LEU A  96      -8.988  -6.790  28.736  1.00 15.19           H
ATOM   1245 HD13 LEU A  96      -8.413  -5.410  29.271  1.00 15.19           H
ATOM   1246 HD21 LEU A  96      -9.362  -3.715  27.182  1.00 15.33           H
ATOM   1247 HD22 LEU A  96      -7.799  -3.576  27.425  1.00 15.33           H
ATOM   1248 HD23 LEU A  96      -8.350  -3.904  25.972  1.00 15.33           H
ATOM   1249  N   ALA A  97      -4.391  -7.436  25.864  1.00 10.62           N
ANISOU 1249  N   ALA A  97     1326   1389   1321     48   -401   -115       N
ATOM   1250  CA  ALA A  97      -2.969  -7.762  25.944  1.00 10.91           C
ANISOU 1250  CA  ALA A  97     1182   1484   1478     79   -299   -102       C
ATOM   1251  C   ALA A  97      -2.224  -7.256  24.715  1.00 10.62           C
ANISOU 1251  C   ALA A  97     1109   1437   1491    119   -331   -149       C
ATOM   1252  O   ALA A  97      -1.101  -6.748  24.826  1.00 11.35           O
ANISOU 1252  O   ALA A  97     1285   1481   1547     71   -404     60       O
ATOM   1253  CB  ALA A  97      -2.785  -9.271  26.110  1.00 12.11           C
ANISOU 1253  CB  ALA A  97     1334   1510   1757    262   -226    263       C
ATOM   1254  H   ALA A  97      -4.913  -8.116  25.796  1.00 12.74           H
ATOM   1255  HA  ALA A  97      -2.589  -7.331  26.725  1.00 13.08           H
ATOM   1256  HB1 ALA A  97      -1.841  -9.464  26.223  1.00 14.53           H
ATOM   1257  HB2 ALA A  97      -3.279  -9.566  26.891  1.00 14.53           H
ATOM   1258  HB3 ALA A  97      -3.121  -9.719  25.318  1.00 14.53           H
ATOM   1259  N   GLU A  98      -2.828  -7.378  23.534  1.00 10.34           N
ANISOU 1259  N   GLU A  98      982   1384   1562     66   -300    -65       N
ATOM   1260  CA  GLU A  98      -2.172  -6.902  22.324  1.00 10.15           C
ANISOU 1260  CA  GLU A  98     1053   1332   1471    165   -212    -28       C
ATOM   1261  C   GLU A  98      -2.041  -5.383  22.328  1.00  9.64           C
ANISOU 1261  C   GLU A  98     1111   1270   1283     61   -158    -21       C
ATOM   1262  O   GLU A  98      -1.026  -4.836  21.883  1.00 10.50           O
ANISOU 1262  O   GLU A  98     1168   1340   1480     65    -67    -26       O
ATOM   1263  CB  GLU A  98      -2.941  -7.399  21.104  1.00 10.86           C
ANISOU 1263  CB  GLU A  98     1240   1397   1489     86   -277    -57       C
ATOM   1264  CG  GLU A  98      -2.235  -7.200  19.793  1.00 11.50           C
ANISOU 1264  CG  GLU A  98     1316   1460   1595    100    -15    -22       C
ATOM   1265  CD  GLU A  98      -1.026  -8.082  19.600  1.00 13.02           C
ANISOU 1265  CD  GLU A  98     1609   1709   1631    179    -14     30       C
ATOM   1266  OE1 GLU A  98      -0.884  -9.079  20.338  1.00 15.10           O
ANISOU 1266  OE1 GLU A  98     1924   2039   1774    592     71    -27       O
ATOM   1267  OE2 GLU A  98      -0.239  -7.788  18.672  1.00 14.18           O
ANISOU 1267  OE2 GLU A  98     1542   1722   2122    -31    193   -155       O
ATOM   1268  H   GLU A  98      -3.604  -7.727  23.410  1.00 12.40           H
ATOM   1269  HA  GLU A  98      -1.274  -7.264  22.274  1.00 12.17           H
ATOM   1270  HB2 GLU A  98      -3.101  -8.350  21.208  1.00 13.02           H
ATOM   1271  HB3 GLU A  98      -3.784  -6.923  21.056  1.00 13.02           H
ATOM   1272  HG2 GLU A  98      -2.857  -7.393  19.074  1.00 13.80           H
ATOM   1273  HG3 GLU A  98      -1.939  -6.278  19.738  1.00 13.80           H
ATOM   1274  N   ILE A  99      -3.056  -4.681  22.834  1.00  9.46           N
ANISOU 1274  N   ILE A  99     1137   1147   1310    -15   -237    -75       N
ATOM   1275  CA  ILE A  99      -2.970  -3.231  22.951  1.00 10.06           C
ANISOU 1275  CA  ILE A  99     1164   1254   1404     55   -200   -194       C
ATOM   1276  C   ILE A  99      -1.832  -2.835  23.884  1.00 11.10           C
ANISOU 1276  C   ILE A  99     1306   1384   1527   -108   -208   -175       C
ATOM   1277  O   ILE A  99      -1.083  -1.891  23.610  1.00 11.12           O
ANISOU 1277  O   ILE A  99     1101   1380   1746   -138   -221   -180       O
ATOM   1278  CB  ILE A  99      -4.319  -2.667  23.430  1.00 10.36           C
ANISOU 1278  CB  ILE A  99     1196   1282   1456    118    -91   -275       C
ATOM   1279  CG1 ILE A  99      -5.363  -2.789  22.318  1.00 10.47           C
ANISOU 1279  CG1 ILE A  99     1208   1325   1446    109   -254   -211       C
ATOM   1280  CG2 ILE A  99      -4.175  -1.219  23.877  1.00 11.37           C
ANISOU 1280  CG2 ILE A  99     1256   1366   1697    163   -196   -324       C
ATOM   1281  CD1 ILE A  99      -6.777  -2.454  22.751  1.00 10.60           C
ANISOU 1281  CD1 ILE A  99     1125   1342   1559     88   -189   -142       C
ATOM   1282  H   ILE A  99      -3.796  -5.019  23.114  1.00 11.35           H
ATOM   1283  HA  ILE A  99      -2.776  -2.858  22.077  1.00 12.07           H
ATOM   1284  HB  ILE A  99      -4.615  -3.187  24.194  1.00 12.42           H
ATOM   1285 HG12 ILE A  99      -5.123  -2.182  21.600  1.00 12.56           H
ATOM   1286 HG13 ILE A  99      -5.364  -3.703  21.993  1.00 12.56           H
ATOM   1287 HG21 ILE A  99      -5.052  -0.866  24.093  1.00 13.63           H
ATOM   1288 HG22 ILE A  99      -3.603  -1.185  24.660  1.00 13.63           H
ATOM   1289 HG23 ILE A  99      -3.780  -0.704  23.156  1.00 13.63           H
ATOM   1290 HD11 ILE A  99      -7.389  -2.678  22.033  1.00 12.71           H
ATOM   1291 HD12 ILE A  99      -6.995  -2.970  23.544  1.00 12.71           H
ATOM   1292 HD13 ILE A  99      -6.831  -1.506  22.949  1.00 12.71           H
ATOM   1293  N   GLU A 100      -1.695  -3.526  25.011  1.00 11.66           N
ANISOU 1293  N   GLU A 100     1249   1638   1544   -177   -406   -260       N
ATOM   1294  CA  GLU A 100      -0.630  -3.153  25.933  1.00 13.90           C
ANISOU 1294  CA  GLU A 100     1519   1985   1779   -209   -687   -192       C
ATOM   1295  C   GLU A 100       0.737  -3.408  25.310  1.00 14.07           C
ANISOU 1295  C   GLU A 100     1458   1851   2036    -82   -577      2       C
ATOM   1296  O   GLU A 100       1.664  -2.615  25.499  1.00 15.68           O
ANISOU 1296  O   GLU A 100     1608   1952   2397   -449   -592   -338       O
ATOM   1297  CB  GLU A 100      -0.791  -3.887  27.256  1.00 16.50           C
ANISOU 1297  CB  GLU A 100     1768   2438   2064    -98   -930   -230       C
ATOM   1298  CG  GLU A 100       0.310  -3.585  28.271  1.00 19.94           C
ANISOU 1298  CG  GLU A 100     2306   2675   2596   -167  -1133   -344       C
ATOM   1299  CD  GLU A 100       0.513  -2.088  28.590  1.00 23.49           C
ANISOU 1299  CD  GLU A 100     2828   2876   3222     50  -1737   -484       C
ATOM   1300  OE1 GLU A 100      -0.459  -1.293  28.548  1.00 24.24           O
ANISOU 1300  OE1 GLU A 100     2820   2969   3422    332  -1526   -458       O
ATOM   1301  OE2 GLU A 100       1.656  -1.732  28.970  1.00 27.18           O
ANISOU 1301  OE2 GLU A 100     3506   2897   3925   -154  -2030   -515       O
ATOM   1302  H   GLU A 100      -2.186  -4.188  25.257  1.00 13.99           H
ATOM   1303  HA  GLU A 100      -0.693  -2.205  26.129  1.00 16.68           H
ATOM   1304  HB2 GLU A 100      -1.638  -3.629  27.653  1.00 19.80           H
ATOM   1305  HB3 GLU A 100      -0.782  -4.841  27.085  1.00 19.80           H
ATOM   1306  HG2 GLU A 100       0.091  -4.032  29.104  1.00 23.93           H
ATOM   1307  HG3 GLU A 100       1.150  -3.924  27.924  1.00 23.93           H
ATOM   1308  N   LYS A 101       0.865  -4.499  24.551  1.00 13.39           N
ANISOU 1308  N   LYS A 101     1435   1788   1866    -87   -582    158       N
ATOM   1309  CA  LYS A 101       2.108  -4.826  23.853  1.00 13.94           C
ANISOU 1309  CA  LYS A 101     1245   1731   2320     -1   -419    169       C
ATOM   1310  C   LYS A 101       2.459  -3.798  22.788  1.00 12.89           C
ANISOU 1310  C   LYS A 101     1145   1638   2115   -100   -384     44       C
ATOM   1311  O   LYS A 101       3.616  -3.371  22.678  1.00 14.76           O
ANISOU 1311  O   LYS A 101     1330   1904   2374   -127   -480    296       O
ATOM   1312  CB  LYS A 101       1.944  -6.204  23.205  1.00 14.82           C
ANISOU 1312  CB  LYS A 101     1372   1683   2575    101   -293    261       C
ATOM   1313  CG  LYS A 101       3.114  -6.685  22.394  1.00 16.02           C
ANISOU 1313  CG  LYS A 101     1652   1695   2740     38   -127     79       C
ATOM   1314  CD  LYS A 101       2.873  -8.110  21.897  1.00 17.24           C
ANISOU 1314  CD  LYS A 101     1656   1754   3139    167      3   -293       C
ATOM   1315  CE  LYS A 101       4.016  -8.565  21.002  1.00 19.77           C
ANISOU 1315  CE  LYS A 101     1926   2060   3527    -26     18   -574       C
ATOM   1316  NZ  LYS A 101       3.759  -9.845  20.299  1.00 20.94           N
ANISOU 1316  NZ  LYS A 101     1987   2140   3828     95   -199   -569       N
ATOM   1317  H   LYS A 101       0.239  -5.075  24.422  1.00 16.07           H
ATOM   1318  HA  LYS A 101       2.834  -4.836  24.496  1.00 16.72           H
ATOM   1319  HB2 LYS A 101       1.794  -6.855  23.908  1.00 17.78           H
ATOM   1320  HB3 LYS A 101       1.177  -6.172  22.612  1.00 17.78           H
ATOM   1321  HG2 LYS A 101       3.236  -6.107  21.625  1.00 19.22           H
ATOM   1322  HG3 LYS A 101       3.913  -6.681  22.943  1.00 19.22           H
ATOM   1323  HD2 LYS A 101       2.816  -8.712  22.655  1.00 20.68           H
ATOM   1324  HD3 LYS A 101       2.049  -8.140  21.386  1.00 20.68           H
ATOM   1325  HE2 LYS A 101       4.173  -7.885  20.328  1.00 23.72           H
ATOM   1326  HE3 LYS A 101       4.810  -8.683  21.546  1.00 23.72           H
ATOM   1327  HZ1 LYS A 101       4.461 -10.063  19.797  1.00 25.12           H
ATOM   1328  HZ2 LYS A 101       3.614 -10.494  20.890  1.00 25.12           H
ATOM   1329  HZ3 LYS A 101       3.043  -9.766  19.775  1.00 25.12           H
ATOM   1330  N   GLN A 102       1.486  -3.423  21.959  1.00 11.24           N
ANISOU 1330  N   GLN A 102     1048   1327   1895    -33   -122    -73       N
ATOM   1331  CA  GLN A 102       1.758  -2.646  20.763  1.00 11.50           C
ANISOU 1331  CA  GLN A 102      914   1464   1990    -36   -147    -87       C
ATOM   1332  C   GLN A 102       1.648  -1.145  20.970  1.00 12.33           C
ANISOU 1332  C   GLN A 102     1198   1421   2065    -97    -63    -56       C
ATOM   1333  O   GLN A 102       2.291  -0.377  20.246  1.00 15.52           O
ANISOU 1333  O   GLN A 102     1623   1481   2791    -24    486     96       O
ATOM   1334  CB  GLN A 102       0.786  -3.013  19.641  1.00 12.42           C
ANISOU 1334  CB  GLN A 102     1306   1506   1905   -139   -134    154       C
ATOM   1335  CG  GLN A 102       0.784  -4.440  19.158  1.00 13.21           C
ANISOU 1335  CG  GLN A 102     1338   1732   1950    -81    154     19       C
ATOM   1336  CD  GLN A 102       2.092  -4.879  18.554  1.00 14.38           C
ANISOU 1336  CD  GLN A 102     1450   1932   2081   -109    100      5       C
ATOM   1337  OE1 GLN A 102       2.946  -4.064  18.194  1.00 15.37           O
ANISOU 1337  OE1 GLN A 102     1517   2089   2234   -401     96    -76       O
ATOM   1338  NE2 GLN A 102       2.196  -6.183  18.309  1.00 15.64           N
ANISOU 1338  NE2 GLN A 102     1498   2057   2387    129    245   -124       N
ATOM   1339  H   GLN A 102       0.654  -3.611  22.072  1.00 13.48           H
ATOM   1340  HA  GLN A 102       2.663  -2.863  20.490  1.00 13.79           H
ATOM   1341  HB2 GLN A 102      -0.113  -2.822  19.952  1.00 14.89           H
ATOM   1342  HB3 GLN A 102       0.996  -2.459  18.873  1.00 14.89           H
ATOM   1343  HG2 GLN A 102       0.595  -5.024  19.910  1.00 15.85           H
ATOM   1344  HG3 GLN A 102       0.097  -4.540  18.481  1.00 15.85           H
ATOM   1345 HE21 GLN A 102       1.542  -6.709  18.495  1.00 18.76           H
ATOM   1346 HE22 GLN A 102       2.917  -6.500  17.964  1.00 18.76           H
ATOM   1347  N   ILE A 103       0.822  -0.702  21.909  1.00 11.86           N
ANISOU 1347  N   ILE A 103     1075   1375   2056    -10   -323   -196       N
ATOM   1348  CA  ILE A 103       0.518   0.713  22.084  1.00 12.51           C
ANISOU 1348  CA  ILE A 103     1049   1414   2289     14   -196   -183       C
ATOM   1349  C   ILE A 103       0.909   1.199  23.470  1.00 13.73           C
ANISOU 1349  C   ILE A 103      975   1552   2692     44   -385   -357       C
ATOM   1350  O   ILE A 103       1.534   2.252  23.617  1.00 15.43           O
ANISOU 1350  O   ILE A 103     1185   1553   3124   -243   -352   -416       O
ATOM   1351  CB  ILE A 103      -0.967   1.015  21.784  1.00 12.41           C
ANISOU 1351  CB  ILE A 103     1080   1384   2251    -14   -160      2       C
ATOM   1352  CG1 ILE A 103      -1.326   0.562  20.369  1.00 12.58           C
ANISOU 1352  CG1 ILE A 103     1285   1408   2087     41   -169    -78       C
ATOM   1353  CG2 ILE A 103      -1.226   2.491  21.980  1.00 13.09           C
ANISOU 1353  CG2 ILE A 103      923   1511   2540     64   -167    -17       C
ATOM   1354  CD1 ILE A 103      -2.827   0.673  20.047  1.00 12.77           C
ANISOU 1354  CD1 ILE A 103     1309   1375   2169     94   -323    -94       C
ATOM   1355  H   ILE A 103       0.417  -1.213  22.469  1.00 14.23           H
ATOM   1356  HA  ILE A 103       1.046   1.218  21.446  1.00 15.00           H
ATOM   1357  HB  ILE A 103      -1.530   0.519  22.399  1.00 14.89           H
ATOM   1358 HG12 ILE A 103      -0.845   1.114  19.733  1.00 15.09           H
ATOM   1359 HG13 ILE A 103      -1.068  -0.367  20.263  1.00 15.09           H
ATOM   1360 HG21 ILE A 103      -2.163   2.672  21.808  1.00 15.71           H
ATOM   1361 HG22 ILE A 103      -1.004   2.732  22.893  1.00 15.71           H
ATOM   1362 HG23 ILE A 103      -0.672   2.993  21.361  1.00 15.71           H
ATOM   1363 HD11 ILE A 103      -2.992   0.288  19.172  1.00 15.32           H
ATOM   1364 HD12 ILE A 103      -3.331   0.191  20.721  1.00 15.32           H
ATOM   1365 HD13 ILE A 103      -3.083   1.609  20.050  1.00 15.32           H
ATOM   1366  N   GLY A 104       0.538   0.452  24.502  1.00 13.22           N
ANISOU 1366  N   GLY A 104      972   1630   2421    169   -260   -411       N
ATOM   1367  CA  GLY A 104       1.014   0.764  25.830  1.00 14.24           C
ANISOU 1367  CA  GLY A 104     1216   1787   2408    188   -392   -685       C
ATOM   1368  C   GLY A 104       0.304   1.898  26.523  1.00 14.85           C
ANISOU 1368  C   GLY A 104     1315   1944   2384    280   -526   -907       C
ATOM   1369  O   GLY A 104       0.852   2.467  27.470  1.00 17.46           O
ANISOU 1369  O   GLY A 104     1380   2460   2795    489   -618  -1070       O
ATOM   1370  H   GLY A 104       0.019  -0.231  24.455  1.00 15.86           H
ATOM   1371  HA2 GLY A 104       0.917  -0.025  26.385  1.00 17.08           H
ATOM   1372  HA3 GLY A 104       1.954   0.998  25.774  1.00 17.08           H
ATOM   1373  N   LEU A 105      -0.892   2.254  26.078  1.00 13.49           N
ANISOU 1373  N   LEU A 105     1072   1713   2340    124   -610   -711       N
ATOM   1374  CA  LEU A 105      -1.720   3.242  26.737  1.00 14.09           C
ANISOU 1374  CA  LEU A 105     1215   1698   2442    180   -442   -616       C
ATOM   1375  C   LEU A 105      -2.982   2.548  27.226  1.00 12.94           C
ANISOU 1375  C   LEU A 105     1120   1689   2107    240   -565   -522       C
ATOM   1376  O   LEU A 105      -3.425   1.573  26.614  1.00 13.55           O
ANISOU 1376  O   LEU A 105     1103   1738   2308     94   -581   -570       O
ATOM   1377  CB  LEU A 105      -2.111   4.358  25.765  1.00 14.19           C
ANISOU 1377  CB  LEU A 105     1331   1716   2346     20   -393   -554       C
ATOM   1378  CG  LEU A 105      -0.968   5.232  25.248  1.00 15.55           C
ANISOU 1378  CG  LEU A 105     1386   1738   2786   -167   -319   -558       C
ATOM   1379  CD1 LEU A 105      -1.492   6.149  24.143  1.00 16.71           C
ANISOU 1379  CD1 LEU A 105     1663   1750   2935   -299    -83   -542       C
ATOM   1380  CD2 LEU A 105      -0.311   6.037  26.361  1.00 17.76           C
ANISOU 1380  CD2 LEU A 105     1626   1801   3319   -196   -491   -597       C
ATOM   1381  H   LEU A 105      -1.255   1.924  25.372  1.00 16.18           H
ATOM   1382  HA  LEU A 105      -1.251   3.647  27.484  1.00 16.91           H
ATOM   1383  HB2 LEU A 105      -2.533   3.951  24.992  1.00 17.03           H
ATOM   1384  HB3 LEU A 105      -2.739   4.944  26.215  1.00 17.03           H
ATOM   1385  HG  LEU A 105      -0.275   4.659  24.884  1.00 18.66           H
ATOM   1386 HD11 LEU A 105      -0.756   6.677  23.795  1.00 20.05           H
ATOM   1387 HD12 LEU A 105      -1.872   5.605  23.435  1.00 20.05           H
ATOM   1388 HD13 LEU A 105      -2.173   6.733  24.513  1.00 20.05           H
ATOM   1389 HD21 LEU A 105       0.391   6.588  25.981  1.00 21.30           H
ATOM   1390 HD22 LEU A 105      -0.981   6.598  26.783  1.00 21.30           H
ATOM   1391 HD23 LEU A 105       0.066   5.425  27.013  1.00 21.30           H
ATOM   1392  N   PRO A 106      -3.579   3.011  28.320  1.00 13.56           N
ANISOU 1392  N   PRO A 106     1246   1850   2058    129   -530   -549       N
ATOM   1393  CA  PRO A 106      -4.730   2.291  28.882  1.00 13.79           C
ANISOU 1393  CA  PRO A 106     1344   1925   1971    155   -530   -323       C
ATOM   1394  C   PRO A 106      -6.012   2.549  28.108  1.00 11.99           C
ANISOU 1394  C   PRO A 106     1264   1671   1620    184   -341   -209       C
ATOM   1395  O   PRO A 106      -6.318   3.683  27.736  1.00 11.52           O
ANISOU 1395  O   PRO A 106     1357   1447   1575     83   -302   -240       O
ATOM   1396  CB  PRO A 106      -4.858   2.881  30.291  1.00 14.90           C
ANISOU 1396  CB  PRO A 106     1532   2188   1942    288   -605   -305       C
ATOM   1397  CG  PRO A 106      -4.292   4.266  30.153  1.00 16.06           C
ANISOU 1397  CG  PRO A 106     1758   2185   2161    372   -614   -614       C
ATOM   1398  CD  PRO A 106      -3.166   4.151  29.159  1.00 14.97           C
ANISOU 1398  CD  PRO A 106     1416   2144   2127     64   -560   -644       C
ATOM   1399  HA  PRO A 106      -4.541   1.340  28.910  1.00 16.55           H
ATOM   1400  HB2 PRO A 106      -5.790   2.907  30.560  1.00 17.88           H
ATOM   1401  HB3 PRO A 106      -4.345   2.354  30.923  1.00 17.88           H
ATOM   1402  HG2 PRO A 106      -4.978   4.869  29.826  1.00 19.27           H
ATOM   1403  HG3 PRO A 106      -3.963   4.573  31.012  1.00 19.27           H
ATOM   1404  HD2 PRO A 106      -3.087   4.960  28.630  1.00 17.96           H
ATOM   1405  HD3 PRO A 106      -2.326   3.965  29.608  1.00 17.96           H
ATOM   1406  N   VAL A 107      -6.783   1.484  27.908  1.00 12.55           N
ANISOU 1406  N   VAL A 107     1461   1711   1595    305   -330   -337       N
ATOM   1407  CA  VAL A 107      -8.134   1.608  27.374  1.00 10.55           C
ANISOU 1407  CA  VAL A 107     1238   1579   1194    284   -264   -183       C
ATOM   1408  C   VAL A 107      -9.026   2.039  28.527  1.00 10.86           C
ANISOU 1408  C   VAL A 107     1223   1587   1315    219   -455   -235       C
ATOM   1409  O   VAL A 107      -9.168   1.306  29.508  1.00 12.13           O
ANISOU 1409  O   VAL A 107     1786   1510   1311    334   -221    -92       O
ATOM   1410  CB  VAL A 107      -8.626   0.273  26.801  1.00 11.52           C
ANISOU 1410  CB  VAL A 107     1554   1467   1358     68   -229   -285       C
ATOM   1411  CG1 VAL A 107     -10.061   0.453  26.328  1.00 11.67           C
ANISOU 1411  CG1 VAL A 107     1697   1412   1327   -136   -464   -209       C
ATOM   1412  CG2 VAL A 107      -7.729  -0.213  25.678  1.00 12.86           C
ANISOU 1412  CG2 VAL A 107     1933   1532   1422     77    -82   -461       C
ATOM   1413  H   VAL A 107      -6.545   0.675  28.074  1.00 15.05           H
ATOM   1414  HA  VAL A 107      -8.151   2.271  26.666  1.00 12.66           H
ATOM   1415  HB  VAL A 107      -8.597  -0.412  27.487  1.00 13.83           H
ATOM   1416 HG11 VAL A 107     -10.337  -0.343  25.846  1.00 14.00           H
ATOM   1417 HG12 VAL A 107     -10.634   0.588  27.099  1.00 14.00           H
ATOM   1418 HG13 VAL A 107     -10.107   1.226  25.743  1.00 14.00           H
ATOM   1419 HG21 VAL A 107      -8.095  -1.034  25.315  1.00 15.43           H
ATOM   1420 HG22 VAL A 107      -7.692   0.467  24.987  1.00 15.43           H
ATOM   1421 HG23 VAL A 107      -6.840  -0.374  26.032  1.00 15.43           H
ATOM   1422  N   THR A 108      -9.626   3.219  28.422  1.00  9.68           N
ANISOU 1422  N   THR A 108      998   1514   1165    166   -282   -163       N
ATOM   1423  CA  THR A 108     -10.450   3.718  29.515  1.00 10.52           C
ANISOU 1423  CA  THR A 108     1117   1506   1373     62   -280   -352       C
ATOM   1424  C   THR A 108     -11.936   3.675  29.224  1.00  9.51           C
ANISOU 1424  C   THR A 108     1093   1316   1203    124   -215   -372       C
ATOM   1425  O   THR A 108     -12.730   3.619  30.163  1.00  9.87           O
ANISOU 1425  O   THR A 108     1231   1442   1078    111   -325   -263       O
ATOM   1426  CB  THR A 108     -10.043   5.148  29.876  1.00 11.88           C
ANISOU 1426  CB  THR A 108     1320   1638   1554   -177   -324   -515       C
ATOM   1427  OG1 THR A 108     -10.100   5.948  28.692  1.00 12.34           O
ANISOU 1427  OG1 THR A 108     1416   1486   1786    -46   -158   -403       O
ATOM   1428  CG2 THR A 108      -8.631   5.167  30.448  1.00 14.02           C
ANISOU 1428  CG2 THR A 108     1681   2075   1570   -393   -328   -453       C
ATOM   1429  H   THR A 108      -9.571   3.740  27.740  1.00 11.61           H
ATOM   1430  HA  THR A 108     -10.297   3.169  30.300  1.00 12.62           H
ATOM   1431  HB  THR A 108     -10.639   5.514  30.547  1.00 14.25           H
ATOM   1432  HG1 THR A 108      -9.782   6.710  28.844  1.00 14.80           H
ATOM   1433 HG21 THR A 108      -8.447   6.031  30.850  1.00 16.82           H
ATOM   1434 HG22 THR A 108      -8.539   4.479  31.126  1.00 16.82           H
ATOM   1435 HG23 THR A 108      -7.985   5.004  29.743  1.00 16.82           H
ATOM   1436  N   ARG A 109     -12.330   3.693  27.955  1.00  8.88           N
ANISOU 1436  N   ARG A 109     1080   1187   1108      2   -281   -287       N
ATOM   1437  CA  ARG A 109     -13.731   3.676  27.574  1.00  9.10           C
ANISOU 1437  CA  ARG A 109     1154   1213   1090     20   -268   -143       C
ATOM   1438  C   ARG A 109     -13.888   2.813  26.334  1.00  8.80           C
ANISOU 1438  C   ARG A 109     1022   1176   1147     18   -209     32       C
ATOM   1439  O   ARG A 109     -12.981   2.723  25.511  1.00  8.80           O
ANISOU 1439  O   ARG A 109     1066   1198   1080    -41   -133   -135       O
ATOM   1440  CB  ARG A 109     -14.237   5.095  27.268  1.00  8.91           C
ANISOU 1440  CB  ARG A 109      976   1272   1137     72   -201   -174       C
ATOM   1441  CG  ARG A 109     -14.124   6.036  28.461  1.00  9.73           C
ANISOU 1441  CG  ARG A 109     1311   1179   1206     59   -257   -283       C
ATOM   1442  CD  ARG A 109     -14.696   7.400  28.170  1.00 11.42           C
ANISOU 1442  CD  ARG A 109     1574   1376   1390    270   -164   -259       C
ATOM   1443  NE  ARG A 109     -13.856   8.171  27.261  1.00 11.09           N
ANISOU 1443  NE  ARG A 109     1417   1360   1436    266   -189   -188       N
ATOM   1444  CZ  ARG A 109     -14.067   9.444  26.964  1.00 12.85           C
ANISOU 1444  CZ  ARG A 109     1732   1543   1607    214    -64    114       C
ATOM   1445  NH1 ARG A 109     -15.109  10.095  27.447  1.00 14.10           N
ANISOU 1445  NH1 ARG A 109     1835   1567   1954    418    -20     43       N
ATOM   1446  NH2 ARG A 109     -13.216  10.080  26.162  1.00 13.57           N
ANISOU 1446  NH2 ARG A 109     1753   1625   1777    364   -107    -54       N
ATOM   1447  H   ARG A 109     -11.791   3.716  27.285  1.00 10.66           H
ATOM   1448  HA  ARG A 109     -14.265   3.298  28.290  1.00 10.91           H
ATOM   1449  HB2 ARG A 109     -13.712   5.467  26.542  1.00 10.68           H
ATOM   1450  HB3 ARG A 109     -15.172   5.048  27.012  1.00 10.68           H
ATOM   1451  HG2 ARG A 109     -14.610   5.659  29.211  1.00 11.67           H
ATOM   1452  HG3 ARG A 109     -13.188   6.145  28.692  1.00 11.67           H
ATOM   1453  HD2 ARG A 109     -15.569   7.297  27.760  1.00 13.70           H
ATOM   1454  HD3 ARG A 109     -14.776   7.895  29.001  1.00 13.70           H
ATOM   1455  HE  ARG A 109     -13.184   7.776  26.897  1.00 13.30           H
ATOM   1456 HH11 ARG A 109     -15.666   9.693  27.964  1.00 16.91           H
ATOM   1457 HH12 ARG A 109     -15.231  10.922  27.244  1.00 16.91           H
ATOM   1458 HH21 ARG A 109     -12.535   9.664  25.841  1.00 16.28           H
ATOM   1459 HH22 ARG A 109     -13.347  10.907  25.965  1.00 16.28           H
ATOM   1460  N   ALA A 110     -15.059   2.195  26.205  1.00  8.75           N
ANISOU 1460  N   ALA A 110      995   1323   1007      9   -223   -173       N
ATOM   1461  CA  ALA A 110     -15.410   1.430  25.022  1.00  8.52           C
ANISOU 1461  CA  ALA A 110      960   1329    947    -37   -126   -225       C
ATOM   1462  C   ALA A 110     -16.843   1.738  24.627  1.00  8.26           C
ANISOU 1462  C   ALA A 110      987   1242    909    -57   -155   -185       C
ATOM   1463  O   ALA A 110     -17.710   1.916  25.486  1.00  9.59           O
ANISOU 1463  O   ALA A 110     1098   1565    980    -29   -131   -154       O
ATOM   1464  CB  ALA A 110     -15.277  -0.073  25.289  1.00  9.35           C
ANISOU 1464  CB  ALA A 110     1108   1412   1033     50   -301   -123       C
ATOM   1465  H   ALA A 110     -15.676   2.207  26.803  1.00 10.49           H
ATOM   1466  HA  ALA A 110     -14.827   1.679  24.288  1.00 10.21           H
ATOM   1467  HB1 ALA A 110     -15.460  -0.557  24.469  1.00 11.22           H
ATOM   1468  HB2 ALA A 110     -14.375  -0.261  25.590  1.00 11.22           H
ATOM   1469  HB3 ALA A 110     -15.915  -0.329  25.974  1.00 11.22           H
ATOM   1470  N   VAL A 111     -17.087   1.754  23.320  1.00  8.09           N
ANISOU 1470  N   VAL A 111      936   1137   1000    -46   -146    -96       N
ATOM   1471  CA  VAL A 111     -18.410   1.899  22.731  1.00  7.81           C
ANISOU 1471  CA  VAL A 111      998   1095    873    -61   -237    -73       C
ATOM   1472  C   VAL A 111     -18.682   0.666  21.884  1.00  7.81           C
ANISOU 1472  C   VAL A 111      940   1147    882     34   -154    -92       C
ATOM   1473  O   VAL A 111     -17.844   0.291  21.061  1.00  8.07           O
ANISOU 1473  O   VAL A 111      924   1138   1003    -14     46   -112       O
ATOM   1474  CB  VAL A 111     -18.478   3.159  21.849  1.00  8.06           C
ANISOU 1474  CB  VAL A 111      959   1145    960    -12   -187     24       C
ATOM   1475  CG1 VAL A 111     -19.794   3.223  21.094  1.00  9.61           C
ANISOU 1475  CG1 VAL A 111     1173   1215   1262    -22   -259     47       C
ATOM   1476  CG2 VAL A 111     -18.270   4.412  22.695  1.00  9.51           C
ANISOU 1476  CG2 VAL A 111     1237   1132   1243   -145   -123    -49       C
ATOM   1477  H   VAL A 111     -16.469   1.679  22.727  1.00  9.70           H
ATOM   1478  HA  VAL A 111     -19.078   1.956  23.433  1.00  9.37           H
ATOM   1479  HB  VAL A 111     -17.766   3.117  21.191  1.00  9.67           H
ATOM   1480 HG11 VAL A 111     -19.865   4.086  20.657  1.00 11.53           H
ATOM   1481 HG12 VAL A 111     -19.813   2.514  20.432  1.00 11.53           H
ATOM   1482 HG13 VAL A 111     -20.524   3.108  21.722  1.00 11.53           H
ATOM   1483 HG21 VAL A 111     -18.238   5.186  22.110  1.00 11.40           H
ATOM   1484 HG22 VAL A 111     -19.008   4.499  23.318  1.00 11.40           H
ATOM   1485 HG23 VAL A 111     -17.435   4.330  23.181  1.00 11.40           H
ATOM   1486  N   SER A 112     -19.847   0.056  22.071  1.00  7.38           N
ANISOU 1486  N   SER A 112      865   1119    819     -6    -68    -49       N
ATOM   1487  CA  SER A 112     -20.302  -1.039  21.218  1.00  7.37           C
ANISOU 1487  CA  SER A 112      947   1019    835     17     -1    -49       C
ATOM   1488  C   SER A 112     -21.310  -0.497  20.217  1.00  7.48           C
ANISOU 1488  C   SER A 112      867    991    984    -91   -170    -32       C
ATOM   1489  O   SER A 112     -22.267   0.184  20.597  1.00  7.96           O
ANISOU 1489  O   SER A 112      973   1175    878     35   -115    -30       O
ATOM   1490  CB  SER A 112     -20.936  -2.161  22.039  1.00  7.63           C
ANISOU 1490  CB  SER A 112      989   1071    838      4    -29    -20       C
ATOM   1491  OG  SER A 112     -19.995  -2.788  22.890  1.00  8.28           O
ANISOU 1491  OG  SER A 112     1118   1117    911     38    -66      1       O
ATOM   1492  H   SER A 112     -20.402   0.261  22.695  1.00  8.85           H
ATOM   1493  HA  SER A 112     -19.544  -1.410  20.741  1.00  8.84           H
ATOM   1494  HB2 SER A 112     -21.647  -1.787  22.583  1.00  9.15           H
ATOM   1495  HB3 SER A 112     -21.298  -2.826  21.432  1.00  9.15           H
ATOM   1496  HG  SER A 112     -19.412  -3.183  22.432  1.00  9.93           H
ATOM   1497  N   THR A 113     -21.121  -0.833  18.942  1.00  6.69           N
ANISOU 1497  N   THR A 113      985    848    710     -9   -134    -43       N
ATOM   1498  CA  THR A 113     -21.882  -0.198  17.870  1.00  7.27           C
ANISOU 1498  CA  THR A 113      982    953    827     35     -9     47       C
ATOM   1499  C   THR A 113     -23.160  -0.932  17.477  1.00  7.58           C
ANISOU 1499  C   THR A 113      857    998   1024    -12    -22     34       C
ATOM   1500  O   THR A 113     -23.936  -0.387  16.690  1.00  8.85           O
ANISOU 1500  O   THR A 113     1016   1134   1211    -24   -263    179       O
ATOM   1501  CB  THR A 113     -21.003   0.056  16.630  1.00  7.58           C
ANISOU 1501  CB  THR A 113      938    988    952     11    -85     36       C
ATOM   1502  OG1 THR A 113     -20.502  -1.193  16.118  1.00  7.75           O
ANISOU 1502  OG1 THR A 113      962   1045    939     15   -156    -41       O
ATOM   1503  CG2 THR A 113     -19.865   1.020  16.919  1.00  7.97           C
ANISOU 1503  CG2 THR A 113     1060    966   1001    -39    -57    -25       C
ATOM   1504  H   THR A 113     -20.558  -1.426  18.674  1.00  8.02           H
ATOM   1505  HA  THR A 113     -22.158   0.673  18.195  1.00  8.72           H
ATOM   1506  HB  THR A 113     -21.546   0.477  15.946  1.00  9.09           H
ATOM   1507  HG1 THR A 113     -19.952  -1.524  16.659  1.00  9.30           H
ATOM   1508 HG21 THR A 113     -19.343   1.168  16.115  1.00  9.56           H
ATOM   1509 HG22 THR A 113     -20.219   1.869  17.226  1.00  9.56           H
ATOM   1510 HG23 THR A 113     -19.286   0.653  17.606  1.00  9.56           H
ATOM   1511  N   HIS A 114     -23.398  -2.138  17.984  1.00  7.29           N
ANISOU 1511  N   HIS A 114      862    952    955    -32    -69    -40       N
ATOM   1512  CA  HIS A 114     -24.730  -2.744  18.000  1.00  7.66           C
ANISOU 1512  CA  HIS A 114      956   1011    943     32    -17     48       C
ATOM   1513  C   HIS A 114     -24.684  -3.920  18.968  1.00  7.41           C
ANISOU 1513  C   HIS A 114      905   1053    856    -41    -62    -41       C
ATOM   1514  O   HIS A 114     -23.671  -4.166  19.624  1.00  7.72           O
ANISOU 1514  O   HIS A 114     1016   1026    890    -36    -34     42       O
ATOM   1515  CB  HIS A 114     -25.326  -3.073  16.630  1.00  7.67           C
ANISOU 1515  CB  HIS A 114      829   1129    954    -82   -176     25       C
ATOM   1516  CG  HIS A 114     -24.631  -4.143  15.859  1.00  8.03           C
ANISOU 1516  CG  HIS A 114      989   1140    924   -131   -116     49       C
ATOM   1517  ND1 HIS A 114     -23.491  -3.908  15.118  1.00  8.17           N
ANISOU 1517  ND1 HIS A 114     1035   1190    877    -97   -161    -84       N
ATOM   1518  CD2 HIS A 114     -24.955  -5.436  15.652  1.00  7.95           C
ANISOU 1518  CD2 HIS A 114      956   1169    896   -124    108     49       C
ATOM   1519  CE1 HIS A 114     -23.137  -5.014  14.499  1.00  8.56           C
ANISOU 1519  CE1 HIS A 114     1018   1260    974   -176    -15     82       C
ATOM   1520  NE2 HIS A 114     -24.002  -5.954  14.818  1.00  9.03           N
ANISOU 1520  NE2 HIS A 114     1131   1342    957    -61   -251     15       N
ATOM   1521  H   HIS A 114     -22.791  -2.638  18.333  1.00  8.74           H
ATOM   1522  HA  HIS A 114     -25.348  -2.085  18.353  1.00  9.19           H
ATOM   1523  HB2 HIS A 114     -26.243  -3.362  16.758  1.00  9.19           H
ATOM   1524  HB3 HIS A 114     -25.304  -2.269  16.088  1.00  9.19           H
ATOM   1525  HD1 HIS A 114     -23.077  -3.156  15.067  1.00  9.80           H
ATOM   1526  HD2 HIS A 114     -25.685  -5.889  16.008  1.00  9.54           H
ATOM   1527  HE1 HIS A 114     -22.404  -5.115  13.936  1.00 10.27           H
ATOM   1528  N   PHE A 115     -25.791  -4.655  19.051  1.00  7.88           N
ANISOU 1528  N   PHE A 115      995   1080    920   -102    -40     20       N
ATOM   1529  CA  PHE A 115     -25.992  -5.593  20.146  1.00  8.06           C
ANISOU 1529  CA  PHE A 115     1103   1053    907    -88    -76     58       C
ATOM   1530  C   PHE A 115     -25.461  -6.997  19.904  1.00  8.13           C
ANISOU 1530  C   PHE A 115     1042   1039   1007   -185   -150     12       C
ATOM   1531  O   PHE A 115     -25.502  -7.807  20.834  1.00  8.74           O
ANISOU 1531  O   PHE A 115     1139   1084   1096    -60    -32     50       O
ATOM   1532  CB  PHE A 115     -27.471  -5.700  20.504  1.00  8.31           C
ANISOU 1532  CB  PHE A 115      943   1184   1029   -147     -4     64       C
ATOM   1533  CG  PHE A 115     -28.318  -6.471  19.520  1.00  9.01           C
ANISOU 1533  CG  PHE A 115      923   1301   1198   -109     22     69       C
ATOM   1534  CD1 PHE A 115     -28.825  -5.868  18.376  1.00 10.09           C
ANISOU 1534  CD1 PHE A 115      916   1606   1312   -238      5   -148       C
ATOM   1535  CD2 PHE A 115     -28.679  -7.785  19.788  1.00 10.48           C
ANISOU 1535  CD2 PHE A 115     1142   1395   1445   -305    -16     39       C
ATOM   1536  CE1 PHE A 115     -29.657  -6.576  17.513  1.00 12.16           C
ANISOU 1536  CE1 PHE A 115     1126   1911   1582   -314     40   -175       C
ATOM   1537  CE2 PHE A 115     -29.514  -8.486  18.932  1.00 12.16           C
ANISOU 1537  CE2 PHE A 115     1258   1651   1710   -398    -23   -179       C
ATOM   1538  CZ  PHE A 115     -30.002  -7.880  17.799  1.00 12.87           C
ANISOU 1538  CZ  PHE A 115     1355   1903   1633   -432   -111   -300       C
ATOM   1539  H   PHE A 115     -26.437  -4.628  18.485  1.00  9.45           H
ATOM   1540  HA  PHE A 115     -25.509  -5.229  20.904  1.00  9.67           H
ATOM   1541  HB2 PHE A 115     -27.546  -6.145  21.363  1.00  9.96           H
ATOM   1542  HB3 PHE A 115     -27.837  -4.803  20.562  1.00  9.96           H
ATOM   1543  HD1 PHE A 115     -28.607  -4.985  18.185  1.00 12.10           H
ATOM   1544  HD2 PHE A 115     -28.355  -8.202  20.554  1.00 12.57           H
ATOM   1545  HE1 PHE A 115     -29.981  -6.168  16.742  1.00 14.59           H
ATOM   1546  HE2 PHE A 115     -29.745  -9.366  19.125  1.00 14.58           H
ATOM   1547  HZ  PHE A 115     -30.563  -8.349  17.226  1.00 15.44           H
ATOM   1548  N   HIS A 116     -24.961  -7.304  18.709  1.00  8.09           N
ANISOU 1548  N   HIS A 116     1175    968    932   -114    -70    -28       N
ATOM   1549  CA  HIS A 116     -24.481  -8.648  18.429  1.00  8.36           C
ANISOU 1549  CA  HIS A 116     1053   1045   1078   -238   -107    -13       C
ATOM   1550  C   HIS A 116     -23.170  -8.949  19.159  1.00  7.38           C
ANISOU 1550  C   HIS A 116     1070    903    833    -60     -9    -94       C
ATOM   1551  O   HIS A 116     -22.440  -8.053  19.587  1.00  8.24           O
ANISOU 1551  O   HIS A 116     1100    970   1062   -143    -28    -90       O
ATOM   1552  CB  HIS A 116     -24.315  -8.862  16.929  1.00  8.11           C
ANISOU 1552  CB  HIS A 116     1212    984    885   -177    -35     16       C
ATOM   1553  CG  HIS A 116     -25.605  -8.930  16.178  1.00  9.10           C
ANISOU 1553  CG  HIS A 116     1334   1168    956   -221   -119   -124       C
ATOM   1554  ND1 HIS A 116     -25.696  -8.672  14.839  1.00 10.19           N
ANISOU 1554  ND1 HIS A 116     1523   1132   1215   -123   -155   -254       N
ATOM   1555  CD2 HIS A 116     -26.852  -9.284  16.561  1.00 10.26           C
ANISOU 1555  CD2 HIS A 116     1279   1389   1230   -216   -171    -28       C
ATOM   1556  CE1 HIS A 116     -26.929  -8.834  14.416  1.00  9.97           C
ANISOU 1556  CE1 HIS A 116     1320   1327   1140   -398   -277     10       C
ATOM   1557  NE2 HIS A 116     -27.657  -9.211  15.447  1.00 10.75           N
ANISOU 1557  NE2 HIS A 116     1405   1470   1209   -467   -172     49       N
ATOM   1558  H   HIS A 116     -24.889  -6.755  18.051  1.00  9.71           H
ATOM   1559  HA  HIS A 116     -25.139  -9.283  18.752  1.00 10.03           H
ATOM   1560  HB2 HIS A 116     -23.801  -8.125  16.565  1.00  9.73           H
ATOM   1561  HB3 HIS A 116     -23.845  -9.698  16.784  1.00  9.73           H
ATOM   1562  HD2 HIS A 116     -27.116  -9.532  17.418  1.00 12.31           H
ATOM   1563  HE1 HIS A 116     -27.233  -8.706  13.546  1.00 11.96           H
ATOM   1564  HE2 HIS A 116     -28.500  -9.383  15.427  1.00 12.89           H
ATOM   1565  N   ASP A 117     -22.863 -10.244  19.265  1.00  8.49           N
ANISOU 1565  N   ASP A 117     1252    946   1029   -133    -33   -121       N
ATOM   1566  C   ASP A 117     -20.386 -10.253  19.546  1.00  8.48           C
ANISOU 1566  C   ASP A 117     1335    923    963    -42    -40   -110       C
ATOM   1567  O   ASP A 117     -19.415 -10.214  20.315  1.00  9.07           O
ANISOU 1567  O   ASP A 117     1333    944   1170    -23     -5      4       O
ATOM   1568  CA AASP A 117     -21.738 -10.709  20.080  0.74  8.40           C
ANISOU 1568  CA AASP A 117     1324    903    965    -45    -85    -35       C
ATOM   1569  CB AASP A 117     -21.811 -12.241  20.113  0.74 10.03           C
ANISOU 1569  CB AASP A 117     1359    992   1459   -102   -102     41       C
ATOM   1570  CG AASP A 117     -20.988 -12.874  21.215  0.74 11.33           C
ANISOU 1570  CG AASP A 117     1505   1225   1574   -135    102   -118       C
ATOM   1571  OD1AASP A 117     -21.000 -12.364  22.352  0.74 10.76           O
ANISOU 1571  OD1AASP A 117     1484   1164   1439    -71     77    -86       O
ATOM   1572  OD2AASP A 117     -20.373 -13.930  20.944  0.74 11.57           O
ANISOU 1572  OD2AASP A 117     1800   1351   1245     79    -25    -37       O
ATOM   1573  H  AASP A 117     -23.293 -10.878  18.874  0.74 10.19           H
ATOM   1574  HA AASP A 117     -21.803 -10.355  20.980  0.74 10.08           H
ATOM   1575  HB2AASP A 117     -22.735 -12.506  20.246  0.74 12.03           H
ATOM   1576  HB3AASP A 117     -21.486 -12.587  19.267  0.74 12.03           H
ATOM   1577  CA BASP A 117     -21.743 -10.678  20.089  0.26  8.38           C
ANISOU 1577  CA BASP A 117     1303    934    948    -81      9     14       C
ATOM   1578  CB BASP A 117     -21.752 -12.192  20.245  0.26  9.13           C
ANISOU 1578  CB BASP A 117     1365   1002   1100   -144    128    245       C
ATOM   1579  CG BASP A 117     -22.464 -12.627  21.482  0.26 10.39           C
ANISOU 1579  CG BASP A 117     1498   1162   1288   -214    293    430       C
ATOM   1580  OD1BASP A 117     -22.697 -11.757  22.346  0.26 11.34           O
ANISOU 1580  OD1BASP A 117     1748   1294   1268    -36    608    516       O
ATOM   1581  OD2BASP A 117     -22.786 -13.826  21.592  0.26 11.57           O
ANISOU 1581  OD2BASP A 117     1381   1297   1717   -432     56    415       O
ATOM   1582  H  BASP A 117     -23.286 -10.882  18.873  0.26 10.19           H
ATOM   1583  HA BASP A 117     -21.856 -10.269  20.962  0.26 10.05           H
ATOM   1584  HB2BASP A 117     -22.201 -12.588  19.482  0.26 10.95           H
ATOM   1585  HB3BASP A 117     -20.838 -12.513  20.294  0.26 10.95           H
ATOM   1586  N   ASP A 118     -20.285  -9.932  18.251  1.00  8.04           N
ANISOU 1586  N   ASP A 118     1174    989    892    -99   -106   -149       N
ATOM   1587  CA  ASP A 118     -19.048  -9.382  17.697  1.00  8.48           C
ANISOU 1587  CA  ASP A 118     1103    994   1125   -100      7   -147       C
ATOM   1588  C   ASP A 118     -18.823  -7.928  18.084  1.00  8.10           C
ANISOU 1588  C   ASP A 118     1004   1052   1022    -30    -45    -94       C
ATOM   1589  O   ASP A 118     -17.786  -7.361  17.734  1.00  9.16           O
ANISOU 1589  O   ASP A 118     1100   1119   1261   -117     76   -221       O
ATOM   1590  CB  ASP A 118     -18.959  -9.585  16.177  1.00  9.38           C
ANISOU 1590  CB  ASP A 118     1285   1205   1075    -19    -54   -314       C
ATOM   1591  CG  ASP A 118     -20.075  -8.903  15.385  1.00  8.97           C
ANISOU 1591  CG  ASP A 118     1265   1217    925   -159     99    -67       C
ATOM   1592  OD1 ASP A 118     -21.212  -8.783  15.883  1.00  9.85           O
ANISOU 1592  OD1 ASP A 118     1410   1317   1014    -77   -128    -92       O
ATOM   1593  OD2 ASP A 118     -19.804  -8.567  14.204  1.00 10.10           O
ANISOU 1593  OD2 ASP A 118     1345   1259   1234   -199    -57   -124       O
ATOM   1594  H   ASP A 118     -20.918 -10.024  17.676  1.00  9.65           H
ATOM   1595  HA  ASP A 118     -18.307  -9.892  18.060  1.00 10.17           H
ATOM   1596  HB2 ASP A 118     -18.115  -9.224  15.865  1.00 11.26           H
ATOM   1597  HB3 ASP A 118     -19.004 -10.536  15.988  1.00 11.26           H
ATOM   1598  N   ARG A 119     -19.752  -7.350  18.832  1.00  7.28           N
ANISOU 1598  N   ARG A 119      996    856    914    -53     73     16       N
ATOM   1599  CA  ARG A 119     -19.685  -5.969  19.288  1.00  7.46           C
ANISOU 1599  CA  ARG A 119      925    950    959    -12     15     -8       C
ATOM   1600  C   ARG A 119     -19.702  -5.852  20.800  1.00  7.61           C
ANISOU 1600  C   ARG A 119     1022    918    952    -23    -52    -39       C
ATOM   1601  O   ARG A 119     -19.031  -4.965  21.349  1.00  7.60           O
ANISOU 1601  O   ARG A 119     1042    877    968     -1   -100    -31       O
ATOM   1602  CB  ARG A 119     -20.859  -5.166  18.711  1.00  7.20           C
ANISOU 1602  CB  ARG A 119      874    886    976   -132     77     -8       C
ATOM   1603  CG  ARG A 119     -21.045  -5.348  17.210  1.00  7.29           C
ANISOU 1603  CG  ARG A 119     1025    936    809   -130    -17    -88       C
ATOM   1604  CD  ARG A 119     -19.913  -4.774  16.380  1.00  8.01           C
ANISOU 1604  CD  ARG A 119     1159    959    927    -45      1   -193       C
ATOM   1605  NE  ARG A 119     -19.459  -5.675  15.324  1.00  7.99           N
ANISOU 1605  NE  ARG A 119     1039   1045    950   -116     38    -60       N
ATOM   1606  CZ  ARG A 119     -18.307  -5.526  14.685  1.00  8.36           C
ANISOU 1606  CZ  ARG A 119     1149   1100    927    -34    -44    -77       C
ATOM   1607  NH1 ARG A 119     -17.565  -4.443  14.846  1.00  8.95           N
ANISOU 1607  NH1 ARG A 119     1098   1068   1233   -103     26   -112       N
ATOM   1608  NH2 ARG A 119     -17.879  -6.492  13.874  1.00  9.63           N
ANISOU 1608  NH2 ARG A 119     1065   1308   1284    -29    -25   -245       N
ATOM   1609  H   ARG A 119     -20.462  -7.755  19.101  1.00  8.73           H
ATOM   1610  HA  ARG A 119     -18.863  -5.570  18.962  1.00  8.95           H
ATOM   1611  HB2 ARG A 119     -21.676  -5.451  19.148  1.00  8.64           H
ATOM   1612  HB3 ARG A 119     -20.704  -4.223  18.878  1.00  8.64           H
ATOM   1613  HG2 ARG A 119     -21.103  -6.296  17.015  1.00  8.74           H
ATOM   1614  HG3 ARG A 119     -21.864  -4.903  16.941  1.00  8.74           H
ATOM   1615  HD2 ARG A 119     -20.215  -3.952  15.961  1.00  9.61           H
ATOM   1616  HD3 ARG A 119     -19.158  -4.591  16.961  1.00  9.61           H
ATOM   1617  HE  ARG A 119     -19.965  -6.336  15.106  1.00  9.58           H
ATOM   1618 HH11 ARG A 119     -17.828  -3.817  15.374  1.00 10.73           H
ATOM   1619 HH12 ARG A 119     -16.821  -4.364  14.422  1.00 10.73           H
ATOM   1620 HH21 ARG A 119     -18.349  -7.205  13.769  1.00 11.55           H
ATOM   1621 HH22 ARG A 119     -17.133  -6.403  13.455  1.00 11.55           H
ATOM   1622  N   VAL A 120     -20.469  -6.714  21.483  1.00  7.60           N
ANISOU 1622  N   VAL A 120     1152   1058    679   -209   -110    -72       N
ATOM   1623  CA  VAL A 120     -20.588  -6.697  22.941  1.00  8.23           C
ANISOU 1623  CA  VAL A 120     1142   1062    921   -217    -57   -116       C
ATOM   1624  C   VAL A 120     -19.990  -7.923  23.617  1.00  8.03           C
ANISOU 1624  C   VAL A 120     1034   1032    987    -49    -75    -12       C
ATOM   1625  O   VAL A 120     -19.862  -7.913  24.847  1.00  8.59           O
ANISOU 1625  O   VAL A 120     1291   1126    847     65     29     35       O
ATOM   1626  CB  VAL A 120     -22.046  -6.519  23.426  1.00  8.19           C
ANISOU 1626  CB  VAL A 120     1056   1156    900   -149    -17      7       C
ATOM   1627  CG1 VAL A 120     -22.665  -5.224  22.925  1.00  8.53           C
ANISOU 1627  CG1 VAL A 120     1055   1157   1028     14     21    105       C
ATOM   1628  CG2 VAL A 120     -22.902  -7.731  23.033  1.00  8.86           C
ANISOU 1628  CG2 VAL A 120     1105   1174   1088     -3     90     68       C
ATOM   1629  H   VAL A 120     -20.939  -7.331  21.113  1.00  9.12           H
ATOM   1630  HA  VAL A 120     -20.089  -5.920  23.237  1.00  9.87           H
ATOM   1631  HB  VAL A 120     -22.030  -6.461  24.395  1.00  9.82           H
ATOM   1632 HG11 VAL A 120     -23.580  -5.168  23.241  1.00 10.23           H
ATOM   1633 HG12 VAL A 120     -22.151  -4.475  23.267  1.00 10.23           H
ATOM   1634 HG13 VAL A 120     -22.648  -5.220  21.956  1.00 10.23           H
ATOM   1635 HG21 VAL A 120     -23.824  -7.562  23.285  1.00 10.63           H
ATOM   1636 HG22 VAL A 120     -22.840  -7.864  22.074  1.00 10.63           H
ATOM   1637 HG23 VAL A 120     -22.571  -8.516  23.498  1.00 10.63           H
ATOM   1638  N   GLY A 121     -19.676  -8.993  22.887  1.00  8.45           N
ANISOU 1638  N   GLY A 121     1204    994   1013    -48   -156    112       N
ATOM   1639  CA  GLY A 121     -19.146 -10.181  23.530  1.00  9.27           C
ANISOU 1639  CA  GLY A 121     1337    977   1206    -33    113    100       C
ATOM   1640  C   GLY A 121     -17.722  -9.906  23.958  1.00  8.63           C
ANISOU 1640  C   GLY A 121     1243   1016   1020     59      4    206       C
ATOM   1641  O   GLY A 121     -16.842  -9.718  23.110  1.00  9.20           O
ANISOU 1641  O   GLY A 121     1120   1279   1096     65     84    190       O
ATOM   1642  H   GLY A 121     -19.761  -9.049  22.033  1.00 10.14           H
ATOM   1643  HA2 GLY A 121     -19.678 -10.406  24.310  1.00 11.12           H
ATOM   1644  HA3 GLY A 121     -19.158 -10.930  22.913  1.00 11.12           H
ATOM   1645  N   GLY A 122     -17.483  -9.850  25.266  1.00  9.01           N
ANISOU 1645  N   GLY A 122     1085   1139   1197     85    112    152       N
ATOM   1646  CA  GLY A 122     -16.245  -9.329  25.817  1.00  9.74           C
ANISOU 1646  CA  GLY A 122     1265   1297   1141    212     -1    234       C
ATOM   1647  C   GLY A 122     -16.430  -8.105  26.683  1.00  9.23           C
ANISOU 1647  C   GLY A 122     1125   1402    979    206     44    234       C
ATOM   1648  O   GLY A 122     -15.475  -7.656  27.327  1.00  9.69           O
ANISOU 1648  O   GLY A 122     1224   1403   1057    157   -106    165       O
ATOM   1649  H   GLY A 122     -18.040 -10.115  25.865  1.00 10.80           H
ATOM   1650  HA2 GLY A 122     -15.827 -10.018  26.357  1.00 11.69           H
ATOM   1651  HA3 GLY A 122     -15.650  -9.094  25.089  1.00 11.69           H
ATOM   1652  N   VAL A 123     -17.635  -7.549  26.726  1.00  9.38           N
ANISOU 1652  N   VAL A 123     1134   1376   1052    122    -40    120       N
ATOM   1653  CA  VAL A 123     -17.904  -6.408  27.589  1.00  9.43           C
ANISOU 1653  CA  VAL A 123     1207   1455    920    264    -54    149       C
ATOM   1654  C   VAL A 123     -17.665  -6.747  29.058  1.00 10.20           C
ANISOU 1654  C   VAL A 123     1257   1545   1075    262     -5    153       C
ATOM   1655  O   VAL A 123     -17.184  -5.905  29.821  1.00 11.04           O
ANISOU 1655  O   VAL A 123     1514   1663   1016    157    -48     67       O
ATOM   1656  CB  VAL A 123     -19.330  -5.891  27.314  1.00 10.98           C
ANISOU 1656  CB  VAL A 123     1520   1706    946    418     13    165       C
ATOM   1657  CG1 VAL A 123     -19.927  -5.222  28.522  1.00 12.08           C
ANISOU 1657  CG1 VAL A 123     1566   1711   1313    337    113    118       C
ATOM   1658  CG2 VAL A 123     -19.300  -4.955  26.101  1.00 11.03           C
ANISOU 1658  CG2 VAL A 123     1371   1773   1045    448    -46    178       C
ATOM   1659  H   VAL A 123     -18.313  -7.812  26.267  1.00 11.25           H
ATOM   1660  HA  VAL A 123     -17.279  -5.697  27.380  1.00 11.31           H
ATOM   1661  HB  VAL A 123     -19.909  -6.643  27.113  1.00 13.17           H
ATOM   1662 HG11 VAL A 123     -20.819  -4.910  28.302  1.00 14.49           H
ATOM   1663 HG12 VAL A 123     -19.971  -5.863  29.249  1.00 14.49           H
ATOM   1664 HG13 VAL A 123     -19.368  -4.472  28.777  1.00 14.49           H
ATOM   1665 HG21 VAL A 123     -20.207  -4.682  25.890  1.00 13.23           H
ATOM   1666 HG22 VAL A 123     -18.762  -4.177  26.315  1.00 13.23           H
ATOM   1667 HG23 VAL A 123     -18.913  -5.427  25.347  1.00 13.23           H
ATOM   1668  N   ASP A 124     -17.995  -7.972  29.489  1.00 10.62           N
ANISOU 1668  N   ASP A 124     1484   1619    934    288    108    136       N
ATOM   1669  CA  ASP A 124     -17.736  -8.323  30.883  1.00 11.34           C
ANISOU 1669  CA  ASP A 124     1653   1722    934    230     29    233       C
ATOM   1670  C   ASP A 124     -16.238  -8.304  31.181  1.00 11.36           C
ANISOU 1670  C   ASP A 124     1610   1710    996    183    -20    411       C
ATOM   1671  O   ASP A 124     -15.815  -7.838  32.244  1.00 12.76           O
ANISOU 1671  O   ASP A 124     1984   1920    946    213   -227    276       O
ATOM   1672  CB  ASP A 124     -18.332  -9.689  31.221  1.00 12.30           C
ANISOU 1672  CB  ASP A 124     1682   1871   1120    182    118    323       C
ATOM   1673  CG  ASP A 124     -19.858  -9.678  31.298  1.00 13.93           C
ANISOU 1673  CG  ASP A 124     1906   1875   1510    136    202    283       C
ATOM   1674  OD1 ASP A 124     -20.494  -8.598  31.305  1.00 15.61           O
ANISOU 1674  OD1 ASP A 124     1822   2028   2080    156    325     96       O
ATOM   1675  OD2 ASP A 124     -20.422 -10.786  31.365  1.00 16.04           O
ANISOU 1675  OD2 ASP A 124     1947   1976   2172    -15    386    324       O
ATOM   1676  H   ASP A 124     -18.356  -8.590  29.011  1.00 12.75           H
ATOM   1677  HA  ASP A 124     -18.172  -7.668  31.450  1.00 13.60           H
ATOM   1678  HB2 ASP A 124     -18.073 -10.323  30.534  1.00 14.75           H
ATOM   1679  HB3 ASP A 124     -17.992  -9.976  32.083  1.00 14.75           H
ATOM   1680  N   VAL A 125     -15.419  -8.818  30.252  1.00 10.95           N
ANISOU 1680  N   VAL A 125     1449   1641   1072    325    -31    364       N
ATOM   1681  CA  VAL A 125     -13.962  -8.741  30.391  1.00 11.42           C
ANISOU 1681  CA  VAL A 125     1423   1683   1234    250   -239    287       C
ATOM   1682  C   VAL A 125     -13.512  -7.284  30.477  1.00 11.54           C
ANISOU 1682  C   VAL A 125     1280   1830   1274    228   -192    199       C
ATOM   1683  O   VAL A 125     -12.702  -6.915  31.336  1.00 12.83           O
ANISOU 1683  O   VAL A 125     1638   1957   1278    234   -358    306       O
ATOM   1684  CB  VAL A 125     -13.279  -9.498  29.233  1.00 12.04           C
ANISOU 1684  CB  VAL A 125     1419   1660   1494    354    -84    381       C
ATOM   1685  CG1 VAL A 125     -11.828  -9.066  29.056  1.00 13.17           C
ANISOU 1685  CG1 VAL A 125     1595   1682   1729    298    -76    320       C
ATOM   1686  CG2 VAL A 125     -13.347 -11.007  29.461  1.00 13.84           C
ANISOU 1686  CG2 VAL A 125     1783   1758   1716    331    -61    327       C
ATOM   1687  H   VAL A 125     -15.682  -9.215  29.536  1.00 13.14           H
ATOM   1688  HA  VAL A 125     -13.701  -9.172  31.220  1.00 13.70           H
ATOM   1689  HB  VAL A 125     -13.756  -9.280  28.417  1.00 14.44           H
ATOM   1690 HG11 VAL A 125     -11.391  -9.673  28.439  1.00 15.80           H
ATOM   1691 HG12 VAL A 125     -11.809  -8.163  28.701  1.00 15.80           H
ATOM   1692 HG13 VAL A 125     -11.384  -9.092  29.917  1.00 15.80           H
ATOM   1693 HG21 VAL A 125     -13.031 -11.462  28.665  1.00 16.60           H
ATOM   1694 HG22 VAL A 125     -12.787 -11.238  30.218  1.00 16.60           H
ATOM   1695 HG23 VAL A 125     -14.267 -11.258  29.641  1.00 16.60           H
ATOM   1696  N   LEU A 126     -14.033  -6.430  29.594  1.00 10.72           N
ANISOU 1696  N   LEU A 126     1442   1580   1051    314   -134    172       N
ATOM   1697  CA  LEU A 126     -13.646  -5.021  29.622  1.00 10.78           C
ANISOU 1697  CA  LEU A 126     1307   1629   1158    363   -162    140       C
ATOM   1698  C   LEU A 126     -13.998  -4.389  30.958  1.00 11.07           C
ANISOU 1698  C   LEU A 126     1379   1871    956    186   -348    -81       C
ATOM   1699  O   LEU A 126     -13.172  -3.708  31.581  1.00 11.93           O
ANISOU 1699  O   LEU A 126     1592   1890   1052    268   -268   -206       O
ATOM   1700  CB  LEU A 126     -14.335  -4.259  28.492  1.00 10.03           C
ANISOU 1700  CB  LEU A 126     1246   1540   1023    222   -187    -11       C
ATOM   1701  CG  LEU A 126     -13.910  -4.629  27.072  1.00  9.84           C
ANISOU 1701  CG  LEU A 126     1367   1361   1009    125   -106     -8       C
ATOM   1702  CD1 LEU A 126     -14.764  -3.838  26.090  1.00 10.39           C
ANISOU 1702  CD1 LEU A 126     1495   1429   1024    -43    -68     22       C
ATOM   1703  CD2 LEU A 126     -12.443  -4.343  26.824  1.00 11.53           C
ANISOU 1703  CD2 LEU A 126     1654   1568   1159    191     75    -53       C
ATOM   1704  H   LEU A 126     -14.600  -6.637  28.981  1.00 12.86           H
ATOM   1705  HA  LEU A 126     -12.686  -4.965  29.490  1.00 12.93           H
ATOM   1706  HB2 LEU A 126     -15.289  -4.421  28.557  1.00 12.03           H
ATOM   1707  HB3 LEU A 126     -14.150  -3.314  28.610  1.00 12.03           H
ATOM   1708  HG  LEU A 126     -14.036  -5.582  26.942  1.00 11.80           H
ATOM   1709 HD11 LEU A 126     -14.518  -4.087  25.185  1.00 12.46           H
ATOM   1710 HD12 LEU A 126     -15.699  -4.044  26.247  1.00 12.46           H
ATOM   1711 HD13 LEU A 126     -14.607  -2.890  26.226  1.00 12.46           H
ATOM   1712 HD21 LEU A 126     -12.249  -4.483  25.884  1.00 13.83           H
ATOM   1713 HD22 LEU A 126     -12.256  -3.422  27.066  1.00 13.83           H
ATOM   1714 HD23 LEU A 126     -11.908  -4.943  27.366  1.00 13.83           H
ATOM   1715  N  AARG A 127     -15.230  -4.591  31.420  0.51 12.47           N
ANISOU 1715  N  AARG A 127     1526   2182   1031    103   -187   -119       N
ATOM   1716  CA AARG A 127     -15.656  -3.936  32.653  0.51 13.83           C
ANISOU 1716  CA AARG A 127     1859   2401    997     70    -34   -170       C
ATOM   1717  C  AARG A 127     -14.830  -4.419  33.840  0.51 16.18           C
ANISOU 1717  C  AARG A 127     2166   2940   1042    -61    -67   -273       C
ATOM   1718  O  AARG A 127     -14.419  -3.612  34.682  0.51 18.09           O
ANISOU 1718  O  AARG A 127     2453   3226   1196   -110   -164   -519       O
ATOM   1719  CB AARG A 127     -17.157  -4.138  32.867  0.51 13.52           C
ANISOU 1719  CB AARG A 127     1985   2082   1072    -11    249    213       C
ATOM   1720  CG AARG A 127     -17.762  -3.370  34.039  0.51 12.43           C
ANISOU 1720  CG AARG A 127     1799   1780   1144   -133    272    352       C
ATOM   1721  CD AARG A 127     -19.223  -3.744  34.208  0.51 10.64           C
ANISOU 1721  CD AARG A 127     1603   1429   1013    133    165    288       C
ATOM   1722  NE AARG A 127     -19.328  -5.099  34.719  0.51  9.97           N
ANISOU 1722  NE AARG A 127     1515   1309    965    118     71    -18       N
ATOM   1723  CZ AARG A 127     -19.720  -6.150  34.018  0.51  8.51           C
ANISOU 1723  CZ AARG A 127     1171   1145    918    125    222    287       C
ATOM   1724  NH1AARG A 127     -20.142  -6.031  32.764  0.51 10.18           N
ANISOU 1724  NH1AARG A 127     1361   1183   1323    107    218    113       N
ATOM   1725  NH2AARG A 127     -19.664  -7.353  34.587  0.51  8.21           N
ANISOU 1725  NH2AARG A 127     1206    649   1263    135    414   -161       N
ATOM   1726  H  AARG A 127     -15.824  -5.089  31.048  0.51 14.96           H
ATOM   1727  HA AARG A 127     -15.513  -2.979  32.579  0.51 16.60           H
ATOM   1728  HB2AARG A 127     -17.621  -3.853  32.064  0.51 16.23           H
ATOM   1729  HB3AARG A 127     -17.318  -5.081  33.026  0.51 16.23           H
ATOM   1730  HG2AARG A 127     -17.288  -3.592  34.855  0.51 14.91           H
ATOM   1731  HG3AARG A 127     -17.703  -2.416  33.870  0.51 14.91           H
ATOM   1732  HD2AARG A 127     -19.645  -3.139  34.838  0.51 12.77           H
ATOM   1733  HD3AARG A 127     -19.674  -3.698  33.350  0.51 12.77           H
ATOM   1734  HE AARG A 127     -19.118  -5.228  35.543  0.51 11.96           H
ATOM   1735 HH11AARG A 127     -20.164  -5.257  32.389  0.51 12.21           H
ATOM   1736 HH12AARG A 127     -20.392  -6.728  32.327  0.51 12.21           H
ATOM   1737 HH21AARG A 127     -19.377  -7.435  35.393  0.51  9.84           H
ATOM   1738 HH22AARG A 127     -19.915  -8.048  34.147  0.51  9.84           H
ATOM   1739  N  BARG A 127     -15.230  -4.624  31.411  0.49 13.10           N
ANISOU 1739  N  BARG A 127     1532   2244   1200    111   -120   -224       N
ATOM   1740  CA BARG A 127     -15.735  -4.022  32.639  0.49 15.14           C
ANISOU 1740  CA BARG A 127     1893   2541   1320     53     44   -346       C
ATOM   1741  C  BARG A 127     -14.900  -4.443  33.838  0.49 16.59           C
ANISOU 1741  C  BARG A 127     2123   2993   1187    -60     -7   -323       C
ATOM   1742  O  BARG A 127     -14.561  -3.612  34.689  0.49 17.83           O
ANISOU 1742  O  BARG A 127     2252   3256   1267   -105    -87   -497       O
ATOM   1743  CB BARG A 127     -17.207  -4.426  32.795  0.49 16.33           C
ANISOU 1743  CB BARG A 127     2081   2410   1714   -109    227   -205       C
ATOM   1744  CG BARG A 127     -17.900  -3.930  34.040  0.49 16.01           C
ANISOU 1744  CG BARG A 127     2023   2177   1883    -89    247   -139       C
ATOM   1745  CD BARG A 127     -19.439  -3.920  33.913  0.49 14.77           C
ANISOU 1745  CD BARG A 127     1785   1923   1902      6    271   -155       C
ATOM   1746  NE BARG A 127     -20.041  -5.058  33.225  0.49 14.25           N
ANISOU 1746  NE BARG A 127     1691   1823   1902    183    295     29       N
ATOM   1747  CZ BARG A 127     -20.773  -5.000  32.117  0.49 11.87           C
ANISOU 1747  CZ BARG A 127     1452   1578   1480    300   -201   -184       C
ATOM   1748  NH1BARG A 127     -20.925  -3.869  31.431  0.49  8.49           N
ANISOU 1748  NH1BARG A 127      948   1146   1131    427   -521   -468       N
ATOM   1749  NH2BARG A 127     -21.385  -6.105  31.692  0.49 13.90           N
ANISOU 1749  NH2BARG A 127     1982   1588   1713    409    105     62       N
ATOM   1750  H  BARG A 127     -15.800  -5.135  31.019  0.49 15.71           H
ATOM   1751  HA BARG A 127     -15.684  -3.054  32.594  0.49 18.17           H
ATOM   1752  HB2BARG A 127     -17.699  -4.079  32.035  0.49 19.60           H
ATOM   1753  HB3BARG A 127     -17.255  -5.395  32.807  0.49 19.60           H
ATOM   1754  HG2BARG A 127     -17.666  -4.508  34.783  0.49 19.21           H
ATOM   1755  HG3BARG A 127     -17.610  -3.023  34.221  0.49 19.21           H
ATOM   1756  HD2BARG A 127     -19.815  -3.897  34.807  0.49 17.71           H
ATOM   1757  HD3BARG A 127     -19.697  -3.123  33.424  0.49 17.71           H
ATOM   1758  HE BARG A 127     -19.909  -5.837  33.566  0.49 17.10           H
ATOM   1759 HH11BARG A 127     -20.542  -3.148  31.701  0.49 10.18           H
ATOM   1760 HH12BARG A 127     -21.405  -3.860  30.717  0.49 10.18           H
ATOM   1761 HH21BARG A 127     -21.302  -6.839  32.133  0.49 16.68           H
ATOM   1762 HH22BARG A 127     -21.863  -6.084  30.978  0.49 16.68           H
ATOM   1763  N   ALA A 128     -14.547  -5.725  33.912  1.00 17.93           N
ANISOU 1763  N   ALA A 128     2538   3253   1021     25   -374    -88       N
ATOM   1764  CA  ALA A 128     -13.725  -6.223  35.011  1.00 21.43           C
ANISOU 1764  CA  ALA A 128     2991   3523   1630     43   -691    222       C
ATOM   1765  C   ALA A 128     -12.317  -5.645  34.974  1.00 21.76           C
ANISOU 1765  C   ALA A 128     3059   3523   1686     52  -1203    313       C
ATOM   1766  O   ALA A 128     -11.675  -5.519  36.024  1.00 25.68           O
ANISOU 1766  O   ALA A 128     3951   3873   1932   -204  -1383    404       O
ATOM   1767  CB  ALA A 128     -13.664  -7.749  34.967  1.00 23.00           C
ANISOU 1767  CB  ALA A 128     3269   3603   1865    164   -854    365       C
ATOM   1768  HA  ALA A 128     -14.138  -5.957  35.847  1.00 25.72           H
ATOM   1769  HB1 ALA A 128     -13.109  -8.064  35.698  1.00 27.59           H
ATOM   1770  HB2 ALA A 128     -14.562  -8.104  35.058  1.00 27.59           H
ATOM   1771  HB3 ALA A 128     -13.282  -8.026  34.120  1.00 27.59           H
ATOM   1772  H  AALA A 128     -14.811  -6.322  33.353  0.51 21.51           H
ATOM   1773  H  BALA A 128     -14.769  -6.326  33.339  0.49 21.51           H
ATOM   1774  N   ALA A 129     -11.819  -5.302  33.785  1.00 19.38           N
ANISOU 1774  N   ALA A 129     2491   3176   1698    252  -1062    133       N
ATOM   1775  CA  ALA A 129     -10.523  -4.659  33.631  1.00 19.42           C
ANISOU 1775  CA  ALA A 129     2272   2961   2146    410  -1203     80       C
ATOM   1776  C   ALA A 129     -10.575  -3.165  33.918  1.00 20.49           C
ANISOU 1776  C   ALA A 129     2431   2999   2353    432  -1060   -371       C
ATOM   1777  O   ALA A 129      -9.544  -2.497  33.822  1.00 23.11           O
ANISOU 1777  O   ALA A 129     2392   3024   3365    400   -755   -510       O
ATOM   1778  CB  ALA A 129      -9.974  -4.916  32.223  1.00 18.56           C
ANISOU 1778  CB  ALA A 129     1824   2843   2383    115   -990    272       C
ATOM   1779  H   ALA A 129     -12.226  -5.435  33.039  1.00 23.26           H
ATOM   1780  HA  ALA A 129      -9.897  -5.053  34.258  1.00 23.30           H
ATOM   1781  HB1 ALA A 129      -9.107  -4.489  32.139  1.00 22.26           H
ATOM   1782  HB2 ALA A 129      -9.886  -5.872  32.087  1.00 22.26           H
ATOM   1783  HB3 ALA A 129     -10.590  -4.545  31.571  1.00 22.26           H
ATOM   1784  N   GLY A 130     -11.734  -2.625  34.279  1.00 19.81           N
ANISOU 1784  N   GLY A 130     2747   3042   1736    525   -969   -339       N
ATOM   1785  CA  GLY A 130     -11.832  -1.220  34.607  1.00 19.23           C
ANISOU 1785  CA  GLY A 130     2703   2974   1629    698   -999   -460       C
ATOM   1786  C   GLY A 130     -12.239  -0.315  33.465  1.00 18.48           C
ANISOU 1786  C   GLY A 130     2438   2776   1806    604  -1107   -533       C
ATOM   1787  O   GLY A 130     -12.265   0.911  33.646  1.00 21.14           O
ANISOU 1787  O   GLY A 130     3048   2860   2123    670  -1299   -820       O
ATOM   1788  H   GLY A 130     -12.475  -3.057  34.341  1.00 23.76           H
ATOM   1789  HA2 GLY A 130     -12.488  -1.114  35.314  1.00 23.07           H
ATOM   1790  HA3 GLY A 130     -10.969  -0.917  34.929  1.00 23.07           H
ATOM   1791  N   VAL A 131     -12.557  -0.870  32.299  1.00 14.58           N
ANISOU 1791  N   VAL A 131     1818   2437   1283    292   -684   -340       N
ATOM   1792  CA  VAL A 131     -12.956  -0.071  31.148  1.00 12.58           C
ANISOU 1792  CA  VAL A 131     1550   1859   1370     63   -652   -185       C
ATOM   1793  C   VAL A 131     -14.422   0.287  31.320  1.00 12.62           C
ANISOU 1793  C   VAL A 131     1644   1712   1441   -190   -763   -129       C
ATOM   1794  O   VAL A 131     -15.248  -0.583  31.608  1.00 13.82           O
ANISOU 1794  O   VAL A 131     1768   1818   1665   -201   -613     65       O
ATOM   1795  CB  VAL A 131     -12.765  -0.864  29.844  1.00 12.46           C
ANISOU 1795  CB  VAL A 131     1796   1765   1174    -96   -517     15       C
ATOM   1796  CG1 VAL A 131     -13.242  -0.044  28.638  1.00 12.73           C
ANISOU 1796  CG1 VAL A 131     1747   1665   1424   -197   -229   -208       C
ATOM   1797  CG2 VAL A 131     -11.327  -1.319  29.682  1.00 13.93           C
ANISOU 1797  CG2 VAL A 131     1855   1892   1544   -123   -437    106       C
ATOM   1798  H   VAL A 131     -12.551  -1.717  32.149  1.00 17.49           H
ATOM   1799  HA  VAL A 131     -12.415   0.733  31.107  1.00 15.09           H
ATOM   1800  HB  VAL A 131     -13.309  -1.665  29.885  1.00 14.95           H
ATOM   1801 HG11 VAL A 131     -12.958  -0.487  27.823  1.00 15.27           H
ATOM   1802 HG12 VAL A 131     -14.210   0.018  28.661  1.00 15.27           H
ATOM   1803 HG13 VAL A 131     -12.853   0.843  28.685  1.00 15.27           H
ATOM   1804 HG21 VAL A 131     -11.226  -1.744  28.817  1.00 16.71           H
ATOM   1805 HG22 VAL A 131     -10.743  -0.547  29.742  1.00 16.71           H
ATOM   1806 HG23 VAL A 131     -11.115  -1.950  30.388  1.00 16.71           H
ATOM   1807  N   ALA A 132     -14.752   1.559  31.140  1.00 11.15           N
ANISOU 1807  N   ALA A 132     1379   1624   1235   -140   -405    -89       N
ATOM   1808  CA  ALA A 132     -16.144   1.984  31.175  1.00 10.41           C
ANISOU 1808  CA  ALA A 132     1311   1640   1005   -214   -238    -70       C
ATOM   1809  C   ALA A 132     -16.778   1.686  29.825  1.00 10.12           C
ANISOU 1809  C   ALA A 132     1181   1581   1084    -79    -68    -60       C
ATOM   1810  O   ALA A 132     -16.279   2.135  28.791  1.00 10.73           O
ANISOU 1810  O   ALA A 132     1230   1814   1033   -284    -45   -202       O
ATOM   1811  CB  ALA A 132     -16.212   3.475  31.483  1.00 10.79           C
ANISOU 1811  CB  ALA A 132     1374   1706   1021   -173   -170    -98       C
ATOM   1812  H   ALA A 132     -14.190   2.193  30.996  1.00 13.38           H
ATOM   1813  HA  ALA A 132     -16.630   1.503  31.863  1.00 12.49           H
ATOM   1814  HB1 ALA A 132     -17.142   3.745  31.532  1.00 12.95           H
ATOM   1815  HB2 ALA A 132     -15.773   3.643  32.331  1.00 12.95           H
ATOM   1816  HB3 ALA A 132     -15.762   3.964  30.776  1.00 12.95           H
ATOM   1817  N   THR A 133     -17.862   0.920  29.830  1.00  9.32           N
ANISOU 1817  N   THR A 133     1141   1584    815   -139    -84    -38       N
ATOM   1818  CA  THR A 133     -18.489   0.435  28.607  1.00  8.68           C
ANISOU 1818  CA  THR A 133     1077   1355    864    -47   -119    -77       C
ATOM   1819  C   THR A 133     -19.795   1.166  28.343  1.00  8.30           C
ANISOU 1819  C   THR A 133     1135   1147    870    -65    -73   -147       C
ATOM   1820  O   THR A 133     -20.594   1.396  29.260  1.00  9.06           O
ANISOU 1820  O   THR A 133     1113   1357    973    130    -15     24       O
ATOM   1821  CB  THR A 133     -18.691  -1.089  28.652  1.00  8.84           C
ANISOU 1821  CB  THR A 133     1023   1329   1007    124    -73   -174       C
ATOM   1822  OG1 THR A 133     -19.569  -1.439  29.731  1.00  9.38           O
ANISOU 1822  OG1 THR A 133     1160   1349   1055     78   -119   -217       O
ATOM   1823  CG2 THR A 133     -17.367  -1.820  28.788  1.00 10.82           C
ANISOU 1823  CG2 THR A 133     1258   1545   1310     72   -136     84       C
ATOM   1824  H   THR A 133     -18.263   0.662  30.546  1.00 11.18           H
ATOM   1825  HA  THR A 133     -17.910   0.625  27.852  1.00 10.41           H
ATOM   1826  HB  THR A 133     -19.095  -1.377  27.819  1.00 10.61           H
ATOM   1827  HG1 THR A 133     -19.313  -1.071  30.441  1.00 11.25           H
ATOM   1828 HG21 THR A 133     -17.521  -2.774  28.872  1.00 12.99           H
ATOM   1829 HG22 THR A 133     -16.816  -1.657  28.006  1.00 12.99           H
ATOM   1830 HG23 THR A 133     -16.895  -1.508  29.576  1.00 12.99           H
ATOM   1831  N   TYR A 134     -19.994   1.509  27.071  1.00  8.64           N
ANISOU 1831  N   TYR A 134     1093   1287    904     75    -27   -154       N
ATOM   1832  CA  TYR A 134     -21.092   2.341  26.611  1.00  8.29           C
ANISOU 1832  CA  TYR A 134     1009   1145    995     45    -94   -178       C
ATOM   1833  C   TYR A 134     -21.765   1.745  25.383  1.00  7.78           C
ANISOU 1833  C   TYR A 134      934   1090    933     59      9    -17       C
ATOM   1834  O   TYR A 134     -21.117   1.106  24.549  1.00  7.82           O
ANISOU 1834  O   TYR A 134     1021   1077    873     18    -59    -63       O
ATOM   1835  CB  TYR A 134     -20.568   3.736  26.194  1.00  9.13           C
ANISOU 1835  CB  TYR A 134     1254   1156   1060    -11   -107   -101       C
ATOM   1836  CG  TYR A 134     -19.967   4.563  27.305  1.00  9.75           C
ANISOU 1836  CG  TYR A 134     1546   1095   1064   -123   -113   -109       C
ATOM   1837  CD1 TYR A 134     -18.679   4.325  27.769  1.00 10.28           C
ANISOU 1837  CD1 TYR A 134     1584   1266   1054   -209   -174    -56       C
ATOM   1838  CD2 TYR A 134     -20.678   5.603  27.872  1.00 10.94           C
ANISOU 1838  CD2 TYR A 134     1788   1098   1271    -13    -48   -154       C
ATOM   1839  CE1 TYR A 134     -18.129   5.084  28.783  1.00 11.41           C
ANISOU 1839  CE1 TYR A 134     1800   1305   1229   -342   -396   -107       C
ATOM   1840  CE2 TYR A 134     -20.127   6.379  28.888  1.00 11.30           C
ANISOU 1840  CE2 TYR A 134     1866   1165   1262    -87   -200    -96       C
ATOM   1841  CZ  TYR A 134     -18.857   6.112  29.341  1.00 12.33           C
ANISOU 1841  CZ  TYR A 134     2192   1309   1183   -180   -350   -266       C
ATOM   1842  OH  TYR A 134     -18.334   6.910  30.337  1.00 14.84           O
ANISOU 1842  OH  TYR A 134     2736   1516   1385   -253   -487   -312       O
ATOM   1843  H   TYR A 134     -19.480   1.258  26.429  1.00 10.36           H
ATOM   1844  HA  TYR A 134     -21.745   2.400  27.326  1.00  9.94           H
ATOM   1845  HB2 TYR A 134     -19.881   3.614  25.520  1.00 10.95           H
ATOM   1846  HB3 TYR A 134     -21.309   4.242  25.825  1.00 10.95           H
ATOM   1847  HD1 TYR A 134     -18.177   3.641  27.389  1.00 12.33           H
ATOM   1848  HD2 TYR A 134     -21.538   5.788  27.570  1.00 13.13           H
ATOM   1849  HE1 TYR A 134     -17.269   4.903  29.087  1.00 13.69           H
ATOM   1850  HE2 TYR A 134     -20.617   7.076  29.260  1.00 13.55           H
ATOM   1851  HH  TYR A 134     -17.533   6.702  30.481  1.00 17.80           H
ATOM   1852  N   ALA A 135     -23.066   2.016  25.257  1.00  7.89           N
ANISOU 1852  N   ALA A 135     1043   1021    933    -53    -59    -98       N
ATOM   1853  CA  ALA A 135     -23.829   1.725  24.049  1.00  7.59           C
ANISOU 1853  CA  ALA A 135     1047    903    935     42    -81     52       C
ATOM   1854  C   ALA A 135     -25.120   2.531  24.123  1.00  8.28           C
ANISOU 1854  C   ALA A 135     1137    904   1104     -7   -180     29       C
ATOM   1855  O   ALA A 135     -25.504   3.019  25.188  1.00  8.36           O
ANISOU 1855  O   ALA A 135     1109   1001   1066     56     23    -58       O
ATOM   1856  CB  ALA A 135     -24.118   0.227  23.914  1.00  8.17           C
ANISOU 1856  CB  ALA A 135     1006   1015   1083     17    -80     44       C
ATOM   1857  H   ALA A 135     -23.540   2.379  25.876  1.00  9.46           H
ATOM   1858  HA  ALA A 135     -23.327   1.999  23.266  1.00  9.11           H
ATOM   1859  HB1 ALA A 135     -24.633   0.076  23.106  1.00  9.80           H
ATOM   1860  HB2 ALA A 135     -23.277  -0.254  23.865  1.00  9.80           H
ATOM   1861  HB3 ALA A 135     -24.623  -0.068  24.688  1.00  9.80           H
ATOM   1862  N   SER A 136     -25.809   2.657  22.988  1.00  7.85           N
ANISOU 1862  N   SER A 136     1016   1064    903     27    -51     41       N
ATOM   1863  CA  SER A 136     -27.107   3.314  23.009  1.00  8.21           C
ANISOU 1863  CA  SER A 136      931   1126   1061     82    -68     38       C
ATOM   1864  C   SER A 136     -28.090   2.515  23.863  1.00  8.12           C
ANISOU 1864  C   SER A 136      947   1014   1122     -4   -120     -3       C
ATOM   1865  O   SER A 136     -27.935   1.310  24.052  1.00  8.58           O
ANISOU 1865  O   SER A 136     1067   1098   1095     -1    -55    -21       O
ATOM   1866  CB  SER A 136     -27.669   3.429  21.599  1.00  9.20           C
ANISOU 1866  CB  SER A 136     1070   1248   1179    147    -95     30       C
ATOM   1867  OG  SER A 136     -28.135   2.165  21.178  1.00  9.50           O
ANISOU 1867  OG  SER A 136     1236   1243   1132     84   -146     24       O
ATOM   1868  H   SER A 136     -25.552   2.377  22.216  1.00  9.42           H
ATOM   1869  HA  SER A 136     -27.005   4.202  23.384  1.00  9.84           H
ATOM   1870  HB2 SER A 136     -28.405   4.061  21.595  1.00 11.04           H
ATOM   1871  HB3 SER A 136     -26.970   3.730  20.997  1.00 11.04           H
ATOM   1872  HG  SER A 136     -28.407   2.208  20.385  1.00 11.40           H
ATOM   1873  N   PRO A 137     -29.131   3.174  24.379  1.00  8.48           N
ANISOU 1873  N   PRO A 137     1097   1022   1104    109     -6      0       N
ATOM   1874  CA  PRO A 137     -30.181   2.415  25.074  1.00  9.38           C
ANISOU 1874  CA  PRO A 137     1176   1100   1289    124     41    -35       C
ATOM   1875  C   PRO A 137     -30.799   1.345  24.214  1.00  9.81           C
ANISOU 1875  C   PRO A 137      965   1339   1423    140    117    -73       C
ATOM   1876  O   PRO A 137     -31.148   0.279  24.732  1.00 11.68           O
ANISOU 1876  O   PRO A 137     1159   1273   2005   -150    417   -169       O
ATOM   1877  CB  PRO A 137     -31.170   3.486  25.551  1.00 11.55           C
ANISOU 1877  CB  PRO A 137     1562   1227   1598    259    401    -93       C
ATOM   1878  CG  PRO A 137     -30.665   4.748  25.111  1.00 15.06           C
ANISOU 1878  CG  PRO A 137     1723   1319   2680    159    397    125       C
ATOM   1879  CD  PRO A 137     -29.415   4.612  24.324  1.00  9.52           C
ANISOU 1879  CD  PRO A 137     1159   1056   1402    181    154     38       C
ATOM   1880  HA  PRO A 137     -29.817   1.997  25.871  1.00 11.26           H
ATOM   1881  HB2 PRO A 137     -32.042   3.315  25.162  1.00 13.85           H
ATOM   1882  HB3 PRO A 137     -31.228   3.462  26.519  1.00 13.85           H
ATOM   1883  HG2 PRO A 137     -31.345   5.168  24.561  1.00 18.07           H
ATOM   1884  HG3 PRO A 137     -30.491   5.292  25.895  1.00 18.07           H
ATOM   1885  HD2 PRO A 137     -29.551   4.901  23.408  1.00 11.42           H
ATOM   1886  HD3 PRO A 137     -28.696   5.121  24.729  1.00 11.42           H
ATOM   1887  N  ASER A 138     -30.924   1.585  22.909  0.64 10.83           N
ANISOU 1887  N  ASER A 138     1050   1549   1515     50    -75   -245       N
ATOM   1888  CA ASER A 138     -31.457   0.569  22.011  0.64 11.92           C
ANISOU 1888  CA ASER A 138      974   1772   1782    164   -258   -580       C
ATOM   1889  C  ASER A 138     -30.569  -0.671  22.001  0.64 11.08           C
ANISOU 1889  C  ASER A 138     1073   1582   1554   -156    201   -363       C
ATOM   1890  O  ASER A 138     -31.055  -1.803  22.106  0.64 12.54           O
ANISOU 1890  O  ASER A 138     1145   1671   1949   -399    325   -587       O
ATOM   1891  CB ASER A 138     -31.577   1.174  20.614  0.64 15.46           C
ANISOU 1891  CB ASER A 138     1407   2344   2124    359   -702   -777       C
ATOM   1892  OG ASER A 138     -32.134   0.260  19.696  0.64 18.10           O
ANISOU 1892  OG ASER A 138     1614   2728   2533    178   -725   -983       O
ATOM   1893  H  ASER A 138     -30.707   2.322  22.523  0.64 12.99           H
ATOM   1894  HA ASER A 138     -32.338   0.291  22.306  0.64 14.30           H
ATOM   1895  HB2ASER A 138     -32.148   1.957  20.660  0.64 18.55           H
ATOM   1896  HB3ASER A 138     -30.693   1.427  20.306  0.64 18.55           H
ATOM   1897  HG ASER A 138     -32.204   0.619  18.940  0.64 21.71           H
ATOM   1898  N  BSER A 138     -30.945   1.585  22.909  0.36 10.71           N
ANISOU 1898  N  BSER A 138     1087   1422   1561    145     13   -162       N
ATOM   1899  CA BSER A 138     -31.463   0.545  22.027  0.36 11.62           C
ANISOU 1899  CA BSER A 138     1144   1501   1771    311   -159   -352       C
ATOM   1900  C  BSER A 138     -30.562  -0.681  22.059  0.36 10.81           C
ANISOU 1900  C  BSER A 138     1126   1424   1555     60     28   -256       C
ATOM   1901  O  BSER A 138     -31.028  -1.811  22.248  0.36 11.68           O
ANISOU 1901  O  BSER A 138     1162   1484   1793     30     68   -455       O
ATOM   1902  CB BSER A 138     -31.573   1.085  20.603  0.36 13.80           C
ANISOU 1902  CB BSER A 138     1459   1749   2035    565   -470   -404       C
ATOM   1903  OG BSER A 138     -32.651   1.994  20.493  0.36 15.13           O
ANISOU 1903  OG BSER A 138     1634   1885   2228    669   -512   -329       O
ATOM   1904  H  BSER A 138     -30.755   2.327  22.519  0.36 12.85           H
ATOM   1905  HA BSER A 138     -32.349   0.286  22.325  0.36 13.94           H
ATOM   1906  HB2BSER A 138     -30.749   1.542  20.374  0.36 16.55           H
ATOM   1907  HB3BSER A 138     -31.722   0.344  19.995  0.36 16.55           H
ATOM   1908  HG BSER A 138     -32.591   2.426  19.775  0.36 18.15           H
ATOM   1909  N   THR A 139     -29.258  -0.473  21.882  1.00  9.10           N
ANISOU 1909  N   THR A 139      939   1242   1278      1    -22    -82       N
ATOM   1910  CA  THR A 139     -28.331  -1.594  21.913  1.00  8.54           C
ANISOU 1910  CA  THR A 139      979   1088   1180    -62     55    -51       C
ATOM   1911  C   THR A 139     -28.384  -2.318  23.246  1.00  8.40           C
ANISOU 1911  C   THR A 139      859   1179   1154   -100     71   -109       C
ATOM   1912  O   THR A 139     -28.377  -3.554  23.290  1.00  9.57           O
ANISOU 1912  O   THR A 139     1264   1079   1294   -258    248   -147       O
ATOM   1913  CB  THR A 139     -26.916  -1.090  21.633  1.00  8.27           C
ANISOU 1913  CB  THR A 139      986   1151   1006    -81      6     18       C
ATOM   1914  OG1 THR A 139     -26.861  -0.579  20.297  1.00  8.45           O
ANISOU 1914  OG1 THR A 139     1069   1160    981    -50    -44    -48       O
ATOM   1915  CG2 THR A 139     -25.878  -2.199  21.846  1.00  8.38           C
ANISOU 1915  CG2 THR A 139     1016   1005   1163   -145     -1     12       C
ATOM   1916  HA  THR A 139     -28.575  -2.229  21.221  1.00 10.25           H
ATOM   1917  HB  THR A 139     -26.688  -0.378  22.251  1.00  9.92           H
ATOM   1918  HG1 THR A 139     -27.190  -1.137  19.763  1.00 10.14           H
ATOM   1919 HG21 THR A 139     -25.005  -1.897  21.550  1.00 10.05           H
ATOM   1920 HG22 THR A 139     -25.829  -2.430  22.787  1.00 10.05           H
ATOM   1921 HG23 THR A 139     -26.127  -2.988  21.341  1.00 10.05           H
ATOM   1922  H  ATHR A 139     -28.884   0.295  21.782  0.64 10.92           H
ATOM   1923  H  BTHR A 139     -28.894   0.294  21.744  0.36 10.92           H
ATOM   1924  N   ARG A 140     -28.434  -1.576  24.350  1.00  8.17           N
ANISOU 1924  N   ARG A 140      977   1082   1047   -113     51   -126       N
ATOM   1925  C   ARG A 140     -29.716  -3.079  25.820  1.00  9.88           C
ANISOU 1925  C   ARG A 140     1277   1260   1217    -81    213    -46       C
ATOM   1926  O   ARG A 140     -29.645  -4.196  26.348  1.00 11.35           O
ANISOU 1926  O   ARG A 140     1337   1401   1573   -223    231    143       O
ATOM   1927  CA AARG A 140     -28.466  -2.220  25.656  0.70  9.04           C
ANISOU 1927  CA AARG A 140     1187   1156   1090   -144    150    -45       C
ATOM   1928  CB AARG A 140     -28.370  -1.174  26.767  0.70  9.45           C
ANISOU 1928  CB AARG A 140     1269   1310   1011   -109    -10   -114       C
ATOM   1929  CG AARG A 140     -27.072  -0.392  26.736  0.70 10.15           C
ANISOU 1929  CG AARG A 140     1334   1380   1142   -114    -20   -292       C
ATOM   1930  CD AARG A 140     -26.989   0.618  27.862  0.70 11.49           C
ANISOU 1930  CD AARG A 140     1574   1471   1320    -90   -243   -212       C
ATOM   1931  NE AARG A 140     -26.719  -0.055  29.126  0.70 11.47           N
ANISOU 1931  NE AARG A 140     1603   1714   1041    -76   -118   -279       N
ATOM   1932  CZ AARG A 140     -27.617  -0.365  30.053  0.70 12.63           C
ANISOU 1932  CZ AARG A 140     1666   1900   1234     51   -232   -451       C
ATOM   1933  NH1AARG A 140     -28.887   0.005  29.952  0.70 14.85           N
ANISOU 1933  NH1AARG A 140     1905   2131   1605    223   -263   -424       N
ATOM   1934  NH2AARG A 140     -27.232  -1.075  31.108  0.70 14.00           N
ANISOU 1934  NH2AARG A 140     1818   1981   1521    285   -163   -410       N
ATOM   1935  H  AARG A 140     -28.449  -0.717  24.368  0.70  9.80           H
ATOM   1936  HA AARG A 140     -27.695  -2.802  25.735  0.70 10.84           H
ATOM   1937  HB2AARG A 140     -29.101  -0.543  26.669  0.70 11.33           H
ATOM   1938  HB3AARG A 140     -28.430  -1.621  27.626  0.70 11.33           H
ATOM   1939  HG2AARG A 140     -26.327  -1.006  26.826  0.70 12.17           H
ATOM   1940  HG3AARG A 140     -27.007   0.087  25.895  0.70 12.17           H
ATOM   1941  HD2AARG A 140     -26.270   1.244  27.685  0.70 13.78           H
ATOM   1942  HD3AARG A 140     -27.832   1.092  27.936  0.70 13.78           H
ATOM   1943  HE AARG A 140     -25.902  -0.271  29.286  0.70 13.76           H
ATOM   1944 HH11AARG A 140     -29.149   0.460  29.270  0.70 17.81           H
ATOM   1945 HH12AARG A 140     -29.448  -0.209  30.567  0.70 17.81           H
ATOM   1946 HH21AARG A 140     -26.413  -1.326  31.181  0.70 16.80           H
ATOM   1947 HH22AARG A 140     -27.802  -1.284  31.717  0.70 16.80           H
ATOM   1948  CA BARG A 140     -28.464  -2.222  25.655  0.30  8.95           C
ANISOU 1948  CA BARG A 140     1134   1157   1112    -55    123      8       C
ATOM   1949  CB BARG A 140     -28.341  -1.178  26.765  0.30  8.97           C
ANISOU 1949  CB BARG A 140     1137   1203   1067     67     17    126       C
ATOM   1950  CG BARG A 140     -26.985  -0.473  26.772  0.30  9.02           C
ANISOU 1950  CG BARG A 140     1104   1192   1129    172     48    143       C
ATOM   1951  CD BARG A 140     -26.831   0.493  27.938  0.30  8.84           C
ANISOU 1951  CD BARG A 140      952   1200   1206    412    -57    222       C
ATOM   1952  NE BARG A 140     -26.963  -0.198  29.215  0.30  9.69           N
ANISOU 1952  NE BARG A 140     1101   1340   1239    361     86    238       N
ATOM   1953  CZ BARG A 140     -27.663   0.243  30.252  0.30 10.37           C
ANISOU 1953  CZ BARG A 140     1316   1400   1225    416      3    410       C
ATOM   1954  NH1BARG A 140     -28.292   1.407  30.221  0.30 11.85           N
ANISOU 1954  NH1BARG A 140     1587   1463   1452    519    126    430       N
ATOM   1955  NH2BARG A 140     -27.728  -0.500  31.352  0.30 11.28           N
ANISOU 1955  NH2BARG A 140     1647   1398   1241    462     -7    445       N
ATOM   1956  H  BARG A 140     -28.450  -0.717  24.369  0.30  9.80           H
ATOM   1957  HA BARG A 140     -27.699  -2.814  25.733  0.30 10.74           H
ATOM   1958  HB2BARG A 140     -29.028  -0.505  26.642  0.30 10.76           H
ATOM   1959  HB3BARG A 140     -28.455  -1.616  27.623  0.30 10.76           H
ATOM   1960  HG2BARG A 140     -26.282  -1.139  26.839  0.30 10.82           H
ATOM   1961  HG3BARG A 140     -26.886   0.031  25.949  0.30 10.82           H
ATOM   1962  HD2BARG A 140     -25.953   0.905  27.901  0.30 10.60           H
ATOM   1963  HD3BARG A 140     -27.519   1.174  27.885  0.30 10.60           H
ATOM   1964  HE BARG A 140     -26.555  -0.950  29.303  0.30 11.62           H
ATOM   1965 HH11BARG A 140     -28.253   1.898  29.517  0.30 14.22           H
ATOM   1966 HH12BARG A 140     -28.740   1.671  30.906  0.30 14.22           H
ATOM   1967 HH21BARG A 140     -27.320  -1.256  31.385  0.30 13.53           H
ATOM   1968 HH22BARG A 140     -28.179  -0.225  32.030  0.30 13.53           H
ATOM   1969  N  AARG A 141     -30.875  -2.562  25.403  0.52 10.41           N
ANISOU 1969  N  AARG A 141     1245   1341   1369   -110    166   -124       N
ATOM   1970  CA AARG A 141     -32.102  -3.348  25.475  0.52 11.70           C
ANISOU 1970  CA AARG A 141     1193   1454   1800   -289    286   -241       C
ATOM   1971  C  AARG A 141     -31.973  -4.621  24.650  0.52 11.66           C
ANISOU 1971  C  AARG A 141     1092   1530   1808   -258    261   -181       C
ATOM   1972  O  AARG A 141     -32.302  -5.720  25.115  0.52 12.08           O
ANISOU 1972  O  AARG A 141     1219   1604   1767   -323    272    -93       O
ATOM   1973  CB AARG A 141     -33.273  -2.532  24.930  0.52 13.31           C
ANISOU 1973  CB AARG A 141     1264   1496   2296   -250    351   -476       C
ATOM   1974  CG AARG A 141     -33.857  -1.498  25.859  0.52 14.52           C
ANISOU 1974  CG AARG A 141     1284   1561   2672   -237    568   -428       C
ATOM   1975  CD AARG A 141     -35.155  -0.944  25.270  0.52 15.14           C
ANISOU 1975  CD AARG A 141     1117   1582   3054    -18    499   -197       C
ATOM   1976  NE AARG A 141     -34.906   0.063  24.243  0.52 16.08           N
ANISOU 1976  NE AARG A 141     1109   1680   3321    114    205    -54       N
ATOM   1977  CZ AARG A 141     -34.562   1.322  24.478  0.52 17.17           C
ANISOU 1977  CZ AARG A 141     1168   1864   3492    140    324   -289       C
ATOM   1978  NH1AARG A 141     -34.444   1.792  25.711  0.52 18.75           N
ANISOU 1978  NH1AARG A 141     1300   2051   3774     -8    226   -297       N
ATOM   1979  NH2AARG A 141     -34.340   2.135  23.449  0.52 16.74           N
ANISOU 1979  NH2AARG A 141     1170   1745   3446    230    295   -171       N
ATOM   1980  H  AARG A 141     -30.974  -1.772  25.080  0.52 12.49           H
ATOM   1981  HA AARG A 141     -32.269  -3.574  26.404  0.52 14.04           H
ATOM   1982  HB2AARG A 141     -32.972  -2.064  24.136  0.52 15.96           H
ATOM   1983  HB3AARG A 141     -33.989  -3.147  24.701  0.52 15.96           H
ATOM   1984  HG2AARG A 141     -34.053  -1.903  26.718  0.52 17.42           H
ATOM   1985  HG3AARG A 141     -33.229  -0.767  25.972  0.52 17.42           H
ATOM   1986  HD2AARG A 141     -35.657  -1.669  24.867  0.52 18.17           H
ATOM   1987  HD3AARG A 141     -35.675  -0.532  25.977  0.52 18.17           H
ATOM   1988  HE AARG A 141     -34.988  -0.179  23.422  0.52 19.29           H
ATOM   1989 HH11AARG A 141     -34.593   1.277  26.384  0.52 22.50           H
ATOM   1990 HH12AARG A 141     -34.220   2.613  25.839  0.52 22.50           H
ATOM   1991 HH21AARG A 141     -34.421   1.843  22.645  0.52 20.09           H
ATOM   1992 HH22AARG A 141     -34.117   2.954  23.589  0.52 20.09           H
ATOM   1993  N  BARG A 141     -30.871  -2.588  25.354  0.48 10.45           N
ANISOU 1993  N  BARG A 141     1214   1391   1367   -139    213   -235       N
ATOM   1994  CA BARG A 141     -32.107  -3.356  25.493  0.48 11.59           C
ANISOU 1994  CA BARG A 141     1131   1544   1730   -324    298   -404       C
ATOM   1995  C  BARG A 141     -32.103  -4.591  24.597  0.48 11.36           C
ANISOU 1995  C  BARG A 141     1121   1522   1672   -359    289   -372       C
ATOM   1996  O  BARG A 141     -32.676  -5.629  24.955  0.48 11.28           O
ANISOU 1996  O  BARG A 141     1302   1504   1480   -552    358   -447       O
ATOM   1997  CB BARG A 141     -33.316  -2.498  25.122  0.48 13.29           C
ANISOU 1997  CB BARG A 141     1115   1743   2191   -218    347   -644       C
ATOM   1998  CG BARG A 141     -33.660  -1.398  26.094  0.48 15.14           C
ANISOU 1998  CG BARG A 141     1231   1964   2559   -118    416   -799       C
ATOM   1999  CD BARG A 141     -34.969  -0.691  25.695  0.48 16.59           C
ANISOU 1999  CD BARG A 141     1230   2180   2892     74    273   -872       C
ATOM   2000  NE BARG A 141     -35.039  -0.352  24.273  0.48 18.47           N
ANISOU 2000  NE BARG A 141     1311   2431   3276    326     43   -716       N
ATOM   2001  CZ BARG A 141     -34.802   0.851  23.761  0.48 19.79           C
ANISOU 2001  CZ BARG A 141     1334   2643   3540    295    102   -772       C
ATOM   2002  NH1BARG A 141     -34.468   1.879  24.527  0.48 19.98           N
ANISOU 2002  NH1BARG A 141     1269   2742   3580     88     97   -608       N
ATOM   2003  NH2BARG A 141     -34.905   1.030  22.447  0.48 20.63           N
ANISOU 2003  NH2BARG A 141     1428   2718   3691    537   -136   -867       N
ATOM   2004  H  BARG A 141     -30.962  -1.828  24.962  0.48 12.54           H
ATOM   2005  HA BARG A 141     -32.178  -3.629  26.422  0.48 13.91           H
ATOM   2006  HB2BARG A 141     -33.141  -2.080  24.265  0.48 15.94           H
ATOM   2007  HB3BARG A 141     -34.092  -3.077  25.057  0.48 15.94           H
ATOM   2008  HG2BARG A 141     -33.775  -1.776  26.981  0.48 18.17           H
ATOM   2009  HG3BARG A 141     -32.947  -0.741  26.103  0.48 18.17           H
ATOM   2010  HD2BARG A 141     -35.716  -1.276  25.897  0.48 19.90           H
ATOM   2011  HD3BARG A 141     -35.047   0.133  26.200  0.48 19.90           H
ATOM   2012  HE BARG A 141     -35.249  -0.981  23.725  0.48 22.16           H
ATOM   2013 HH11BARG A 141     -34.399   1.776  25.378  0.48 23.97           H
ATOM   2014 HH12BARG A 141     -34.320   2.648  24.173  0.48 23.97           H
ATOM   2015 HH21BARG A 141     -35.122   0.371  21.939  0.48 24.75           H
ATOM   2016 HH22BARG A 141     -34.754   1.804  22.105  0.48 24.75           H
ATOM   2017  N   LEU A 142     -31.517  -4.483  23.404  1.00 10.73           N
ANISOU 2017  N   LEU A 142     1010   1494   1573   -239    240   -170       N
ATOM   2018  CA  LEU A 142     -31.469  -5.632  22.504  1.00 10.38           C
ANISOU 2018  CA  LEU A 142     1197   1330   1417   -198     96   -148       C
ATOM   2019  C   LEU A 142     -30.474  -6.666  23.006  1.00 10.71           C
ANISOU 2019  C   LEU A 142     1452   1183   1433   -203    243     29       C
ATOM   2020  O   LEU A 142     -30.728  -7.873  22.924  1.00 11.30           O
ANISOU 2020  O   LEU A 142     1662   1128   1504   -342     15    -26       O
ATOM   2021  CB  LEU A 142     -31.141  -5.182  21.077  1.00  9.98           C
ANISOU 2021  CB  LEU A 142     1080   1233   1480   -162     48    -84       C
ATOM   2022  CG  LEU A 142     -32.273  -4.388  20.418  1.00 10.68           C
ANISOU 2022  CG  LEU A 142      939   1473   1646    -11    -78    -33       C
ATOM   2023  CD1 LEU A 142     -31.788  -3.672  19.162  1.00 12.04           C
ANISOU 2023  CD1 LEU A 142     1126   1763   1688    -34     26    120       C
ATOM   2024  CD2 LEU A 142     -33.449  -5.280  20.083  1.00 13.00           C
ANISOU 2024  CD2 LEU A 142     1171   1715   2054    -51   -334     16       C
ATOM   2025  HA  LEU A 142     -32.344  -6.050  22.473  1.00 12.45           H
ATOM   2026  HB2 LEU A 142     -30.353  -4.617  21.100  1.00 11.98           H
ATOM   2027  HB3 LEU A 142     -30.970  -5.967  20.533  1.00 11.98           H
ATOM   2028  HG  LEU A 142     -32.573  -3.718  21.053  1.00 12.81           H
ATOM   2029 HD11 LEU A 142     -32.525  -3.170  18.780  1.00 14.45           H
ATOM   2030 HD12 LEU A 142     -31.067  -3.069  19.401  1.00 14.45           H
ATOM   2031 HD13 LEU A 142     -31.471  -4.331  18.525  1.00 14.45           H
ATOM   2032 HD21 LEU A 142     -34.080  -4.781  19.541  1.00 15.60           H
ATOM   2033 HD22 LEU A 142     -33.129  -6.053  19.592  1.00 15.60           H
ATOM   2034 HD23 LEU A 142     -33.874  -5.565  20.907  1.00 15.60           H
ATOM   2035  H  ALEU A 142     -31.233  -3.747  23.061  0.52 12.87           H
ATOM   2036  H  BLEU A 142     -31.146  -3.770  23.098  0.48 12.87           H
ATOM   2037  N   ALA A 143     -29.330  -6.211  23.525  1.00  9.59           N
ANISOU 2037  N   ALA A 143     1195   1125   1325   -122      6    -82       N
ATOM   2038  CA  ALA A 143     -28.360  -7.140  24.090  1.00 10.59           C
ANISOU 2038  CA  ALA A 143     1581   1133   1310   -189    -66     46       C
ATOM   2039  C   ALA A 143     -28.967  -7.894  25.260  1.00 11.22           C
ANISOU 2039  C   ALA A 143     1755   1169   1339   -195   -120     81       C
ATOM   2040  O   ALA A 143     -28.843  -9.119  25.360  1.00 12.25           O
ANISOU 2040  O   ALA A 143     2071   1133   1451   -175   -103     29       O
ATOM   2041  CB  ALA A 143     -27.097  -6.407  24.543  1.00 10.10           C
ANISOU 2041  CB  ALA A 143     1474   1195   1167    -24    -84     83       C
ATOM   2042  H   ALA A 143     -29.100  -5.383  23.561  1.00 11.51           H
ATOM   2043  HA  ALA A 143     -28.104  -7.769  23.397  1.00 12.70           H
ATOM   2044  HB1 ALA A 143     -26.527  -7.028  25.024  1.00 12.11           H
ATOM   2045  HB2 ALA A 143     -26.632  -6.066  23.763  1.00 12.11           H
ATOM   2046  HB3 ALA A 143     -27.350  -5.672  25.124  1.00 12.11           H
ATOM   2047  N   GLU A 144     -29.636  -7.174  26.161  1.00 12.02           N
ANISOU 2047  N   GLU A 144     1826   1436   1306   -405    100    122       N
ATOM   2048  CA  GLU A 144     -30.263  -7.834  27.294  1.00 14.62           C
ANISOU 2048  CA  GLU A 144     2266   1712   1577   -737    179     54       C
ATOM   2049  C   GLU A 144     -31.268  -8.881  26.831  1.00 15.14           C
ANISOU 2049  C   GLU A 144     2417   1641   1693   -867    220     15       C
ATOM   2050  O   GLU A 144     -31.292 -10.004  27.345  1.00 16.48           O
ANISOU 2050  O   GLU A 144     2828   1653   1779   -846     56    178       O
ATOM   2051  CB  GLU A 144     -30.952  -6.817  28.202  1.00 16.44           C
ANISOU 2051  CB  GLU A 144     2519   2052   1676   -744    731     -8       C
ATOM   2052  CG  GLU A 144     -31.460  -7.474  29.481  1.00 20.13           C
ANISOU 2052  CG  GLU A 144     3025   2465   2160   -836    953     31       C
ATOM   2053  CD  GLU A 144     -32.073  -6.512  30.488  1.00 24.75           C
ANISOU 2053  CD  GLU A 144     3633   2977   2796   -832   1258    212       C
ATOM   2054  OE1 GLU A 144     -32.054  -5.287  30.261  1.00 27.85           O
ANISOU 2054  OE1 GLU A 144     4031   3177   3374   -521   1131    183       O
ATOM   2055  OE2 GLU A 144     -32.566  -6.985  31.533  1.00 27.90           O
ANISOU 2055  OE2 GLU A 144     4158   3311   3132   -608   1252    290       O
ATOM   2056  H   GLU A 144     -29.737  -6.320  26.136  1.00 14.42           H
ATOM   2057  HA  GLU A 144     -29.568  -8.274  27.808  1.00 17.54           H
ATOM   2058  HB2 GLU A 144     -30.319  -6.122  28.444  1.00 19.73           H
ATOM   2059  HB3 GLU A 144     -31.708  -6.429  27.735  1.00 19.73           H
ATOM   2060  HG2 GLU A 144     -32.141  -8.123  29.245  1.00 24.16           H
ATOM   2061  HG3 GLU A 144     -30.715  -7.918  29.917  1.00 24.16           H
ATOM   2062  N   ALA A 145     -32.126  -8.522  25.873  1.00 14.34           N
ANISOU 2062  N   ALA A 145     2040   1550   1858   -660    118     49       N
ATOM   2063  CA  ALA A 145     -33.159  -9.450  25.421  1.00 15.29           C
ANISOU 2063  CA  ALA A 145     2210   1534   2065   -713    167    -19       C
ATOM   2064  C   ALA A 145     -32.568 -10.674  24.733  1.00 16.77           C
ANISOU 2064  C   ALA A 145     2635   1440   2296   -801   -422     16       C
ATOM   2065  O   ALA A 145     -33.158 -11.761  24.788  1.00 19.76           O
ANISOU 2065  O   ALA A 145     2890   1605   3012  -1000   -492    147       O
ATOM   2066  CB  ALA A 145     -34.126  -8.729  24.481  1.00 16.39           C
ANISOU 2066  CB  ALA A 145     2074   1842   2310   -541    204    -64       C
ATOM   2067  H   ALA A 145     -32.130  -7.759  25.476  1.00 17.20           H
ATOM   2068  HA  ALA A 145     -33.657  -9.760  26.194  1.00 18.34           H
ATOM   2069  HB1 ALA A 145     -34.808  -9.354  24.189  1.00 19.66           H
ATOM   2070  HB2 ALA A 145     -34.536  -7.989  24.956  1.00 19.66           H
ATOM   2071  HB3 ALA A 145     -33.633  -8.397  23.715  1.00 19.66           H
ATOM   2072  N   GLU A 146     -31.422 -10.512  24.071  1.00 15.56           N
ANISOU 2072  N   GLU A 146     2753   1273   1885   -602   -375     24       N
ATOM   2073  CA  GLU A 146     -30.764 -11.592  23.351  1.00 16.45           C
ANISOU 2073  CA  GLU A 146     3058   1154   2039   -397   -332    -62       C
ATOM   2074  C   GLU A 146     -29.937 -12.482  24.264  1.00 15.09           C
ANISOU 2074  C   GLU A 146     2556   1243   1936   -510   -100     85       C
ATOM   2075  O   GLU A 146     -29.486 -13.540  23.822  1.00 17.50           O
ANISOU 2075  O   GLU A 146     3019   1319   2313   -223   -133    101       O
ATOM   2076  CB  GLU A 146     -29.809 -10.992  22.306  1.00 20.36           C
ANISOU 2076  CB  GLU A 146     3884   1580   2272     33    -44   -195       C
ATOM   2077  CG  GLU A 146     -29.206 -11.942  21.282  1.00 24.24           C
ANISOU 2077  CG  GLU A 146     4266   2039   2906   -110   -172   -255       C
ATOM   2078  CD  GLU A 146     -30.145 -12.197  20.123  1.00 26.55           C
ANISOU 2078  CD  GLU A 146     4442   2340   3305   -414   -122   -623       C
ATOM   2079  OE1 GLU A 146     -29.786 -12.988  19.227  1.00 28.04           O
ANISOU 2079  OE1 GLU A 146     4501   2533   3619   -562   -107   -722       O
ATOM   2080  OE2 GLU A 146     -31.234 -11.587  20.096  1.00 27.87           O
ANISOU 2080  OE2 GLU A 146     4539   2485   3565   -449   -255   -469       O
ATOM   2081  H   GLU A 146     -30.998  -9.765  24.024  1.00 18.66           H
ATOM   2082  HA  GLU A 146     -31.440 -12.130  22.910  1.00 19.74           H
ATOM   2083  HB2 GLU A 146     -30.297 -10.317  21.809  1.00 24.43           H
ATOM   2084  HB3 GLU A 146     -29.068 -10.583  22.780  1.00 24.43           H
ATOM   2085  HG2 GLU A 146     -28.389 -11.556  20.931  1.00 29.09           H
ATOM   2086  HG3 GLU A 146     -29.015 -12.792  21.710  1.00 29.09           H
ATOM   2087  N   GLY A 147     -29.695 -12.065  25.504  1.00 13.12           N
ANISOU 2087  N   GLY A 147     1895   1366   1725   -485     48    194       N
ATOM   2088  CA  GLY A 147     -28.797 -12.802  26.364  1.00 14.22           C
ANISOU 2088  CA  GLY A 147     1980   1434   1988   -509     75    227       C
ATOM   2089  C   GLY A 147     -27.337 -12.528  26.098  1.00 13.82           C
ANISOU 2089  C   GLY A 147     1996   1320   1935   -351    146     87       C
ATOM   2090  O   GLY A 147     -26.484 -13.356  26.436  1.00 15.98           O
ANISOU 2090  O   GLY A 147     1960   1470   2640   -363    186    453       O
ATOM   2091  H   GLY A 147     -30.038 -11.363  25.862  1.00 15.74           H
ATOM   2092  HA2 GLY A 147     -28.983 -12.570  27.287  1.00 17.06           H
ATOM   2093  HA3 GLY A 147     -28.951 -13.752  26.241  1.00 17.06           H
ATOM   2094  N   ASN A 148     -27.025 -11.398  25.478  1.00 11.51           N
ANISOU 2094  N   ASN A 148     1621   1221   1531   -313    218    107       N
ATOM   2095  CA  ASN A 148     -25.647 -10.997  25.255  1.00 11.64           C
ANISOU 2095  CA  ASN A 148     1518   1272   1631   -235    206     90       C
ATOM   2096  C   ASN A 148     -25.189 -10.079  26.385  1.00 11.71           C
ANISOU 2096  C   ASN A 148     1451   1399   1600   -217    381    -85       C
ATOM   2097  O   ASN A 148     -25.988  -9.574  27.174  1.00 13.73           O
ANISOU 2097  O   ASN A 148     1620   1621   1974   -334    416   -290       O
ATOM   2098  CB  ASN A 148     -25.515 -10.274  23.919  1.00 12.27           C
ANISOU 2098  CB  ASN A 148     1744   1208   1711   -289    139    122       C
ATOM   2099  CG  ASN A 148     -25.698 -11.198  22.738  1.00 14.65           C
ANISOU 2099  CG  ASN A 148     2729   1220   1618   -230    429     94       C
ATOM   2100  OD1 ASN A 148     -25.726 -12.419  22.888  1.00 16.33           O
ANISOU 2100  OD1 ASN A 148     3436   1141   1629    -32    500    164       O
ATOM   2101  ND2 ASN A 148     -25.818 -10.620  21.552  1.00 16.25           N
ANISOU 2101  ND2 ASN A 148     3371   1322   1479   -272    474    -10       N
ATOM   2102  H   ASN A 148     -27.603 -10.840  25.172  1.00 13.81           H
ATOM   2103  HA  ASN A 148     -25.082 -11.785  25.235  1.00 13.96           H
ATOM   2104  HB2 ASN A 148     -26.191  -9.580  23.865  1.00 14.72           H
ATOM   2105  HB3 ASN A 148     -24.631  -9.880  23.858  1.00 14.72           H
ATOM   2106 HD21 ASN A 148     -25.924 -11.102  20.848  1.00 19.49           H
ATOM   2107 HD22 ASN A 148     -25.789  -9.763  21.486  1.00 19.49           H
ATOM   2108  N   GLU A 149     -23.880  -9.855  26.454  1.00 11.00           N
ANISOU 2108  N   GLU A 149     1508   1253   1419    -49    246     -8       N
ATOM   2109  C   GLU A 149     -23.776  -7.547  27.245  1.00 10.34           C
ANISOU 2109  C   GLU A 149     1464   1270   1194    -24    156    -12       C
ATOM   2110  O   GLU A 149     -23.986  -7.120  26.108  1.00 10.80           O
ANISOU 2110  O   GLU A 149     1511   1383   1210     65    154     12       O
ATOM   2111  CA AGLU A 149     -23.333  -8.983  27.483  0.54 10.17           C
ANISOU 2111  CA AGLU A 149     1349   1263   1253    -91    140    -77       C
ATOM   2112  CB AGLU A 149     -21.813  -9.079  27.506  0.54 10.76           C
ANISOU 2112  CB AGLU A 149     1430   1356   1303   -207    191     50       C
ATOM   2113  CG AGLU A 149     -21.335 -10.451  27.949  0.54 11.53           C
ANISOU 2113  CG AGLU A 149     1530   1464   1386   -153    165    230       C
ATOM   2114  CD AGLU A 149     -19.988 -10.807  27.378  0.54 13.29           C
ANISOU 2114  CD AGLU A 149     1756   1572   1721    -25    271    285       C
ATOM   2115  OE1AGLU A 149     -18.992 -10.171  27.773  0.54 11.56           O
ANISOU 2115  OE1AGLU A 149     1512   1505   1373    266    252     83       O
ATOM   2116  OE2AGLU A 149     -19.925 -11.716  26.526  0.54 16.03           O
ANISOU 2116  OE2AGLU A 149     1943   1833   2316    188    404     45       O
ATOM   2117  H  AGLU A 149     -23.295 -10.194  25.923  0.54 13.20           H
ATOM   2118  HA AGLU A 149     -23.656  -9.257  28.356  0.54 12.20           H
ATOM   2119  HB2AGLU A 149     -21.470  -8.912  26.614  0.54 12.91           H
ATOM   2120  HB3AGLU A 149     -21.462  -8.420  28.125  0.54 12.91           H
ATOM   2121  HG2AGLU A 149     -21.265 -10.464  28.917  0.54 13.83           H
ATOM   2122  HG3AGLU A 149     -21.973 -11.119  27.654  0.54 13.83           H
ATOM   2123  CA BGLU A 149     -23.331  -8.985  27.486  0.46 10.09           C
ANISOU 2123  CA BGLU A 149     1349   1191   1293    -49    113    -65       C
ATOM   2124  CB BGLU A 149     -21.810  -9.130  27.539  0.46 10.27           C
ANISOU 2124  CB BGLU A 149     1361   1125   1417    -81     78     51       C
ATOM   2125  CG BGLU A 149     -21.404 -10.558  27.946  0.46 10.60           C
ANISOU 2125  CG BGLU A 149     1440   1051   1534     30     19    238       C
ATOM   2126  CD BGLU A 149     -19.922 -10.864  27.811  0.46 12.12           C
ANISOU 2126  CD BGLU A 149     1699   1008   1896     90      2    340       C
ATOM   2127  OE1BGLU A 149     -19.108  -9.924  27.708  0.46 11.24           O
ANISOU 2127  OE1BGLU A 149     1581   1093   1599    143    -68    249       O
ATOM   2128  OE2BGLU A 149     -19.575 -12.067  27.805  0.46 14.30           O
ANISOU 2128  OE2BGLU A 149     1767    981   2687    371    -60    508       O
ATOM   2129  H  BGLU A 149     -23.295 -10.192  25.921  0.46 13.20           H
ATOM   2130  HA BGLU A 149     -23.658  -9.234  28.365  0.46 12.10           H
ATOM   2131  HB2BGLU A 149     -21.438  -8.942  26.663  0.46 12.33           H
ATOM   2132  HB3BGLU A 149     -21.449  -8.510  28.192  0.46 12.33           H
ATOM   2133  HG2BGLU A 149     -21.645 -10.694  28.876  0.46 12.71           H
ATOM   2134  HG3BGLU A 149     -21.883 -11.187  27.384  0.46 12.71           H
ATOM   2135  N   ILE A 150     -23.930  -6.808  28.335  1.00 10.43           N
ANISOU 2135  N   ILE A 150     1528   1252   1182     44    100      1       N
ATOM   2136  CA  ILE A 150     -24.622  -5.528  28.309  1.00 10.01           C
ANISOU 2136  CA  ILE A 150     1426   1247   1130    -43      8    -22       C
ATOM   2137  C   ILE A 150     -23.672  -4.411  28.724  1.00  9.07           C
ANISOU 2137  C   ILE A 150     1254   1215    976     63     -5    -33       C
ATOM   2138  O   ILE A 150     -23.237  -4.366  29.878  1.00  9.57           O
ANISOU 2138  O   ILE A 150     1282   1355    999    167    -49     48       O
ATOM   2139  CB  ILE A 150     -25.870  -5.531  29.209  1.00 11.57           C
ANISOU 2139  CB  ILE A 150     1400   1516   1480   -103    249   -321       C
ATOM   2140  CG1 ILE A 150     -26.790  -6.725  28.934  1.00 12.66           C
ANISOU 2140  CG1 ILE A 150     1607   1600   1605   -208    240   -279       C
ATOM   2141  CG2 ILE A 150     -26.588  -4.216  29.053  1.00 14.31           C
ANISOU 2141  CG2 ILE A 150     1426   1723   2289   -113    439   -411       C
ATOM   2142  CD1 ILE A 150     -27.741  -7.035  30.085  1.00 16.00           C
ANISOU 2142  CD1 ILE A 150     2199   2039   1841   -400    396   -224       C
ATOM   2143  H   ILE A 150     -23.637  -7.031  29.112  1.00 12.51           H
ATOM   2144  HA  ILE A 150     -24.885  -5.352  27.392  1.00 12.01           H
ATOM   2145  HB  ILE A 150     -25.585  -5.633  30.131  1.00 13.88           H
ATOM   2146 HG12 ILE A 150     -27.326  -6.533  28.148  1.00 15.19           H
ATOM   2147 HG13 ILE A 150     -26.244  -7.511  28.779  1.00 15.19           H
ATOM   2148 HG21 ILE A 150     -27.450  -4.273  29.495  1.00 17.17           H
ATOM   2149 HG22 ILE A 150     -26.054  -3.515  29.458  1.00 17.17           H
ATOM   2150 HG23 ILE A 150     -26.713  -4.034  28.109  1.00 17.17           H
ATOM   2151 HD11 ILE A 150     -28.236  -7.843  29.876  1.00 19.19           H
ATOM   2152 HD12 ILE A 150     -27.225  -7.164  30.896  1.00 19.19           H
ATOM   2153 HD13 ILE A 150     -28.354  -6.292  30.197  1.00 19.19           H
ATOM   2154  N   PRO A 151     -23.352  -3.470  27.835  1.00  8.77           N
ANISOU 2154  N   PRO A 151     1282   1092    961     40    -20     40       N
ATOM   2155  CA  PRO A 151     -22.563  -2.300  28.243  1.00  8.53           C
ANISOU 2155  CA  PRO A 151     1247   1124    871    186    -90     57       C
ATOM   2156  C   PRO A 151     -23.229  -1.558  29.396  1.00  9.22           C
ANISOU 2156  C   PRO A 151     1328   1173   1003    115     18   -106       C
ATOM   2157  O   PRO A 151     -24.452  -1.536  29.525  1.00  9.98           O
ANISOU 2157  O   PRO A 151     1233   1482   1076    144     61    -69       O
ATOM   2158  CB  PRO A 151     -22.527  -1.454  26.961  1.00  9.17           C
ANISOU 2158  CB  PRO A 151     1367   1199    916    120    -27     -8       C
ATOM   2159  CG  PRO A 151     -22.624  -2.501  25.859  1.00  9.67           C
ANISOU 2159  CG  PRO A 151     1454   1301    919    211   -127     88       C
ATOM   2160  CD  PRO A 151     -23.645  -3.456  26.388  1.00  9.15           C
ANISOU 2160  CD  PRO A 151     1448   1122    909     64   -152    -90       C
ATOM   2161  HA  PRO A 151     -21.661  -2.549  28.500  1.00 10.23           H
ATOM   2162  HB2 PRO A 151     -23.281  -0.843  26.938  1.00 10.99           H
ATOM   2163  HB3 PRO A 151     -21.696  -0.957  26.906  1.00 10.99           H
ATOM   2164  HG2 PRO A 151     -22.918  -2.093  25.030  1.00 11.60           H
ATOM   2165  HG3 PRO A 151     -21.767  -2.935  25.730  1.00 11.60           H
ATOM   2166  HD2 PRO A 151     -24.544  -3.134  26.218  1.00 10.98           H
ATOM   2167  HD3 PRO A 151     -23.530  -4.338  26.002  1.00 10.98           H
ATOM   2168  N   THR A 152     -22.400  -0.937  30.240  1.00  8.87           N
ANISOU 2168  N   THR A 152     1256   1226    887    126     74    -44       N
ATOM   2169  CA  THR A 152     -22.897  -0.344  31.482  1.00  9.57           C
ANISOU 2169  CA  THR A 152     1403   1260    971    146    -39    -13       C
ATOM   2170  C   THR A 152     -23.677   0.945  31.252  1.00  9.53           C
ANISOU 2170  C   THR A 152     1314   1366    942    157     16   -132       C
ATOM   2171  O   THR A 152     -24.705   1.171  31.902  1.00 10.66           O
ANISOU 2171  O   THR A 152     1512   1547    992    274    191     46       O
ATOM   2172  CB  THR A 152     -21.702  -0.064  32.397  1.00  9.88           C
ANISOU 2172  CB  THR A 152     1568   1324    864    198    -31     -9       C
ATOM   2173  OG1 THR A 152     -21.093  -1.303  32.761  1.00  9.99           O
ANISOU 2173  OG1 THR A 152     1566   1234    995    189    -13     28       O
ATOM   2174  CG2 THR A 152     -22.094   0.692  33.655  1.00 10.92           C
ANISOU 2174  CG2 THR A 152     1710   1373   1067    261     -3   -154       C
ATOM   2175  H   THR A 152     -21.554  -0.846  30.118  1.00 10.63           H
ATOM   2176  HA  THR A 152     -23.503  -0.974  31.902  1.00 11.47           H
ATOM   2177  HB  THR A 152     -21.074   0.498  31.917  1.00 11.86           H
ATOM   2178  HG1 THR A 152     -21.678  -1.845  33.024  1.00 11.98           H
ATOM   2179 HG21 THR A 152     -21.331   0.762  34.251  1.00 13.10           H
ATOM   2180 HG22 THR A 152     -22.396   1.585  33.425  1.00 13.10           H
ATOM   2181 HG23 THR A 152     -22.810   0.226  34.113  1.00 13.10           H
ATOM   2182  N   HIS A 153     -23.184   1.821  30.381  1.00  9.54           N
ANISOU 2182  N   HIS A 153     1510   1179    935    220     31    -48       N
ATOM   2183  CA  HIS A 153     -23.653   3.199  30.303  1.00  9.52           C
ANISOU 2183  CA  HIS A 153     1576   1106    935     94     59     -6       C
ATOM   2184  C   HIS A 153     -24.408   3.454  29.004  1.00  9.92           C
ANISOU 2184  C   HIS A 153     1474   1279   1017    129    -34    -84       C
ATOM   2185  O   HIS A 153     -23.995   3.000  27.934  1.00 10.61           O
ANISOU 2185  O   HIS A 153     1438   1636    958    198    -98   -220       O
ATOM   2186  CB  HIS A 153     -22.479   4.191  30.355  1.00 10.88           C
ANISOU 2186  CB  HIS A 153     1690   1242   1202     90   -267    -23       C
ATOM   2187  CG  HIS A 153     -21.663   4.102  31.600  1.00 11.93           C
ANISOU 2187  CG  HIS A 153     1981   1342   1209     31   -247   -233       C
ATOM   2188  ND1 HIS A 153     -22.146   4.494  32.829  1.00 14.04           N
ANISOU 2188  ND1 HIS A 153     2546   1536   1251     71   -330   -350       N
ATOM   2189  CD2 HIS A 153     -20.393   3.685  31.807  1.00 12.97           C
ANISOU 2189  CD2 HIS A 153     2084   1545   1298   -119   -312   -158       C
ATOM   2190  CE1 HIS A 153     -21.212   4.308  33.744  1.00 15.14           C
ANISOU 2190  CE1 HIS A 153     2776   1656   1320     67   -484   -298       C
ATOM   2191  NE2 HIS A 153     -20.140   3.815  33.151  1.00 14.78           N
ANISOU 2191  NE2 HIS A 153     2616   1599   1400    -87   -492   -144       N
ATOM   2192  H   HIS A 153     -22.564   1.636  29.815  1.00 11.44           H
ATOM   2193  HA  HIS A 153     -24.252   3.347  31.052  1.00 11.42           H
ATOM   2194  HB2 HIS A 153     -21.891   4.016  29.603  1.00 13.05           H
ATOM   2195  HB3 HIS A 153     -22.832   5.093  30.297  1.00 13.05           H
ATOM   2196  HD2 HIS A 153     -19.802   3.371  31.162  1.00 15.56           H
ATOM   2197  HE1 HIS A 153     -21.295   4.493  34.651  1.00 18.16           H
ATOM   2198  HE2 HIS A 153     -19.403   3.608  33.542  1.00 17.73           H
ATOM   2199  N   SER A 154     -25.498   4.206  29.101  1.00 10.85           N
ANISOU 2199  N   SER A 154     1780   1253   1088    327     69   -126       N
ATOM   2200  CA  SER A 154     -26.335   4.508  27.953  1.00 10.20           C
ANISOU 2200  CA  SER A 154     1585   1117   1175    210    -85    -58       C
ATOM   2201  C   SER A 154     -25.861   5.772  27.246  1.00 10.21           C
ANISOU 2201  C   SER A 154     1660   1079   1139    166   -353   -220       C
ATOM   2202  O   SER A 154     -25.573   6.786  27.887  1.00 13.56           O
ANISOU 2202  O   SER A 154     2541   1309   1303    153   -476   -126       O
ATOM   2203  CB  SER A 154     -27.773   4.728  28.421  1.00 13.96           C
ANISOU 2203  CB  SER A 154     1937   1359   2008    433    455    146       C
ATOM   2204  OG  SER A 154     -28.460   3.506  28.579  1.00 19.17           O
ANISOU 2204  OG  SER A 154     2476   1833   2977    371    651    202       O
ATOM   2205  H   SER A 154     -25.776   4.559  29.835  1.00 13.01           H
ATOM   2206  HA  SER A 154     -26.292   3.772  27.323  1.00 12.24           H
ATOM   2207  HB2 SER A 154     -27.756   5.190  29.273  1.00 16.75           H
ATOM   2208  HB3 SER A 154     -28.238   5.265  27.761  1.00 16.75           H
ATOM   2209  HG  SER A 154     -29.248   3.651  28.829  1.00 23.01           H
ATOM   2210  N   LEU A 155     -25.825   5.710  25.912  1.00  9.48           N
ANISOU 2210  N   LEU A 155     1410   1052   1138     34   -180    -18       N
ATOM   2211  CA  LEU A 155     -25.496   6.846  25.056  1.00  9.37           C
ANISOU 2211  CA  LEU A 155     1337   1088   1137    -27   -198    191       C
ATOM   2212  C   LEU A 155     -26.796   7.444  24.537  1.00  9.65           C
ANISOU 2212  C   LEU A 155     1462   1008   1195    -25   -296     27       C
ATOM   2213  O   LEU A 155     -27.396   6.934  23.586  1.00  9.63           O
ANISOU 2213  O   LEU A 155     1318   1064   1275     23   -266    -88       O
ATOM   2214  CB  LEU A 155     -24.627   6.387  23.895  1.00 10.31           C
ANISOU 2214  CB  LEU A 155     1203   1211   1505    -43   -148    219       C
ATOM   2215  CG  LEU A 155     -23.256   5.836  24.278  1.00 10.43           C
ANISOU 2215  CG  LEU A 155     1245   1234   1485    -82   -166    171       C
ATOM   2216  CD1 LEU A 155     -22.617   5.163  23.075  1.00 11.14           C
ANISOU 2216  CD1 LEU A 155     1349   1359   1526    -89     20     74       C
ATOM   2217  CD2 LEU A 155     -22.361   6.926  24.854  1.00 11.74           C
ANISOU 2217  CD2 LEU A 155     1451   1261   1749   -179   -314    252       C
ATOM   2218  H   LEU A 155     -25.993   4.993  25.467  1.00 11.37           H
ATOM   2219  HA  LEU A 155     -25.026   7.516  25.576  1.00 11.25           H
ATOM   2220  HB2 LEU A 155     -25.099   5.685  23.420  1.00 12.37           H
ATOM   2221  HB3 LEU A 155     -24.480   7.145  23.307  1.00 12.37           H
ATOM   2222  HG  LEU A 155     -23.363   5.169  24.974  1.00 12.51           H
ATOM   2223 HD11 LEU A 155     -21.801   4.720  23.357  1.00 13.37           H
ATOM   2224 HD12 LEU A 155     -23.237   4.513  22.710  1.00 13.37           H
ATOM   2225 HD13 LEU A 155     -22.413   5.837  22.407  1.00 13.37           H
ATOM   2226 HD21 LEU A 155     -21.481   6.555  25.025  1.00 14.08           H
ATOM   2227 HD22 LEU A 155     -22.295   7.652  24.213  1.00 14.08           H
ATOM   2228 HD23 LEU A 155     -22.750   7.250  25.681  1.00 14.08           H
ATOM   2229  N   GLU A 156     -27.214   8.537  25.155  1.00 10.79           N
ANISOU 2229  N   GLU A 156     1740    988   1373    159   -430    -95       N
ATOM   2230  CA  GLU A 156     -28.390   9.269  24.722  1.00 10.32           C
ANISOU 2230  CA  GLU A 156     1588   1088   1245    130   -257     26       C
ATOM   2231  C   GLU A 156     -28.043  10.145  23.518  1.00 10.25           C
ANISOU 2231  C   GLU A 156     1413   1077   1405    127   -112     27       C
ATOM   2232  O   GLU A 156     -26.882  10.276  23.112  1.00 10.92           O
ANISOU 2232  O   GLU A 156     1430   1109   1610    159   -282     96       O
ATOM   2233  CB  GLU A 156     -28.937  10.104  25.885  1.00 11.43           C
ANISOU 2233  CB  GLU A 156     1857   1324   1161    217   -145    -46       C
ATOM   2234  CG  GLU A 156     -29.313   9.274  27.111  1.00 15.55           C
ANISOU 2234  CG  GLU A 156     2548   1763   1598    152    273     28       C
ATOM   2235  CD  GLU A 156     -30.494   8.377  26.874  1.00 20.28           C
ANISOU 2235  CD  GLU A 156     3374   2157   2174    123    875    149       C
ATOM   2236  OE1 GLU A 156     -31.255   8.632  25.920  1.00 22.48           O
ANISOU 2236  OE1 GLU A 156     3685   2269   2589     23    881    -54       O
ATOM   2237  OE2 GLU A 156     -30.649   7.408  27.642  1.00 24.60           O
ANISOU 2237  OE2 GLU A 156     4008   2538   2799   -123    687    226       O
ATOM   2238  H   GLU A 156     -26.826   8.882  25.841  1.00 12.95           H
ATOM   2239  HA  GLU A 156     -29.089   8.655  24.446  1.00 12.38           H
ATOM   2240  HB2 GLU A 156     -28.259  10.743  26.155  1.00 13.71           H
ATOM   2241  HB3 GLU A 156     -29.733  10.571  25.587  1.00 13.71           H
ATOM   2242  HG2 GLU A 156     -28.559   8.717  27.358  1.00 18.66           H
ATOM   2243  HG3 GLU A 156     -29.535   9.874  27.841  1.00 18.66           H
ATOM   2244  N   GLY A 157     -29.080  10.719  22.916  1.00  9.74           N
ANISOU 2244  N   GLY A 157     1296   1131   1272    134      0     42       N
ATOM   2245  CA  GLY A 157     -28.886  11.629  21.809  1.00  9.75           C
ANISOU 2245  CA  GLY A 157     1262   1185   1256    101   -122      2       C
ATOM   2246  C   GLY A 157     -28.638  10.979  20.475  1.00  9.68           C
ANISOU 2246  C   GLY A 157     1237   1167   1273    142   -113    114       C
ATOM   2247  O   GLY A 157     -28.185  11.659  19.548  1.00 10.17           O
ANISOU 2247  O   GLY A 157     1389   1138   1338     74   -155     95       O
ATOM   2248  H   GLY A 157     -29.903  10.595  23.135  1.00 11.68           H
ATOM   2249  HA2 GLY A 157     -29.678  12.183  21.723  1.00 11.69           H
ATOM   2250  HA3 GLY A 157     -28.124  12.195  22.006  1.00 11.69           H
ATOM   2251  N   LEU A 158     -28.941   9.685  20.344  1.00  9.20           N
ANISOU 2251  N   LEU A 158     1118   1102   1276    174   -108    109       N
ATOM   2252  CA  LEU A 158     -28.690   8.927  19.126  1.00  9.47           C
ANISOU 2252  CA  LEU A 158     1211   1109   1279    161    -51   -114       C
ATOM   2253  C   LEU A 158     -29.929   8.166  18.670  1.00  9.81           C
ANISOU 2253  C   LEU A 158     1104   1345   1277     35   -129    -67       C
ATOM   2254  O   LEU A 158     -29.820   7.256  17.852  1.00 11.10           O
ANISOU 2254  O   LEU A 158     1200   1529   1490     -9   -102   -247       O
ATOM   2255  CB  LEU A 158     -27.517   7.959  19.317  1.00  9.58           C
ANISOU 2255  CB  LEU A 158     1190   1162   1286     99   -145    -42       C
ATOM   2256  CG  LEU A 158     -26.148   8.628  19.449  1.00  9.38           C
ANISOU 2256  CG  LEU A 158     1117   1225   1220     23   -121   -112       C
ATOM   2257  CD1 LEU A 158     -25.129   7.629  20.001  1.00 10.54           C
ANISOU 2257  CD1 LEU A 158     1226   1247   1530    235   -369    -63       C
ATOM   2258  CD2 LEU A 158     -25.694   9.210  18.109  1.00 10.43           C
ANISOU 2258  CD2 LEU A 158     1247   1359   1355    160   -163    -91       C
ATOM   2259  H   LEU A 158     -29.302   9.214  20.966  1.00 11.04           H
ATOM   2260  HA  LEU A 158     -28.449   9.549  18.422  1.00 11.36           H
ATOM   2261  HB2 LEU A 158     -27.671   7.446  20.126  1.00 11.49           H
ATOM   2262  HB3 LEU A 158     -27.480   7.366  18.550  1.00 11.49           H
ATOM   2263  HG  LEU A 158     -26.209   9.369  20.072  1.00 11.25           H
ATOM   2264 HD11 LEU A 158     -24.263   8.063  20.064  1.00 12.64           H
ATOM   2265 HD12 LEU A 158     -25.417   7.338  20.880  1.00 12.64           H
ATOM   2266 HD13 LEU A 158     -25.075   6.869  19.401  1.00 12.64           H
ATOM   2267 HD21 LEU A 158     -24.835   9.644  18.228  1.00 12.51           H
ATOM   2268 HD22 LEU A 158     -25.615   8.490  17.464  1.00 12.51           H
ATOM   2269 HD23 LEU A 158     -26.352   9.855  17.806  1.00 12.51           H
ATOM   2270  N   SER A 159     -31.113   8.525  19.157  1.00  9.86           N
ANISOU 2270  N   SER A 159     1046   1301   1399     76   -145     62       N
ATOM   2271  CA  SER A 159     -32.273   7.689  18.886  1.00 11.29           C
ANISOU 2271  CA  SER A 159     1177   1683   1429     35    -46    150       C
ATOM   2272  C   SER A 159     -32.971   7.992  17.564  1.00 11.75           C
ANISOU 2272  C   SER A 159     1129   1726   1611     75   -195    177       C
ATOM   2273  O   SER A 159     -33.819   7.198  17.143  1.00 13.98           O
ANISOU 2273  O   SER A 159     1375   1958   1979   -160   -348    104       O
ATOM   2274  CB  SER A 159     -33.286   7.757  20.038  1.00 13.26           C
ANISOU 2274  CB  SER A 159     1320   1839   1879     96     35    257       C
ATOM   2275  OG  SER A 159     -33.888   9.028  20.156  1.00 15.00           O
ANISOU 2275  OG  SER A 159     1538   2110   2052    257     27    210       O
ATOM   2276  H   SER A 159     -31.263   9.227  19.632  1.00 11.83           H
ATOM   2277  HA  SER A 159     -31.959   6.773  18.834  1.00 13.54           H
ATOM   2278  HB2 SER A 159     -33.981   7.100  19.877  1.00 15.91           H
ATOM   2279  HB3 SER A 159     -32.824   7.556  20.867  1.00 15.91           H
ATOM   2280  HG  SER A 159     -33.302   9.611  20.306  1.00 18.00           H
ATOM   2281  N  ASER A 160     -32.642   9.087  16.884  0.52 11.39           N
ANISOU 2281  N  ASER A 160     1079   1817   1433     61   -111    159       N
ATOM   2282  CA ASER A 160     -33.278   9.434  15.618  0.52 12.98           C
ANISOU 2282  CA ASER A 160     1265   2060   1606    288    -70    132       C
ATOM   2283  C  ASER A 160     -32.251   9.380  14.498  0.52 11.78           C
ANISOU 2283  C  ASER A 160     1153   1961   1361    278   -291    226       C
ATOM   2284  O  ASER A 160     -31.120   9.841  14.663  0.52 11.31           O
ANISOU 2284  O  ASER A 160     1059   1929   1310    326   -264    170       O
ATOM   2285  CB ASER A 160     -33.885  10.837  15.681  0.52 14.64           C
ANISOU 2285  CB ASER A 160     1476   2347   1740    464    165     79       C
ATOM   2286  OG ASER A 160     -34.975  10.855  16.583  0.52 16.95           O
ANISOU 2286  OG ASER A 160     1744   2607   2089    655    373    233       O
ATOM   2287  H  ASER A 160     -32.046   9.651  17.140  0.52 13.67           H
ATOM   2288  HA ASER A 160     -33.984   8.798  15.425  0.52 15.57           H
ATOM   2289  HB2ASER A 160     -33.209  11.463  15.986  0.52 17.57           H
ATOM   2290  HB3ASER A 160     -34.197  11.089  14.798  0.52 17.57           H
ATOM   2291  HG ASER A 160     -35.217  11.647  16.725  0.52 20.33           H
ATOM   2292  N  BSER A 160     -32.648   9.116  16.932  0.48 11.34           N
ANISOU 2292  N  BSER A 160     1203   1606   1502     63   -365    135       N
ATOM   2293  CA BSER A 160     -33.282   9.558  15.702  0.48 12.61           C
ANISOU 2293  CA BSER A 160     1376   1673   1741    288   -359    149       C
ATOM   2294  C  BSER A 160     -32.265   9.491  14.573  0.48 12.08           C
ANISOU 2294  C  BSER A 160     1356   1626   1607    142   -393    274       C
ATOM   2295  O  BSER A 160     -31.120   9.921  14.732  0.48 11.93           O
ANISOU 2295  O  BSER A 160     1235   1583   1715     88   -265    202       O
ATOM   2296  CB BSER A 160     -33.771  10.998  15.853  0.48 13.79           C
ANISOU 2296  CB BSER A 160     1561   1823   1857    602   -302    124       C
ATOM   2297  OG BSER A 160     -34.312  11.474  14.637  0.48 16.25           O
ANISOU 2297  OG BSER A 160     2070   1986   2116    788   -382    300       O
ATOM   2298  H  BSER A 160     -32.041   9.658  17.210  0.48 13.61           H
ATOM   2299  HA BSER A 160     -34.037   8.990  15.484  0.48 15.12           H
ATOM   2300  HB2BSER A 160     -34.457  11.029  16.537  0.48 16.55           H
ATOM   2301  HB3BSER A 160     -33.023  11.561  16.107  0.48 16.55           H
ATOM   2302  HG BSER A 160     -34.527  12.282  14.715  0.48 19.49           H
ATOM   2303  N  ASER A 161     -32.644   8.836  13.349  0.52 11.39           N
ANISOU 2303  N  ASER A 161      903   1952   1472    130   -198    131       N
ATOM   2304  CA ASER A 161     -31.688   8.738  12.256  0.52 11.56           C
ANISOU 2304  CA ASER A 161     1121   1930   1339    192   -187     14       C
ATOM   2305  C  ASER A 161     -31.171  10.127  11.900  0.52 11.19           C
ANISOU 2305  C  ASER A 161     1161   1753   1337    143   -181    119       C
ATOM   2306  O  ASER A 161     -31.924  11.105  11.838  0.52 12.28           O
ANISOU 2306  O  ASER A 161     1360   1893   1412    188   -224    135       O
ATOM   2307  CB ASER A 161     -32.294   8.052  11.038  0.52 13.42           C
ANISOU 2307  CB ASER A 161     1323   2161   1614     10   -427    -91       C
ATOM   2308  OG ASER A 161     -33.357   8.808  10.513  0.52 13.88           O
ANISOU 2308  OG ASER A 161     1303   2346   1623     85   -557   -182       O
ATOM   2309  H  ASER A 161     -33.430   8.528  13.184  0.52 13.66           H
ATOM   2310  HA ASER A 161     -30.939   8.188  12.534  0.52 13.86           H
ATOM   2311  HB2ASER A 161     -31.610   7.956  10.358  0.52 16.10           H
ATOM   2312  HB3ASER A 161     -32.627   7.180  11.301  0.52 16.10           H
ATOM   2313  HG ASER A 161     -33.957   8.903  11.094  0.52 16.65           H
ATOM   2314  N  BSER A 161     -32.687   8.961  13.430  0.48 11.95           N
ANISOU 2314  N  BSER A 161     1250   1609   1684      3   -215    166       N
ATOM   2315  CA BSER A 161     -31.788   8.846  12.290  0.48 12.20           C
ANISOU 2315  CA BSER A 161     1453   1625   1556     22   -281      6       C
ATOM   2316  C  BSER A 161     -31.172  10.203  11.974  0.48 11.35           C
ANISOU 2316  C  BSER A 161     1314   1551   1448     51   -392    141       C
ATOM   2317  O  BSER A 161     -31.848  11.236  12.018  0.48 12.23           O
ANISOU 2317  O  BSER A 161     1499   1579   1569    107   -594    246       O
ATOM   2318  CB BSER A 161     -32.568   8.297  11.097  0.48 14.27           C
ANISOU 2318  CB BSER A 161     1809   1737   1874   -104   -221   -169       C
ATOM   2319  OG BSER A 161     -33.117   7.029  11.429  0.48 15.80           O
ANISOU 2319  OG BSER A 161     1951   1862   2189   -141   -316   -226       O
ATOM   2320  H  BSER A 161     -33.482   8.663  13.290  0.48 14.34           H
ATOM   2321  HA BSER A 161     -31.061   8.234  12.482  0.48 14.64           H
ATOM   2322  HB2BSER A 161     -33.287   8.909  10.874  0.48 17.12           H
ATOM   2323  HB3BSER A 161     -31.969   8.199  10.340  0.48 17.12           H
ATOM   2324  HG BSER A 161     -33.532   6.714  10.770  0.48 18.95           H
ATOM   2325  N   GLY A 162     -29.867  10.203  11.687  1.00 10.92           N
ANISOU 2325  N   GLY A 162     1228   1646   1275    108   -183    189       N
ATOM   2326  CA  GLY A 162     -29.158  11.437  11.464  1.00 11.51           C
ANISOU 2326  CA  GLY A 162     1357   1601   1415    162   -235    374       C
ATOM   2327  C   GLY A 162     -28.552  12.049  12.706  1.00 10.99           C
ANISOU 2327  C   GLY A 162     1308   1512   1356    250    -84    299       C
ATOM   2328  O   GLY A 162     -27.793  13.022  12.587  1.00 11.65           O
ANISOU 2328  O   GLY A 162     1485   1404   1536    294      8    325       O
ATOM   2329  HA2 GLY A 162     -28.440  11.274  10.833  1.00 13.81           H
ATOM   2330  HA3 GLY A 162     -29.772  12.084  11.083  1.00 13.81           H
ATOM   2331  H  AGLY A 162     -29.350   9.515  11.667  0.52 13.10           H
ATOM   2332  H  BGLY A 162     -29.382   9.495  11.618  0.48 13.10           H
ATOM   2333  N   ASP A 163     -28.871  11.524  13.887  1.00 10.50           N
ANISOU 2333  N   ASP A 163     1252   1349   1389    184   -113    237       N
ATOM   2334  CA  ASP A 163     -28.320  12.053  15.121  1.00 10.23           C
ANISOU 2334  CA  ASP A 163     1236   1323   1330     77   -191     11       C
ATOM   2335  C   ASP A 163     -26.818  11.802  15.197  1.00 10.15           C
ANISOU 2335  C   ASP A 163     1305   1287   1266    283   -271     12       C
ATOM   2336  O   ASP A 163     -26.303  10.771  14.744  1.00 10.63           O
ANISOU 2336  O   ASP A 163     1382   1207   1449    193   -230      4       O
ATOM   2337  CB  ASP A 163     -28.969  11.375  16.331  1.00 10.26           C
ANISOU 2337  CB  ASP A 163     1238   1425   1234    149   -120    103       C
ATOM   2338  CG  ASP A 163     -30.274  12.014  16.766  1.00 12.61           C
ANISOU 2338  CG  ASP A 163     1623   1605   1564    100     60    123       C
ATOM   2339  OD1 ASP A 163     -30.588  13.138  16.328  1.00 14.79           O
ANISOU 2339  OD1 ASP A 163     1797   1788   2035    552    284    454       O
ATOM   2340  OD2 ASP A 163     -30.975  11.371  17.580  1.00 12.87           O
ANISOU 2340  OD2 ASP A 163     1656   1604   1629     45     10    121       O
ATOM   2341  H   ASP A 163     -29.406  10.859  13.997  1.00 12.59           H
ATOM   2342  HA  ASP A 163     -28.492  13.008  15.151  1.00 12.28           H
ATOM   2343  HB2 ASP A 163     -29.154  10.449  16.108  1.00 12.31           H
ATOM   2344  HB3 ASP A 163     -28.355  11.419  17.081  1.00 12.31           H
ATOM   2345  N   ALA A 164     -26.123  12.741  15.827  1.00 10.31           N
ANISOU 2345  N   ALA A 164     1232   1255   1430    161   -152   -108       N
ATOM   2346  CA  ALA A 164     -24.690  12.652  16.046  1.00 10.96           C
ANISOU 2346  CA  ALA A 164     1258   1397   1509    199   -185   -252       C
ATOM   2347  C   ALA A 164     -24.355  13.228  17.411  1.00 11.07           C
ANISOU 2347  C   ALA A 164     1250   1296   1658    186   -325   -225       C
ATOM   2348  O   ALA A 164     -24.961  14.215  17.842  1.00 11.87           O
ANISOU 2348  O   ALA A 164     1416   1335   1757    305   -287   -211       O
ATOM   2349  CB  ALA A 164     -23.937  13.430  14.962  1.00 12.32           C
ANISOU 2349  CB  ALA A 164     1253   1725   1704     -2   -164   -277       C
ATOM   2350  H   ALA A 164     -26.472  13.459  16.147  1.00 12.37           H
ATOM   2351  HA  ALA A 164     -24.406  11.725  16.029  1.00 13.15           H
ATOM   2352  HB1 ALA A 164     -22.983  13.329  15.106  1.00 14.78           H
ATOM   2353  HB2 ALA A 164     -24.180  13.075  14.092  1.00 14.78           H
ATOM   2354  HB3 ALA A 164     -24.183  14.367  15.017  1.00 14.78           H
ATOM   2355  N   VAL A 165     -23.383  12.610  18.083  1.00 10.06           N
ANISOU 2355  N   VAL A 165     1084   1218   1520    156   -186   -275       N
ATOM   2356  CA  VAL A 165     -22.860  13.094  19.353  1.00 10.47           C
ANISOU 2356  CA  VAL A 165     1156   1247   1574     75   -133   -298       C
ATOM   2357  C   VAL A 165     -21.347  12.929  19.345  1.00 10.08           C
ANISOU 2357  C   VAL A 165     1145   1154   1533    201   -158   -303       C
ATOM   2358  O   VAL A 165     -20.804  12.034  18.689  1.00 10.93           O
ANISOU 2358  O   VAL A 165     1214   1247   1693    199    -72   -402       O
ATOM   2359  CB  VAL A 165     -23.466  12.382  20.590  1.00 10.73           C
ANISOU 2359  CB  VAL A 165     1131   1305   1640     65      8   -238       C
ATOM   2360  CG1 VAL A 165     -24.981  12.498  20.596  1.00 11.98           C
ANISOU 2360  CG1 VAL A 165     1258   1446   1849     43    122   -158       C
ATOM   2361  CG2 VAL A 165     -23.041  10.914  20.649  1.00 11.52           C
ANISOU 2361  CG2 VAL A 165     1366   1405   1608     59    110   -170       C
ATOM   2362  H   VAL A 165     -23.002  11.888  17.813  1.00 12.07           H
ATOM   2363  HA  VAL A 165     -23.082  14.035  19.427  1.00 12.56           H
ATOM   2364  HB  VAL A 165     -23.125  12.823  21.384  1.00 12.87           H
ATOM   2365 HG11 VAL A 165     -25.334  11.974  21.332  1.00 14.37           H
ATOM   2366 HG12 VAL A 165     -25.227  13.430  20.706  1.00 14.37           H
ATOM   2367 HG13 VAL A 165     -25.327  12.161  19.755  1.00 14.37           H
ATOM   2368 HG21 VAL A 165     -23.474  10.490  21.406  1.00 13.83           H
ATOM   2369 HG22 VAL A 165     -23.309  10.475  19.826  1.00 13.83           H
ATOM   2370 HG23 VAL A 165     -22.077  10.868  20.750  1.00 13.83           H
ATOM   2371  N   ARG A 166     -20.667  13.771  20.109  1.00  9.59           N
ANISOU 2371  N   ARG A 166     1142   1196   1306    124   -121   -211       N
ATOM   2372  CA  ARG A 166     -19.234  13.627  20.295  1.00  9.72           C
ANISOU 2372  CA  ARG A 166     1133   1177   1383     86   -126   -125       C
ATOM   2373  C   ARG A 166     -18.937  12.731  21.489  1.00  9.95           C
ANISOU 2373  C   ARG A 166     1342   1111   1326     74   -124   -227       C
ATOM   2374  O   ARG A 166     -19.626  12.768  22.516  1.00 10.16           O
ANISOU 2374  O   ARG A 166     1286   1274   1301    184   -149   -112       O
ATOM   2375  CB  ARG A 166     -18.576  14.996  20.459  1.00 10.91           C
ANISOU 2375  CB  ARG A 166     1356   1368   1419     64   -227      2       C
ATOM   2376  CG  ARG A 166     -18.563  15.855  19.185  1.00 14.85           C
ANISOU 2376  CG  ARG A 166     2069   1701   1872     98   -213     79       C
ATOM   2377  CD  ARG A 166     -17.918  15.178  17.985  1.00 17.73           C
ANISOU 2377  CD  ARG A 166     2493   1935   2308    118   -239     92       C
ATOM   2378  NE  ARG A 166     -16.588  14.667  18.293  1.00 20.41           N
ANISOU 2378  NE  ARG A 166     2827   2090   2839    209     21    106       N
ATOM   2379  CZ  ARG A 166     -15.444  15.330  18.167  1.00 21.71           C
ANISOU 2379  CZ  ARG A 166     3024   2226   3000    436     75    367       C
ATOM   2380  NH1 ARG A 166     -15.387  16.532  17.614  1.00 22.69           N
ANISOU 2380  NH1 ARG A 166     3201   2322   3099    131     36    648       N
ATOM   2381  NH2 ARG A 166     -14.322  14.762  18.598  1.00 22.78           N
ANISOU 2381  NH2 ARG A 166     3181   2406   3070    590    -41    455       N
ATOM   2382  H   ARG A 166     -21.014  14.434  20.531  1.00 11.50           H
ATOM   2383  HA  ARG A 166     -18.844  13.205  19.513  1.00 11.66           H
ATOM   2384  HB2 ARG A 166     -19.058  15.490  21.140  1.00 13.08           H
ATOM   2385  HB3 ARG A 166     -17.655  14.865  20.733  1.00 13.08           H
ATOM   2386  HG2 ARG A 166     -19.478  16.069  18.945  1.00 17.82           H
ATOM   2387  HG3 ARG A 166     -18.068  16.669  19.364  1.00 17.82           H
ATOM   2388  HD2 ARG A 166     -18.471  14.432  17.704  1.00 21.27           H
ATOM   2389  HD3 ARG A 166     -17.836  15.820  17.262  1.00 21.27           H
ATOM   2390  HE  ARG A 166     -16.539  13.859  18.583  1.00 24.49           H
ATOM   2391 HH11 ARG A 166     -16.104  16.906  17.322  1.00 27.23           H
ATOM   2392 HH12 ARG A 166     -14.632  16.939  17.546  1.00 27.23           H
ATOM   2393 HH21 ARG A 166     -14.344  13.978  18.950  1.00 27.34           H
ATOM   2394 HH22 ARG A 166     -13.573  15.178  18.523  1.00 27.34           H
ATOM   2395  N   PHE A 167     -17.893  11.924  21.343  1.00  9.18           N
ANISOU 2395  N   PHE A 167     1149   1107   1232    193   -103   -148       N
ATOM   2396  CA  PHE A 167     -17.447  11.010  22.391  1.00  9.80           C
ANISOU 2396  CA  PHE A 167     1375   1142   1205    165   -312    -89       C
ATOM   2397  C   PHE A 167     -15.924  10.973  22.297  1.00  9.61           C
ANISOU 2397  C   PHE A 167     1383   1073   1196    -26   -354   -168       C
ATOM   2398  O   PHE A 167     -15.369  10.276  21.446  1.00 10.02           O
ANISOU 2398  O   PHE A 167     1372   1148   1288    153   -209   -248       O
ATOM   2399  CB  PHE A 167     -18.069   9.621  22.234  1.00  9.41           C
ANISOU 2399  CB  PHE A 167     1195   1069   1311    112   -134    -65       C
ATOM   2400  CG  PHE A 167     -18.005   8.811  23.490  1.00  9.29           C
ANISOU 2400  CG  PHE A 167     1273    939   1318    201   -267   -152       C
ATOM   2401  CD1 PHE A 167     -16.877   8.076  23.785  1.00 10.44           C
ANISOU 2401  CD1 PHE A 167     1545   1221   1200    203    -99    -83       C
ATOM   2402  CD2 PHE A 167     -19.046   8.816  24.400  1.00  9.48           C
ANISOU 2402  CD2 PHE A 167     1288    928   1388     98   -182      5       C
ATOM   2403  CE1 PHE A 167     -16.793   7.360  24.961  1.00 11.02           C
ANISOU 2403  CE1 PHE A 167     1438   1379   1370    312   -110     23       C
ATOM   2404  CE2 PHE A 167     -18.958   8.101  25.583  1.00  9.34           C
ANISOU 2404  CE2 PHE A 167     1171   1004   1373    -52     10    -75       C
ATOM   2405  CZ  PHE A 167     -17.843   7.372  25.857  1.00 10.07           C
ANISOU 2405  CZ  PHE A 167     1305   1065   1459     69   -214     18       C
ATOM   2406  H   PHE A 167     -17.414  11.886  20.630  1.00 11.01           H
ATOM   2407  HA  PHE A 167     -17.706  11.343  23.265  1.00 11.75           H
ATOM   2408  HB2 PHE A 167     -19.002   9.720  21.988  1.00 11.29           H
ATOM   2409  HB3 PHE A 167     -17.593   9.138  21.541  1.00 11.29           H
ATOM   2410  HD1 PHE A 167     -16.166   8.064  23.187  1.00 12.52           H
ATOM   2411  HD2 PHE A 167     -19.815   9.306  24.216  1.00 11.38           H
ATOM   2412  HE1 PHE A 167     -16.028   6.867  25.150  1.00 13.22           H
ATOM   2413  HE2 PHE A 167     -19.662   8.120  26.191  1.00 11.20           H
ATOM   2414  HZ  PHE A 167     -17.788   6.883  26.646  1.00 12.09           H
ATOM   2415  N   GLY A 168     -15.244  11.748  23.139  1.00 11.35           N
ANISOU 2415  N   GLY A 168     1384   1417   1511    177   -249   -312       N
ATOM   2416  CA  GLY A 168     -13.804  11.816  23.054  1.00 11.78           C
ANISOU 2416  CA  GLY A 168     1354   1498   1626    160   -294   -178       C
ATOM   2417  C   GLY A 168     -13.375  12.210  21.656  1.00 11.04           C
ANISOU 2417  C   GLY A 168     1414   1188   1594      4   -254   -299       C
ATOM   2418  O   GLY A 168     -13.904  13.165  21.082  1.00 12.06           O
ANISOU 2418  O   GLY A 168     1387   1199   1995     18   -165   -136       O
ATOM   2419  H   GLY A 168     -15.595  12.233  23.757  1.00 13.61           H
ATOM   2420  HA2 GLY A 168     -13.469  12.475  23.682  1.00 14.14           H
ATOM   2421  HA3 GLY A 168     -13.421  10.951  23.268  1.00 14.14           H
ATOM   2422  N   PRO A 169     -12.423  11.478  21.070  1.00 10.83           N
ANISOU 2422  N   PRO A 169     1248   1197   1670    -12   -315   -184       N
ATOM   2423  CA  PRO A 169     -11.882  11.860  19.760  1.00 11.40           C
ANISOU 2423  CA  PRO A 169     1257   1326   1748   -157   -193   -206       C
ATOM   2424  C   PRO A 169     -12.721  11.423  18.574  1.00 10.87           C
ANISOU 2424  C   PRO A 169     1258   1279   1594   -108    -68   -170       C
ATOM   2425  O   PRO A 169     -12.251  11.541  17.439  1.00 12.21           O
ANISOU 2425  O   PRO A 169     1259   1589   1790   -270    109    -66       O
ATOM   2426  CB  PRO A 169     -10.524  11.139  19.731  1.00 12.37           C
ANISOU 2426  CB  PRO A 169     1116   1539   2045   -233   -224   -186       C
ATOM   2427  CG  PRO A 169     -10.779   9.881  20.509  1.00 11.89           C
ANISOU 2427  CG  PRO A 169     1126   1538   1853    118   -256   -300       C
ATOM   2428  CD  PRO A 169     -11.714  10.309  21.632  1.00 11.98           C
ANISOU 2428  CD  PRO A 169     1368   1381   1804    171   -323   -285       C
ATOM   2429  HA  PRO A 169     -11.744  12.819  19.727  1.00 13.68           H
ATOM   2430  HB2 PRO A 169     -10.268  10.941  18.816  1.00 14.84           H
ATOM   2431  HB3 PRO A 169      -9.844  11.685  20.155  1.00 14.84           H
ATOM   2432  HG2 PRO A 169     -11.198   9.217  19.940  1.00 14.26           H
ATOM   2433  HG3 PRO A 169      -9.945   9.535  20.864  1.00 14.26           H
ATOM   2434  HD2 PRO A 169     -12.339   9.600  21.848  1.00 14.37           H
ATOM   2435  HD3 PRO A 169     -11.211  10.560  22.423  1.00 14.37           H
ATOM   2436  N   VAL A 170     -13.938  10.931  18.795  1.00  9.89           N
ANISOU 2436  N   VAL A 170     1109   1270   1380     63   -178    -30       N
ATOM   2437  CA  VAL A 170     -14.786  10.510  17.696  1.00  9.40           C
ANISOU 2437  CA  VAL A 170     1102   1192   1275    -70   -160   -101       C
ATOM   2438  C   VAL A 170     -16.137  11.201  17.741  1.00  9.10           C
ANISOU 2438  C   VAL A 170     1187    928   1340    -23   -161   -149       C
ATOM   2439  O   VAL A 170     -16.547  11.795  18.741  1.00  9.78           O
ANISOU 2439  O   VAL A 170     1314    996   1406    -27   -154   -197       O
ATOM   2440  CB  VAL A 170     -14.993   8.982  17.639  1.00  9.00           C
ANISOU 2440  CB  VAL A 170     1127   1013   1279     -9    -96   -108       C
ATOM   2441  CG1 VAL A 170     -13.649   8.274  17.642  1.00  9.93           C
ANISOU 2441  CG1 VAL A 170     1200   1134   1439    152     38    -36       C
ATOM   2442  CG2 VAL A 170     -15.881   8.481  18.775  1.00  8.93           C
ANISOU 2442  CG2 VAL A 170     1307    784   1300    102   -200   -122       C
ATOM   2443  H   VAL A 170     -14.289  10.834  19.574  1.00 11.87           H
ATOM   2444  HA  VAL A 170     -14.340  10.805  16.886  1.00 11.27           H
ATOM   2445  HB  VAL A 170     -15.454   8.769  16.813  1.00 10.79           H
ATOM   2446 HG11 VAL A 170     -13.788   7.331  17.461  1.00 11.91           H
ATOM   2447 HG12 VAL A 170     -13.086   8.663  16.954  1.00 11.91           H
ATOM   2448 HG13 VAL A 170     -13.234   8.387  18.511  1.00 11.91           H
ATOM   2449 HG21 VAL A 170     -15.900   7.511  18.756  1.00 10.71           H
ATOM   2450 HG22 VAL A 170     -15.517   8.788  19.620  1.00 10.71           H
ATOM   2451 HG23 VAL A 170     -16.777   8.832  18.654  1.00 10.71           H
ATOM   2452  N   GLU A 171     -16.833  11.087  16.618  1.00  8.89           N
ANISOU 2452  N   GLU A 171     1156    999   1222    -40    -50    -39       N
ATOM   2453  CA  GLU A 171     -18.252  11.374  16.519  1.00  8.84           C
ANISOU 2453  CA  GLU A 171     1098   1011   1250    -36    -98    -13       C
ATOM   2454  C   GLU A 171     -18.978  10.052  16.314  1.00  9.05           C
ANISOU 2454  C   GLU A 171     1114   1033   1290     30   -152    -90       C
ATOM   2455  O   GLU A 171     -18.556   9.221  15.496  1.00  9.53           O
ANISOU 2455  O   GLU A 171     1125   1121   1377    -86    127    -48       O
ATOM   2456  CB  GLU A 171     -18.551  12.308  15.350  1.00  9.46           C
ANISOU 2456  CB  GLU A 171     1130   1016   1446      2    -99    -38       C
ATOM   2457  CG  GLU A 171     -20.014  12.673  15.207  1.00 10.99           C
ANISOU 2457  CG  GLU A 171     1291   1196   1690    141    126    193       C
ATOM   2458  CD  GLU A 171     -20.220  13.765  14.181  1.00 11.84           C
ANISOU 2458  CD  GLU A 171     1490   1249   1760    143    106    211       C
ATOM   2459  OE1 GLU A 171     -20.018  13.493  12.982  1.00 14.67           O
ANISOU 2459  OE1 GLU A 171     2201   1516   1859    226     22    223       O
ATOM   2460  OE2 GLU A 171     -20.590  14.895  14.549  1.00 14.05           O
ANISOU 2460  OE2 GLU A 171     2114   1237   1986    254    175    285       O
ATOM   2461  H   GLU A 171     -16.489  10.834  15.872  1.00 10.66           H
ATOM   2462  HA  GLU A 171     -18.563  11.803  17.332  1.00 10.60           H
ATOM   2463  HB2 GLU A 171     -18.053  13.131  15.475  1.00 11.34           H
ATOM   2464  HB3 GLU A 171     -18.274  11.874  14.528  1.00 11.34           H
ATOM   2465  HG2 GLU A 171     -20.513  11.891  14.924  1.00 13.19           H
ATOM   2466  HG3 GLU A 171     -20.349  12.990  16.060  1.00 13.19           H
ATOM   2467  N   LEU A 172     -20.048   9.855  17.075  1.00  8.04           N
ANISOU 2467  N   LEU A 172      957    935   1161    -21    -81    -69       N
ATOM   2468  CA  LEU A 172     -20.949   8.726  16.918  1.00  8.04           C
ANISOU 2468  CA  LEU A 172      924    904   1227     28    -87    -57       C
ATOM   2469  C   LEU A 172     -22.150   9.210  16.116  1.00  9.17           C
ANISOU 2469  C   LEU A 172     1014   1185   1286     26     11     15       C
ATOM   2470  O   LEU A 172     -22.673  10.297  16.372  1.00  9.59           O
ANISOU 2470  O   LEU A 172     1099   1155   1392    167   -205   -103       O
ATOM   2471  CB  LEU A 172     -21.430   8.229  18.280  1.00  8.72           C
ANISOU 2471  CB  LEU A 172     1099   1009   1206     68   -145     40       C
ATOM   2472  CG  LEU A 172     -20.319   7.920  19.276  1.00  8.24           C
ANISOU 2472  CG  LEU A 172      981   1125   1024    -15   -109    -16       C
ATOM   2473  CD1 LEU A 172     -20.915   7.472  20.612  1.00 10.02           C
ANISOU 2473  CD1 LEU A 172     1289   1284   1233     65    -56    -53       C
ATOM   2474  CD2 LEU A 172     -19.373   6.874  18.735  1.00  9.69           C
ANISOU 2474  CD2 LEU A 172     1211   1354   1118    123   -110    -77       C
ATOM   2475  H   LEU A 172     -20.279  10.383  17.714  1.00  9.64           H
ATOM   2476  HA  LEU A 172     -20.509   7.991  16.464  1.00  9.64           H
ATOM   2477  HB2 LEU A 172     -21.995   8.911  18.674  1.00 10.46           H
ATOM   2478  HB3 LEU A 172     -21.938   7.413  18.147  1.00 10.46           H
ATOM   2479  HG  LEU A 172     -19.802   8.727  19.427  1.00  9.88           H
ATOM   2480 HD11 LEU A 172     -20.194   7.281  21.232  1.00 12.01           H
ATOM   2481 HD12 LEU A 172     -21.473   8.184  20.963  1.00 12.01           H
ATOM   2482 HD13 LEU A 172     -21.448   6.675  20.469  1.00 12.01           H
ATOM   2483 HD21 LEU A 172     -18.699   6.680  19.405  1.00 11.63           H
ATOM   2484 HD22 LEU A 172     -19.875   6.070  18.529  1.00 11.63           H
ATOM   2485 HD23 LEU A 172     -18.951   7.215  17.931  1.00 11.63           H
ATOM   2486  N   PHE A 173     -22.599   8.398  15.163  1.00  8.38           N
ANISOU 2486  N   PHE A 173     1053   1029   1101     65   -140     10       N
ATOM   2487  CA  PHE A 173     -23.674   8.766  14.245  1.00  8.92           C
ANISOU 2487  CA  PHE A 173     1224    971   1192     85   -171    120       C
ATOM   2488  C   PHE A 173     -24.638   7.599  14.132  1.00  9.11           C
ANISOU 2488  C   PHE A 173     1268   1099   1095     24    -92     58       C
ATOM   2489  O   PHE A 173     -24.213   6.457  13.933  1.00  8.99           O
ANISOU 2489  O   PHE A 173     1081   1074   1259     -8   -187    -54       O
ATOM   2490  CB  PHE A 173     -23.074   9.041  12.868  1.00  9.36           C
ANISOU 2490  CB  PHE A 173     1148   1123   1286    -40   -209     55       C
ATOM   2491  CG  PHE A 173     -24.058   9.485  11.805  1.00  9.99           C
ANISOU 2491  CG  PHE A 173     1326   1211   1258    -63   -127    -38       C
ATOM   2492  CD1 PHE A 173     -24.636  10.740  11.853  1.00 10.47           C
ANISOU 2492  CD1 PHE A 173     1384   1257   1339     59   -164    -19       C
ATOM   2493  CD2 PHE A 173     -24.345   8.675  10.717  1.00 10.19           C
ANISOU 2493  CD2 PHE A 173     1322   1240   1312   -105   -152    163       C
ATOM   2494  CE1 PHE A 173     -25.480  11.169  10.846  1.00 11.62           C
ANISOU 2494  CE1 PHE A 173     1529   1393   1495     92   -272    -10       C
ATOM   2495  CE2 PHE A 173     -25.202   9.110   9.712  1.00 10.92           C
ANISOU 2495  CE2 PHE A 173     1313   1480   1358   -109   -259    120       C
ATOM   2496  CZ  PHE A 173     -25.766  10.349   9.782  1.00 11.41           C
ANISOU 2496  CZ  PHE A 173     1301   1596   1439     75   -304    165       C
ATOM   2497  H   PHE A 173     -22.289   7.608  15.025  1.00 10.05           H
ATOM   2498  HA  PHE A 173     -24.156   9.543  14.571  1.00 10.69           H
ATOM   2499  HB2 PHE A 173     -22.410   9.743  12.958  1.00 11.23           H
ATOM   2500  HB3 PHE A 173     -22.653   8.227  12.550  1.00 11.23           H
ATOM   2501  HD1 PHE A 173     -24.455  11.302  12.571  1.00 12.56           H
ATOM   2502  HD2 PHE A 173     -23.959   7.831  10.659  1.00 12.23           H
ATOM   2503  HE1 PHE A 173     -25.858  12.018  10.890  1.00 13.94           H
ATOM   2504  HE2 PHE A 173     -25.391   8.554   8.990  1.00 13.11           H
ATOM   2505  HZ  PHE A 173     -26.342  10.639   9.112  1.00 13.69           H
ATOM   2506  N   TYR A 174     -25.931   7.879  14.257  1.00  8.71           N
ANISOU 2506  N   TYR A 174     1007   1023   1278    162      0     12       N
ATOM   2507  CA  TYR A 174     -26.943   6.855  14.043  1.00  8.96           C
ANISOU 2507  CA  TYR A 174     1069   1207   1129     88    -68     92       C
ATOM   2508  C   TYR A 174     -27.546   7.048  12.660  1.00  8.86           C
ANISOU 2508  C   TYR A 174      899   1314   1155    131   -121    101       C
ATOM   2509  O   TYR A 174     -28.268   8.035  12.440  1.00 10.02           O
ANISOU 2509  O   TYR A 174     1087   1435   1283    148   -167     49       O
ATOM   2510  CB  TYR A 174     -28.033   6.910  15.121  1.00  9.07           C
ANISOU 2510  CB  TYR A 174      967   1286   1194     71   -143    -27       C
ATOM   2511  CG  TYR A 174     -29.144   5.928  14.835  1.00  9.16           C
ANISOU 2511  CG  TYR A 174     1016   1384   1080     87   -114     12       C
ATOM   2512  CD1 TYR A 174     -28.871   4.593  14.593  1.00  9.26           C
ANISOU 2512  CD1 TYR A 174      956   1437   1125    -44   -136     61       C
ATOM   2513  CD2 TYR A 174     -30.466   6.343  14.770  1.00 10.91           C
ANISOU 2513  CD2 TYR A 174     1194   1514   1436    217    -44    130       C
ATOM   2514  CE1 TYR A 174     -29.890   3.698  14.296  1.00 10.13           C
ANISOU 2514  CE1 TYR A 174      990   1473   1385      3   -125    101       C
ATOM   2515  CE2 TYR A 174     -31.488   5.460  14.471  1.00 11.18           C
ANISOU 2515  CE2 TYR A 174     1094   1587   1565     60   -182    122       C
ATOM   2516  CZ  TYR A 174     -31.199   4.139  14.243  1.00 11.00           C
ANISOU 2516  CZ  TYR A 174     1057   1593   1528    -60   -223     44       C
ATOM   2517  OH  TYR A 174     -32.216   3.260  13.941  1.00 11.89           O
ANISOU 2517  OH  TYR A 174     1146   1557   1817    -83   -281     80       O
ATOM   2518  H   TYR A 174     -26.246   8.652  14.464  1.00 10.44           H
ATOM   2519  HA  TYR A 174     -26.526   5.980  14.088  1.00 10.75           H
ATOM   2520  HB2 TYR A 174     -27.644   6.689  15.981  1.00 10.88           H
ATOM   2521  HB3 TYR A 174     -28.412   7.802  15.148  1.00 10.88           H
ATOM   2522  HD1 TYR A 174     -27.992   4.292  14.629  1.00 11.11           H
ATOM   2523  HD2 TYR A 174     -30.669   7.236  14.932  1.00 13.09           H
ATOM   2524  HE1 TYR A 174     -29.692   2.804  14.134  1.00 12.15           H
ATOM   2525  HE2 TYR A 174     -32.367   5.761  14.425  1.00 13.41           H
ATOM   2526  HH  TYR A 174     -31.923   2.473  13.934  1.00 14.27           H
ATOM   2527  N   PRO A 175     -27.263   6.168  11.694  1.00  9.20           N
ANISOU 2527  N   PRO A 175     1141   1350   1005     93   -177     97       N
ATOM   2528  CA  PRO A 175     -27.713   6.413  10.320  1.00 10.20           C
ANISOU 2528  CA  PRO A 175     1263   1504   1106     18   -276    100       C
ATOM   2529  C   PRO A 175     -29.126   5.956  10.036  1.00 10.16           C
ANISOU 2529  C   PRO A 175     1125   1656   1077     96   -258    -36       C
ATOM   2530  O   PRO A 175     -29.632   6.236   8.941  1.00 11.69           O
ANISOU 2530  O   PRO A 175     1215   1955   1270    154   -284      7       O
ATOM   2531  CB  PRO A 175     -26.717   5.589   9.496  1.00 10.46           C
ANISOU 2531  CB  PRO A 175     1394   1420   1161     43    -70     21       C
ATOM   2532  CG  PRO A 175     -26.433   4.389  10.385  1.00 10.19           C
ANISOU 2532  CG  PRO A 175     1410   1357   1106    -43   -126   -189       C
ATOM   2533  CD  PRO A 175     -26.347   5.008  11.774  1.00  9.92           C
ANISOU 2533  CD  PRO A 175     1223   1387   1159    -54   -150     14       C
ATOM   2534  HA  PRO A 175     -27.631   7.355  10.103  1.00 12.23           H
ATOM   2535  HB2 PRO A 175     -27.118   5.319   8.655  1.00 12.55           H
ATOM   2536  HB3 PRO A 175     -25.912   6.104   9.329  1.00 12.55           H
ATOM   2537  HG2 PRO A 175     -27.156   3.746  10.328  1.00 12.23           H
ATOM   2538  HG3 PRO A 175     -25.595   3.970  10.131  1.00 12.23           H
ATOM   2539  HD2 PRO A 175     -26.645   4.380  12.450  1.00 11.90           H
ATOM   2540  HD3 PRO A 175     -25.441   5.298  11.967  1.00 11.90           H
ATOM   2541  N   GLY A 176     -29.765   5.273  10.970  1.00 10.50           N
ANISOU 2541  N   GLY A 176     1123   1691   1175    -82   -185     64       N
ATOM   2542  CA  GLY A 176     -30.984   4.534  10.706  1.00 10.33           C
ANISOU 2542  CA  GLY A 176      943   1783   1199     22   -188     74       C
ATOM   2543  C   GLY A 176     -30.727   3.036  10.641  1.00 10.44           C
ANISOU 2543  C   GLY A 176     1175   1744   1047     20   -301     50       C
ATOM   2544  O   GLY A 176     -29.596   2.560  10.656  1.00 10.47           O
ANISOU 2544  O   GLY A 176     1089   1690   1200    -51   -194     15       O
ATOM   2545  H   GLY A 176     -29.504   5.221  11.788  1.00 12.60           H
ATOM   2546  HA2 GLY A 176     -31.627   4.707  11.411  1.00 12.39           H
ATOM   2547  HA3 GLY A 176     -31.359   4.820   9.858  1.00 12.39           H
ATOM   2548  N   ALA A 177     -31.824   2.286  10.583  1.00 11.33           N
ANISOU 2548  N   ALA A 177     1120   1782   1405   -192   -111    -53       N
ATOM   2549  CA  ALA A 177     -31.732   0.833  10.575  1.00 10.87           C
ANISOU 2549  CA  ALA A 177     1081   1871   1180   -317   -186     42       C
ATOM   2550  C   ALA A 177     -31.029   0.340   9.316  1.00 10.79           C
ANISOU 2550  C   ALA A 177     1167   1728   1204    -95   -224    163       C
ATOM   2551  O   ALA A 177     -31.235   0.862   8.217  1.00 11.21           O
ANISOU 2551  O   ALA A 177     1238   1764   1256   -124   -390     96       O
ATOM   2552  CB  ALA A 177     -33.133   0.226  10.646  1.00 12.12           C
ANISOU 2552  CB  ALA A 177     1276   2030   1299   -177   -301    213       C
ATOM   2553  H   ALA A 177     -32.627   2.592  10.547  1.00 13.60           H
ATOM   2554  HA  ALA A 177     -31.221   0.541  11.346  1.00 13.04           H
ATOM   2555  HB1 ALA A 177     -33.058  -0.741  10.659  1.00 14.54           H
ATOM   2556  HB2 ALA A 177     -33.571   0.534  11.455  1.00 14.54           H
ATOM   2557  HB3 ALA A 177     -33.639   0.508   9.868  1.00 14.54           H
ATOM   2558  N   ALA A 178     -30.206  -0.688   9.475  1.00 10.13           N
ANISOU 2558  N   ALA A 178     1180   1619   1051   -239   -239    158       N
ATOM   2559  CA  ALA A 178     -29.425  -1.211   8.357  1.00 10.56           C
ANISOU 2559  CA  ALA A 178     1303   1586   1124   -332   -191     52       C
ATOM   2560  C   ALA A 178     -29.133  -2.679   8.641  1.00 10.64           C
ANISOU 2560  C   ALA A 178     1362   1646   1033   -264   -490     33       C
ATOM   2561  O   ALA A 178     -30.032  -3.521   8.566  1.00 10.67           O
ANISOU 2561  O   ALA A 178     1193   1695   1166   -281   -317   -148       O
ATOM   2562  CB  ALA A 178     -28.172  -0.366   8.115  1.00 10.91           C
ANISOU 2562  CB  ALA A 178     1285   1616   1245   -170   -297     65       C
ATOM   2563  H   ALA A 178     -30.080  -1.101  10.219  1.00 12.16           H
ATOM   2564  HA  ALA A 178     -29.911  -1.159   7.519  1.00 12.67           H
ATOM   2565  HB1 ALA A 178     -27.624  -0.799   7.442  1.00 13.09           H
ATOM   2566  HB2 ALA A 178     -28.440   0.515   7.807  1.00 13.09           H
ATOM   2567  HB3 ALA A 178     -27.677  -0.289   8.946  1.00 13.09           H
ATOM   2568  N   HIS A 179     -27.892  -2.992   9.000  1.00  9.54           N
ANISOU 2568  N   HIS A 179     1184   1524    915   -222   -240     45       N
ATOM   2569  CA  HIS A 179     -27.560  -4.339   9.445  1.00  9.99           C
ANISOU 2569  CA  HIS A 179     1209   1612    974   -220   -187    -51       C
ATOM   2570  C   HIS A 179     -28.349  -4.727  10.690  1.00 10.66           C
ANISOU 2570  C   HIS A 179     1164   1663   1223   -410   -290   -123       C
ATOM   2571  O   HIS A 179     -28.714  -5.894  10.866  1.00 10.34           O
ANISOU 2571  O   HIS A 179     1118   1662   1148   -352   -169    -48       O
ATOM   2572  CB  HIS A 179     -26.069  -4.376   9.723  1.00  9.74           C
ANISOU 2572  CB  HIS A 179     1266   1465    969   -229   -158   -113       C
ATOM   2573  CG  HIS A 179     -25.637  -5.566  10.489  1.00  9.43           C
ANISOU 2573  CG  HIS A 179     1114   1366   1103   -269   -163    -72       C
ATOM   2574  ND1 HIS A 179     -25.427  -6.797   9.902  1.00 10.17           N
ANISOU 2574  ND1 HIS A 179     1440   1451    975   -199   -212    -17       N
ATOM   2575  CD2 HIS A 179     -25.418  -5.730  11.806  1.00  8.63           C
ANISOU 2575  CD2 HIS A 179     1109   1143   1027   -172   -234     62       C
ATOM   2576  CE1 HIS A 179     -25.063  -7.658  10.824  1.00  9.32           C
ANISOU 2576  CE1 HIS A 179     1339   1262    941   -104   -208   -282       C
ATOM   2577  NE2 HIS A 179     -25.048  -7.031  11.981  1.00  9.63           N
ANISOU 2577  NE2 HIS A 179     1171   1305   1184   -174    -46    -56       N
ATOM   2578  H   HIS A 179     -27.227  -2.446   8.995  1.00 11.44           H
ATOM   2579  HA  HIS A 179     -27.783  -4.985   8.756  1.00 11.98           H
ATOM   2580  HB2 HIS A 179     -25.594  -4.379   8.877  1.00 11.68           H
ATOM   2581  HB3 HIS A 179     -25.828  -3.589  10.236  1.00 11.68           H
ATOM   2582  HD1 HIS A 179     -25.520  -6.972   9.065  1.00 12.21           H
ATOM   2583  HD2 HIS A 179     -25.503  -5.082  12.468  1.00 10.35           H
ATOM   2584  HE1 HIS A 179     -24.853  -8.554  10.684  1.00 11.18           H
ATOM   2585  N   SER A 180     -28.608  -3.761  11.567  1.00 10.10           N
ANISOU 2585  N   SER A 180     1279   1619    940   -396   -192    -92       N
ATOM   2586  CA  SER A 180     -29.494  -3.924  12.711  1.00  9.85           C
ANISOU 2586  CA  SER A 180     1133   1628    982   -414    -41     86       C
ATOM   2587  C   SER A 180     -30.201  -2.591  12.923  1.00 10.02           C
ANISOU 2587  C   SER A 180     1036   1658   1112   -349   -153    -45       C
ATOM   2588  O   SER A 180     -29.828  -1.573  12.340  1.00 10.34           O
ANISOU 2588  O   SER A 180     1090   1592   1249   -219   -141     66       O
ATOM   2589  CB  SER A 180     -28.700  -4.348  13.948  1.00  9.98           C
ANISOU 2589  CB  SER A 180     1104   1592   1097   -207    -84   -193       C
ATOM   2590  OG  SER A 180     -27.756  -3.345  14.307  1.00  9.71           O
ANISOU 2590  OG  SER A 180     1204   1385   1102   -243   -220   -168       O
ATOM   2591  H   SER A 180     -28.269  -2.972  11.518  1.00 12.12           H
ATOM   2592  HA  SER A 180     -30.164  -4.606  12.542  1.00 11.82           H
ATOM   2593  HB2 SER A 180     -29.314  -4.484  14.687  1.00 11.98           H
ATOM   2594  HB3 SER A 180     -28.228  -5.173  13.754  1.00 11.98           H
ATOM   2595  HG  SER A 180     -28.154  -2.635  14.512  1.00 11.65           H
ATOM   2596  N  ATHR A 181     -31.229  -2.588  13.770  0.72  9.98           N
ANISOU 2596  N  ATHR A 181     1001   1712   1080   -316   -332     87       N
ATOM   2597  CA ATHR A 181     -31.948  -1.337  13.969  0.72 10.69           C
ANISOU 2597  CA ATHR A 181      979   1855   1227   -177   -233    242       C
ATOM   2598  C  ATHR A 181     -31.164  -0.359  14.826  0.72 10.09           C
ANISOU 2598  C  ATHR A 181      959   1637   1238   -225   -374    235       C
ATOM   2599  O  ATHR A 181     -31.444   0.843  14.775  0.72 11.66           O
ANISOU 2599  O  ATHR A 181     1187   1642   1600    -85   -510    342       O
ATOM   2600  CB ATHR A 181     -33.303  -1.567  14.636  0.72 12.66           C
ANISOU 2600  CB ATHR A 181     1052   2124   1633   -119   -213    198       C
ATOM   2601  OG1ATHR A 181     -33.094  -2.282  15.858  0.72 12.62           O
ANISOU 2601  OG1ATHR A 181      984   2152   1661   -218      8    331       O
ATOM   2602  CG2ATHR A 181     -34.242  -2.328  13.711  0.72 14.50           C
ANISOU 2602  CG2ATHR A 181     1240   2313   1956    -93   -351    437       C
ATOM   2603  H  ATHR A 181     -31.515  -3.264  14.218  0.72 11.97           H
ATOM   2604  HA ATHR A 181     -32.111  -0.951  13.094  0.72 12.82           H
ATOM   2605  HB ATHR A 181     -33.733  -0.720  14.833  0.72 15.18           H
ATOM   2606  HG1ATHR A 181     -32.753  -1.774  16.434  0.72 15.14           H
ATOM   2607 HG21ATHR A 181     -35.099  -2.460  14.145  0.72 17.39           H
ATOM   2608 HG22ATHR A 181     -34.377  -1.827  12.892  0.72 17.39           H
ATOM   2609 HG23ATHR A 181     -33.863  -3.193  13.493  0.72 17.39           H
ATOM   2610  N  BTHR A 181     -31.235  -2.613  13.770  0.28 10.60           N
ANISOU 2610  N  BTHR A 181     1062   1682   1283   -254    -69     84       N
ATOM   2611  CA BTHR A 181     -31.985  -1.390  14.033  0.28 11.18           C
ANISOU 2611  CA BTHR A 181     1054   1726   1467   -143     45    172       C
ATOM   2612  C  BTHR A 181     -31.138  -0.375  14.787  0.28 10.07           C
ANISOU 2612  C  BTHR A 181      981   1595   1252   -137     51     90       C
ATOM   2613  O  BTHR A 181     -31.322   0.836  14.610  0.28 10.01           O
ANISOU 2613  O  BTHR A 181      971   1582   1250   -164    117    -26       O
ATOM   2614  CB BTHR A 181     -33.256  -1.708  14.825  0.28 12.70           C
ANISOU 2614  CB BTHR A 181     1092   1820   1913    -99     36    329       C
ATOM   2615  OG1BTHR A 181     -34.008  -2.726  14.151  0.28 13.70           O
ANISOU 2615  OG1BTHR A 181     1073   1911   2220     30   -144    491       O
ATOM   2616  CG2BTHR A 181     -34.119  -0.458  14.977  0.28 13.27           C
ANISOU 2616  CG2BTHR A 181     1121   1809   2113   -146    214    407       C
ATOM   2617  H  BTHR A 181     -31.513  -3.307  14.194  0.28 12.72           H
ATOM   2618  HA BTHR A 181     -32.251  -0.999  13.186  0.28 13.41           H
ATOM   2619  HB BTHR A 181     -33.012  -2.023  15.709  0.28 15.23           H
ATOM   2620  HG1BTHR A 181     -33.537  -3.414  14.054  0.28 16.43           H
ATOM   2621 HG21BTHR A 181     -34.888  -0.652  15.536  0.28 15.92           H
ATOM   2622 HG22BTHR A 181     -33.603   0.254  15.387  0.28 15.92           H
ATOM   2623 HG23BTHR A 181     -34.429  -0.161  14.108  0.28 15.92           H
ATOM   2624  N   ASP A 182     -30.194  -0.851  15.599  1.00  9.27           N
ANISOU 2624  N   ASP A 182      918   1479   1126      1    -62     59       N
ATOM   2625  CA  ASP A 182     -29.430  -0.039  16.532  1.00  8.84           C
ANISOU 2625  CA  ASP A 182      990   1371    998     -1    -82     27       C
ATOM   2626  C   ASP A 182     -28.038   0.325  16.038  1.00  8.36           C
ANISOU 2626  C   ASP A 182     1088   1161    926     21    -70     90       C
ATOM   2627  O   ASP A 182     -27.305   0.993  16.768  1.00  9.19           O
ANISOU 2627  O   ASP A 182     1099   1355   1039   -123    -83   -118       O
ATOM   2628  CB  ASP A 182     -29.305  -0.786  17.876  1.00  8.66           C
ANISOU 2628  CB  ASP A 182      987   1254   1049     36      9     41       C
ATOM   2629  CG  ASP A 182     -28.581  -2.123  17.757  1.00  8.24           C
ANISOU 2629  CG  ASP A 182      987   1268    877   -150    -91    -24       C
ATOM   2630  OD1 ASP A 182     -28.769  -2.822  16.748  1.00  9.11           O
ANISOU 2630  OD1 ASP A 182     1164   1358    939    -88   -176    -33       O
ATOM   2631  OD2 ASP A 182     -27.835  -2.484  18.700  1.00  8.37           O
ANISOU 2631  OD2 ASP A 182     1044   1170    965    -49    -11    -44       O
ATOM   2632  HA  ASP A 182     -29.911   0.792  16.671  1.00 10.60           H
ATOM   2633  HB2 ASP A 182     -28.808  -0.233  18.499  1.00 10.38           H
ATOM   2634  HB3 ASP A 182     -30.194  -0.959  18.223  1.00 10.38           H
ATOM   2635  H  AASP A 182     -29.956  -1.678  15.596  0.72 11.12           H
ATOM   2636  H  BASP A 182     -29.970  -1.681  15.624  0.28 11.12           H
ATOM   2637  N   ASN A 183     -27.646  -0.074  14.832  1.00  7.98           N
ANISOU 2637  N   ASN A 183      935   1148    950   -103   -142    -40       N
ATOM   2638  CA  ASN A 183     -26.260   0.129  14.423  1.00  8.20           C
ANISOU 2638  CA  ASN A 183      921   1202    991    -54   -134     23       C
ATOM   2639  C   ASN A 183     -25.831   1.591  14.411  1.00  8.01           C
ANISOU 2639  C   ASN A 183      931   1171    942     35   -107     61       C
ATOM   2640  O   ASN A 183     -26.513   2.457  13.865  1.00  8.67           O
ANISOU 2640  O   ASN A 183     1046   1235   1015      6   -159     70       O
ATOM   2641  CB  ASN A 183     -25.921  -0.615  13.110  1.00  8.43           C
ANISOU 2641  CB  ASN A 183     1028   1301    873   -111   -132    -91       C
ATOM   2642  CG  ASN A 183     -26.881  -0.359  11.934  1.00  9.16           C
ANISOU 2642  CG  ASN A 183     1079   1521    879   -179     14    -27       C
ATOM   2643  OD1 ASN A 183     -26.959  -1.210  11.043  1.00  9.58           O
ANISOU 2643  OD1 ASN A 183     1149   1573    916   -207   -111    -63       O
ATOM   2644  ND2 ASN A 183     -27.519   0.799  11.869  1.00  9.66           N
ANISOU 2644  ND2 ASN A 183     1189   1508    973   -150   -337    -14       N
ATOM   2645  H   ASN A 183     -28.149  -0.454  14.248  1.00  9.58           H
ATOM   2646  HA  ASN A 183     -25.708  -0.281  15.107  1.00  9.83           H
ATOM   2647  HB2 ASN A 183     -25.036  -0.342  12.824  1.00 10.11           H
ATOM   2648  HB3 ASN A 183     -25.933  -1.569  13.288  1.00 10.11           H
ATOM   2649 HD21 ASN A 183     -28.058   0.957  11.218  1.00 11.59           H
ATOM   2650 HD22 ASN A 183     -27.395   1.393  12.478  1.00 11.59           H
ATOM   2651  N   LEU A 184     -24.663   1.839  15.006  1.00  7.60           N
ANISOU 2651  N   LEU A 184      999   1015    875     12   -115     45       N
ATOM   2652  CA  LEU A 184     -23.999   3.130  14.997  1.00  7.93           C
ANISOU 2652  CA  LEU A 184     1023    961   1029    -19    -50     68       C
ATOM   2653  C   LEU A 184     -22.765   3.092  14.109  1.00  7.65           C
ANISOU 2653  C   LEU A 184      992   1036    879     30   -158    -23       C
ATOM   2654  O   LEU A 184     -22.133   2.048  13.947  1.00  8.45           O
ANISOU 2654  O   LEU A 184     1123   1060   1028     33      7    -20       O
ATOM   2655  CB  LEU A 184     -23.514   3.514  16.398  1.00  8.17           C
ANISOU 2655  CB  LEU A 184     1083    938   1083    -12   -164    -41       C
ATOM   2656  CG  LEU A 184     -24.542   3.597  17.515  1.00  8.42           C
ANISOU 2656  CG  LEU A 184     1092   1064   1042    -47    -54     41       C
ATOM   2657  CD1 LEU A 184     -23.854   3.983  18.813  1.00  8.74           C
ANISOU 2657  CD1 LEU A 184     1124   1219    978     64     50    -81       C
ATOM   2658  CD2 LEU A 184     -25.640   4.582  17.138  1.00  9.29           C
ANISOU 2658  CD2 LEU A 184     1099   1213   1219     63    -48    -89       C
ATOM   2659  H   LEU A 184     -24.220   1.243  15.440  1.00  9.12           H
ATOM   2660  HA  LEU A 184     -24.631   3.787  14.664  1.00  9.51           H
ATOM   2661  HB2 LEU A 184     -22.857   2.856  16.673  1.00  9.80           H
ATOM   2662  HB3 LEU A 184     -23.100   4.389  16.336  1.00  9.80           H
ATOM   2663  HG  LEU A 184     -24.965   2.735  17.653  1.00 10.10           H
ATOM   2664 HD11 LEU A 184     -24.504   3.968  19.532  1.00 10.49           H
ATOM   2665 HD12 LEU A 184     -23.144   3.348  18.995  1.00 10.49           H
ATOM   2666 HD13 LEU A 184     -23.483   4.875  18.720  1.00 10.49           H
ATOM   2667 HD21 LEU A 184     -26.283   4.631  17.862  1.00 11.15           H
ATOM   2668 HD22 LEU A 184     -25.243   5.454  16.988  1.00 11.15           H
ATOM   2669 HD23 LEU A 184     -26.077   4.273  16.328  1.00 11.15           H
ATOM   2670  N  AVAL A 185     -22.412   4.274  13.603  0.36  8.39           N
ANISOU 2670  N  AVAL A 185     1117   1042   1028     46    -38     56       N
ATOM   2671  CA AVAL A 185     -21.220   4.547  12.810  0.36  8.41           C
ANISOU 2671  CA AVAL A 185     1170   1025    998    -24   -132      6       C
ATOM   2672  C  AVAL A 185     -20.325   5.457  13.635  0.36  8.07           C
ANISOU 2672  C  AVAL A 185     1106   1020    940    -21     11    153       C
ATOM   2673  O  AVAL A 185     -20.802   6.191  14.507  0.36  8.04           O
ANISOU 2673  O  AVAL A 185     1011   1062    981     68     25    148       O
ATOM   2674  CB AVAL A 185     -21.729   5.233  11.522  0.36  8.84           C
ANISOU 2674  CB AVAL A 185     1346    953   1060    -83   -230     50       C
ATOM   2675  CG1AVAL A 185     -20.600   5.867  10.733  0.36  8.87           C
ANISOU 2675  CG1AVAL A 185     1382   1001    990   -157   -343    194       C
ATOM   2676  CG2AVAL A 185     -22.510   4.243  10.667  0.36  9.03           C
ANISOU 2676  CG2AVAL A 185     1365   1016   1049    -11   -197     23       C
ATOM   2677  H  AVAL A 185     -22.883   4.985  13.716  0.36 10.06           H
ATOM   2678  HA AVAL A 185     -20.688   3.764  12.597  0.36 10.08           H
ATOM   2679  HB AVAL A 185     -22.326   5.953  11.778  0.36 10.61           H
ATOM   2680 HG11AVAL A 185     -20.945   6.177   9.881  0.36 10.65           H
ATOM   2681 HG12AVAL A 185     -20.243   6.615  11.238  0.36 10.65           H
ATOM   2682 HG13AVAL A 185     -19.906   5.205  10.588  0.36 10.65           H
ATOM   2683 HG21AVAL A 185     -22.831   4.696   9.872  0.36 10.83           H
ATOM   2684 HG22AVAL A 185     -21.924   3.511  10.416  0.36 10.83           H
ATOM   2685 HG23AVAL A 185     -23.260   3.904  11.181  0.36 10.83           H
ATOM   2686  N  BVAL A 185     -22.422   4.229  13.513  0.64  7.85           N
ANISOU 2686  N  BVAL A 185      962   1112    909     96    -64     87       N
ATOM   2687  CA BVAL A 185     -21.135   4.382  12.849  0.64  8.19           C
ANISOU 2687  CA BVAL A 185      986   1181    944   -178    -98      2       C
ATOM   2688  C  BVAL A 185     -20.320   5.413  13.620  0.64  8.12           C
ANISOU 2688  C  BVAL A 185     1057   1092    937   -116     40    125       C
ATOM   2689  O  BVAL A 185     -20.841   6.190  14.428  0.64  8.48           O
ANISOU 2689  O  BVAL A 185      983   1121   1117    -86    -26   -102       O
ATOM   2690  CB BVAL A 185     -21.233   4.709  11.344  0.64  9.35           C
ANISOU 2690  CB BVAL A 185     1173   1241   1138   -177   -156    124       C
ATOM   2691  CG1BVAL A 185     -22.064   3.642  10.643  0.64  9.78           C
ANISOU 2691  CG1BVAL A 185     1204   1370   1142    -97   -238     88       C
ATOM   2692  CG2BVAL A 185     -21.816   6.080  11.107  0.64  9.99           C
ANISOU 2692  CG2BVAL A 185     1344   1274   1179     27   -267    392       C
ATOM   2693  H  BVAL A 185     -22.921   4.929  13.480  0.64  9.41           H
ATOM   2694  HA BVAL A 185     -20.664   3.535  12.892  0.64  9.82           H
ATOM   2695  HB BVAL A 185     -20.339   4.714  10.969  0.64 11.21           H
ATOM   2696 HG11BVAL A 185     -22.057   3.814   9.688  0.64 11.73           H
ATOM   2697 HG12BVAL A 185     -21.678   2.771  10.825  0.64 11.73           H
ATOM   2698 HG13BVAL A 185     -22.973   3.679  10.979  0.64 11.73           H
ATOM   2699 HG21BVAL A 185     -22.001   6.184  10.160  0.64 11.99           H
ATOM   2700 HG22BVAL A 185     -22.637   6.167  11.616  0.64 11.99           H
ATOM   2701 HG23BVAL A 185     -21.175   6.749  11.394  0.64 11.99           H
ATOM   2702  N   VAL A 186     -19.014   5.386  13.392  1.00  8.07           N
ANISOU 2702  N   VAL A 186     1070   1027    970    -66    -32     63       N
ATOM   2703  CA  VAL A 186     -18.051   6.163  14.159  1.00  8.18           C
ANISOU 2703  CA  VAL A 186     1056    969   1081    -75   -108   -133       C
ATOM   2704  C   VAL A 186     -17.128   6.881  13.191  1.00  8.76           C
ANISOU 2704  C   VAL A 186     1109   1079   1138     -2     25     -6       C
ATOM   2705  O   VAL A 186     -16.572   6.256  12.285  1.00  9.73           O
ANISOU 2705  O   VAL A 186     1407   1115   1175   -100    241   -101       O
ATOM   2706  CB  VAL A 186     -17.236   5.257  15.103  1.00  8.50           C
ANISOU 2706  CB  VAL A 186     1021   1048   1162     91    -98     -2       C
ATOM   2707  CG1 VAL A 186     -16.233   6.082  15.892  1.00  9.31           C
ANISOU 2707  CG1 VAL A 186     1264   1068   1206     89   -172     54       C
ATOM   2708  CG2 VAL A 186     -18.165   4.476  16.029  1.00  8.85           C
ANISOU 2708  CG2 VAL A 186     1238    969   1157     34    -20     20       C
ATOM   2709  HA  VAL A 186     -18.516   6.833  14.685  1.00  9.81           H
ATOM   2710  HB  VAL A 186     -16.739   4.612  14.576  1.00 10.20           H
ATOM   2711 HG11 VAL A 186     -15.800   5.511  16.546  1.00 11.17           H
ATOM   2712 HG12 VAL A 186     -15.573   6.445  15.282  1.00 11.17           H
ATOM   2713 HG13 VAL A 186     -16.701   6.803  16.341  1.00 11.17           H
ATOM   2714 HG21 VAL A 186     -17.634   3.882  16.582  1.00 10.62           H
ATOM   2715 HG22 VAL A 186     -18.653   5.101  16.588  1.00 10.62           H
ATOM   2716 HG23 VAL A 186     -18.786   3.960  15.491  1.00 10.62           H
ATOM   2717  H  AVAL A 186     -18.662   4.890  12.783  0.36  9.68           H
ATOM   2718  H  BVAL A 186     -18.649   4.907  12.777  0.64  9.68           H
ATOM   2719  N   TYR A 187     -16.970   8.190  13.373  1.00  8.52           N
ANISOU 2719  N   TYR A 187     1094    963   1182   -138     87    -59       N
ATOM   2720  CA  TYR A 187     -16.067   8.969  12.538  1.00  8.62           C
ANISOU 2720  CA  TYR A 187     1169    979   1126    -74     61    -84       C
ATOM   2721  C   TYR A 187     -14.953   9.548  13.395  1.00  8.44           C
ANISOU 2721  C   TYR A 187     1161    834   1210    -33    -89     29       C
ATOM   2722  O   TYR A 187     -15.197  10.030  14.509  1.00  9.31           O
ANISOU 2722  O   TYR A 187     1232   1067   1239     -2     14   -103       O
ATOM   2723  CB  TYR A 187     -16.794  10.110  11.850  1.00  9.10           C
ANISOU 2723  CB  TYR A 187     1187   1041   1231    -78    -21     88       C
ATOM   2724  CG  TYR A 187     -16.051  10.751  10.699  1.00 10.44           C
ANISOU 2724  CG  TYR A 187     1361   1209   1397     13   -144    356       C
ATOM   2725  CD1 TYR A 187     -15.858  10.053   9.514  1.00 12.13           C
ANISOU 2725  CD1 TYR A 187     1785   1326   1499    132    214    362       C
ATOM   2726  CD2 TYR A 187     -15.600  12.065  10.759  1.00 11.82           C
ANISOU 2726  CD2 TYR A 187     1611   1333   1546   -156   -247    449       C
ATOM   2727  CE1 TYR A 187     -15.223  10.624   8.433  1.00 13.46           C
ANISOU 2727  CE1 TYR A 187     1926   1545   1642    262    277    571       C
ATOM   2728  CE2 TYR A 187     -14.961  12.651   9.664  1.00 13.01           C
ANISOU 2728  CE2 TYR A 187     1654   1505   1784   -319   -292    627       C
ATOM   2729  CZ  TYR A 187     -14.781  11.914   8.508  1.00 13.56           C
ANISOU 2729  CZ  TYR A 187     1652   1708   1792     12    121    712       C
ATOM   2730  OH  TYR A 187     -14.177  12.450   7.398  1.00 16.82           O
ANISOU 2730  OH  TYR A 187     1997   2114   2280     62    415    986       O
ATOM   2731  H   TYR A 187     -17.378   8.647  13.976  1.00 10.23           H
ATOM   2732  HA  TYR A 187     -15.682   8.389  11.862  1.00 10.34           H
ATOM   2733  HB2 TYR A 187     -17.633   9.771  11.499  1.00 10.92           H
ATOM   2734  HB3 TYR A 187     -16.966  10.804  12.506  1.00 10.92           H
ATOM   2735  HD1 TYR A 187     -16.165   9.177   9.448  1.00 14.55           H
ATOM   2736  HD2 TYR A 187     -15.726  12.559  11.537  1.00 14.18           H
ATOM   2737  HE1 TYR A 187     -15.095  10.132   7.654  1.00 16.15           H
ATOM   2738  HE2 TYR A 187     -14.660  13.529   9.712  1.00 15.61           H
ATOM   2739  HH  TYR A 187     -13.901  13.225   7.568  1.00 20.18           H
ATOM   2740  N   VAL A 188     -13.730   9.491  12.876  1.00  9.00           N
ANISOU 2740  N   VAL A 188     1129   1021   1268   -141     76     17       N
ATOM   2741  CA  VAL A 188     -12.575  10.082  13.546  1.00  8.88           C
ANISOU 2741  CA  VAL A 188     1050    952   1372   -127    -61     40       C
ATOM   2742  C   VAL A 188     -12.212  11.340  12.768  1.00 10.29           C
ANISOU 2742  C   VAL A 188     1206   1082   1623    -67     29     25       C
ATOM   2743  O   VAL A 188     -11.544  11.245  11.727  1.00 10.94           O
ANISOU 2743  O   VAL A 188     1348   1199   1611    -61     62    107       O
ATOM   2744  CB  VAL A 188     -11.372   9.129  13.619  1.00  9.55           C
ANISOU 2744  CB  VAL A 188     1193   1040   1396    -16     46     52       C
ATOM   2745  CG1 VAL A 188     -10.331   9.746  14.549  1.00 11.21           C
ANISOU 2745  CG1 VAL A 188     1263   1260   1735     83   -175     -8       C
ATOM   2746  CG2 VAL A 188     -11.788   7.728  14.089  1.00 10.17           C
ANISOU 2746  CG2 VAL A 188     1284   1137   1443     -9     29    105       C
ATOM   2747  H   VAL A 188     -13.541   9.110  12.128  1.00 10.79           H
ATOM   2748  HA  VAL A 188     -12.817  10.300  14.460  1.00 10.65           H
ATOM   2749  HB  VAL A 188     -10.988   9.011  12.736  1.00 11.45           H
ATOM   2750 HG11 VAL A 188      -9.626   9.099  14.707  1.00 13.44           H
ATOM   2751 HG12 VAL A 188      -9.964  10.540  14.130  1.00 13.44           H
ATOM   2752 HG13 VAL A 188     -10.757   9.982  15.388  1.00 13.44           H
ATOM   2753 HG21 VAL A 188     -10.997   7.171  14.163  1.00 12.20           H
ATOM   2754 HG22 VAL A 188     -12.222   7.801  14.953  1.00 12.20           H
ATOM   2755 HG23 VAL A 188     -12.401   7.347  13.442  1.00 12.20           H
ATOM   2756  N   PRO A 189     -12.638  12.523  13.213  1.00 10.99           N
ANISOU 2756  N   PRO A 189     1368    951   1856     -6    -56     59       N
ATOM   2757  CA  PRO A 189     -12.428  13.716  12.379  1.00 12.77           C
ANISOU 2757  CA  PRO A 189     1741   1047   2063      2     31    317       C
ATOM   2758  C   PRO A 189     -10.968  14.049  12.129  1.00 13.98           C
ANISOU 2758  C   PRO A 189     2008   1142   2162   -139    108    134       C
ATOM   2759  O   PRO A 189     -10.651  14.555  11.047  1.00 15.11           O
ANISOU 2759  O   PRO A 189     2310   1303   2127   -140    180    524       O
ATOM   2760  CB  PRO A 189     -13.153  14.837  13.139  1.00 15.78           C
ANISOU 2760  CB  PRO A 189     2445   1177   2375     63    318    129       C
ATOM   2761  CG  PRO A 189     -13.592  14.277  14.399  1.00 15.51           C
ANISOU 2761  CG  PRO A 189     2527   1060   2307     94    138    -29       C
ATOM   2762  CD  PRO A 189     -13.506  12.791  14.370  1.00 11.82           C
ANISOU 2762  CD  PRO A 189     1573    936   1981    -16    -92     88       C
ATOM   2763  HA  PRO A 189     -12.871  13.586  11.526  1.00 15.32           H
ATOM   2764  HB2 PRO A 189     -12.540  15.574  13.289  1.00 18.93           H
ATOM   2765  HB3 PRO A 189     -13.913  15.140  12.618  1.00 18.93           H
ATOM   2766  HG2 PRO A 189     -13.023  14.623  15.104  1.00 18.61           H
ATOM   2767  HG3 PRO A 189     -14.511  14.547  14.552  1.00 18.61           H
ATOM   2768  HD2 PRO A 189     -13.106  12.453  15.186  1.00 14.18           H
ATOM   2769  HD3 PRO A 189     -14.383  12.397  14.241  1.00 14.18           H
ATOM   2770  N   SER A 190     -10.069  13.777  13.081  1.00 14.03           N
ANISOU 2770  N   SER A 190     1864   1367   2099   -528    124     94       N
ATOM   2771  CA  SER A 190      -8.667  14.145  12.906  1.00 15.83           C
ANISOU 2771  CA  SER A 190     1858   1645   2511   -653    -46    176       C
ATOM   2772  C   SER A 190      -8.026  13.414  11.738  1.00 15.02           C
ANISOU 2772  C   SER A 190     1649   1523   2534   -530    -44    111       C
ATOM   2773  O   SER A 190      -7.022  13.887  11.192  1.00 17.32           O
ANISOU 2773  O   SER A 190     2140   1689   2753   -782    336   -158       O
ATOM   2774  CB  SER A 190      -7.884  13.819  14.181  1.00 18.43           C
ANISOU 2774  CB  SER A 190     2067   2001   2936   -902   -432    339       C
ATOM   2775  OG  SER A 190      -7.777  12.412  14.366  1.00 20.83           O
ANISOU 2775  OG  SER A 190     2264   2356   3295   -833   -644    678       O
ATOM   2776  H   SER A 190     -10.245  13.386  13.827  1.00 16.83           H
ATOM   2777  HA  SER A 190      -8.617  15.099  12.739  1.00 18.99           H
ATOM   2778  HB2 SER A 190      -6.993  14.196  14.109  1.00 22.11           H
ATOM   2779  HB3 SER A 190      -8.347  14.203  14.942  1.00 22.11           H
ATOM   2780  HG  SER A 190      -8.532  12.086  14.538  1.00 24.99           H
ATOM   2781  N   ALA A 191      -8.578  12.267  11.350  1.00 13.73           N
ANISOU 2781  N   ALA A 191     1600   1344   2273   -426   -120    201       N
ATOM   2782  CA  ALA A 191      -7.974  11.412  10.346  1.00 14.68           C
ANISOU 2782  CA  ALA A 191     1697   1520   2359   -320    -11    259       C
ATOM   2783  C   ALA A 191      -8.923  11.104   9.204  1.00 13.28           C
ANISOU 2783  C   ALA A 191     1532   1320   2192   -274    244    366       C
ATOM   2784  O   ALA A 191      -8.550  10.353   8.296  1.00 14.40           O
ANISOU 2784  O   ALA A 191     1621   1521   2330   -198    474    358       O
ATOM   2785  CB  ALA A 191      -7.543  10.081  10.977  1.00 17.35           C
ANISOU 2785  CB  ALA A 191     2199   1793   2602    144   -461     87       C
ATOM   2786  H   ALA A 191      -9.318  11.961  11.663  1.00 16.48           H
ATOM   2787  HA  ALA A 191      -7.185  11.853   9.992  1.00 17.61           H
ATOM   2788  HB1 ALA A 191      -7.083   9.549  10.309  1.00 20.82           H
ATOM   2789  HB2 ALA A 191      -6.949  10.262  11.722  1.00 20.82           H
ATOM   2790  HB3 ALA A 191      -8.331   9.610  11.290  1.00 20.82           H
ATOM   2791  N  AASN A 192     -10.133  11.658   9.229  0.57 11.88           N
ANISOU 2791  N  AASN A 192     1396   1143   1974   -254    153    430       N
ATOM   2792  CA AASN A 192     -11.177  11.353   8.253  0.57 12.31           C
ANISOU 2792  CA AASN A 192     1707   1180   1791   -241      6    291       C
ATOM   2793  C  AASN A 192     -11.325   9.853   8.036  0.57 11.66           C
ANISOU 2793  C  AASN A 192     1604   1221   1604   -198     16    125       C
ATOM   2794  O  AASN A 192     -11.398   9.355   6.910  0.57 12.72           O
ANISOU 2794  O  AASN A 192     1765   1442   1628   -300    -23    190       O
ATOM   2795  CB AASN A 192     -10.964  12.116   6.958  0.57 14.25           C
ANISOU 2795  CB AASN A 192     2103   1264   2046   -423    154    260       C
ATOM   2796  CG AASN A 192     -11.242  13.580   7.125  0.57 15.34           C
ANISOU 2796  CG AASN A 192     2160   1333   2337   -582    353    233       C
ATOM   2797  OD1AASN A 192     -12.343  13.975   7.503  0.57 14.16           O
ANISOU 2797  OD1AASN A 192     2031   1186   2163   -385    497     84       O
ATOM   2798  ND2AASN A 192     -10.234  14.394   6.897  0.57 17.68           N
ANISOU 2798  ND2AASN A 192     2540   1505   2674   -741    527    412       N
ATOM   2799  H  AASN A 192     -10.381  12.231   9.819  0.57 14.25           H
ATOM   2800  HA AASN A 192     -12.024  11.654   8.616  0.57 14.77           H
ATOM   2801  HB2AASN A 192     -10.043  12.011   6.672  0.57 17.09           H
ATOM   2802  HB3AASN A 192     -11.564  11.768   6.280  0.57 17.09           H
ATOM   2803 HD21AASN A 192     -10.341  15.243   6.979  0.57 21.22           H
ATOM   2804 HD22AASN A 192      -9.469  14.077   6.666  0.57 21.22           H
ATOM   2805  N  BASN A 192     -10.140  11.639   9.224  0.43 12.68           N
ANISOU 2805  N  BASN A 192     1619   1216   1983   -162    218    477       N
ATOM   2806  CA BASN A 192     -11.132  11.361   8.186  0.43 13.10           C
ANISOU 2806  CA BASN A 192     1975   1253   1751    -66    144    476       C
ATOM   2807  C  BASN A 192     -11.390   9.860   8.031  0.43 11.84           C
ANISOU 2807  C  BASN A 192     1731   1250   1520    -10    101    288       C
ATOM   2808  O  BASN A 192     -11.598   9.358   6.923  0.43 12.01           O
ANISOU 2808  O  BASN A 192     1779   1422   1363     38     87    468       O
ATOM   2809  CB BASN A 192     -10.742  11.997   6.849  0.43 15.76           C
ANISOU 2809  CB BASN A 192     2633   1391   1965   -115    204    559       C
ATOM   2810  CG BASN A 192     -10.787  13.517   6.881  0.43 18.21           C
ANISOU 2810  CG BASN A 192     3239   1519   2161   -142    294    418       C
ATOM   2811  OD1BASN A 192     -10.815  14.142   7.940  0.43 19.58           O
ANISOU 2811  OD1BASN A 192     3570   1619   2251   -123    248    416       O
ATOM   2812  ND2BASN A 192     -10.823  14.114   5.705  0.43 19.12           N
ANISOU 2812  ND2BASN A 192     3504   1512   2249   -145    324    390       N
ATOM   2813  H  BASN A 192     -10.421  12.173   9.836  0.43 15.21           H
ATOM   2814  HA BASN A 192     -11.970  11.761   8.466  0.43 15.72           H
ATOM   2815  HB2BASN A 192      -9.837  11.729   6.625  0.43 18.91           H
ATOM   2816  HB3BASN A 192     -11.357  11.693   6.164  0.43 18.91           H
ATOM   2817 HD21BASN A 192     -10.850  14.972   5.659  0.43 22.94           H
ATOM   2818 HD22BASN A 192     -10.819  13.645   4.984  0.43 22.94           H
ATOM   2819  N   VAL A 193     -11.404   9.139   9.148  1.00 10.30           N
ANISOU 2819  N   VAL A 193     1434   1126   1353   -104    103     82       N
ATOM   2820  CA  VAL A 193     -11.640   7.703   9.153  1.00 10.15           C
ANISOU 2820  CA  VAL A 193     1407   1030   1419   -114    318     71       C
ATOM   2821  C   VAL A 193     -13.096   7.449   9.508  1.00  9.36           C
ANISOU 2821  C   VAL A 193     1367    997   1191     12    179     60       C
ATOM   2822  O   VAL A 193     -13.572   7.869  10.569  1.00  9.14           O
ANISOU 2822  O   VAL A 193     1229    997   1247    -54     89     49       O
ATOM   2823  CB  VAL A 193     -10.710   6.981  10.137  1.00  9.87           C
ANISOU 2823  CB  VAL A 193     1250   1036   1465    -78    -36    118       C
ATOM   2824  CG1 VAL A 193     -11.113   5.520  10.283  1.00  9.96           C
ANISOU 2824  CG1 VAL A 193     1293   1068   1424     44    109    141       C
ATOM   2825  CG2 VAL A 193      -9.280   7.082   9.669  1.00 11.38           C
ANISOU 2825  CG2 VAL A 193     1369   1133   1820    -99     10    193       C
ATOM   2826  HA  VAL A 193     -11.478   7.359   8.261  1.00 12.17           H
ATOM   2827  HB  VAL A 193     -10.784   7.404  11.007  1.00 11.84           H
ATOM   2828 HG11 VAL A 193     -10.407   5.042  10.745  1.00 11.95           H
ATOM   2829 HG12 VAL A 193     -11.936   5.469  10.794  1.00 11.95           H
ATOM   2830 HG13 VAL A 193     -11.247   5.139   9.401  1.00 11.95           H
ATOM   2831 HG21 VAL A 193      -8.695   6.746  10.366  1.00 13.65           H
ATOM   2832 HG22 VAL A 193      -9.173   6.552   8.863  1.00 13.65           H
ATOM   2833 HG23 VAL A 193      -9.074   8.011   9.482  1.00 13.65           H
ATOM   2834  H  AVAL A 193     -11.322   9.474   9.937  0.57 12.35           H
ATOM   2835  H  BVAL A 193     -11.277   9.469   9.932  0.43 12.35           H
ATOM   2836  N   LEU A 194     -13.786   6.729   8.636  1.00  9.44           N
ANISOU 2836  N   LEU A 194     1244   1145   1198    -19     32    155       N
ATOM   2837  CA  LEU A 194     -15.167   6.325   8.847  1.00  8.97           C
ANISOU 2837  CA  LEU A 194     1217   1053   1139    -89    -61     91       C
ATOM   2838  C   LEU A 194     -15.187   4.838   9.172  1.00  8.76           C
ANISOU 2838  C   LEU A 194     1265   1036   1028    -71    -17    -24       C
ATOM   2839  O   LEU A 194     -14.857   3.997   8.328  1.00 10.26           O
ANISOU 2839  O   LEU A 194     1802   1033   1064   -128    180     27       O
ATOM   2840  CB  LEU A 194     -15.987   6.611   7.598  1.00 10.16           C
ANISOU 2840  CB  LEU A 194     1295   1147   1419     86    -88      4       C
ATOM   2841  CG  LEU A 194     -17.448   6.176   7.667  1.00 12.08           C
ANISOU 2841  CG  LEU A 194     1486   1443   1659    -94   -126    -32       C
ATOM   2842  CD1 LEU A 194     -18.192   6.865   8.789  1.00 13.04           C
ANISOU 2842  CD1 LEU A 194     1549   1700   1704    -92    -95   -111       C
ATOM   2843  CD2 LEU A 194     -18.122   6.413   6.328  1.00 14.17           C
ANISOU 2843  CD2 LEU A 194     1699   1779   1905     77   -497    -81       C
ATOM   2844  H   LEU A 194     -13.463   6.454   7.888  1.00 11.33           H
ATOM   2845  HA  LEU A 194     -15.542   6.810   9.599  1.00 10.76           H
ATOM   2846  HB2 LEU A 194     -15.976   7.567   7.437  1.00 12.19           H
ATOM   2847  HB3 LEU A 194     -15.580   6.144   6.851  1.00 12.19           H
ATOM   2848  HG  LEU A 194     -17.480   5.227   7.864  1.00 14.49           H
ATOM   2849 HD11 LEU A 194     -19.140   6.684   8.697  1.00 15.64           H
ATOM   2850 HD12 LEU A 194     -17.871   6.524   9.638  1.00 15.64           H
ATOM   2851 HD13 LEU A 194     -18.031   7.820   8.734  1.00 15.64           H
ATOM   2852 HD21 LEU A 194     -19.056   6.159   6.395  1.00 16.99           H
ATOM   2853 HD22 LEU A 194     -18.051   7.354   6.101  1.00 16.99           H
ATOM   2854 HD23 LEU A 194     -17.680   5.875   5.652  1.00 16.99           H
ATOM   2855  N   TYR A 195     -15.587   4.512  10.387  1.00  8.40           N
ANISOU 2855  N   TYR A 195     1306   1004    883    -32     64     47       N
ATOM   2856  CA  TYR A 195     -15.776   3.135  10.816  1.00  8.32           C
ANISOU 2856  CA  TYR A 195     1219    967    974    -29     52     37       C
ATOM   2857  C   TYR A 195     -17.254   2.824  10.677  1.00  8.06           C
ANISOU 2857  C   TYR A 195     1013   1037   1014    -68     91    142       C
ATOM   2858  O   TYR A 195     -18.083   3.306  11.454  1.00  8.58           O
ANISOU 2858  O   TYR A 195     1109   1109   1044   -116     75    -29       O
ATOM   2859  CB  TYR A 195     -15.296   2.988  12.245  1.00  8.82           C
ANISOU 2859  CB  TYR A 195     1192   1060   1101   -230     58     18       C
ATOM   2860  CG  TYR A 195     -15.532   1.646  12.884  1.00  8.43           C
ANISOU 2860  CG  TYR A 195     1070   1096   1037    -95     -7     11       C
ATOM   2861  CD1 TYR A 195     -14.646   0.603  12.696  1.00  9.43           C
ANISOU 2861  CD1 TYR A 195     1158   1209   1216   -137    246     85       C
ATOM   2862  CD2 TYR A 195     -16.617   1.435  13.711  1.00  8.53           C
ANISOU 2862  CD2 TYR A 195     1122   1085   1032      1     39     11       C
ATOM   2863  CE1 TYR A 195     -14.823  -0.606  13.322  1.00  9.76           C
ANISOU 2863  CE1 TYR A 195     1064   1292   1354     39    339    180       C
ATOM   2864  CE2 TYR A 195     -16.811   0.227  14.331  1.00  7.84           C
ANISOU 2864  CE2 TYR A 195      908   1114    958     16     55     22       C
ATOM   2865  CZ  TYR A 195     -15.910  -0.789  14.133  1.00  9.00           C
ANISOU 2865  CZ  TYR A 195     1106   1157   1155     -6    -50    153       C
ATOM   2866  OH  TYR A 195     -16.071  -1.992  14.767  1.00  9.31           O
ANISOU 2866  OH  TYR A 195     1204   1061   1271     52    210    200       O
ATOM   2867  H   TYR A 195     -15.760   5.088  11.001  1.00 10.08           H
ATOM   2868  HA  TYR A 195     -15.280   2.513  10.261  1.00  9.98           H
ATOM   2869  HB2 TYR A 195     -14.340   3.151  12.262  1.00 10.58           H
ATOM   2870  HB3 TYR A 195     -15.755   3.649  12.788  1.00 10.58           H
ATOM   2871  HD1 TYR A 195     -13.914   0.722  12.135  1.00 11.31           H
ATOM   2872  HD2 TYR A 195     -17.226   2.124  13.850  1.00 10.23           H
ATOM   2873  HE1 TYR A 195     -14.210  -1.293  13.196  1.00 11.71           H
ATOM   2874  HE2 TYR A 195     -17.548   0.097  14.883  1.00  9.41           H
ATOM   2875  HH  TYR A 195     -16.742  -1.962  15.272  1.00 11.16           H
ATOM   2876  N   GLY A 196     -17.591   2.047   9.656  1.00  9.04           N
ANISOU 2876  N   GLY A 196     1243   1235    955   -182    -14   -260       N
ATOM   2877  CA  GLY A 196     -18.988   1.780   9.390  1.00  9.08           C
ANISOU 2877  CA  GLY A 196     1070   1298   1081   -124    -84   -103       C
ATOM   2878  C   GLY A 196     -19.583   0.675  10.229  1.00  9.48           C
ANISOU 2878  C   GLY A 196     1181   1407   1012   -187    -58   -123       C
ATOM   2879  O   GLY A 196     -20.810   0.524  10.259  1.00  9.55           O
ANISOU 2879  O   GLY A 196     1077   1514   1037   -128    -88   -165       O
ATOM   2880  H   GLY A 196     -17.038   1.672   9.115  1.00 10.84           H
ATOM   2881  HA2 GLY A 196     -19.499   2.587   9.557  1.00 10.89           H
ATOM   2882  HA3 GLY A 196     -19.087   1.531   8.457  1.00 10.89           H
ATOM   2883  N   GLY A 197     -18.749  -0.130  10.877  1.00  9.50           N
ANISOU 2883  N   GLY A 197     1197   1286   1126   -160   -154     33       N
ATOM   2884  CA  GLY A 197     -19.255  -1.302  11.553  1.00  9.36           C
ANISOU 2884  CA  GLY A 197     1151   1210   1195   -131   -206   -163       C
ATOM   2885  C   GLY A 197     -20.018  -2.187  10.586  1.00  8.55           C
ANISOU 2885  C   GLY A 197     1034   1237    978    -30    -59    -84       C
ATOM   2886  O   GLY A 197     -19.801  -2.160   9.375  1.00  9.21           O
ANISOU 2886  O   GLY A 197     1109   1306   1084    -44    -47    -75       O
ATOM   2887  H   GLY A 197     -17.898  -0.017  10.936  1.00 11.40           H
ATOM   2888  HA2 GLY A 197     -18.518  -1.810  11.928  1.00 11.23           H
ATOM   2889  HA3 GLY A 197     -19.852  -1.036  12.270  1.00 11.23           H
ATOM   2890  N   CYS A 198     -20.947  -2.977  11.115  1.00  8.73           N
ANISOU 2890  N   CYS A 198     1148   1158   1012   -167    -26   -112       N
ATOM   2891  CA  CYS A 198     -21.557  -4.018  10.292  1.00  9.05           C
ANISOU 2891  CA  CYS A 198     1174   1192   1074   -154   -230     10       C
ATOM   2892  C   CYS A 198     -22.598  -3.502   9.313  1.00  8.46           C
ANISOU 2892  C   CYS A 198     1096   1205    914   -185    -61      1       C
ATOM   2893  O   CYS A 198     -23.051  -4.269   8.452  1.00  8.95           O
ANISOU 2893  O   CYS A 198     1183   1179   1037   -198   -113    -45       O
ATOM   2894  CB  CYS A 198     -22.042  -5.154  11.174  1.00  9.58           C
ANISOU 2894  CB  CYS A 198     1158   1205   1278    -88    -77    238       C
ATOM   2895  SG  CYS A 198     -20.699  -5.801  12.156  1.00  9.08           S
ANISOU 2895  SG  CYS A 198     1206   1236   1006    -65    -74     73       S
ATOM   2896  H   CYS A 198     -21.234  -2.932  11.925  1.00 10.48           H
ATOM   2897  HA  CYS A 198     -20.887  -4.417   9.716  1.00 10.86           H
ATOM   2898  HB2 CYS A 198     -22.734  -4.829  11.771  1.00 11.50           H
ATOM   2899  HB3 CYS A 198     -22.392  -5.869  10.619  1.00 11.50           H
ATOM   2900  N   ALA A 199     -22.923  -2.215   9.373  1.00  8.37           N
ANISOU 2900  N   ALA A 199     1172   1105    902    -14   -117     -2       N
ATOM   2901  CA  ALA A 199     -23.713  -1.569   8.339  1.00  8.38           C
ANISOU 2901  CA  ALA A 199     1034   1160    990    -84    -49     50       C
ATOM   2902  C   ALA A 199     -22.952  -1.375   7.034  1.00  8.49           C
ANISOU 2902  C   ALA A 199     1127   1223    875     37      1     54       C
ATOM   2903  O   ALA A 199     -23.578  -1.005   6.033  1.00  9.41           O
ANISOU 2903  O   ALA A 199     1187   1448    942     63   -163      7       O
ATOM   2904  CB  ALA A 199     -24.177  -0.215   8.866  1.00  9.19           C
ANISOU 2904  CB  ALA A 199     1221   1276    996   -131     39    -11       C
ATOM   2905  H   ALA A 199     -22.694  -1.688  10.012  1.00 10.03           H
ATOM   2906  HA  ALA A 199     -24.487  -2.118   8.136  1.00 10.05           H
ATOM   2907  HB1 ALA A 199     -24.687   0.235   8.175  1.00 11.03           H
ATOM   2908  HB2 ALA A 199     -24.731  -0.354   9.650  1.00 11.03           H
ATOM   2909  HB3 ALA A 199     -23.399   0.316   9.101  1.00 11.03           H
ATOM   2910  N   VAL A 200     -21.644  -1.630   7.019  1.00  8.41           N
ANISOU 2910  N   VAL A 200     1155   1171    870     -2   -103     44       N
ATOM   2911  CA  VAL A 200     -20.814  -1.453   5.835  1.00  9.17           C
ANISOU 2911  CA  VAL A 200     1308   1186    990    -55    -11     40       C
ATOM   2912  C   VAL A 200     -20.068  -2.747   5.564  1.00  8.83           C
ANISOU 2912  C   VAL A 200     1366   1166    825    -26    -26    138       C
ATOM   2913  O   VAL A 200     -19.450  -3.319   6.473  1.00  9.79           O
ANISOU 2913  O   VAL A 200     1375   1261   1083    -31    142     69       O
ATOM   2914  CB  VAL A 200     -19.834  -0.276   5.997  1.00  9.03           C
ANISOU 2914  CB  VAL A 200     1154   1236   1041    -88     20     67       C
ATOM   2915  CG1 VAL A 200     -18.919  -0.168   4.786  1.00 10.20           C
ANISOU 2915  CG1 VAL A 200     1273   1451   1150   -177     14    107       C
ATOM   2916  CG2 VAL A 200     -20.624   0.988   6.201  1.00 10.13           C
ANISOU 2916  CG2 VAL A 200     1339   1290   1220   -214   -113      9       C
ATOM   2917  H   VAL A 200     -21.206  -1.914   7.702  1.00 10.09           H
ATOM   2918  HA  VAL A 200     -21.382  -1.273   5.070  1.00 11.00           H
ATOM   2919  HB  VAL A 200     -19.265  -0.419   6.770  1.00 10.83           H
ATOM   2920 HG11 VAL A 200     -18.330   0.594   4.903  1.00 12.23           H
ATOM   2921 HG12 VAL A 200     -18.396  -0.982   4.712  1.00 12.23           H
ATOM   2922 HG13 VAL A 200     -19.461  -0.049   3.991  1.00 12.23           H
ATOM   2923 HG21 VAL A 200     -20.017   1.744   6.193  1.00 12.15           H
ATOM   2924 HG22 VAL A 200     -21.271   1.075   5.484  1.00 12.15           H
ATOM   2925 HG23 VAL A 200     -21.082   0.940   7.055  1.00 12.15           H
ATOM   2926  N   HIS A 201     -20.119  -3.189   4.307  1.00 10.03           N
ANISOU 2926  N   HIS A 201     1649   1111   1050   -103    119     43       N
ATOM   2927  C   HIS A 201     -18.188  -4.079   3.072  1.00 10.13           C
ANISOU 2927  C   HIS A 201     1678   1185    988     44     62    115       C
ATOM   2928  O   HIS A 201     -18.041  -3.010   2.482  1.00 11.59           O
ANISOU 2928  O   HIS A 201     1642   1320   1442    115    330    137       O
ATOM   2929  CA AHIS A 201     -19.419  -4.389   3.894  0.51 10.49           C
ANISOU 2929  CA AHIS A 201     1655   1217   1115     -3     68    -92       C
ATOM   2930  CB AHIS A 201     -20.353  -5.309   3.135  0.51 12.03           C
ANISOU 2930  CB AHIS A 201     1915   1332   1325     50     60   -211       C
ATOM   2931  CG AHIS A 201     -21.212  -6.100   4.049  0.51 11.26           C
ANISOU 2931  CG AHIS A 201     1675   1236   1366      5    -93   -209       C
ATOM   2932  ND1AHIS A 201     -20.734  -7.187   4.746  0.51 12.81           N
ANISOU 2932  ND1AHIS A 201     1690   1489   1687   -106    -87   -222       N
ATOM   2933  CD2AHIS A 201     -22.472  -5.892   4.487  0.51 12.04           C
ANISOU 2933  CD2AHIS A 201     1695   1328   1553    -54   -126     26       C
ATOM   2934  CE1AHIS A 201     -21.692  -7.660   5.521  0.51 13.98           C
ANISOU 2934  CE1AHIS A 201     2141   1474   1696   -210     80    -73       C
ATOM   2935  NE2AHIS A 201     -22.753  -6.883   5.393  0.51 12.84           N
ANISOU 2935  NE2AHIS A 201     1757   1360   1762   -224     48     40       N
ATOM   2936  H  AHIS A 201     -20.558  -2.803   3.677  0.51 12.03           H
ATOM   2937  HA AHIS A 201     -19.108  -4.853   4.687  0.51 12.59           H
ATOM   2938  HB2AHIS A 201     -20.928  -4.778   2.561  0.51 14.44           H
ATOM   2939  HB3AHIS A 201     -19.829  -5.926   2.601  0.51 14.44           H
ATOM   2940  HD1AHIS A 201     -19.938  -7.508   4.686  0.51 15.36           H
ATOM   2941  HD2AHIS A 201     -23.043  -5.206   4.224  0.51 14.45           H
ATOM   2942  HE1AHIS A 201     -21.630  -8.411   6.065  0.51 16.77           H
ATOM   2943  CA BHIS A 201     -19.486  -4.400   3.805  0.49 10.64           C
ANISOU 2943  CA BHIS A 201     1651   1228   1162    -34    196     61       C
ATOM   2944  CB BHIS A 201     -20.441  -5.096   2.824  0.49 12.70           C
ANISOU 2944  CB BHIS A 201     1911   1383   1533   -130    390     81       C
ATOM   2945  CG BHIS A 201     -21.729  -5.520   3.452  0.49 14.20           C
ANISOU 2945  CG BHIS A 201     1939   1629   1825   -256    242   -167       C
ATOM   2946  ND1BHIS A 201     -22.963  -5.323   2.866  0.49 15.58           N
ANISOU 2946  ND1BHIS A 201     2288   1812   1820   -413    230   -109       N
ATOM   2947  CD2BHIS A 201     -21.971  -6.086   4.655  0.49 14.21           C
ANISOU 2947  CD2BHIS A 201     1732   1720   1946   -176    343    171       C
ATOM   2948  CE1BHIS A 201     -23.905  -5.775   3.674  0.49 14.17           C
ANISOU 2948  CE1BHIS A 201     2056   1769   1559   -468     90     -8       C
ATOM   2949  NE2BHIS A 201     -23.328  -6.254   4.762  0.49 14.67           N
ANISOU 2949  NE2BHIS A 201     1906   1765   1905   -348    282    138       N
ATOM   2950  H  BHIS A 201     -20.544  -2.773   3.687  0.49 12.03           H
ATOM   2951  HA BHIS A 201     -19.274  -4.986   4.548  0.49 12.76           H
ATOM   2952  HB2BHIS A 201     -20.649  -4.484   2.101  0.49 15.24           H
ATOM   2953  HB3BHIS A 201     -20.006  -5.889   2.473  0.49 15.24           H
ATOM   2954  HD1BHIS A 201     -23.097  -4.963   2.096  0.49 18.69           H
ATOM   2955  HD2BHIS A 201     -21.335  -6.320   5.292  0.49 17.04           H
ATOM   2956  HE1BHIS A 201     -24.820  -5.759   3.505  0.49 17.00           H
ATOM   2957  N   GLU A 202     -17.267  -5.039   3.085  1.00 10.02           N
ANISOU 2957  N   GLU A 202     1689   1258    861     98    -32     88       N
ATOM   2958  CA  GLU A 202     -16.033  -4.903   2.330  1.00 10.45           C
ANISOU 2958  CA  GLU A 202     1589   1516    866    119     49     77       C
ATOM   2959  C   GLU A 202     -16.296  -5.087   0.830  1.00 10.78           C
ANISOU 2959  C   GLU A 202     1479   1792    825    258   -124     13       C
ATOM   2960  O   GLU A 202     -17.285  -5.692   0.403  1.00 11.36           O
ANISOU 2960  O   GLU A 202     1448   1905    964    194   -153     50       O
ATOM   2961  CB  GLU A 202     -14.990  -5.904   2.834  1.00 10.19           C
ANISOU 2961  CB  GLU A 202     1486   1481    907    147   -102    -91       C
ATOM   2962  CG  GLU A 202     -15.269  -7.337   2.424  1.00 10.69           C
ANISOU 2962  CG  GLU A 202     1506   1540   1014    157   -189   -107       C
ATOM   2963  CD  GLU A 202     -14.152  -8.309   2.803  1.00 10.85           C
ANISOU 2963  CD  GLU A 202     1649   1487    985      5    -56   -152       C
ATOM   2964  OE1 GLU A 202     -12.963  -7.934   2.687  1.00 11.52           O
ANISOU 2964  OE1 GLU A 202     1755   1496   1125    283   -166   -210       O
ATOM   2965  OE2 GLU A 202     -14.472  -9.460   3.191  1.00 12.57           O
ANISOU 2965  OE2 GLU A 202     1894   1515   1368    211   -179   -104       O
ATOM   2966  H   GLU A 202     -17.334  -5.775   3.524  1.00 12.02           H
ATOM   2967  HA  GLU A 202     -15.666  -4.014   2.452  1.00 12.54           H
ATOM   2968  HB2 GLU A 202     -14.123  -5.657   2.476  1.00 12.23           H
ATOM   2969  HB3 GLU A 202     -14.970  -5.872   3.803  1.00 12.23           H
ATOM   2970  HG2 GLU A 202     -16.082  -7.635   2.862  1.00 12.82           H
ATOM   2971  HG3 GLU A 202     -15.379  -7.372   1.461  1.00 12.82           H
ATOM   2972  N   LEU A 203     -15.375  -4.559   0.026  1.00 12.16           N
ANISOU 2972  N   LEU A 203     1626   2087    908    273     10    123       N
ATOM   2973  CA  LEU A 203     -15.573  -4.549  -1.422  1.00 13.02           C
ANISOU 2973  CA  LEU A 203     1611   2428    908    270    -46     77       C
ATOM   2974  C   LEU A 203     -15.633  -5.935  -2.032  1.00 14.19           C
ANISOU 2974  C   LEU A 203     1876   2710    804    292   -135     11       C
ATOM   2975  O   LEU A 203     -16.302  -6.131  -3.053  1.00 14.78           O
ANISOU 2975  O   LEU A 203     1743   2937    937     43   -128    -28       O
ATOM   2976  CB  LEU A 203     -14.416  -3.818  -2.077  1.00 14.16           C
ANISOU 2976  CB  LEU A 203     1797   2436   1147     71    -12    284       C
ATOM   2977  CG  LEU A 203     -14.484  -2.330  -1.843  1.00 14.20           C
ANISOU 2977  CG  LEU A 203     1737   2251   1409   -143    125   -121       C
ATOM   2978  CD1 LEU A 203     -13.266  -1.683  -2.452  1.00 17.34           C
ANISOU 2978  CD1 LEU A 203     2053   2414   2121   -252    357    -95       C
ATOM   2979  CD2 LEU A 203     -15.765  -1.733  -2.439  1.00 15.37           C
ANISOU 2979  CD2 LEU A 203     1905   2137   1797     74    150    -41       C
ATOM   2980  H   LEU A 203     -14.637  -4.205   0.288  1.00 14.59           H
ATOM   2981  HA  LEU A 203     -16.416  -4.101  -1.592  1.00 15.62           H
ATOM   2982  HB2 LEU A 203     -13.582  -4.146  -1.707  1.00 16.99           H
ATOM   2983  HB3 LEU A 203     -14.440  -3.977  -3.034  1.00 16.99           H
ATOM   2984  HG  LEU A 203     -14.503  -2.152  -0.889  1.00 17.04           H
ATOM   2985 HD11 LEU A 203     -13.258  -0.742  -2.218  1.00 20.81           H
ATOM   2986 HD12 LEU A 203     -12.471  -2.117  -2.104  1.00 20.81           H
ATOM   2987 HD13 LEU A 203     -13.303  -1.784  -3.416  1.00 20.81           H
ATOM   2988 HD21 LEU A 203     -15.669  -0.769  -2.489  1.00 18.44           H
ATOM   2989 HD22 LEU A 203     -15.900  -2.099  -3.327  1.00 18.44           H
ATOM   2990 HD23 LEU A 203     -16.515  -1.961  -1.868  1.00 18.44           H
ATOM   2991  N   SER A 204     -14.898  -6.889  -1.486  1.00 15.54           N
ANISOU 2991  N   SER A 204     2383   2699    823    476   -254   -203       N
ATOM   2992  CA  SER A 204     -14.879  -8.203  -2.102  1.00 18.22           C
ANISOU 2992  CA  SER A 204     3070   2820   1032    521   -263   -435       C
ATOM   2993  C   SER A 204     -16.121  -9.010  -1.774  1.00 19.58           C
ANISOU 2993  C   SER A 204     3338   2747   1354     27   -746   -257       C
ATOM   2994  O   SER A 204     -16.279 -10.114  -2.304  1.00 22.46           O
ANISOU 2994  O   SER A 204     4108   2737   1688     -5   -680   -372       O
ATOM   2995  CB  SER A 204     -13.653  -8.992  -1.643  1.00 20.49           C
ANISOU 2995  CB  SER A 204     3484   2864   1438    785   -359   -607       C
ATOM   2996  OG  SER A 204     -13.672  -9.196  -0.242  1.00 22.14           O
ANISOU 2996  OG  SER A 204     3828   2784   1800    901   -655   -621       O
ATOM   2997  H   SER A 204     -14.415  -6.803  -0.779  1.00 18.65           H
ATOM   2998  HA  SER A 204     -14.820  -8.086  -3.063  1.00 21.86           H
ATOM   2999  HB2 SER A 204     -13.650  -9.855  -2.087  1.00 24.59           H
ATOM   3000  HB3 SER A 204     -12.854  -8.496  -1.878  1.00 24.59           H
ATOM   3001  HG  SER A 204     -14.465  -9.245   0.030  1.00 26.56           H
ATOM   3002  N  ASER A 205     -16.992  -8.537  -0.895  0.48 19.51           N
ANISOU 3002  N  ASER A 205     3153   2737   1522   -272   -465   -155       N
ATOM   3003  CA ASER A 205     -18.122  -9.356  -0.497  0.48 21.28           C
ANISOU 3003  CA ASER A 205     3182   2835   2066   -416   -214    -60       C
ATOM   3004  C  ASER A 205     -19.293  -9.176  -1.450  0.48 21.50           C
ANISOU 3004  C  ASER A 205     2979   2837   2354   -361    -23    167       C
ATOM   3005  O  ASER A 205     -19.678  -8.045  -1.768  0.48 22.03           O
ANISOU 3005  O  ASER A 205     2892   2798   2680   -298    657    604       O
ATOM   3006  CB ASER A 205     -18.589  -9.082   0.928  0.48 22.65           C
ANISOU 3006  CB ASER A 205     3340   2907   2360   -560     31    -99       C
ATOM   3007  OG ASER A 205     -19.201 -10.263   1.415  0.48 22.33           O
ANISOU 3007  OG ASER A 205     3308   2799   2376   -533   -121   -293       O
ATOM   3008  H  ASER A 205     -16.950  -7.762  -0.525  0.48 23.41           H
ATOM   3009  HA ASER A 205     -17.820 -10.277  -0.535  0.48 25.53           H
ATOM   3010  HB2ASER A 205     -17.828  -8.854   1.484  0.48 27.18           H
ATOM   3011  HB3ASER A 205     -19.231  -8.355   0.929  0.48 27.18           H
ATOM   3012  HG ASER A 205     -19.882 -10.442   0.958  0.48 26.79           H
ATOM   3013  N  BSER A 205     -16.989  -8.474  -0.918  0.52 18.65           N
ANISOU 3013  N  BSER A 205     3081   2713   1292   -130   -628   -144       N
ATOM   3014  CA BSER A 205     -18.216  -9.152  -0.537  0.52 19.70           C
ANISOU 3014  CA BSER A 205     3034   2769   1681   -150   -582    -45       C
ATOM   3015  C  BSER A 205     -19.202  -9.165  -1.696  0.52 21.24           C
ANISOU 3015  C  BSER A 205     2986   2788   2296   -143   -417     90       C
ATOM   3016  O  BSER A 205     -19.355  -8.177  -2.418  0.52 22.40           O
ANISOU 3016  O  BSER A 205     3108   2715   2687     80   -213    396       O
ATOM   3017  CB BSER A 205     -18.860  -8.417   0.641  0.52 19.85           C
ANISOU 3017  CB BSER A 205     3089   2800   1653   -242   -381    -39       C
ATOM   3018  OG BSER A 205     -19.463  -7.208   0.210  0.52 19.62           O
ANISOU 3018  OG BSER A 205     3120   2875   1460   -342   -305   -413       O
ATOM   3019  H  BSER A 205     -16.887  -7.708  -0.540  0.52 22.38           H
ATOM   3020  HA BSER A 205     -18.014 -10.066  -0.283  0.52 23.64           H
ATOM   3021  HB2BSER A 205     -19.539  -8.986   1.036  0.52 23.82           H
ATOM   3022  HB3BSER A 205     -18.176  -8.212   1.297  0.52 23.82           H
ATOM   3023  HG BSER A 205     -18.872  -6.658  -0.020  0.52 23.54           H
ATOM   3024  N   THR A 206     -19.857 -10.302  -1.884  1.00 22.89           N
ANISOU 3024  N   THR A 206     3119   2970   2609   -405   -490   -226       N
ATOM   3025  CA  THR A 206     -21.064 -10.367  -2.685  1.00 28.45           C
ANISOU 3025  CA  THR A 206     4080   3532   3199   -399   -307   -396       C
ATOM   3026  C   THR A 206     -22.274 -10.553  -1.787  1.00 28.76           C
ANISOU 3026  C   THR A 206     4156   3587   3183   -291   -153   -241       C
ATOM   3027  O   THR A 206     -23.409 -10.333  -2.224  1.00 30.92           O
ANISOU 3027  O   THR A 206     4213   3915   3619    -15    186   -317       O
ATOM   3028  CB  THR A 206     -20.991 -11.557  -3.643  1.00 33.49           C
ANISOU 3028  CB  THR A 206     4893   3824   4005   -414     42   -592       C
ATOM   3029  OG1 THR A 206     -20.753 -12.756  -2.895  1.00 36.87           O
ANISOU 3029  OG1 THR A 206     5372   3968   4667   -388     40   -909       O
ATOM   3030  CG2 THR A 206     -19.864 -11.372  -4.644  1.00 35.28           C
ANISOU 3030  CG2 THR A 206     5226   3976   4204   -398     39   -714       C
ATOM   3031  HA  THR A 206     -21.161  -9.564  -3.220  1.00 34.14           H
ATOM   3032  HB  THR A 206     -21.827 -11.630  -4.129  1.00 40.18           H
ATOM   3033  HG1 THR A 206     -20.000 -12.719  -2.524  1.00 44.23           H
ATOM   3034 HG21 THR A 206     -19.873 -12.094  -5.292  1.00 42.34           H
ATOM   3035 HG22 THR A 206     -19.971 -10.529  -5.112  1.00 42.34           H
ATOM   3036 HG23 THR A 206     -19.009 -11.371  -4.186  1.00 42.34           H
ATOM   3037  H  ATHR A 206     -19.537 -11.083  -1.716  0.48 27.47           H
ATOM   3038  H  BTHR A 206     -19.617 -11.059  -1.553  0.52 27.47           H
ATOM   3039  N   SER A 207     -22.043 -10.932  -0.540  1.00 26.94           N
ANISOU 3039  N   SER A 207     4242   3180   2813   -357    115   -123       N
ATOM   3040  CA  SER A 207     -23.062 -11.294   0.422  1.00 26.30           C
ANISOU 3040  CA  SER A 207     4149   2870   2974   -303    291   -121       C
ATOM   3041  C   SER A 207     -23.384 -10.114   1.320  1.00 22.38           C
ANISOU 3041  C   SER A 207     3719   2461   2321   -372   -528    -51       C
ATOM   3042  O   SER A 207     -22.516  -9.300   1.638  1.00 23.43           O
ANISOU 3042  O   SER A 207     3632   2574   2696   -304   -583    -29       O
ATOM   3043  CB  SER A 207     -22.507 -12.421   1.290  1.00 28.48           C
ANISOU 3043  CB  SER A 207     4543   2824   3453   -164    770    -10       C
ATOM   3044  OG  SER A 207     -23.345 -12.684   2.392  1.00 29.30           O
ANISOU 3044  OG  SER A 207     4780   2814   3537   -200    992     38       O
ATOM   3045  H   SER A 207     -21.251 -10.990  -0.209  1.00 32.32           H
ATOM   3046  HA  SER A 207     -23.878 -11.565  -0.028  1.00 31.56           H
ATOM   3047  HB2 SER A 207     -22.436 -13.225   0.752  1.00 34.17           H
ATOM   3048  HB3 SER A 207     -21.632 -12.162   1.617  1.00 34.17           H
ATOM   3049  HG  SER A 207     -22.912 -13.078   2.994  1.00 35.15           H
ATOM   3050  N   ALA A 208     -24.642 -10.044   1.746  1.00 18.59           N
ANISOU 3050  N   ALA A 208     3359   2178   1527   -473   -715   -248       N
ATOM   3051  CA  ALA A 208     -25.077  -9.092   2.758  1.00 18.69           C
ANISOU 3051  CA  ALA A 208     3246   2114   1740   -393   -679    -54       C
ATOM   3052  C   ALA A 208     -24.772  -9.571   4.178  1.00 16.67           C
ANISOU 3052  C   ALA A 208     2945   1957   1430   -389   -443   -151       C
ATOM   3053  O   ALA A 208     -25.249  -8.967   5.146  1.00 15.78           O
ANISOU 3053  O   ALA A 208     2505   2022   1471   -437   -500   -359       O
ATOM   3054  CB  ALA A 208     -26.574  -8.817   2.597  1.00 19.87           C
ANISOU 3054  CB  ALA A 208     3375   2315   1859   -427   -823    258       C
ATOM   3055  H   ALA A 208     -25.275 -10.550   1.456  1.00 22.31           H
ATOM   3056  HA  ALA A 208     -24.610  -8.251   2.628  1.00 22.42           H
ATOM   3057  HB1 ALA A 208     -26.820  -8.068   3.162  1.00 23.84           H
ATOM   3058  HB2 ALA A 208     -26.758  -8.606   1.668  1.00 23.84           H
ATOM   3059  HB3 ALA A 208     -27.070  -9.608   2.861  1.00 23.84           H
ATOM   3060  N   GLY A 209     -23.984 -10.636   4.325  1.00 17.55           N
ANISOU 3060  N   GLY A 209     3235   1955   1480   -166   -521    -69       N
ATOM   3061  CA  GLY A 209     -23.576 -11.071   5.649  1.00 17.21           C
ANISOU 3061  CA  GLY A 209     3123   1940   1476   -340   -545    -84       C
ATOM   3062  C   GLY A 209     -24.723 -11.670   6.439  1.00 16.62           C
ANISOU 3062  C   GLY A 209     2938   1920   1455   -575   -625    -26       C
ATOM   3063  O   GLY A 209     -25.644 -12.282   5.892  1.00 18.25           O
ANISOU 3063  O   GLY A 209     3269   2016   1650   -835   -835    -52       O
ATOM   3064  H   GLY A 209     -23.678 -11.116   3.680  1.00 21.06           H
ATOM   3065  HA2 GLY A 209     -22.880 -11.741   5.566  1.00 20.65           H
ATOM   3066  HA3 GLY A 209     -23.228 -10.313   6.143  1.00 20.65           H
ATOM   3067  N   ASN A 210     -24.674 -11.493   7.751  1.00 15.18           N
ANISOU 3067  N   ASN A 210     2435   1861   1474   -549   -376    102       N
ATOM   3068  CA  ASN A 210     -25.743 -11.984   8.595  1.00 16.38           C
ANISOU 3068  CA  ASN A 210     2458   1965   1802   -687   -643    261       C
ATOM   3069  C   ASN A 210     -26.843 -10.935   8.692  1.00 15.85           C
ANISOU 3069  C   ASN A 210     2411   1891   1720   -874   -585     77       C
ATOM   3070  O   ASN A 210     -26.660  -9.887   9.324  1.00 16.25           O
ANISOU 3070  O   ASN A 210     2217   1978   1979   -681   -386    -23       O
ATOM   3071  CB  ASN A 210     -25.276 -12.391   9.978  1.00 17.61           C
ANISOU 3071  CB  ASN A 210     2604   2218   1870   -653   -366    398       C
ATOM   3072  CG  ASN A 210     -26.308 -13.220  10.645  1.00 20.52           C
ANISOU 3072  CG  ASN A 210     3107   2481   2208   -412   -192    763       C
ATOM   3073  OD1 ASN A 210     -27.419 -12.725  10.862  1.00 20.05           O
ANISOU 3073  OD1 ASN A 210     2838   2647   2134   -306   -228    665       O
ATOM   3074  ND2 ASN A 210     -25.999 -14.478  10.945  1.00 24.09           N
ANISOU 3074  ND2 ASN A 210     3641   2670   2842   -373   -382    827       N
ATOM   3075  H   ASN A 210     -24.036 -11.094   8.169  1.00 18.22           H
ATOM   3076  HA  ASN A 210     -26.095 -12.779   8.163  1.00 19.66           H
ATOM   3077  HB2 ASN A 210     -24.459 -12.909   9.907  1.00 21.13           H
ATOM   3078  HB3 ASN A 210     -25.120 -11.598  10.515  1.00 21.13           H
ATOM   3079 HD21 ASN A 210     -25.220 -14.787  10.752  1.00 28.90           H
ATOM   3080 HD22 ASN A 210     -26.577 -14.983  11.332  1.00 28.90           H
ATOM   3081  N   VAL A 211     -27.981 -11.226   8.061  1.00 16.15           N
ANISOU 3081  N   VAL A 211     2410   2010   1718   -799   -537     59       N
ATOM   3082  CA  VAL A 211     -29.081 -10.280   7.939  1.00 17.12           C
ANISOU 3082  CA  VAL A 211     2476   2202   1826   -529   -711     13       C
ATOM   3083  C   VAL A 211     -30.234 -10.613   8.870  1.00 16.69           C
ANISOU 3083  C   VAL A 211     2433   2141   1767   -674   -605    -36       C
ATOM   3084  O   VAL A 211     -31.336 -10.083   8.693  1.00 18.24           O
ANISOU 3084  O   VAL A 211     2726   2274   1930   -782   -533    -22       O
ATOM   3085  CB  VAL A 211     -29.554 -10.169   6.476  1.00 18.41           C
ANISOU 3085  CB  VAL A 211     2632   2434   1929   -378   -793     94       C
ATOM   3086  CG1 VAL A 211     -28.439  -9.637   5.609  1.00 19.74           C
ANISOU 3086  CG1 VAL A 211     2804   2510   2187   -261   -491    415       C
ATOM   3087  CG2 VAL A 211     -30.042 -11.511   5.937  1.00 19.83           C
ANISOU 3087  CG2 VAL A 211     3005   2616   1913   -419   -880    -60       C
ATOM   3088  H   VAL A 211     -28.140 -11.984   7.688  1.00 19.38           H
ATOM   3089  HA  VAL A 211     -28.756  -9.407   8.209  1.00 20.54           H
ATOM   3090  HB  VAL A 211     -30.303  -9.553   6.446  1.00 22.09           H
ATOM   3091 HG11 VAL A 211     -28.773  -9.512   4.707  1.00 23.69           H
ATOM   3092 HG12 VAL A 211     -28.136  -8.789   5.970  1.00 23.69           H
ATOM   3093 HG13 VAL A 211     -27.709 -10.275   5.607  1.00 23.69           H
ATOM   3094 HG21 VAL A 211     -30.392 -11.384   5.042  1.00 23.79           H
ATOM   3095 HG22 VAL A 211     -29.297 -12.132   5.916  1.00 23.79           H
ATOM   3096 HG23 VAL A 211     -30.739 -11.851   6.520  1.00 23.79           H
ATOM   3097  N   ALA A 212     -30.006 -11.465   9.868  1.00 17.60           N
ANISOU 3097  N   ALA A 212     2402   2225   2062   -713   -487    159       N
ATOM   3098  CA  ALA A 212     -31.110 -11.941  10.694  1.00 19.18           C
ANISOU 3098  CA  ALA A 212     2598   2381   2309   -918   -236    250       C
ATOM   3099  C   ALA A 212     -31.871 -10.785  11.327  1.00 17.48           C
ANISOU 3099  C   ALA A 212     2018   2412   2210  -1078   -273    252       C
ATOM   3100  O   ALA A 212     -33.096 -10.845  11.486  1.00 18.66           O
ANISOU 3100  O   ALA A 212     2002   2562   2527  -1104   -318    347       O
ATOM   3101  CB  ALA A 212     -30.577 -12.880  11.776  1.00 20.27           C
ANISOU 3101  CB  ALA A 212     3000   2355   2346  -1011    162    232       C
ATOM   3102  H   ALA A 212     -29.234 -11.777  10.085  1.00 21.12           H
ATOM   3103  HA  ALA A 212     -31.729 -12.434  10.133  1.00 23.02           H
ATOM   3104  HB1 ALA A 212     -31.324 -13.237  12.280  1.00 24.32           H
ATOM   3105  HB2 ALA A 212     -30.088 -13.603  11.353  1.00 24.32           H
ATOM   3106  HB3 ALA A 212     -29.988 -12.382  12.364  1.00 24.32           H
ATOM   3107  N   ASP A 213     -31.161  -9.728  11.706  1.00 15.86           N
ANISOU 3107  N   ASP A 213     1728   2385   1915   -812   -371    268       N
ATOM   3108  CA  ASP A 213     -31.746  -8.599  12.416  1.00 15.08           C
ANISOU 3108  CA  ASP A 213     1364   2556   1808   -689   -390    118       C
ATOM   3109  C   ASP A 213     -31.747  -7.332  11.581  1.00 13.93           C
ANISOU 3109  C   ASP A 213     1184   2488   1620   -627   -472     71       C
ATOM   3110  O   ASP A 213     -31.960  -6.238  12.116  1.00 14.83           O
ANISOU 3110  O   ASP A 213     1382   2533   1719   -532   -164     10       O
ATOM   3111  CB  ASP A 213     -31.014  -8.414  13.740  1.00 15.53           C
ANISOU 3111  CB  ASP A 213     1316   2738   1846   -727   -321    268       C
ATOM   3112  CG  ASP A 213     -31.165  -9.622  14.632  1.00 15.66           C
ANISOU 3112  CG  ASP A 213     1459   2775   1717   -900   -205    286       C
ATOM   3113  OD1 ASP A 213     -32.309 -10.083  14.783  1.00 19.08           O
ANISOU 3113  OD1 ASP A 213     1768   3288   2194   -757   -261    658       O
ATOM   3114  OD2 ASP A 213     -30.173 -10.120  15.186  1.00 14.62           O
ANISOU 3114  OD2 ASP A 213     1580   2395   1578   -772   -193     20       O
ATOM   3115  H   ASP A 213     -30.319  -9.640  11.559  1.00 19.03           H
ATOM   3116  HA  ASP A 213     -32.677  -8.782  12.618  1.00 18.09           H
ATOM   3117  HB2 ASP A 213     -30.069  -8.279  13.568  1.00 18.63           H
ATOM   3118  HB3 ASP A 213     -31.380  -7.645  14.205  1.00 18.63           H
ATOM   3119  N   ALA A 214     -31.564  -7.470  10.274  1.00 13.61           N
ANISOU 3119  N   ALA A 214     1426   2328   1418   -499   -467     72       N
ATOM   3120  CA  ALA A 214     -31.417  -6.328   9.396  1.00 12.88           C
ANISOU 3120  CA  ALA A 214     1302   2117   1476   -533   -399    167       C
ATOM   3121  C   ALA A 214     -32.767  -5.786   8.929  1.00 14.13           C
ANISOU 3121  C   ALA A 214     1370   2270   1728   -551   -476    170       C
ATOM   3122  O   ALA A 214     -33.809  -6.448   8.999  1.00 16.13           O
ANISOU 3122  O   ALA A 214     1439   2387   2302   -783   -527    194       O
ATOM   3123  CB  ALA A 214     -30.595  -6.719   8.164  1.00 14.42           C
ANISOU 3123  CB  ALA A 214     1749   2099   1632   -487   -345    119       C
ATOM   3124  H   ALA A 214     -31.523  -8.228   9.869  1.00 16.33           H
ATOM   3125  HA  ALA A 214     -30.965  -5.624   9.886  1.00 15.46           H
ATOM   3126  HB1 ALA A 214     -30.524  -5.951   7.576  1.00 17.30           H
ATOM   3127  HB2 ALA A 214     -29.712  -7.000   8.450  1.00 17.30           H
ATOM   3128  HB3 ALA A 214     -31.041  -7.447   7.705  1.00 17.30           H
ATOM   3129  N   ASP A 215     -32.722  -4.557   8.420  1.00 14.11           N
ANISOU 3129  N   ASP A 215     1241   2332   1788   -594   -389     92       N
ATOM   3130  CA  ASP A 215     -33.824  -3.945   7.681  1.00 14.56           C
ANISOU 3130  CA  ASP A 215     1306   2449   1778   -426   -439    237       C
ATOM   3131  C   ASP A 215     -33.319  -3.684   6.261  1.00 14.51           C
ANISOU 3131  C   ASP A 215     1404   2356   1754   -571   -530    250       C
ATOM   3132  O   ASP A 215     -32.719  -2.640   5.995  1.00 13.95           O
ANISOU 3132  O   ASP A 215     1461   2256   1584   -330   -472     65       O
ATOM   3133  CB  ASP A 215     -34.268  -2.663   8.351  1.00 16.12           C
ANISOU 3133  CB  ASP A 215     1291   2780   2053   -351   -260    288       C
ATOM   3134  CG  ASP A 215     -35.515  -2.076   7.719  1.00 18.02           C
ANISOU 3134  CG  ASP A 215     1547   3097   2202   -286    -81    612       C
ATOM   3135  OD1 ASP A 215     -35.753  -2.302   6.506  1.00 17.92           O
ANISOU 3135  OD1 ASP A 215     1382   3131   2295   -429   -384    672       O
ATOM   3136  OD2 ASP A 215     -36.247  -1.371   8.446  1.00 21.14           O
ANISOU 3136  OD2 ASP A 215     1975   3349   2710    -65    267    846       O
ATOM   3137  H   ASP A 215     -32.038  -4.041   8.493  1.00 16.93           H
ATOM   3138  HA  ASP A 215     -34.578  -4.553   7.645  1.00 17.47           H
ATOM   3139  HB2 ASP A 215     -34.461  -2.843   9.285  1.00 19.34           H
ATOM   3140  HB3 ASP A 215     -33.558  -2.006   8.281  1.00 19.34           H
ATOM   3141  N   LEU A 216     -33.562  -4.635   5.346  1.00 16.50           N
ANISOU 3141  N   LEU A 216     1957   2409   1905   -799   -625    195       N
ATOM   3142  CA  LEU A 216     -33.006  -4.527   3.997  1.00 16.98           C
ANISOU 3142  CA  LEU A 216     2354   2307   1791   -745   -574    -11       C
ATOM   3143  C   LEU A 216     -33.627  -3.374   3.224  1.00 16.40           C
ANISOU 3143  C   LEU A 216     2055   2423   1754   -432   -507   -168       C
ATOM   3144  O   LEU A 216     -32.981  -2.795   2.342  1.00 17.19           O
ANISOU 3144  O   LEU A 216     2252   2382   1898   -263   -302     -8       O
ATOM   3145  CB  LEU A 216     -33.203  -5.833   3.223  1.00 20.43           C
ANISOU 3145  CB  LEU A 216     3339   2288   2136   -686   -517   -176       C
ATOM   3146  CG  LEU A 216     -32.655  -7.076   3.915  1.00 22.76           C
ANISOU 3146  CG  LEU A 216     3926   2290   2432   -672   -576   -407       C
ATOM   3147  CD1 LEU A 216     -33.101  -8.335   3.206  1.00 24.50           C
ANISOU 3147  CD1 LEU A 216     4267   2370   2673   -754   -595   -429       C
ATOM   3148  CD2 LEU A 216     -31.159  -7.001   3.971  1.00 23.91           C
ANISOU 3148  CD2 LEU A 216     4132   2360   2594   -561   -293   -366       C
ATOM   3149  H   LEU A 216     -34.037  -5.339   5.482  1.00 19.80           H
ATOM   3150  HA  LEU A 216     -32.053  -4.368   4.077  1.00 20.37           H
ATOM   3151  HB2 LEU A 216     -34.154  -5.969   3.088  1.00 24.52           H
ATOM   3152  HB3 LEU A 216     -32.754  -5.753   2.367  1.00 24.52           H
ATOM   3153  HG  LEU A 216     -33.000  -7.119   4.821  1.00 27.31           H
ATOM   3154 HD11 LEU A 216     -32.738  -9.105   3.671  1.00 29.40           H
ATOM   3155 HD12 LEU A 216     -34.070  -8.373   3.209  1.00 29.40           H
ATOM   3156 HD13 LEU A 216     -32.774  -8.316   2.293  1.00 29.40           H
ATOM   3157 HD21 LEU A 216     -30.819  -7.797   4.407  1.00 28.69           H
ATOM   3158 HD22 LEU A 216     -30.812  -6.945   3.067  1.00 28.69           H
ATOM   3159 HD23 LEU A 216     -30.901  -6.212   4.474  1.00 28.69           H
ATOM   3160  N   ALA A 217     -34.879  -3.039   3.536  1.00 16.93           N
ANISOU 3160  N   ALA A 217     1745   2633   2055   -316   -724   -135       N
ATOM   3161  CA  ALA A 217     -35.551  -1.939   2.857  1.00 18.05           C
ANISOU 3161  CA  ALA A 217     1855   2885   2116   -153   -711     84       C
ATOM   3162  C   ALA A 217     -34.958  -0.595   3.255  1.00 17.34           C
ANISOU 3162  C   ALA A 217     1846   2911   1831   -138   -475    315       C
ATOM   3163  O   ALA A 217     -34.778   0.282   2.401  1.00 19.05           O
ANISOU 3163  O   ALA A 217     2533   2947   1760    -26   -511    267       O
ATOM   3164  CB  ALA A 217     -37.045  -1.978   3.174  1.00 20.15           C
ANISOU 3164  CB  ALA A 217     1943   3041   2671   -269   -890   -104       C
ATOM   3165  H   ALA A 217     -35.357  -3.432   4.133  1.00 20.31           H
ATOM   3166  HA  ALA A 217     -35.436  -2.044   1.899  1.00 21.65           H
ATOM   3167  HB1 ALA A 217     -37.484  -1.244   2.715  1.00 24.17           H
ATOM   3168  HB2 ALA A 217     -37.411  -2.824   2.871  1.00 24.17           H
ATOM   3169  HB3 ALA A 217     -37.167  -1.889   4.132  1.00 24.17           H
ATOM   3170  N   GLU A 218     -34.647  -0.408   4.543  1.00 15.49           N
ANISOU 3170  N   GLU A 218     1273   2865   1747   -307   -417    480       N
ATOM   3171  CA  GLU A 218     -34.110   0.860   5.011  1.00 14.94           C
ANISOU 3171  CA  GLU A 218     1175   2793   1710    -39    -61    351       C
ATOM   3172  C   GLU A 218     -32.609   0.990   4.831  1.00 13.09           C
ANISOU 3172  C   GLU A 218     1073   2424   1476     -1   -334    107       C
ATOM   3173  O   GLU A 218     -32.103   2.118   4.776  1.00 13.46           O
ANISOU 3173  O   GLU A 218     1409   2220   1484   -121   -224     30       O
ATOM   3174  CB  GLU A 218     -34.411   1.113   6.487  1.00 16.63           C
ANISOU 3174  CB  GLU A 218     1096   3183   2040    -62    -38    544       C
ATOM   3175  CG  GLU A 218     -35.815   1.481   6.811  1.00 21.85           C
ANISOU 3175  CG  GLU A 218     2005   3528   2770     72     38    418       C
ATOM   3176  CD  GLU A 218     -36.191   2.797   6.175  1.00 23.88           C
ANISOU 3176  CD  GLU A 218     2386   3647   3041    473    -81    487       C
ATOM   3177  OE1 GLU A 218     -35.347   3.742   6.149  1.00 22.42           O
ANISOU 3177  OE1 GLU A 218     2299   3638   2582    963    209    558       O
ATOM   3178  OE2 GLU A 218     -37.363   2.890   5.768  1.00 27.86           O
ANISOU 3178  OE2 GLU A 218     3176   3821   3590    530    155    623       O
ATOM   3179  H   GLU A 218     -34.741  -1.002   5.158  1.00 18.58           H
ATOM   3180  HA  GLU A 218     -34.560   1.545   4.492  1.00 17.93           H
ATOM   3181  HB2 GLU A 218     -34.206   0.304   6.982  1.00 19.95           H
ATOM   3182  HB3 GLU A 218     -33.846   1.840   6.792  1.00 19.95           H
ATOM   3183  HG2 GLU A 218     -36.414   0.796   6.475  1.00 26.22           H
ATOM   3184  HG3 GLU A 218     -35.913   1.566   7.772  1.00 26.22           H
ATOM   3185  N   TRP A 219     -31.892  -0.134   4.741  1.00 12.80           N
ANISOU 3185  N   TRP A 219     1291   2268   1305    -79   -363     32       N
ATOM   3186  CA  TRP A 219     -30.431  -0.125   4.683  1.00 11.82           C
ANISOU 3186  CA  TRP A 219     1248   2028   1214    -81   -399    -87       C
ATOM   3187  C   TRP A 219     -29.885   0.825   3.633  1.00 11.36           C
ANISOU 3187  C   TRP A 219     1315   1957   1043    -38   -303     68       C
ATOM   3188  O   TRP A 219     -28.992   1.618   3.968  1.00 11.67           O
ANISOU 3188  O   TRP A 219     1341   1864   1231     20   -304    -79       O
ATOM   3189  CB  TRP A 219     -29.940  -1.570   4.521  1.00 12.33           C
ANISOU 3189  CB  TRP A 219     1473   1899   1313     -0   -460    -79       C
ATOM   3190  CG  TRP A 219     -28.513  -1.852   4.858  1.00 11.16           C
ANISOU 3190  CG  TRP A 219     1271   1799   1172    -52   -398   -139       C
ATOM   3191  CD1 TRP A 219     -27.448  -1.006   4.789  1.00 11.14           C
ANISOU 3191  CD1 TRP A 219     1317   1743   1171      2   -376   -169       C
ATOM   3192  CD2 TRP A 219     -28.004  -3.109   5.288  1.00 10.88           C
ANISOU 3192  CD2 TRP A 219     1421   1820    895    -50   -260   -143       C
ATOM   3193  NE1 TRP A 219     -26.302  -1.664   5.184  1.00 10.43           N
ANISOU 3193  NE1 TRP A 219     1162   1727   1075    -93   -157    -43       N
ATOM   3194  CE2 TRP A 219     -26.621  -2.960   5.486  1.00 10.60           C
ANISOU 3194  CE2 TRP A 219     1431   1737    858   -107   -275   -152       C
ATOM   3195  CE3 TRP A 219     -28.587  -4.352   5.522  1.00 11.39           C
ANISOU 3195  CE3 TRP A 219     1409   1840   1078    -54   -183   -128       C
ATOM   3196  CZ2 TRP A 219     -25.814  -4.014   5.896  1.00 11.70           C
ANISOU 3196  CZ2 TRP A 219     1665   1785    996    -61   -110    -45       C
ATOM   3197  CZ3 TRP A 219     -27.792  -5.383   5.944  1.00 12.46           C
ANISOU 3197  CZ3 TRP A 219     1753   1767   1215    -71    -70    -23       C
ATOM   3198  CH2 TRP A 219     -26.420  -5.216   6.116  1.00 12.64           C
ANISOU 3198  CH2 TRP A 219     1757   1868   1177    107    -98     37       C
ATOM   3199  H   TRP A 219     -32.233  -0.923   4.712  1.00 15.36           H
ATOM   3200  HA  TRP A 219     -30.080   0.196   5.528  1.00 14.18           H
ATOM   3201  HB2 TRP A 219     -30.480  -2.134   5.096  1.00 14.79           H
ATOM   3202  HB3 TRP A 219     -30.065  -1.825   3.594  1.00 14.79           H
ATOM   3203  HD1 TRP A 219     -27.487  -0.118   4.516  1.00 13.36           H
ATOM   3204  HE1 TRP A 219     -25.517  -1.317   5.233  1.00 12.52           H
ATOM   3205  HE3 TRP A 219     -29.499  -4.478   5.395  1.00 13.66           H
ATOM   3206  HZ2 TRP A 219     -24.898  -3.904   6.015  1.00 14.04           H
ATOM   3207  HZ3 TRP A 219     -28.176  -6.212   6.120  1.00 14.95           H
ATOM   3208  HH2 TRP A 219     -25.905  -5.942   6.386  1.00 15.16           H
ATOM   3209  N   PRO A 220     -30.356   0.826   2.378  1.00 12.96           N
ANISOU 3209  N   PRO A 220     1588   2195   1142   -185   -253   -124       N
ATOM   3210  C   PRO A 220     -30.017   3.235   1.811  1.00 13.85           C
ANISOU 3210  C   PRO A 220     1792   2311   1159   -118   -360     20       C
ATOM   3211  O   PRO A 220     -29.134   4.071   1.592  1.00 14.77           O
ANISOU 3211  O   PRO A 220     1882   2375   1353   -142   -238     -7       O
ATOM   3212  CA APRO A 220     -29.812   1.788   1.404  0.48 13.13           C
ANISOU 3212  CA APRO A 220     1728   2194   1068   -183   -342    -81       C
ATOM   3213  CB APRO A 220     -30.554   1.417   0.110  0.48 14.23           C
ANISOU 3213  CB APRO A 220     2065   2160   1181   -223   -488   -254       C
ATOM   3214  CG APRO A 220     -30.853  -0.044   0.294  0.48 14.58           C
ANISOU 3214  CG APRO A 220     2148   2230   1163   -180   -565   -209       C
ATOM   3215  CD APRO A 220     -31.269  -0.135   1.733  0.48 13.41           C
ANISOU 3215  CD APRO A 220     1790   2237   1071   -203   -512   -162       C
ATOM   3216  HA APRO A 220     -28.862   1.637   1.273  0.48 15.76           H
ATOM   3217  HB2APRO A 220     -31.369   1.937   0.027  0.48 17.07           H
ATOM   3218  HB3APRO A 220     -29.985   1.567  -0.661  0.48 17.07           H
ATOM   3219  HG2APRO A 220     -31.571  -0.318  -0.298  0.48 17.50           H
ATOM   3220  HG3APRO A 220     -30.060  -0.575   0.122  0.48 17.50           H
ATOM   3221  HD2APRO A 220     -32.195   0.130   1.848  0.48 16.09           H
ATOM   3222  HD3APRO A 220     -31.135  -1.031   2.080  0.48 16.09           H
ATOM   3223  CA BPRO A 220     -29.781   1.785   1.420  0.52 13.01           C
ANISOU 3223  CA BPRO A 220     1608   2228   1106   -152   -230    -73       C
ATOM   3224  CB BPRO A 220     -30.429   1.393   0.082  0.52 13.84           C
ANISOU 3224  CB BPRO A 220     1705   2255   1299   -141   -285   -267       C
ATOM   3225  CG BPRO A 220     -31.700   0.743   0.472  0.52 13.57           C
ANISOU 3225  CG BPRO A 220     1545   2349   1263      9   -391   -271       C
ATOM   3226  CD BPRO A 220     -31.362  -0.037   1.728  0.52 13.48           C
ANISOU 3226  CD BPRO A 220     1602   2301   1220   -143   -389   -111       C
ATOM   3227  HA BPRO A 220     -28.825   1.642   1.335  0.52 15.60           H
ATOM   3228  HB2BPRO A 220     -30.591   2.184  -0.455  0.52 16.60           H
ATOM   3229  HB3BPRO A 220     -29.855   0.777  -0.399  0.52 16.60           H
ATOM   3230  HG2BPRO A 220     -32.375   1.416   0.651  0.52 16.28           H
ATOM   3231  HG3BPRO A 220     -32.001   0.152  -0.236  0.52 16.28           H
ATOM   3232  HD2BPRO A 220     -32.144  -0.147   2.291  0.52 16.18           H
ATOM   3233  HD3BPRO A 220     -30.987  -0.905   1.509  0.52 16.18           H
ATOM   3234  N   THR A 221     -31.170   3.555   2.405  1.00 13.57           N
ANISOU 3234  N   THR A 221     1507   2336   1315      6   -393    102       N
ATOM   3235  CA  THR A 221     -31.412   4.924   2.853  1.00 13.87           C
ANISOU 3235  CA  THR A 221     1504   2392   1375    124   -315    108       C
ATOM   3236  C   THR A 221     -30.460   5.298   3.977  1.00 12.59           C
ANISOU 3236  C   THR A 221     1509   2074   1202     87   -201    191       C
ATOM   3237  O   THR A 221     -29.933   6.415   4.014  1.00 13.58           O
ANISOU 3237  O   THR A 221     1745   2005   1411    207   -300    311       O
ATOM   3238  CB  THR A 221     -32.865   5.062   3.301  1.00 15.58           C
ANISOU 3238  CB  THR A 221     1561   2648   1710    171   -581     56       C
ATOM   3239  OG1 THR A 221     -33.721   4.782   2.186  1.00 17.81           O
ANISOU 3239  OG1 THR A 221     1732   2945   2089    173   -883   -159       O
ATOM   3240  CG2 THR A 221     -33.136   6.469   3.821  1.00 17.23           C
ANISOU 3240  CG2 THR A 221     1593   2711   2243    219   -340     87       C
ATOM   3241  H   THR A 221     -31.816   3.008   2.556  1.00 16.29           H
ATOM   3242  HA  THR A 221     -31.264   5.539   2.118  1.00 16.64           H
ATOM   3243  HB  THR A 221     -33.053   4.440   4.021  1.00 18.69           H
ATOM   3244  HG1 THR A 221     -34.473   4.526   2.458  1.00 21.36           H
ATOM   3245 HG21 THR A 221     -34.085   6.585   3.987  1.00 20.67           H
ATOM   3246 HG22 THR A 221     -32.652   6.616   4.649  1.00 20.67           H
ATOM   3247 HG23 THR A 221     -32.849   7.126   3.167  1.00 20.67           H
ATOM   3248  N   SER A 222     -30.196   4.358   4.877  1.00 11.25           N
ANISOU 3248  N   SER A 222     1394   1782   1098     55   -266    175       N
ATOM   3249  CA  SER A 222     -29.251   4.612   5.952  1.00 10.94           C
ANISOU 3249  CA  SER A 222     1364   1712   1082    113   -273    134       C
ATOM   3250  C   SER A 222     -27.839   4.816   5.416  1.00 10.72           C
ANISOU 3250  C   SER A 222     1373   1671   1028    -37   -293     44       C
ATOM   3251  O   SER A 222     -27.114   5.691   5.901  1.00 11.02           O
ANISOU 3251  O   SER A 222     1369   1699   1118     96   -242    -30       O
ATOM   3252  CB  SER A 222     -29.312   3.451   6.933  1.00 10.83           C
ANISOU 3252  CB  SER A 222     1298   1655   1161      1   -275     62       C
ATOM   3253  OG  SER A 222     -30.609   3.394   7.494  1.00 11.31           O
ANISOU 3253  OG  SER A 222     1307   1851   1139    -22   -176    142       O
ATOM   3254  H   SER A 222     -30.547   3.573   4.887  1.00 13.49           H
ATOM   3255  HA  SER A 222     -29.492   5.425   6.422  1.00 13.13           H
ATOM   3256  HB2 SER A 222     -29.125   2.622   6.465  1.00 12.99           H
ATOM   3257  HB3 SER A 222     -28.660   3.588   7.638  1.00 12.99           H
ATOM   3258  HG  SER A 222     -30.727   2.651   7.869  1.00 13.56           H
ATOM   3259  N   VAL A 223     -27.434   4.032   4.410  1.00 11.18           N
ANISOU 3259  N   VAL A 223     1390   1649   1210      3   -197   -139       N
ATOM   3260  CA  VAL A 223     -26.131   4.242   3.775  1.00 12.38           C
ANISOU 3260  CA  VAL A 223     1433   1783   1488    106     47   -276       C
ATOM   3261  C   VAL A 223     -26.064   5.615   3.112  1.00 11.80           C
ANISOU 3261  C   VAL A 223     1456   1836   1193     52    -41   -122       C
ATOM   3262  O   VAL A 223     -25.042   6.306   3.190  1.00 12.94           O
ANISOU 3262  O   VAL A 223     1748   1812   1359   -204    -37    -32       O
ATOM   3263  CB  VAL A 223     -25.815   3.105   2.780  1.00 15.07           C
ANISOU 3263  CB  VAL A 223     1518   2004   2205     -3    156   -330       C
ATOM   3264  CG1 VAL A 223     -24.673   3.502   1.836  1.00 16.43           C
ANISOU 3264  CG1 VAL A 223     1638   2200   2406   -258    436   -568       C
ATOM   3265  CG2 VAL A 223     -25.516   1.827   3.548  1.00 17.57           C
ANISOU 3265  CG2 VAL A 223     1851   2038   2785    119    353   -332       C
ATOM   3266  H   VAL A 223     -27.889   3.380   4.081  1.00 13.42           H
ATOM   3267  HA  VAL A 223     -25.454   4.219   4.469  1.00 14.85           H
ATOM   3268  HB  VAL A 223     -26.586   2.937   2.216  1.00 18.08           H
ATOM   3269 HG11 VAL A 223     -24.412   2.728   1.313  1.00 19.71           H
ATOM   3270 HG12 VAL A 223     -24.980   4.210   1.249  1.00 19.71           H
ATOM   3271 HG13 VAL A 223     -23.921   3.813   2.364  1.00 19.71           H
ATOM   3272 HG21 VAL A 223     -25.329   1.115   2.916  1.00 21.07           H
ATOM   3273 HG22 VAL A 223     -24.745   1.974   4.118  1.00 21.07           H
ATOM   3274 HG23 VAL A 223     -26.288   1.595   4.088  1.00 21.07           H
ATOM   3275  N  AGLU A 224     -27.140   6.017   2.424  0.55 12.94           N
ANISOU 3275  N  AGLU A 224     1599   2043   1275    -18   -260   -104       N
ATOM   3276  CA AGLU A 224     -27.180   7.351   1.827  0.55 14.68           C
ANISOU 3276  CA AGLU A 224     1854   2205   1520    -27   -299    -24       C
ATOM   3277  C  AGLU A 224     -26.958   8.428   2.882  0.55 13.89           C
ANISOU 3277  C  AGLU A 224     1886   2007   1387     84   -204    204       C
ATOM   3278  O  AGLU A 224     -26.232   9.401   2.644  0.55 14.58           O
ANISOU 3278  O  AGLU A 224     1862   2093   1585     34   -157    274       O
ATOM   3279  CB AGLU A 224     -28.512   7.563   1.107  0.55 16.44           C
ANISOU 3279  CB AGLU A 224     2217   2496   1535     22   -317     20       C
ATOM   3280  CG AGLU A 224     -28.637   6.829  -0.214  0.55 19.48           C
ANISOU 3280  CG AGLU A 224     2724   2707   1968    106   -335   -117       C
ATOM   3281  CD AGLU A 224     -30.077   6.720  -0.685  0.55 22.73           C
ANISOU 3281  CD AGLU A 224     3108   2926   2602    316   -484   -377       C
ATOM   3282  OE1AGLU A 224     -30.932   7.509  -0.221  0.55 23.21           O
ANISOU 3282  OE1AGLU A 224     3142   2912   2764    416   -865   -385       O
ATOM   3283  OE2AGLU A 224     -30.352   5.837  -1.522  0.55 24.64           O
ANISOU 3283  OE2AGLU A 224     3383   3075   2904    326   -555   -475       O
ATOM   3284  H  AGLU A 224     -27.845   5.544   2.291  0.55 15.53           H
ATOM   3285  HA AGLU A 224     -26.471   7.424   1.169  0.55 17.62           H
ATOM   3286  HB2AGLU A 224     -29.228   7.253   1.684  0.55 19.73           H
ATOM   3287  HB3AGLU A 224     -28.618   8.511   0.927  0.55 19.73           H
ATOM   3288  HG2AGLU A 224     -28.134   7.307  -0.891  0.55 23.37           H
ATOM   3289  HG3AGLU A 224     -28.286   5.931  -0.112  0.55 23.37           H
ATOM   3290  N  BGLU A 224     -27.147   6.029   2.448  0.45 13.18           N
ANISOU 3290  N  BGLU A 224     1670   2044   1296    -19   -225     51       N
ATOM   3291  CA BGLU A 224     -27.176   7.351   1.830  0.45 14.84           C
ANISOU 3291  CA BGLU A 224     1956   2198   1486    -42   -294    238       C
ATOM   3292  C  BGLU A 224     -26.999   8.451   2.870  0.45 13.83           C
ANISOU 3292  C  BGLU A 224     1910   1991   1353     69   -250    369       C
ATOM   3293  O  BGLU A 224     -26.351   9.471   2.601  0.45 14.71           O
ANISOU 3293  O  BGLU A 224     1999   2057   1533      1   -225    504       O
ATOM   3294  CB BGLU A 224     -28.487   7.522   1.062  0.45 16.69           C
ANISOU 3294  CB BGLU A 224     2377   2488   1476    -35   -321    479       C
ATOM   3295  CG BGLU A 224     -28.666   8.882   0.432  0.45 19.98           C
ANISOU 3295  CG BGLU A 224     2951   2726   1914     71   -391    579       C
ATOM   3296  CD BGLU A 224     -30.009   9.031  -0.263  0.45 22.63           C
ANISOU 3296  CD BGLU A 224     3327   2997   2273    -10   -469    500       C
[truncated: 127,756 more chars]
