# Supplementary material for: Development of Water-Trapping Pyrrole-2-carboxylic Acids as Broad-Spectrum Metallo-β-lactamase Inhibitors
Source: J Med Chem. 2026 May 14;69(10):11961–84. doi: 10.1021/acs.jmedchem.5c03534 (PMC13224168; doi:10.1021/acs.jmedchem.5c03534)
Supplement: Supplementary file 9 [file jm5c03534_si_009.pdb]

REMARK   3
REMARK   3 REFINEMENT.
REMARK   3   PROGRAM     : PHENIX (1.20.1_4487: ???)
REMARK   3   AUTHORS     : Adams,Afonine,Bunkoczi,Burnley,Chen,Dar,Davis,
REMARK   3               : Draizen,Echols,Gildea,Gros,Grosse-Kunstleve,Headd,
REMARK   3               : Hintze,Hung,Ioerger,Liebschner,McCoy,McKee,Moriarty,
REMARK   3               : Oeffner,Poon,Read,Richardson,Richardson,Sacchettini,
REMARK   3               : Sauter,Sobolev,Storoni,Terwilliger,Williams,Zwart
REMARK   3
REMARK   3  X-RAY DATA.
REMARK   3  
REMARK   3  REFINEMENT TARGET : ML
REMARK   3  
REMARK   3  DATA USED IN REFINEMENT.
REMARK   3   RESOLUTION RANGE HIGH (ANGSTROMS) : 1.15    
REMARK   3   RESOLUTION RANGE LOW  (ANGSTROMS) : 33.93   
REMARK   3   MIN(FOBS/SIGMA_FOBS)              : 1.35  
REMARK   3   COMPLETENESS FOR RANGE        (%) : 99.98 
REMARK   3   NUMBER OF REFLECTIONS             : 147655    
REMARK   3   NUMBER OF REFLECTIONS (NON-ANOMALOUS) : 74782     
REMARK   3  
REMARK   3  FIT TO DATA USED IN REFINEMENT.
REMARK   3   R VALUE     (WORKING + TEST SET) : 0.1286
REMARK   3   R VALUE            (WORKING SET) : 0.1271
REMARK   3   FREE R VALUE                     : 0.1554
REMARK   3   FREE R VALUE TEST SET SIZE   (%) : 5.21  
REMARK   3   FREE R VALUE TEST SET COUNT      : 7692      
REMARK   3  
REMARK   3  FIT TO DATA USED IN REFINEMENT (IN BINS).
REMARK   3   BIN  RESOLUTION RANGE  COMPL.    NWORK NFREE   RWORK  RFREE  CCWORK CCFREE
REMARK   3     1   33.93 -    3.57    1.00     4608   289  0.1293 0.1573   0.953  0.941
REMARK   3     2    3.57 -    2.84    1.00     4665   269  0.1170 0.1371   0.964  0.928
REMARK   3     3    2.84 -    2.48    1.00     4640   256  0.1126 0.1331   0.964  0.931
REMARK   3     4    2.48 -    2.25    1.00     4767   206  0.1045 0.1357   0.970  0.954
REMARK   3     5    2.25 -    2.09    1.00     4734   178  0.0978 0.1343   0.974  0.965
REMARK   3     6    2.09 -    1.97    1.00     4726   172  0.0918 0.1183   0.976  0.952
REMARK   3     7    1.97 -    1.87    1.00     4681   231  0.0936 0.1135   0.976  0.967
REMARK   3     8    1.87 -    1.79    1.00     4692   235  0.0964 0.1221   0.976  0.965
REMARK   3     9    1.79 -    1.72    1.00     4647   282  0.0948 0.1296   0.976  0.958
REMARK   3    10    1.72 -    1.66    1.00     4678   270  0.1032 0.1343   0.971  0.953
REMARK   3    11    1.66 -    1.61    1.00     4591   274  0.1078 0.1386   0.968  0.951
REMARK   3    12    1.61 -    1.56    1.00     4656   306  0.1119 0.1398   0.966  0.939
REMARK   3    13    1.56 -    1.52    1.00     4641   282  0.1213 0.1496   0.960  0.939
REMARK   3    14    1.52 -    1.48    1.00     4656   248  0.1314 0.1552   0.957  0.945
REMARK   3    15    1.48 -    1.45    1.00     4719   226  0.1376 0.1485   0.951  0.940
REMARK   3    16    1.45 -    1.42    1.00     4675   233  0.1418 0.1580   0.946  0.921
REMARK   3    17    1.42 -    1.39    1.00     4725   238  0.1472 0.1701   0.941  0.916
REMARK   3    18    1.39 -    1.36    1.00     4597   269  0.1567 0.1657   0.935  0.934
REMARK   3    19    1.36 -    1.34    1.00     4625   316  0.1613 0.1814   0.925  0.909
REMARK   3    20    1.34 -    1.32    1.00     4685   246  0.1748 0.2285   0.916  0.830
REMARK   3    21    1.32 -    1.30    1.00     4601   309  0.1852 0.2217   0.904  0.855
REMARK   3    22    1.30 -    1.28    1.00     4646   279  0.1921 0.2241   0.890  0.879
REMARK   3    23    1.28 -    1.26    1.00     4625   278  0.1977 0.2357   0.887  0.855
REMARK   3    24    1.26 -    1.24    1.00     4677   263  0.2019 0.2390   0.874  0.856
REMARK   3    25    1.24 -    1.22    1.00     4712   234  0.2044 0.2461   0.872  0.827
REMARK   3    26    1.22 -    1.21    1.00     4623   250  0.2086 0.2159   0.861  0.868
REMARK   3    27    1.21 -    1.19    1.00     4648   256  0.2195 0.2496   0.846  0.814
REMARK   3    28    1.19 -    1.18    1.00     4660   272  0.2247 0.2580   0.836  0.777
REMARK   3    29    1.18 -    1.16    1.00     4668   270  0.2279 0.2514   0.827  0.807
REMARK   3    30    1.16 -    1.15    1.00     4695   255  0.2491 0.2813   0.794  0.758
REMARK   3  
REMARK   3  BULK SOLVENT MODELLING.
REMARK   3   METHOD USED        : FLAT BULK SOLVENT MODEL
REMARK   3   SOLVENT RADIUS     : 1.10    
REMARK   3   SHRINKAGE RADIUS   : 0.90    
REMARK   3   GRID STEP FACTOR   : 4.00    
REMARK   3  
REMARK   3  ERROR ESTIMATES.
REMARK   3   COORDINATE ERROR (MAXIMUM-LIKELIHOOD BASED)     : 0.11    
REMARK   3   PHASE ERROR (DEGREES, MAXIMUM-LIKELIHOOD BASED) : 14.94   
REMARK   3  
REMARK   3  STRUCTURE FACTORS CALCULATION ALGORITHM : FFT
REMARK   3  B VALUES.
REMARK   3   FROM WILSON PLOT           (A**2) : 10.37   
REMARK   3  
REMARK   3  GEOMETRY RESTRAINTS LIBRARY: GEOSTD + MONOMER LIBRARY + CDL V1.2
REMARK   3  DEVIATIONS FROM IDEAL VALUES - RMSD. RMSZ FOR BONDS AND ANGLES.
REMARK   3    BOND      :  0.009   0.092   2129  Z= 0.454
REMARK   3    ANGLE     :  1.162   8.153   2958  Z= 0.655
REMARK   3    CHIRALITY :  0.092   0.388    321
REMARK   3    PLANARITY :  0.012   0.080    403
REMARK   3    DIHEDRAL  : 13.269 128.796    333
REMARK   3    MIN NONBONDED DISTANCE : 1.869
REMARK   3  
REMARK   3  MOLPROBITY STATISTICS.
REMARK   3    ALL-ATOM CLASHSCORE : 2.73
REMARK   3    RAMACHANDRAN PLOT:
REMARK   3      OUTLIERS :  0.00 %
REMARK   3      ALLOWED  :  1.74 %
REMARK   3      FAVORED  : 98.26 %
REMARK   3    ROTAMER OUTLIERS :  0.93 %
REMARK   3    CBETA DEVIATIONS :  0.00 %
REMARK   3    PEPTIDE PLANE:
REMARK   3      CIS-PROLINE     : 0.00 %
REMARK   3      CIS-GENERAL     : 0.00 %
REMARK   3      TWISTED PROLINE : 0.00 %
REMARK   3      TWISTED GENERAL : 0.00 %
REMARK   3  
REMARK   3  RAMA-Z (RAMACHANDRAN PLOT Z-SCORE):
REMARK   3  INTERPRETATION: BAD |RAMA-Z| > 3; SUSPICIOUS 2 < |RAMA-Z| < 3; GOOD |RAMA-Z| < 2.
REMARK   3  SCORES FOR WHOLE/HELIX/SHEET/LOOP ARE SCALED INDEPENDENTLY;
REMARK   3  THEREFORE, THE VALUES ARE NOT RELATED IN A SIMPLE MANNER.
REMARK   3    WHOLE: -0.28 (0.43), RESIDUES: 306
REMARK   3    HELIX:  0.84 (0.53), RESIDUES: 85
REMARK   3    SHEET: -0.30 (0.48), RESIDUES: 70
REMARK   3    LOOP : -0.65 (0.46), RESIDUES: 151
REMARK   3  
REMARK   3                  min    max   mean <Bi,j>   iso aniso
REMARK   3     Overall:    6.85  55.71  15.47   1.17     2  2327
REMARK   3     Protein:    6.85  43.77  13.52   1.17     0  1988
REMARK   3     Water:      8.09  55.71  30.07    N/A     2   269
REMARK   3     Other:      9.15  21.99  14.35    N/A     0    70
REMARK   3     Chain  A:   6.85  43.77  13.55    N/A     0  2056
REMARK   3     Chain  C:   9.15   9.20   9.17    N/A     0     2
REMARK   3     Chain  S:   8.09  55.71  30.07    N/A     2   269
REMARK   3     Histogram:
REMARK   3         Values      Number of atoms
REMARK   3       6.85 - 11.73      1051
REMARK   3      11.73 - 16.62       624
REMARK   3      16.62 - 21.51       271
REMARK   3      21.51 - 26.39       132
REMARK   3      26.39 - 31.28        81
REMARK   3      31.28 - 36.17        66
REMARK   3      36.17 - 41.05        41
REMARK   3      41.05 - 45.94        38
REMARK   3      45.94 - 50.82        12
REMARK   3      50.82 - 55.71        13
REMARK   3  
REMARK   3
LINK        ZN  A ZN C   2                 NE2 HIS A 240 
LINK        ZN  A ZN C   2                 SG  CYS A 198 
CRYST1   39.422   67.859   40.149  90.00  93.28  90.00 P 1 21 1
SCALE1      0.025367  0.000000  0.001454        0.00000
SCALE2      0.000000  0.014736  0.000000        0.00000
SCALE3      0.000000  0.000000  0.024948        0.00000
ATOM      1  N   SER A  30       2.713  -9.465   7.816  1.00 22.89           N
ANISOU    1  N   SER A  30     3364   2379   2954   -213    736    335       N
ATOM      2  CA  SER A  30       3.871  -8.576   7.555  1.00 21.70           C
ANISOU    2  CA  SER A  30     2876   2339   3032   -240    405    174       C
ATOM      3  C   SER A  30       3.477  -7.240   6.903  1.00 20.12           C
ANISOU    3  C   SER A  30     2353   2326   2968   -358    196     53       C
ATOM      4  O   SER A  30       4.025  -6.816   5.879  1.00 19.42           O
ANISOU    4  O   SER A  30     2070   2306   3003   -472    -75    -80       O
ATOM      5  CB  SER A  30       4.926  -9.285   6.696  1.00 22.51           C
ANISOU    5  CB  SER A  30     3093   2328   3132   -194    193    220       C
ATOM      6  OG  SER A  30       5.413 -10.444   7.343  1.00 21.91           O
ANISOU    6  OG  SER A  30     2849   2347   3128   -173   -146    300       O
ATOM      7  H   SER A  30       2.698  -9.824   8.596  1.00 27.46           H
ATOM      8  HA  SER A  30       4.264  -8.362   8.416  1.00 26.04           H
ATOM      9  HB2 SER A  30       4.524  -9.541   5.851  1.00 27.00           H
ATOM     10  HB3 SER A  30       5.666  -8.677   6.540  1.00 27.00           H
ATOM     11  HG  SER A  30       5.938 -10.858   6.835  1.00 26.28           H
ATOM     12  N   GLY A  31       2.508  -6.564   7.516  1.00 20.17           N
ANISOU   12  N   GLY A  31     2204   2325   3134   -149    136     14       N
ATOM     13  CA  GLY A  31       2.041  -5.274   7.061  1.00 19.96           C
ANISOU   13  CA  GLY A  31     1996   2314   3275   -210    175     -3       C
ATOM     14  C   GLY A  31       0.760  -5.309   6.248  1.00 20.09           C
ANISOU   14  C   GLY A  31     1802   2406   3426   -280    256   -231       C
ATOM     15  O   GLY A  31       0.113  -4.270   6.104  1.00 20.89           O
ANISOU   15  O   GLY A  31     1941   2449   3547   -175    239   -424       O
ATOM     16  H   GLY A  31       2.099  -6.847   8.218  1.00 24.19           H
ATOM     17  HA2 GLY A  31       1.886  -4.709   7.834  1.00 23.95           H
ATOM     18  HA3 GLY A  31       2.730  -4.871   6.509  1.00 23.95           H
ATOM     19  N   GLU A  32       0.393  -6.454   5.679  1.00 19.28           N
ANISOU   19  N   GLU A  32     1510   2511   3303   -253    592   -237       N
ATOM     20  CA  GLU A  32      -0.900  -6.565   5.006  1.00 19.97           C
ANISOU   20  CA  GLU A  32     1663   2575   3347   -102    731   -150       C
ATOM     21  C   GLU A  32      -2.033  -6.574   6.024  1.00 17.31           C
ANISOU   21  C   GLU A  32     1391   2231   2953     -1    928     54       C
ATOM     22  O   GLU A  32      -1.821  -6.854   7.214  1.00 19.28           O
ANISOU   22  O   GLU A  32     1778   2221   3325    147    653    123       O
ATOM     23  CB  GLU A  32      -0.990  -7.869   4.235  1.00 23.05           C
ANISOU   23  CB  GLU A  32     2213   2991   3554    -78    810    -87       C
ATOM     24  CG  GLU A  32      -0.053  -7.892   3.075  1.00 26.49           C
ANISOU   24  CG  GLU A  32     2881   3357   3826   -232    828     91       C
ATOM     25  CD  GLU A  32      -0.356  -6.742   2.154  1.00 30.36           C
ANISOU   25  CD  GLU A  32     3744   3702   4090   -324    746    244       C
ATOM     26  OE1 GLU A  32      -1.445  -6.774   1.550  1.00 31.56           O
ANISOU   26  OE1 GLU A  32     4032   3866   4094   -217    495    226       O
ATOM     27  OE2 GLU A  32       0.449  -5.789   2.097  1.00 32.89           O
ANISOU   27  OE2 GLU A  32     4214   3888   4394   -320    687    358       O
ATOM     28  H   GLU A  32       0.867  -7.172   5.669  1.00 23.12           H
ATOM     29  HA  GLU A  32      -0.995  -5.812   4.402  1.00 23.95           H
ATOM     30  HB2 GLU A  32      -0.763  -8.605   4.824  1.00 27.65           H
ATOM     31  HB3 GLU A  32      -1.893  -7.979   3.898  1.00 27.65           H
ATOM     32  HG2 GLU A  32       0.861  -7.808   3.390  1.00 31.78           H
ATOM     33  HG3 GLU A  32      -0.159  -8.722   2.584  1.00 31.78           H
ATOM     34  N   TYR A  33      -3.275  -6.250   5.561  1.00 15.94           N
ANISOU   34  N   TYR A  33     1581   1862   2612     59    857    -11       N
ATOM     35  CA  TYR A  33      -4.413  -6.320   6.470  1.00 13.63           C
ANISOU   35  CA  TYR A  33     1443   1576   2158     61    600    -37       C
ATOM     36  C   TYR A  33      -4.630  -7.786   6.829  1.00 15.02           C
ANISOU   36  C   TYR A  33     1380   1628   2700     37    574    -95       C
ATOM     37  O   TYR A  33      -4.704  -8.636   5.926  1.00 17.20           O
ANISOU   37  O   TYR A  33     1592   1780   3163   -132    798   -303       O
ATOM     38  CB  TYR A  33      -5.706  -5.742   5.868  1.00 11.99           C
ANISOU   38  CB  TYR A  33     1484   1474   1597     35    431    -74       C
ATOM     39  CG  TYR A  33      -6.700  -5.361   6.945  1.00 10.50           C
ANISOU   39  CG  TYR A  33     1325   1365   1299    -43    182     66       C
ATOM     40  CD1 TYR A  33      -6.573  -4.171   7.620  1.00 10.04           C
ANISOU   40  CD1 TYR A  33     1283   1402   1130   -121    129     11       C
ATOM     41  CD2 TYR A  33      -7.706  -6.221   7.345  1.00  9.98           C
ANISOU   41  CD2 TYR A  33     1389   1276   1128    -78    160    -28       C
ATOM     42  CE1 TYR A  33      -7.439  -3.826   8.636  1.00  9.91           C
ANISOU   42  CE1 TYR A  33     1341   1389   1035      6    -22     24       C
ATOM     43  CE2 TYR A  33      -8.593  -5.873   8.363  1.00  9.10           C
ANISOU   43  CE2 TYR A  33     1196   1197   1064    -54    147    -28       C
ATOM     44  CZ  TYR A  33      -8.451  -4.673   8.999  1.00  9.17           C
ANISOU   44  CZ  TYR A  33     1347   1179    960     -4     45     80       C
ATOM     45  OH  TYR A  33      -9.292  -4.279  10.024  1.00  9.28           O
ANISOU   45  OH  TYR A  33     1222   1141   1163     22     14    104       O
ATOM     46  H   TYR A  33      -3.458  -6.000   4.759  1.00 19.12           H
ATOM     47  HA  TYR A  33      -4.219  -5.786   7.256  1.00 16.34           H
ATOM     48  HB2 TYR A  33      -5.492  -4.947   5.354  1.00 14.38           H
ATOM     49  HB3 TYR A  33      -6.118  -6.407   5.294  1.00 14.38           H
ATOM     50  HD1 TYR A  33      -5.889  -3.587   7.387  1.00 12.04           H
ATOM     51  HD2 TYR A  33      -7.793  -7.047   6.926  1.00 11.97           H
ATOM     52  HE1 TYR A  33      -7.334  -3.014   9.076  1.00 11.88           H
ATOM     53  HE2 TYR A  33      -9.276  -6.455   8.609  1.00 10.91           H
ATOM     54  HH  TYR A  33      -9.814  -4.907  10.225  1.00 11.13           H
ATOM     55  N   PRO A  34      -4.724  -8.132   8.110  1.00 15.93           N
ANISOU   55  N   PRO A  34     1382   1694   2976     28    730    264       N
ATOM     56  CA  PRO A  34      -4.781  -9.550   8.462  1.00 17.75           C
ANISOU   56  CA  PRO A  34     1605   1806   3333      1    589    276       C
ATOM     57  C   PRO A  34      -6.137 -10.164   8.226  1.00 17.94           C
ANISOU   57  C   PRO A  34     1642   1754   3420     -9    681    192       C
ATOM     58  O   PRO A  34      -7.177  -9.504   8.272  1.00 16.55           O
ANISOU   58  O   PRO A  34     1532   1638   3120    -15    670    122       O
ATOM     59  CB  PRO A  34      -4.451  -9.584   9.954  1.00 19.54           C
ANISOU   59  CB  PRO A  34     2058   1948   3418     52    659    393       C
ATOM     60  CG  PRO A  34      -4.795  -8.313  10.432  1.00 18.40           C
ANISOU   60  CG  PRO A  34     2042   1899   3051    360    590    410       C
ATOM     61  CD  PRO A  34      -4.627  -7.291   9.303  1.00 17.11           C
ANISOU   61  CD  PRO A  34     1703   1752   3047    200    590    501       C
ATOM     62  HA  PRO A  34      -4.105 -10.030   7.957  1.00 21.29           H
ATOM     63  HB2 PRO A  34      -4.976 -10.272  10.392  1.00 23.44           H
ATOM     64  HB3 PRO A  34      -3.505  -9.757  10.079  1.00 23.44           H
ATOM     65  HG2 PRO A  34      -5.717  -8.329  10.731  1.00 22.07           H
ATOM     66  HG3 PRO A  34      -4.210  -8.088  11.173  1.00 22.07           H
ATOM     67  HD2 PRO A  34      -5.336  -6.629   9.322  1.00 20.53           H
ATOM     68  HD3 PRO A  34      -3.763  -6.853   9.352  1.00 20.53           H
ATOM     69  N  ATHR A  35      -6.098 -11.464   7.986  1.00 20.11           N
ANISOU   69  N  ATHR A  35     2048   1699   3895    158    652     75       N
ATOM     70  CA ATHR A  35      -7.263 -12.269   7.690  1.00 21.46           C
ANISOU   70  CA ATHR A  35     2205   1854   4094    175    818     11       C
ATOM     71  C  ATHR A  35      -7.268 -13.493   8.602  1.00 21.48           C
ANISOU   71  C  ATHR A  35     2492   1756   3912    197   1148   -139       C
ATOM     72  O  ATHR A  35      -6.360 -13.692   9.415  1.00 22.01           O
ANISOU   72  O  ATHR A  35     2708   1685   3970     68   1361   -255       O
ATOM     73  CB ATHR A  35      -7.223 -12.744   6.235  1.00 22.76           C
ANISOU   73  CB ATHR A  35     2372   2015   4259    140    843    -13       C
ATOM     74  OG1ATHR A  35      -6.250 -13.794   6.126  1.00 22.89           O
ANISOU   74  OG1ATHR A  35     2445   2088   4165    225    839   -212       O
ATOM     75  CG2ATHR A  35      -6.874 -11.594   5.299  1.00 24.01           C
ANISOU   75  CG2ATHR A  35     2560   2106   4455    142    869    101       C
ATOM     76  H  ATHR A  35      -5.370 -11.922   7.989  1.00 24.13           H
ATOM     77  HA ATHR A  35      -8.060 -11.741   7.850  1.00 25.74           H
ATOM     78  HB ATHR A  35      -8.093 -13.077   5.964  1.00 27.30           H
ATOM     79  HG1ATHR A  35      -5.488 -13.501   6.323  1.00 27.46           H
ATOM     80 HG21ATHR A  35      -7.045 -11.852   4.379  1.00 28.80           H
ATOM     81 HG22ATHR A  35      -7.413 -10.817   5.513  1.00 28.80           H
ATOM     82 HG23ATHR A  35      -5.937 -11.363   5.392  1.00 28.80           H
ATOM     83  N  BTHR A  35      -6.109 -11.477   7.975  0.00 20.08           N
ANISOU   83  N  BTHR A  35     2102   2050   3478    -14    569    152       N
ATOM     84  CA BTHR A  35      -7.297 -12.273   7.693  0.00 22.13           C
ANISOU   84  CA BTHR A  35     2544   2332   3532    -18    449    118       C
ATOM     85  C  BTHR A  35      -7.349 -13.470   8.637  0.00 23.98           C
ANISOU   85  C  BTHR A  35     2909   2571   3630    -18    353     94       C
ATOM     86  O  BTHR A  35      -6.537 -13.570   9.562  0.00 24.05           O
ANISOU   86  O  BTHR A  35     2932   2583   3621    -19    347     90       O
ATOM     87  CB BTHR A  35      -7.267 -12.760   6.241  0.00 22.27           C
ANISOU   87  CB BTHR A  35     2604   2364   3492    -21    427    113       C
ATOM     88  OG1BTHR A  35      -6.312 -13.821   6.108  0.00 22.31           O
ANISOU   88  OG1BTHR A  35     2626   2374   3477    -22    419    110       O
ATOM     89  CG2BTHR A  35      -6.889 -11.623   5.303  0.00 22.31           C
ANISOU   89  CG2BTHR A  35     2626   2375   3477    -22    419    111       C
ATOM     90  H  BTHR A  35      -5.386 -11.942   7.963  0.00 24.09           H
ATOM     91  HA BTHR A  35      -8.094 -11.734   7.820  0.00 26.55           H
ATOM     92  HB BTHR A  35      -8.147 -13.083   5.992  0.00 26.71           H
ATOM     93  HG1BTHR A  35      -6.287 -14.087   5.312  0.00 26.76           H
ATOM     94 HG21BTHR A  35      -7.025 -11.894   4.382  0.00 26.77           H
ATOM     95 HG22BTHR A  35      -7.439 -10.845   5.486  0.00 26.77           H
ATOM     96 HG23BTHR A  35      -5.957 -11.386   5.427  0.00 26.77           H
ATOM     97  N  AVAL A  36      -8.330 -14.304   8.494  1.00 23.36           N
ANISOU   97  N  AVAL A  36     3231   1905   3741    257   1249   -174       N
ATOM     98  CA AVAL A  36      -8.425 -15.569   9.245  1.00 25.56           C
ANISOU   98  CA AVAL A  36     3808   2259   3644    406   1256    -39       C
ATOM     99  C  AVAL A  36      -7.156 -16.396   9.156  1.00 26.07           C
ANISOU   99  C  AVAL A  36     4168   2458   3281    543    973    115       C
ATOM    100  O  AVAL A  36      -6.817 -17.147  10.087  1.00 26.76           O
ANISOU  100  O  AVAL A  36     4254   2518   3397    539    877    168       O
ATOM    101  CB AVAL A  36      -9.666 -16.382   8.808  1.00 27.24           C
ANISOU  101  CB AVAL A  36     4088   2334   3928    460   1345   -113       C
ATOM    102  CG1AVAL A  36     -10.981 -15.655   9.197  1.00 27.47           C
ANISOU  102  CG1AVAL A  36     3995   2323   4118    651   1338    -13       C
ATOM    103  CG2AVAL A  36      -9.647 -16.674   7.320  1.00 28.79           C
ANISOU  103  CG2AVAL A  36     4348   2444   4147    443   1239   -191       C
ATOM    104  H  AVAL A  36      -9.010 -14.148   7.992  1.00 28.03           H
ATOM    105  HA AVAL A  36      -8.540 -15.329  10.178  1.00 30.66           H
ATOM    106  HB AVAL A  36      -9.638 -17.231   9.277  1.00 32.68           H
ATOM    107 HG11AVAL A  36     -11.731 -16.119   8.793  1.00 32.95           H
ATOM    108 HG12AVAL A  36     -11.071 -15.660  10.163  1.00 32.95           H
ATOM    109 HG13AVAL A  36     -10.945 -14.741   8.873  1.00 32.95           H
ATOM    110 HG21AVAL A  36     -10.404 -17.239   7.099  1.00 34.54           H
ATOM    111 HG22AVAL A  36      -9.707 -15.837   6.833  1.00 34.54           H
ATOM    112 HG23AVAL A  36      -8.819 -17.128   7.097  1.00 34.54           H
ATOM    113  N  BVAL A  36      -8.293 -14.388   8.410  0.00 25.71           N
ANISOU  113  N  BVAL A  36     3237   2787   3743    -15    269     74       N
ATOM    114  CA BVAL A  36      -8.404 -15.565   9.270  0.00 27.35           C
ANISOU  114  CA BVAL A  36     3542   2990   3860    -11    193     55       C
ATOM    115  C  BVAL A  36      -7.169 -16.447   9.155  0.00 28.64           C
ANISOU  115  C  BVAL A  36     3770   3133   3977     -8    156     43       C
ATOM    116  O  BVAL A  36      -6.814 -17.159  10.103  0.00 28.77           O
ANISOU  116  O  BVAL A  36     3795   3149   3987     -8    148     42       O
ATOM    117  CB BVAL A  36      -9.695 -16.348   8.953  0.00 27.61           C
ANISOU  117  CB BVAL A  36     3597   3037   3857    -11    163     52       C
ATOM    118  CG1BVAL A  36     -10.916 -15.558   9.397  0.00 27.70           C
ANISOU  118  CG1BVAL A  36     3615   3052   3857    -11    153     51       C
ATOM    119  CG2BVAL A  36      -9.773 -16.684   7.467  0.00 27.70           C
ANISOU  119  CG2BVAL A  36     3615   3052   3857    -11    153     51       C
ATOM    120  H  BVAL A  36      -8.871 -14.353   7.774  0.00 30.84           H
ATOM    121  HA BVAL A  36      -8.462 -15.260  10.189  0.00 32.81           H
ATOM    122  HB BVAL A  36      -9.683 -17.185   9.444  0.00 33.13           H
ATOM    123 HG11BVAL A  36     -11.716 -16.060   9.172  0.00 33.23           H
ATOM    124 HG12BVAL A  36     -10.872 -15.420  10.356  0.00 33.23           H
ATOM    125 HG13BVAL A  36     -10.923 -14.703   8.939  0.00 33.23           H
ATOM    126 HG21BVAL A  36     -10.493 -17.318   7.324  0.00 33.23           H
ATOM    127 HG22BVAL A  36      -9.945 -15.870   6.968  0.00 33.23           H
ATOM    128 HG23BVAL A  36      -8.930 -17.072   7.187  0.00 33.23           H
ATOM    129  N  AASN A  37      -6.456 -16.318   8.037  1.00 25.60           N
ANISOU  129  N  AASN A  37     4164   2612   2949    830    904    112       N
ATOM    130  CA AASN A  37      -5.329 -17.206   7.817  1.00 27.72           C
ANISOU  130  CA AASN A  37     4237   2936   3358    916    517     17       C
ATOM    131  C  AASN A  37      -4.091 -16.749   8.557  1.00 26.18           C
ANISOU  131  C  AASN A  37     3702   2884   3360   1159    285     71       C
ATOM    132  O  AASN A  37      -3.125 -17.512   8.676  1.00 26.71           O
ANISOU  132  O  AASN A  37     3774   2944   3431   1258    117    -23       O
ATOM    133  CB AASN A  37      -5.086 -17.304   6.316  1.00 31.30           C
ANISOU  133  CB AASN A  37     4776   3268   3847    778    386    -36       C
ATOM    134  CG AASN A  37      -6.333 -17.716   5.578  1.00 35.03           C
ANISOU  134  CG AASN A  37     5350   3555   4404    586    187    -31       C
ATOM    135  OD1AASN A  37      -6.934 -18.738   5.909  1.00 36.52           O
ANISOU  135  OD1AASN A  37     5616   3651   4607    547    199    -68       O
ATOM    136  ND2AASN A  37      -6.773 -16.893   4.628  1.00 36.49           N
ANISOU  136  ND2AASN A  37     5550   3703   4611    503     59     14       N
ATOM    137  H  AASN A  37      -6.612 -15.766   7.396  1.00 30.71           H
ATOM    138  HA AASN A  37      -5.521 -18.101   8.137  1.00 33.25           H
ATOM    139  HB2AASN A  37      -4.805 -16.438   5.980  1.00 37.55           H
ATOM    140  HB3AASN A  37      -4.398 -17.965   6.146  1.00 37.55           H
ATOM    141 HD21AASN A  37      -7.481 -17.091   4.182  1.00 43.78           H
ATOM    142 HD22AASN A  37      -6.348 -16.164   4.460  1.00 43.78           H
ATOM    143  N  BASN A  37      -6.496 -16.422   8.003  0.00 29.66           N
ANISOU  143  N  BASN A  37     3947   3246   4075     -5    132     33       N
ATOM    144  CA BASN A  37      -5.334 -17.275   7.789  0.00 30.51           C
ANISOU  144  CA BASN A  37     4095   3343   4156     -3    114     23       C
ATOM    145  C  BASN A  37      -4.110 -16.818   8.572  0.00 29.99           C
ANISOU  145  C  BASN A  37     4002   3355   4036     -2     85     18       C
ATOM    146  O  BASN A  37      -3.135 -17.573   8.654  0.00 30.16           O
ANISOU  146  O  BASN A  37     4031   3370   4058     -2     83     17       O
ATOM    147  CB BASN A  37      -5.009 -17.343   6.296  0.00 31.70           C
ANISOU  147  CB BASN A  37     4300   3412   4331     -3    125     18       C
ATOM    148  CG BASN A  37      -6.194 -17.798   5.465  0.00 32.63           C
ANISOU  148  CG BASN A  37     4463   3465   4470     -2    136     16       C
ATOM    149  OD1BASN A  37      -6.784 -18.846   5.727  0.00 32.95           O
ANISOU  149  OD1BASN A  37     4518   3483   4518     -1    140     15       O
ATOM    150  ND2BASN A  37      -6.553 -17.006   4.461  0.00 32.95           N
ANISOU  150  ND2BASN A  37     4518   3483   4518     -1    139     15       N
ATOM    151  H  BASN A  37      -6.694 -15.920   7.333  0.00 35.58           H
ATOM    152  HA BASN A  37      -5.547 -18.173   8.088  0.00 36.61           H
ATOM    153  HB2BASN A  37      -4.746 -16.462   5.988  0.00 38.03           H
ATOM    154  HB3BASN A  37      -4.285 -17.974   6.157  0.00 38.03           H
ATOM    155 HD21BASN A  37      -7.219 -17.221   3.961  0.00 39.53           H
ATOM    156 HD22BASN A  37      -6.119 -16.279   4.311  0.00 39.53           H
ATOM    157  N  AGLU A  38      -4.109 -15.544   9.083  1.00 24.37           N
ANISOU  157  N  AGLU A  38     3083   2766   3412   1253    290    126       N
ATOM    158  CA AGLU A  38      -3.072 -15.102   9.982  1.00 26.33           C
ANISOU  158  CA AGLU A  38     3345   2765   3893   1142    394    278       C
ATOM    159  C  AGLU A  38      -3.585 -14.994  11.401  1.00 26.12           C
ANISOU  159  C  AGLU A  38     3302   2665   3959    810    548    663       C
ATOM    160  O  AGLU A  38      -2.796 -14.664  12.291  1.00 29.37           O
ANISOU  160  O  AGLU A  38     3801   2919   4439    594    778    724       O
ATOM    161  CB AGLU A  38      -2.500 -13.768   9.482  1.00 27.35           C
ANISOU  161  CB AGLU A  38     3450   2940   4001   1075    416    122       C
ATOM    162  CG AGLU A  38      -1.863 -13.871   8.086  1.00 27.73           C
ANISOU  162  CG AGLU A  38     3359   3062   4114   1074    417    -82       C
ATOM    163  CD AGLU A  38      -2.890 -13.757   6.964  1.00 27.55           C
ANISOU  163  CD AGLU A  38     3179   3151   4136   1138    328   -207       C
ATOM    164  OE1AGLU A  38      -3.628 -12.752   6.928  1.00 26.12           O
ANISOU  164  OE1AGLU A  38     2653   3188   4082   1158    414   -396       O
ATOM    165  OE2AGLU A  38      -2.955 -14.673   6.113  1.00 28.90           O
ANISOU  165  OE2AGLU A  38     3449   3249   4284   1046    233   -100       O
ATOM    166  H  AGLU A  38      -4.720 -14.958   8.931  1.00 29.24           H
ATOM    167  HA AGLU A  38      -2.333 -15.729   9.992  1.00 31.58           H
ATOM    168  HB2AGLU A  38      -3.216 -13.116   9.437  1.00 32.81           H
ATOM    169  HB3AGLU A  38      -1.816 -13.468  10.101  1.00 32.81           H
ATOM    170  HG2AGLU A  38      -1.219 -13.154   7.978  1.00 33.26           H
ATOM    171  HG3AGLU A  38      -1.420 -14.730   8.002  1.00 33.26           H
ATOM    172  N  BGLU A  38      -4.133 -15.614   9.142  0.00 29.12           N
ANISOU  172  N  BGLU A  38     3852   3339   3872     -3     58     15       N
ATOM    173  CA BGLU A  38      -3.063 -15.133  10.004  0.00 28.14           C
ANISOU  173  CA BGLU A  38     3685   3312   3695     -3     33     13       C
ATOM    174  C  BGLU A  38      -3.509 -14.948  11.448  0.00 26.67           C
ANISOU  174  C  BGLU A  38     3452   3222   3460     -3     14     15       C
ATOM    175  O  BGLU A  38      -2.686 -14.577  12.291  0.00 26.72           O
ANISOU  175  O  BGLU A  38     3459   3231   3464     -4     14     14       O
ATOM    176  CB BGLU A  38      -2.500 -13.809   9.471  0.00 28.54           C
ANISOU  176  CB BGLU A  38     3736   3366   3741     -4     29     10       C
ATOM    177  CG BGLU A  38      -1.874 -13.905   8.088  0.00 28.85           C
ANISOU  177  CG BGLU A  38     3775   3409   3778     -4     26      8       C
ATOM    178  CD BGLU A  38      -2.895 -13.781   6.974  0.00 29.09           C
ANISOU  178  CD BGLU A  38     3805   3441   3806     -5     24      7       C
ATOM    179  OE1BGLU A  38      -3.707 -12.833   7.012  0.00 29.16           O
ANISOU  179  OE1BGLU A  38     3814   3452   3815     -5     23      6       O
ATOM    180  OE2BGLU A  38      -2.884 -14.632   6.060  0.00 29.17           O
ANISOU  180  OE2BGLU A  38     3815   3453   3816     -5     24      7       O
ATOM    181  H  BGLU A  38      -4.773 -15.048   9.040  0.00 34.93           H
ATOM    182  HA BGLU A  38      -2.345 -15.784   9.991  0.00 33.76           H
ATOM    183  HB2BGLU A  38      -3.223 -13.163   9.422  0.00 34.24           H
ATOM    184  HB3BGLU A  38      -1.816 -13.495  10.082  0.00 34.24           H
ATOM    185  HG2BGLU A  38      -1.227 -13.189   7.984  0.00 34.62           H
ATOM    186  HG3BGLU A  38      -1.435 -14.765   7.999  0.00 34.62           H
ATOM    187  N  AILE A  39      -4.876 -15.264  11.645  1.00 23.80           N
ANISOU  187  N  AILE A  39     3002   2268   3774    954   1000    634       N
ATOM    188  CA AILE A  39      -5.415 -15.119  12.988  1.00 21.06           C
ANISOU  188  CA AILE A  39     2626   1895   3480    620    800    660       C
ATOM    189  C  AILE A  39      -6.152 -16.367  13.482  1.00 18.75           C
ANISOU  189  C  AILE A  39     1911   1795   3418    383    743    592       C
ATOM    190  O  AILE A  39      -7.353 -16.597  13.198  1.00 17.40           O
ANISOU  190  O  AILE A  39     1642   1785   3182    290    597    508       O
ATOM    191  CB AILE A  39      -6.252 -13.849  13.158  1.00 18.90           C
ANISOU  191  CB AILE A  39     2526   1597   3059    524   1010    744       C
ATOM    192  CG1AILE A  39      -5.629 -12.599  12.498  1.00 18.28           C
ANISOU  192  CG1AILE A  39     2389   1465   3091    552    891    714       C
ATOM    193  CG2AILE A  39      -6.421 -13.578  14.656  1.00 19.28           C
ANISOU  193  CG2AILE A  39     2734   1635   2959    307    826    681       C
ATOM    194  CD1AILE A  39      -6.674 -11.473  12.485  1.00 17.87           C
ANISOU  194  CD1AILE A  39     2260   1416   3114    618    906    477       C
ATOM    195  H  AILE A  39      -5.442 -15.527  11.054  1.00 28.56           H
ATOM    196  HA AILE A  39      -4.637 -15.047  13.563  1.00 25.26           H
ATOM    197  HB AILE A  39      -7.099 -14.010  12.713  1.00 22.67           H
ATOM    198 HG12AILE A  39      -4.856 -12.308  13.006  1.00 21.93           H
ATOM    199 HG13AILE A  39      -5.370 -12.802  11.586  1.00 21.93           H
ATOM    200 HG21AILE A  39      -7.083 -12.878  14.777  1.00 23.13           H
ATOM    201 HG22AILE A  39      -6.717 -14.392  15.093  1.00 23.13           H
ATOM    202 HG23AILE A  39      -5.570 -13.295  15.024  1.00 23.13           H
ATOM    203 HD11AILE A  39      -6.305 -10.705  12.022  1.00 21.43           H
ATOM    204 HD12AILE A  39      -7.469 -11.785  12.026  1.00 21.43           H
ATOM    205 HD13AILE A  39      -6.893 -11.234  13.399  1.00 21.43           H
ATOM    206  N  BILE A  39      -4.780 -15.196  11.754  0.00 25.13           N
ANISOU  206  N  BILE A  39     3212   3114   3221     -3     -1     18       N
ATOM    207  CA BILE A  39      -5.308 -14.999  13.101  0.00 23.57           C
ANISOU  207  CA BILE A  39     2972   3000   2985     -5    -15     23       C
ATOM    208  C  BILE A  39      -6.026 -16.264  13.559  0.00 22.32           C
ANISOU  208  C  BILE A  39     2798   2868   2816     -8    -17     33       C
ATOM    209  O  BILE A  39      -7.187 -16.484  13.185  0.00 22.27           O
ANISOU  209  O  BILE A  39     2788   2871   2803     -8    -19     32       O
ATOM    210  CB BILE A  39      -6.255 -13.788  13.161  0.00 23.30           C
ANISOU  210  CB BILE A  39     2913   3013   2927     -4    -26     18       C
ATOM    211  CG1BILE A  39      -5.607 -12.562  12.510  0.00 23.15           C
ANISOU  211  CG1BILE A  39     2881   3019   2897     -4    -31     15       C
ATOM    212  CG2BILE A  39      -6.634 -13.483  14.609  0.00 23.23           C
ANISOU  212  CG2BILE A  39     2898   3016   2913     -3    -29     16       C
ATOM    213  CD1BILE A  39      -6.515 -11.343  12.444  0.00 23.08           C
ANISOU  213  CD1BILE A  39     2865   3022   2882     -3    -34     13       C
ATOM    214  H  BILE A  39      -5.364 -15.483  11.192  0.00 30.14           H
ATOM    215  HA BILE A  39      -4.561 -14.840  13.700  0.00 28.28           H
ATOM    216  HB BILE A  39      -7.060 -14.007  12.666  0.00 27.95           H
ATOM    217 HG12BILE A  39      -4.821 -12.317  13.023  0.00 27.78           H
ATOM    218 HG13BILE A  39      -5.353 -12.790  11.602  0.00 27.78           H
ATOM    219 HG21BILE A  39      -7.442 -12.946  14.617  0.00 27.87           H
ATOM    220 HG22BILE A  39      -6.788 -14.318  15.078  0.00 27.87           H
ATOM    221 HG23BILE A  39      -5.909 -12.995  15.029  0.00 27.87           H
ATOM    222 HD11BILE A  39      -5.972 -10.552  12.302  0.00 27.69           H
ATOM    223 HD12BILE A  39      -7.138 -11.453  11.708  0.00 27.69           H
ATOM    224 HD13BILE A  39      -7.000 -11.265  13.280  0.00 27.69           H
ATOM    225  N  APRO A  40      -5.459 -17.191  14.257  1.00 19.54           N
ANISOU  225  N  APRO A  40     2043   1743   3637    406    616    367       N
ATOM    226  CA APRO A  40      -6.121 -18.270  14.991  1.00 18.59           C
ANISOU  226  CA APRO A  40     1938   1619   3505    278    656    335       C
ATOM    227  C  APRO A  40      -7.190 -17.682  15.896  1.00 16.96           C
ANISOU  227  C  APRO A  40     1842   1479   3122    130    397    259       C
ATOM    228  O  APRO A  40      -7.042 -16.583  16.424  1.00 16.77           O
ANISOU  228  O  APRO A  40     1897   1447   3028     34    188    241       O
ATOM    229  CB APRO A  40      -4.973 -18.884  15.821  1.00 20.16           C
ANISOU  229  CB APRO A  40     2164   1694   3803    397    883    307       C
ATOM    230  CG APRO A  40      -3.732 -18.501  15.098  1.00 21.71           C
ANISOU  230  CG APRO A  40     2396   1832   4020    256    739    239       C
ATOM    231  CD APRO A  40      -4.017 -17.146  14.535  1.00 20.82           C
ANISOU  231  CD APRO A  40     2159   1822   3931    159    831    253       C
ATOM    232  HA APRO A  40      -6.495 -18.942  14.400  1.00 22.30           H
ATOM    233  HB2APRO A  40      -4.980 -18.516  16.718  1.00 24.19           H
ATOM    234  HB3APRO A  40      -5.070 -19.849  15.857  1.00 24.19           H
ATOM    235  HG2APRO A  40      -2.985 -18.470  15.716  1.00 26.04           H
ATOM    236  HG3APRO A  40      -3.551 -19.140  14.391  1.00 26.04           H
ATOM    237  HD2APRO A  40      -3.812 -16.453  15.182  1.00 24.98           H
ATOM    238  HD3APRO A  40      -3.513 -16.998  13.719  1.00 24.98           H
ATOM    239  N  BPRO A  40      -5.386 -17.120  14.354  0.00 21.19           N
ANISOU  239  N  BPRO A  40     2647   2732   2672    -12    -15     48       N
ATOM    240  CA BPRO A  40      -6.125 -18.217  14.987  0.00 20.40           C
ANISOU  240  CA BPRO A  40     2548   2621   2583    -15    -10     64       C
ATOM    241  C  BPRO A  40      -7.167 -17.676  15.954  0.00 19.58           C
ANISOU  241  C  BPRO A  40     2453   2480   2505    -21     -1     91       C
ATOM    242  O  BPRO A  40      -7.012 -16.596  16.529  0.00 19.50           O
ANISOU  242  O  BPRO A  40     2441   2480   2489    -21     -5     88       O
ATOM    243  CB BPRO A  40      -5.034 -18.999  15.728  0.00 20.51           C
ANISOU  243  CB BPRO A  40     2556   2650   2586    -14    -12     57       C
ATOM    244  CG BPRO A  40      -3.765 -18.643  15.023  0.00 20.68           C
ANISOU  244  CG BPRO A  40     2576   2678   2602    -13    -15     51       C
ATOM    245  CD BPRO A  40      -3.939 -17.213  14.611  0.00 20.90           C
ANISOU  245  CD BPRO A  40     2606   2705   2631    -13    -15     48       C
ATOM    246  HA BPRO A  40      -6.545 -18.787  14.324  0.00 24.47           H
ATOM    247  HB2BPRO A  40      -5.004 -18.726  16.658  0.00 24.60           H
ATOM    248  HB3BPRO A  40      -5.210 -19.951  15.668  0.00 24.60           H
ATOM    249  HG2BPRO A  40      -3.013 -18.741  15.627  0.00 24.80           H
ATOM    250  HG3BPRO A  40      -3.645 -19.215  14.249  0.00 24.80           H
ATOM    251  HD2BPRO A  40      -3.673 -16.612  15.324  0.00 25.07           H
ATOM    252  HD3BPRO A  40      -3.431 -17.020  13.807  0.00 25.07           H
ATOM    253  N  AVAL A  41      -8.284 -18.426  16.083  1.00 16.23           N
ANISOU  253  N  AVAL A  41     1880   1444   2842    275    104    271       N
ATOM    254  CA AVAL A  41      -9.294 -17.989  17.036  1.00 15.89           C
ANISOU  254  CA AVAL A  41     2007   1419   2614    369    131     25       C
ATOM    255  C  AVAL A  41      -8.645 -17.909  18.408  1.00 16.15           C
ANISOU  255  C  AVAL A  41     2066   1415   2656    439     55    -74       C
ATOM    256  O  AVAL A  41      -7.997 -18.862  18.870  1.00 18.24           O
ANISOU  256  O  AVAL A  41     2646   1522   2762    449    -85   -140       O
ATOM    257  CB AVAL A  41     -10.484 -18.965  17.033  1.00 16.39           C
ANISOU  257  CB AVAL A  41     2044   1402   2782    -66    192     -8       C
ATOM    258  CG1AVAL A  41     -11.486 -18.578  18.082  1.00 16.02           C
ANISOU  258  CG1AVAL A  41     1706   1261   3121   -103    283   -249       C
ATOM    259  CG2AVAL A  41     -11.181 -19.059  15.655  1.00 16.18           C
ANISOU  259  CG2AVAL A  41     1900   1402   2845   -178      1     68       C
ATOM    260  H  AVAL A  41      -8.457 -19.166  15.681  1.00 19.47           H
ATOM    261  HA AVAL A  41      -9.626 -17.112  16.788  1.00 19.07           H
ATOM    262  HB AVAL A  41     -10.126 -19.844  17.234  1.00 19.66           H
ATOM    263 HG11AVAL A  41     -12.328 -19.021  17.893  1.00 19.22           H
ATOM    264 HG12AVAL A  41     -11.156 -18.852  18.952  1.00 19.22           H
ATOM    265 HG13AVAL A  41     -11.607 -17.615  18.063  1.00 19.22           H
ATOM    266 HG21AVAL A  41     -11.778 -19.824  15.654  1.00 19.41           H
ATOM    267 HG22AVAL A  41     -11.685 -18.246  15.499  1.00 19.41           H
ATOM    268 HG23AVAL A  41     -10.506 -19.167  14.966  1.00 19.41           H
ATOM    269  N  BVAL A  41      -8.244 -18.442  16.127  0.00 18.89           N
ANISOU  269  N  BVAL A  41     2380   2339   2459    -26     12    125       N
ATOM    270  CA BVAL A  41      -9.288 -18.049  17.066  0.00 18.27           C
ANISOU  270  CA BVAL A  41     2316   2198   2429    -33     29    161       C
ATOM    271  C  BVAL A  41      -8.684 -17.969  18.460  0.00 17.76           C
ANISOU  271  C  BVAL A  41     2266   2054   2429    -42     51    202       C
ATOM    272  O  BVAL A  41      -8.179 -18.964  18.994  0.00 17.73           O
ANISOU  272  O  BVAL A  41     2262   2056   2417    -41     49    202       O
ATOM    273  CB BVAL A  41     -10.459 -19.034  17.011  0.00 18.22           C
ANISOU  273  CB BVAL A  41     2310   2199   2413    -33     27    159       C
ATOM    274  H  BVAL A  41      -8.391 -19.183  15.717  0.00 22.66           H
ATOM    275  HA BVAL A  41      -9.624 -17.171  16.827  0.00 21.92           H
ATOM    276  HB BVAL A  41     -10.121 -19.934  17.138  0.00 21.85           H
ATOM    277  N  AGLY A  42      -8.807 -16.762  19.066  1.00 15.47           N
ANISOU  277  N  AGLY A  42     2035   1357   2485     79     73    -85       N
ATOM    278  CA AGLY A  42      -8.163 -16.490  20.335  1.00 15.12           C
ANISOU  278  CA AGLY A  42     1928   1453   2362    -30     17    -33       C
ATOM    279  C  AGLY A  42      -7.020 -15.490  20.286  1.00 15.36           C
ANISOU  279  C  AGLY A  42     1956   1511   2368   -123    100    -19       C
ATOM    280  O  AGLY A  42      -6.590 -15.041  21.348  1.00 16.21           O
ANISOU  280  O  AGLY A  42     2126   1732   2300   -251     -2   -199       O
ATOM    281  H  AGLY A  42      -9.299 -16.114  18.786  1.00 18.55           H
ATOM    282  HA2AGLY A  42      -8.828 -16.144  20.951  1.00 18.13           H
ATOM    283  HA3AGLY A  42      -7.810 -17.322  20.686  1.00 18.13           H
ATOM    284  N  BGLY A  42      -8.731 -16.781  19.054  0.00 17.34           N
ANISOU  284  N  BGLY A  42     2229   1906   2452    -54     78    241       N
ATOM    285  CA BGLY A  42      -8.110 -16.521  20.339  0.00 16.91           C
ANISOU  285  CA BGLY A  42     2194   1756   2476    -68    103    278       C
ATOM    286  C  BGLY A  42      -6.991 -15.507  20.289  0.00 16.45           C
ANISOU  286  C  BGLY A  42     2161   1605   2486    -87    123    308       C
ATOM    287  O  BGLY A  42      -6.573 -15.017  21.349  0.00 16.54           O
ANISOU  287  O  BGLY A  42     2165   1608   2513    -82    131    317       O
ATOM    288  H  BGLY A  42      -9.129 -16.095  18.721  0.00 20.80           H
ATOM    289  HA2BGLY A  42      -8.785 -16.191  20.952  0.00 20.29           H
ATOM    290  HA3BGLY A  42      -7.747 -17.351  20.685  0.00 20.29           H
ATOM    291  N   GLU A  43      -6.484 -15.165  19.108  1.00 15.87           N
ANISOU  291  N   GLU A  43     2134   1445   2451   -111    135    322       N
ATOM    292  CA  GLU A  43      -5.431 -14.163  18.963  1.00 16.21           C
ANISOU  292  CA  GLU A  43     1985   1457   2716    127    113    338       C
ATOM    293  C   GLU A  43      -6.042 -12.893  18.401  1.00 13.76           C
ANISOU  293  C   GLU A  43     1714   1336   2177   -122    -89    167       C
ATOM    294  O   GLU A  43      -7.085 -12.937  17.757  1.00 13.95           O
ANISOU  294  O   GLU A  43     1777   1371   2152   -282   -121     11       O
ATOM    295  CB  GLU A  43      -4.354 -14.679  18.002  1.00 20.55           C
ANISOU  295  CB  GLU A  43     2310   1733   3766    600    306    482       C
ATOM    296  CG  GLU A  43      -3.730 -15.985  18.457  1.00 24.60           C
ANISOU  296  CG  GLU A  43     2655   1978   4713    812    358    520       C
ATOM    297  CD  GLU A  43      -2.423 -16.344  17.733  1.00 28.82           C
ANISOU  297  CD  GLU A  43     3145   2290   5514    887    321    582       C
ATOM    298  OE1 GLU A  43      -2.007 -15.601  16.817  1.00 30.66           O
ANISOU  298  OE1 GLU A  43     3283   2444   5921    712    432    460       O
ATOM    299  OE2 GLU A  43      -1.833 -17.390  18.072  1.00 31.19           O
ANISOU  299  OE2 GLU A  43     3545   2481   5824    963    186    672       O
ATOM    300  HA  GLU A  43      -5.018 -13.968  19.819  1.00 19.44           H
ATOM    301  HB2 GLU A  43      -4.754 -14.827  17.131  1.00 24.66           H
ATOM    302  HB3 GLU A  43      -3.648 -14.017  17.935  1.00 24.66           H
ATOM    303  HG2 GLU A  43      -3.532 -15.921  19.405  1.00 29.51           H
ATOM    304  HG3 GLU A  43      -4.361 -16.703  18.297  1.00 29.51           H
ATOM    305  H  AGLU A  43      -6.721 -15.520  18.362  1.00 19.03           H
ATOM    306  H  BGLU A  43      -6.739 -15.506  18.361  0.00 19.03           H
ATOM    307  N   VAL A  44      -5.369 -11.761  18.621  1.00 11.40           N
ANISOU  307  N   VAL A  44     1370   1253   1708   -106    -68    157       N
ATOM    308  CA  VAL A  44      -5.836 -10.493  18.089  1.00 10.45           C
ANISOU  308  CA  VAL A  44     1277   1291   1404    -31    -91    202       C
ATOM    309  C   VAL A  44      -4.667  -9.795  17.422  1.00 10.39           C
ANISOU  309  C   VAL A  44     1140   1256   1552     28   -224     80       C
ATOM    310  O   VAL A  44      -3.542  -9.821  17.932  1.00 12.06           O
ANISOU  310  O   VAL A  44     1289   1413   1882     21   -201    124       O
ATOM    311  CB  VAL A  44      -6.446  -9.607  19.200  1.00 11.13           C
ANISOU  311  CB  VAL A  44     1495   1396   1339    144      9    132       C
ATOM    312  CG1 VAL A  44      -6.768  -8.233  18.683  1.00 12.38           C
ANISOU  312  CG1 VAL A  44     1792   1466   1446    354    -47     74       C
ATOM    313  CG2 VAL A  44      -7.673 -10.261  19.790  1.00 11.92           C
ANISOU  313  CG2 VAL A  44     1505   1634   1389    157     12     72       C
ATOM    314  H   VAL A  44      -4.641 -11.709  19.076  1.00 13.67           H
ATOM    315  HA  VAL A  44      -6.518 -10.651  17.418  1.00 12.54           H
ATOM    316  HB  VAL A  44      -5.789  -9.507  19.907  1.00 13.35           H
ATOM    317 HG11 VAL A  44      -7.288  -7.758  19.350  1.00 14.85           H
ATOM    318 HG12 VAL A  44      -5.940  -7.759  18.510  1.00 14.85           H
ATOM    319 HG13 VAL A  44      -7.279  -8.316  17.862  1.00 14.85           H
ATOM    320 HG21 VAL A  44      -8.052  -9.673  20.463  1.00 14.29           H
ATOM    321 HG22 VAL A  44      -8.320 -10.415  19.084  1.00 14.29           H
ATOM    322 HG23 VAL A  44      -7.418 -11.105  20.195  1.00 14.29           H
ATOM    323  N  AARG A  45      -4.960  -9.140  16.300  0.61 10.39           N
ANISOU  323  N  AARG A  45     1197   1201   1550     -8     30     99       N
ATOM    324  CA AARG A  45      -4.011  -8.297  15.600  0.61 11.67           C
ANISOU  324  CA AARG A  45     1423   1167   1844    -21    177    156       C
ATOM    325  C  AARG A  45      -4.513  -6.868  15.586  0.61  9.77           C
ANISOU  325  C  AARG A  45     1100   1129   1484    -29    -22     85       C
ATOM    326  O  AARG A  45      -5.726  -6.618  15.601  0.61  9.94           O
ANISOU  326  O  AARG A  45      990   1233   1555    -62    -82     91       O
ATOM    327  CB AARG A  45      -3.829  -8.773  14.183  0.61 14.98           C
ANISOU  327  CB AARG A  45     2121   1176   2393   -148    618    195       C
ATOM    328  CG AARG A  45      -3.138 -10.137  14.217  0.61 18.13           C
ANISOU  328  CG AARG A  45     2654   1288   2948    -59    844    264       C
ATOM    329  CD AARG A  45      -2.404 -10.475  12.990  0.61 20.62           C
ANISOU  329  CD AARG A  45     3080   1477   3279      6    841    399       C
ATOM    330  NE AARG A  45      -1.790 -11.797  13.064  0.61 22.93           N
ANISOU  330  NE AARG A  45     3453   1629   3628    149    907    393       N
ATOM    331  CZ AARG A  45      -0.483 -12.012  13.199  0.61 24.76           C
ANISOU  331  CZ AARG A  45     3786   1753   3867    156    835    470       C
ATOM    332  NH1AARG A  45       0.364 -11.022  13.435  0.61 25.69           N
ANISOU  332  NH1AARG A  45     3949   1841   3971    246    845    458       N
ATOM    333  NH2AARG A  45      -0.016 -13.251  13.110  0.61 25.07           N
ANISOU  333  NH2AARG A  45     3834   1752   3939    109    850    547       N
ATOM    334  H  AARG A  45      -5.729  -9.174  15.917  0.61 12.46           H
ATOM    335  HA AARG A  45      -3.154  -8.317  16.054  0.61 14.00           H
ATOM    336  HB2AARG A  45      -4.692  -8.864  13.750  0.61 17.96           H
ATOM    337  HB3AARG A  45      -3.275  -8.147  13.691  0.61 17.96           H
ATOM    338  HG2AARG A  45      -2.503 -10.144  14.950  0.61 21.75           H
ATOM    339  HG3AARG A  45      -3.811 -10.822  14.354  0.61 21.75           H
ATOM    340  HD2AARG A  45      -3.017 -10.468  12.239  0.61 24.74           H
ATOM    341  HD3AARG A  45      -1.700  -9.822  12.850  0.61 24.74           H
ATOM    342  HE AARG A  45      -2.306 -12.483  13.016  0.61 27.50           H
ATOM    343 HH11AARG A  45       0.074 -10.216  13.504  0.61 30.82           H
ATOM    344 HH12AARG A  45       1.204 -11.186  13.519  0.61 30.82           H
ATOM    345 HH21AARG A  45      -0.556 -13.905  12.967  0.61 30.07           H
ATOM    346 HH22AARG A  45       0.826 -13.401  13.196  0.61 30.07           H
ATOM    347  N  BARG A  45      -4.921  -9.163  16.282  0.39 10.40           N
ANISOU  347  N  BARG A  45     1132   1283   1537    -26   -156    103       N
ATOM    348  CA BARG A  45      -3.916  -8.311  15.668  0.39 11.10           C
ANISOU  348  CA BARG A  45     1220   1328   1669    -47   -139    164       C
ATOM    349  C  BARG A  45      -4.467  -6.906  15.490  0.39  9.96           C
ANISOU  349  C  BARG A  45     1074   1241   1468    -61   -135    123       C
ATOM    350  O  BARG A  45      -5.673  -6.710  15.306  0.39 10.06           O
ANISOU  350  O  BARG A  45     1066   1306   1450    -77   -196    111       O
ATOM    351  CB BARG A  45      -3.400  -8.869  14.337  0.39 12.86           C
ANISOU  351  CB BARG A  45     1534   1444   1908   -124   -173    191       C
ATOM    352  CG BARG A  45      -2.507 -10.114  14.482  0.39 14.16           C
ANISOU  352  CG BARG A  45     1605   1565   2209     63   -177    254       C
ATOM    353  CD BARG A  45      -1.266  -9.840  15.325  0.39 16.45           C
ANISOU  353  CD BARG A  45     1892   1722   2637    223    -33    267       C
ATOM    354  NE BARG A  45      -0.442 -11.028  15.522  0.39 18.56           N
ANISOU  354  NE BARG A  45     2285   1883   2883    344     85    258       N
ATOM    355  CZ BARG A  45      -0.547 -11.849  16.557  0.39 19.09           C
ANISOU  355  CZ BARG A  45     2445   1989   2819    390    139    245       C
ATOM    356  NH1BARG A  45      -1.468 -11.670  17.488  0.39 17.82           N
ANISOU  356  NH1BARG A  45     2202   1979   2591    468    289    213       N
ATOM    357  NH2BARG A  45       0.296 -12.875  16.665  0.39 19.27           N
ANISOU  357  NH2BARG A  45     2503   2021   2798    422     96    285       N
ATOM    358  H  BARG A  45      -5.663  -9.213  15.850  0.39 12.47           H
ATOM    359  HA BARG A  45      -3.147  -8.258  16.257  0.39 13.31           H
ATOM    360  HB2BARG A  45      -4.161  -9.114  13.788  0.39 15.42           H
ATOM    361  HB3BARG A  45      -2.879  -8.181  13.894  0.39 15.42           H
ATOM    362  HG2BARG A  45      -3.013 -10.821  14.911  0.39 16.98           H
ATOM    363  HG3BARG A  45      -2.216 -10.401  13.602  0.39 16.98           H
ATOM    364  HD2BARG A  45      -0.724  -9.170  14.881  0.39 19.73           H
ATOM    365  HD3BARG A  45      -1.542  -9.519  16.198  0.39 19.73           H
ATOM    366  HE BARG A  45       0.151 -11.208  14.925  0.39 22.26           H
ATOM    367 HH11BARG A  45      -2.015 -11.010  17.429  0.39 21.38           H
ATOM    368 HH12BARG A  45      -1.519 -12.214  18.152  0.39 21.38           H
ATOM    369 HH21BARG A  45       0.900 -13.000  16.066  0.39 23.12           H
ATOM    370 HH22BARG A  45       0.235 -13.413  17.333  0.39 23.12           H
ATOM    371  N   LEU A  46      -3.560  -5.938  15.567  1.00  9.80           N
ANISOU  371  N   LEU A  46      982   1203   1539    -77   -163    173       N
ATOM    372  CA  LEU A  46      -3.868  -4.539  15.355  1.00  9.42           C
ANISOU  372  CA  LEU A  46     1049   1162   1367      6   -136    162       C
ATOM    373  C   LEU A  46      -3.330  -4.114  14.001  1.00 10.16           C
ANISOU  373  C   LEU A  46     1147   1206   1508    -19     -0     96       C
ATOM    374  O   LEU A  46      -2.310  -4.618  13.535  1.00 12.37           O
ANISOU  374  O   LEU A  46     1453   1418   1830    195    251    202       O
ATOM    375  CB  LEU A  46      -3.289  -3.652  16.443  1.00 10.20           C
ANISOU  375  CB  LEU A  46     1090   1337   1449    -55    -31     11       C
ATOM    376  CG  LEU A  46      -3.551  -4.079  17.874  1.00 11.12           C
ANISOU  376  CG  LEU A  46     1263   1530   1433    -59   -201    -57       C
ATOM    377  CD1 LEU A  46      -3.005  -3.059  18.842  1.00 12.76           C
ANISOU  377  CD1 LEU A  46     1403   1749   1696   -201   -287   -167       C
ATOM    378  CD2 LEU A  46      -5.009  -4.339  18.167  1.00 10.89           C
ANISOU  378  CD2 LEU A  46     1181   1488   1468    -58     84    -73       C
ATOM    379  HA  LEU A  46      -4.830  -4.414  15.371  1.00 11.29           H
ATOM    380  HB2 LEU A  46      -2.326  -3.623  16.326  1.00 12.23           H
ATOM    381  HB3 LEU A  46      -3.663  -2.764  16.338  1.00 12.23           H
ATOM    382  HG  LEU A  46      -3.091  -4.924  17.999  1.00 13.34           H
ATOM    383 HD11 LEU A  46      -3.108  -3.395  19.746  1.00 15.31           H
ATOM    384 HD12 LEU A  46      -2.066  -2.911  18.649  1.00 15.31           H
ATOM    385 HD13 LEU A  46      -3.499  -2.231  18.739  1.00 15.31           H
ATOM    386 HD21 LEU A  46      -5.102  -4.597  19.098  1.00 13.06           H
ATOM    387 HD22 LEU A  46      -5.514  -3.529  17.996  1.00 13.06           H
ATOM    388 HD23 LEU A  46      -5.324  -5.054  17.592  1.00 13.06           H
ATOM    389  H  ALEU A  46      -2.722  -6.101  15.675  0.61 11.75           H
ATOM    390  H  BLEU A  46      -2.730  -6.077  15.747  0.39 11.75           H
ATOM    391  N   TYR A  47      -3.973  -3.123  13.406  1.00  9.39           N
ANISOU  391  N   TYR A  47     1065   1100   1403     46     40     -9       N
ATOM    392  CA  TYR A  47      -3.546  -2.583  12.119  1.00  9.13           C
ANISOU  392  CA  TYR A  47     1066   1147   1257     12    -13    -21       C
ATOM    393  C   TYR A  47      -3.626  -1.069  12.201  1.00  9.07           C
ANISOU  393  C   TYR A  47     1020   1195   1233    -73     81    -21       C
ATOM    394  O   TYR A  47      -4.696  -0.520  12.458  1.00 10.06           O
ANISOU  394  O   TYR A  47     1202   1205   1414    -44    251     23       O
ATOM    395  CB  TYR A  47      -4.433  -3.120  11.001  1.00  9.65           C
ANISOU  395  CB  TYR A  47     1182   1136   1351    -20    122    -48       C
ATOM    396  CG  TYR A  47      -4.046  -2.688   9.629  1.00  9.86           C
ANISOU  396  CG  TYR A  47     1197   1183   1367   -161    160   -121       C
ATOM    397  CD1 TYR A  47      -3.134  -3.433   8.871  1.00 10.63           C
ANISOU  397  CD1 TYR A  47     1176   1437   1427   -103    226   -126       C
ATOM    398  CD2 TYR A  47      -4.574  -1.534   9.075  1.00 10.48           C
ANISOU  398  CD2 TYR A  47     1298   1257   1426   -173     62    -44       C
ATOM    399  CE1 TYR A  47      -2.811  -3.032   7.576  1.00 11.88           C
ANISOU  399  CE1 TYR A  47     1488   1537   1488   -142    394    -77       C
ATOM    400  CE2 TYR A  47      -4.272  -1.152   7.812  1.00 12.02           C
ANISOU  400  CE2 TYR A  47     1610   1417   1539   -101     98    136       C
ATOM    401  CZ  TYR A  47      -3.396  -1.888   7.058  1.00 12.37           C
ANISOU  401  CZ  TYR A  47     1713   1578   1408   -171    385    224       C
ATOM    402  OH  TYR A  47      -3.092  -1.463   5.785  1.00 15.49           O
ANISOU  402  OH  TYR A  47     2377   1901   1608     56    333    455       O
ATOM    403  H   TYR A  47      -4.671  -2.739  13.729  1.00 11.26           H
ATOM    404  HA  TYR A  47      -2.628  -2.829  11.928  1.00 10.95           H
ATOM    405  HB2 TYR A  47      -4.399  -4.089  11.022  1.00 11.58           H
ATOM    406  HB3 TYR A  47      -5.341  -2.817  11.157  1.00 11.58           H
ATOM    407  HD1 TYR A  47      -2.745  -4.197   9.232  1.00 12.75           H
ATOM    408  HD2 TYR A  47      -5.150  -1.008   9.582  1.00 12.56           H
ATOM    409  HE1 TYR A  47      -2.209  -3.526   7.067  1.00 14.24           H
ATOM    410  HE2 TYR A  47      -4.661  -0.387   7.455  1.00 14.41           H
ATOM    411  HH  TYR A  47      -3.536  -0.776   5.598  1.00 18.58           H
ATOM    412  N  AGLN A  48      -2.500  -0.392  11.972  0.53 10.08           N
ANISOU  412  N  AGLN A  48     1081   1263   1488    -26      0     12       N
ATOM    413  CA AGLN A  48      -2.484   1.063  12.004  0.53 10.97           C
ANISOU  413  CA AGLN A  48     1177   1354   1638    -14     -8     71       C
ATOM    414  C  AGLN A  48      -3.253   1.608  10.809  0.53 10.86           C
ANISOU  414  C  AGLN A  48     1194   1358   1574    -29     90     97       C
ATOM    415  O  AGLN A  48      -2.951   1.265   9.662  0.53 11.60           O
ANISOU  415  O  AGLN A  48     1318   1382   1707    -93     20    -16       O
ATOM    416  CB AGLN A  48      -1.045   1.558  11.949  0.53 12.90           C
ANISOU  416  CB AGLN A  48     1487   1506   1909     -4   -173    228       C
ATOM    417  CG AGLN A  48      -0.891   3.054  12.228  0.53 15.33           C
ANISOU  417  CG AGLN A  48     1826   1754   2245     87   -200    379       C
ATOM    418  CD AGLN A  48      -0.703   3.338  13.699  0.53 17.33           C
ANISOU  418  CD AGLN A  48     1997   2043   2543    205   -449    390       C
ATOM    419  OE1AGLN A  48       0.354   3.052  14.266  0.53 17.69           O
ANISOU  419  OE1AGLN A  48     1933   2251   2539    213   -629    342       O
ATOM    420  NE2AGLN A  48      -1.714   3.928  14.321  0.53 18.28           N
ANISOU  420  NE2AGLN A  48     2145   2084   2719    264   -502    404       N
ATOM    421  H  AGLN A  48      -1.739  -0.752  11.798  0.53 12.09           H
ATOM    422  HA AGLN A  48      -2.898   1.381  12.822  0.53 13.16           H
ATOM    423  HB2AGLN A  48      -0.525   1.079  12.613  0.53 15.47           H
ATOM    424  HB3AGLN A  48      -0.691   1.386  11.062  0.53 15.47           H
ATOM    425  HG2AGLN A  48      -0.115   3.389  11.752  0.53 18.39           H
ATOM    426  HG3AGLN A  48      -1.689   3.518  11.929  0.53 18.39           H
ATOM    427 HE21AGLN A  48      -2.429   4.128  13.886  0.53 21.93           H
ATOM    428 HE22AGLN A  48      -1.656   4.111  15.159  0.53 21.93           H
ATOM    429  N  BGLN A  48      -2.515  -0.372  11.972  0.47  9.79           N
ANISOU  429  N  BGLN A  48      969   1172   1577    -69     88    -65       N
ATOM    430  CA BGLN A  48      -2.554   1.077  12.108  0.47 10.43           C
ANISOU  430  CA BGLN A  48      962   1184   1815   -115    166    -92       C
ATOM    431  C  BGLN A  48      -3.171   1.701  10.862  0.47 10.26           C
ANISOU  431  C  BGLN A  48     1087   1262   1548     31    267     16       C
ATOM    432  O  BGLN A  48      -2.670   1.510   9.747  0.47 10.57           O
ANISOU  432  O  BGLN A  48     1245   1243   1527    154    396    -44       O
ATOM    433  CB BGLN A  48      -1.191   1.683  12.395  0.47 12.15           C
ANISOU  433  CB BGLN A  48     1041   1194   2380   -277    173    -64       C
ATOM    434  CG BGLN A  48      -1.340   3.162  12.759  0.47 14.71           C
ANISOU  434  CG BGLN A  48     1367   1321   2900   -300     98   -218       C
ATOM    435  CD BGLN A  48      -0.072   3.796  13.269  0.47 17.89           C
ANISOU  435  CD BGLN A  48     1844   1523   3428   -344     93   -281       C
ATOM    436  OE1BGLN A  48      -0.109   4.899  13.809  0.47 19.98           O
ANISOU  436  OE1BGLN A  48     2223   1669   3699   -392     11   -461       O
ATOM    437  NE2BGLN A  48       1.048   3.117  13.100  0.47 18.32           N
ANISOU  437  NE2BGLN A  48     1785   1608   3568   -335    114   -322       N
ATOM    438  H  BGLN A  48      -1.755  -0.705  11.746  0.47 11.74           H
ATOM    439  HA BGLN A  48      -3.114   1.279  12.873  0.47 12.51           H
ATOM    440  HB2BGLN A  48      -0.779   1.218  13.141  0.47 14.57           H
ATOM    441  HB3BGLN A  48      -0.630   1.610  11.608  0.47 14.57           H
ATOM    442  HG2BGLN A  48      -1.617   3.651  11.969  0.47 17.64           H
ATOM    443  HG3BGLN A  48      -2.011   3.246  13.454  0.47 17.64           H
ATOM    444 HE21BGLN A  48       1.032   2.349  12.713  0.47 21.98           H
ATOM    445 HE22BGLN A  48       1.794   3.443  13.376  0.47 21.98           H
ATOM    446  N   ILE A  49      -4.243   2.458  11.067  1.00 10.55           N
ANISOU  446  N   ILE A  49     1241   1347   1421     66    238    150       N
ATOM    447  CA  ILE A  49      -5.003   3.107   9.999  1.00 11.08           C
ANISOU  447  CA  ILE A  49     1421   1418   1370     79    281    110       C
ATOM    448  C   ILE A  49      -4.516   4.514   9.729  1.00 12.11           C
ANISOU  448  C   ILE A  49     1596   1490   1516     23    325    180       C
ATOM    449  O   ILE A  49      -4.475   4.944   8.573  1.00 14.61           O
ANISOU  449  O   ILE A  49     2073   1670   1811     58    331    306       O
ATOM    450  CB  ILE A  49      -6.507   3.132  10.373  1.00 11.54           C
ANISOU  450  CB  ILE A  49     1344   1342   1699     96    107     67       C
ATOM    451  CG1 ILE A  49      -7.045   1.703  10.538  1.00 12.05           C
ANISOU  451  CG1 ILE A  49     1482   1345   1753    -30      6     62       C
ATOM    452  CG2 ILE A  49      -7.332   3.940   9.350  1.00 12.94           C
ANISOU  452  CG2 ILE A  49     1413   1432   2071     -8    -68    123       C
ATOM    453  CD1 ILE A  49      -7.321   0.950   9.239  1.00 12.43           C
ANISOU  453  CD1 ILE A  49     1617   1253   1855     56     50    -41       C
ATOM    454  HA  ILE A  49      -4.881   2.586   9.190  1.00 13.28           H
ATOM    455  HB  ILE A  49      -6.596   3.585  11.226  1.00 13.84           H
ATOM    456 HG12 ILE A  49      -6.392   1.187  11.038  1.00 14.46           H
ATOM    457 HG13 ILE A  49      -7.880   1.746  11.030  1.00 14.46           H
ATOM    458 HG21 ILE A  49      -8.274   3.754   9.487  1.00 15.52           H
ATOM    459 HG22 ILE A  49      -7.159   4.886   9.482  1.00 15.52           H
ATOM    460 HG23 ILE A  49      -7.069   3.677   8.454  1.00 15.52           H
ATOM    461 HD11 ILE A  49      -7.524   0.025   9.448  1.00 14.91           H
ATOM    462 HD12 ILE A  49      -8.077   1.362   8.791  1.00 14.91           H
ATOM    463 HD13 ILE A  49      -6.535   0.998   8.674  1.00 14.91           H
ATOM    464  H  AILE A  49      -4.496   2.679  11.859  0.53 12.65           H
ATOM    465  H  BILE A  49      -4.566   2.621  11.847  0.47 12.65           H
ATOM    466  N   ALA A  50      -4.232   5.263  10.783  1.00 12.65           N
ANISOU  466  N   ALA A  50     1688   1384   1735   -130    221    217       N
ATOM    467  CA  ALA A  50      -3.781   6.648  10.712  1.00 13.75           C
ANISOU  467  CA  ALA A  50     1791   1430   2006   -258    386    119       C
ATOM    468  C   ALA A  50      -3.079   6.941  12.028  1.00 13.98           C
ANISOU  468  C   ALA A  50     1703   1516   2094   -475    487     27       C
ATOM    469  O   ALA A  50      -3.055   6.109  12.940  1.00 13.32           O
ANISOU  469  O   ALA A  50     1648   1457   1956   -309    503      2       O
ATOM    470  CB  ALA A  50      -4.968   7.589  10.514  1.00 15.08           C
ANISOU  470  CB  ALA A  50     2079   1403   2248   -125    276    221       C
ATOM    471  H   ALA A  50      -4.295   4.980  11.593  1.00 15.18           H
ATOM    472  HA  ALA A  50      -3.164   6.763   9.973  1.00 16.50           H
ATOM    473  HB1 ALA A  50      -4.638   8.496  10.416  1.00 18.09           H
ATOM    474  HB2 ALA A  50      -5.450   7.324   9.715  1.00 18.09           H
ATOM    475  HB3 ALA A  50      -5.550   7.530  11.287  1.00 18.09           H
ATOM    476  N   ASP A  51      -2.518   8.131  12.143  1.00 16.60           N
ANISOU  476  N   ASP A  51     2259   1712   2337   -749    535     60       N
ATOM    477  C   ASP A  51      -3.001   8.458  14.511  1.00 15.86           C
ANISOU  477  C   ASP A  51     1972   1715   2339   -781    349   -144       C
ATOM    478  O   ASP A  51      -4.060   9.080  14.412  1.00 16.59           O
ANISOU  478  O   ASP A  51     2138   1726   2440   -610    295   -114       O
ATOM    479  CA AASP A  51      -1.944   8.538  13.415  0.62 17.63           C
ANISOU  479  CA AASP A  51     2380   1851   2469   -817    401    -20       C
ATOM    480  CB AASP A  51      -1.399   9.960  13.296  0.62 20.40           C
ANISOU  480  CB AASP A  51     2769   2043   2941   -886    286    -16       C
ATOM    481  CG AASP A  51      -0.790  10.473  14.595  0.62 23.49           C
ANISOU  481  CG AASP A  51     3169   2188   3568   -901     15    -32       C
ATOM    482  OD1AASP A  51      -0.156   9.687  15.323  0.62 24.01           O
ANISOU  482  OD1AASP A  51     3050   2292   3778   -928   -163     31       O
ATOM    483  OD2AASP A  51      -0.919  11.682  14.873  0.62 26.54           O
ANISOU  483  OD2AASP A  51     3757   2417   3911   -629     76   -165       O
ATOM    484  H  AASP A  51      -2.458   8.713  11.513  0.62 19.91           H
ATOM    485  HA AASP A  51      -1.211   7.948  13.650  0.62 21.15           H
ATOM    486  HB2AASP A  51      -0.709   9.977  12.615  0.62 24.48           H
ATOM    487  HB3AASP A  51      -2.124  10.555  13.050  0.62 24.48           H
ATOM    488  CA BASP A  51      -1.938   8.540  13.412  0.38 17.02           C
ANISOU  488  CA BASP A  51     2253   1829   2385   -850    532    -38       C
ATOM    489  CB BASP A  51      -1.404   9.967  13.295  0.38 18.58           C
ANISOU  489  CB BASP A  51     2436   2011   2612   -987    672    -59       C
ATOM    490  CG BASP A  51      -0.120  10.070  12.458  0.38 20.51           C
ANISOU  490  CG BASP A  51     2656   2162   2976  -1067    630   -115       C
ATOM    491  OD1BASP A  51       0.441   9.045  12.012  0.38 20.81           O
ANISOU  491  OD1BASP A  51     2596   2253   3058  -1066    684   -105       O
ATOM    492  OD2BASP A  51       0.322  11.210  12.242  0.38 22.22           O
ANISOU  492  OD2BASP A  51     2956   2267   3219  -1032    518   -168       O
ATOM    493  H  BASP A  51      -2.461   8.714  11.513  0.38 19.91           H
ATOM    494  HA BASP A  51      -1.200   7.954  13.644  0.38 20.42           H
ATOM    495  HB2BASP A  51      -2.079  10.521  12.874  0.38 22.29           H
ATOM    496  HB3BASP A  51      -1.207  10.302  14.184  0.38 22.29           H
ATOM    497  N   GLY A  52      -2.739   7.649  15.532  1.00 13.91           N
ANISOU  497  N   GLY A  52     1664   1570   2051   -643    261   -259       N
ATOM    498  CA  GLY A  52      -3.671   7.512  16.638  1.00 12.58           C
ANISOU  498  CA  GLY A  52     1562   1433   1785   -473    186   -244       C
ATOM    499  C   GLY A  52      -4.936   6.744  16.334  1.00 11.54           C
ANISOU  499  C   GLY A  52     1417   1284   1682   -368    158   -172       C
ATOM    500  O   GLY A  52      -5.882   6.807  17.131  1.00 11.61           O
ANISOU  500  O   GLY A  52     1396   1277   1736   -291    102   -192       O
ATOM    501  H   GLY A  52      -2.029   7.169  15.607  1.00 16.68           H
ATOM    502  HA2 GLY A  52      -3.220   7.057  17.366  1.00 15.09           H
ATOM    503  HA3 GLY A  52      -3.931   8.399  16.932  1.00 15.09           H
ATOM    504  N   VAL A  53      -4.982   6.002  15.224  1.00 10.67           N
ANISOU  504  N   VAL A  53     1276   1217   1560   -340    146    -83       N
ATOM    505  CA  VAL A  53      -6.159   5.209  14.870  1.00  9.91           C
ANISOU  505  CA  VAL A  53     1221   1166   1380   -175     21     27       C
ATOM    506  C   VAL A  53      -5.709   3.832  14.406  1.00  9.34           C
ANISOU  506  C   VAL A  53     1090   1079   1379   -261    101    -45       C
ATOM    507  O   VAL A  53      -4.886   3.716  13.492  1.00 10.00           O
ANISOU  507  O   VAL A  53     1129   1123   1548   -134    270    150       O
ATOM    508  CB  VAL A  53      -7.016   5.866  13.779  1.00 10.38           C
ANISOU  508  CB  VAL A  53     1306   1216   1421    -26     92    -83       C
ATOM    509  CG1 VAL A  53      -8.273   5.034  13.535  1.00 10.81           C
ANISOU  509  CG1 VAL A  53     1198   1338   1569     88      8    -33       C
ATOM    510  CG2 VAL A  53      -7.339   7.328  14.103  1.00 12.28           C
ANISOU  510  CG2 VAL A  53     1677   1231   1759     37    321    -42       C
ATOM    511  H   VAL A  53      -4.338   5.943  14.657  1.00 12.80           H
ATOM    512  HA  VAL A  53      -6.698   5.102  15.669  1.00 11.89           H
ATOM    513  HB  VAL A  53      -6.509   5.889  12.953  1.00 12.45           H
ATOM    514 HG11 VAL A  53      -8.870   5.526  12.950  1.00 12.96           H
ATOM    515 HG12 VAL A  53      -8.021   4.195  13.119  1.00 12.96           H
ATOM    516 HG13 VAL A  53      -8.709   4.864  14.385  1.00 12.96           H
ATOM    517 HG21 VAL A  53      -7.895   7.693  13.397  1.00 14.73           H
ATOM    518 HG22 VAL A  53      -7.812   7.367  14.949  1.00 14.73           H
ATOM    519 HG23 VAL A  53      -6.510   7.829  14.165  1.00 14.73           H
ATOM    520  N   TRP A  54      -6.228   2.786  15.038  1.00  9.04           N
ANISOU  520  N   TRP A  54      959   1101   1373   -157     30   -113       N
ATOM    521  CA  TRP A  54      -5.962   1.409  14.667  1.00  9.19           C
ANISOU  521  CA  TRP A  54     1126   1101   1265     14    -37    -60       C
ATOM    522  C   TRP A  54      -7.291   0.686  14.500  1.00  9.02           C
ANISOU  522  C   TRP A  54     1155   1144   1129    -85     76   -124       C
ATOM    523  O   TRP A  54      -8.285   1.017  15.160  1.00  9.78           O
ANISOU  523  O   TRP A  54     1251   1201   1264   -194    222   -200       O
ATOM    524  CB  TRP A  54      -5.209   0.666  15.764  1.00  9.94           C
ANISOU  524  CB  TRP A  54     1226   1209   1343     13    -79   -128       C
ATOM    525  CG  TRP A  54      -3.888   1.244  16.176  1.00 10.72           C
ANISOU  525  CG  TRP A  54     1150   1356   1569    -60   -180    -70       C
ATOM    526  CD1 TRP A  54      -2.676   0.789  15.812  1.00 12.55           C
ANISOU  526  CD1 TRP A  54     1263   1647   1857    -90   -143   -160       C
ATOM    527  CD2 TRP A  54      -3.645   2.363  17.056  1.00 10.54           C
ANISOU  527  CD2 TRP A  54     1074   1317   1614   -169   -248    -81       C
ATOM    528  NE1 TRP A  54      -1.691   1.542  16.388  1.00 13.85           N
ANISOU  528  NE1 TRP A  54     1386   1783   2095    -76   -153   -265       N
ATOM    529  CE2 TRP A  54      -2.253   2.518  17.156  1.00 13.34           C
ANISOU  529  CE2 TRP A  54     1419   1529   2120    -99   -271   -226       C
ATOM    530  CE3 TRP A  54      -4.470   3.223  17.775  1.00 11.63           C
ANISOU  530  CE3 TRP A  54     1438   1336   1646   -132   -223   -112       C
ATOM    531  CZ2 TRP A  54      -1.671   3.512  17.942  1.00 14.25           C
ANISOU  531  CZ2 TRP A  54     1549   1575   2291   -180   -352   -241       C
ATOM    532  CZ3 TRP A  54      -3.906   4.205  18.548  1.00 13.07           C
ANISOU  532  CZ3 TRP A  54     1613   1393   1958   -279   -373   -173       C
ATOM    533  CH2 TRP A  54      -2.512   4.341  18.631  1.00 13.61           C
ANISOU  533  CH2 TRP A  54     1665   1407   2099   -197   -486   -295       C
ATOM    534  H   TRP A  54      -6.757   2.855  15.712  1.00 10.84           H
ATOM    535  HA  TRP A  54      -5.449   1.399  13.844  1.00 11.02           H
ATOM    536  HB2 TRP A  54      -5.770   0.647  16.555  1.00 11.92           H
ATOM    537  HB3 TRP A  54      -5.039  -0.237  15.454  1.00 11.92           H
ATOM    538  HD1 TRP A  54      -2.529   0.064  15.249  1.00 15.05           H
ATOM    539  HE1 TRP A  54      -0.847   1.419  16.281  1.00 16.62           H
ATOM    540  HE3 TRP A  54      -5.395   3.133  17.732  1.00 13.95           H
ATOM    541  HZ2 TRP A  54      -0.748   3.608  17.995  1.00 17.09           H
ATOM    542  HZ3 TRP A  54      -4.453   4.788  19.023  1.00 15.67           H
ATOM    543  HH2 TRP A  54      -2.152   5.010  19.167  1.00 16.32           H
ATOM    544  N   SER A  55      -7.304  -0.338  13.661  1.00  8.22           N
ANISOU  544  N   SER A  55     1004   1090   1029    -87     92    -46       N
ATOM    545  CA  SER A  55      -8.330  -1.361  13.787  1.00  8.33           C
ANISOU  545  CA  SER A  55     1054    985   1128    -77    -12      8       C
ATOM    546  C   SER A  55      -7.787  -2.537  14.568  1.00  8.25           C
ANISOU  546  C   SER A  55      945    981   1209    -58     -7   -148       C
ATOM    547  O   SER A  55      -6.569  -2.723  14.678  1.00  8.81           O
ANISOU  547  O   SER A  55      977   1156   1213    -51     33    107       O
ATOM    548  CB  SER A  55      -8.895  -1.807  12.447  1.00  8.78           C
ANISOU  548  CB  SER A  55     1111   1086   1141    -37    114     13       C
ATOM    549  OG  SER A  55      -7.883  -2.445  11.696  1.00  9.54           O
ANISOU  549  OG  SER A  55     1196   1283   1147     66     94    -80       O
ATOM    550  H   SER A  55      -6.740  -0.460  13.023  1.00  9.86           H
ATOM    551  HA  SER A  55      -9.082  -0.985  14.271  1.00  9.99           H
ATOM    552  HB2 SER A  55      -9.624  -2.429  12.597  1.00 10.53           H
ATOM    553  HB3 SER A  55      -9.215  -1.032  11.960  1.00 10.53           H
ATOM    554  HG  SER A  55      -8.216  -2.808  11.015  1.00 11.45           H
ATOM    555  N   HIS A  56      -8.703  -3.278  15.187  1.00  7.80           N
ANISOU  555  N   HIS A  56      914    937   1111    -30    -20      1       N
ATOM    556  CA  HIS A  56      -8.390  -4.556  15.791  1.00  8.14           C
ANISOU  556  CA  HIS A  56     1009    968   1116    -32    -58    104       C
ATOM    557  C   HIS A  56      -9.121  -5.636  15.025  1.00  7.06           C
ANISOU  557  C   HIS A  56      879    916    889    -77    -52     15       C
ATOM    558  O   HIS A  56     -10.253  -5.434  14.567  1.00  7.92           O
ANISOU  558  O   HIS A  56      876   1096   1037    -43   -104    -52       O
ATOM    559  CB  HIS A  56      -8.620  -4.589  17.294  1.00  8.49           C
ANISOU  559  CB  HIS A  56      969   1095   1161    -97    -49    116       C
ATOM    560  CG  HIS A  56     -10.013  -4.417  17.769  1.00  8.24           C
ANISOU  560  CG  HIS A  56      985   1049   1095   -224   -214     51       C
ATOM    561  ND1 HIS A  56     -10.938  -5.448  17.807  1.00  8.18           N
ANISOU  561  ND1 HIS A  56     1075   1020   1014    -78   -102     68       N
ATOM    562  CD2 HIS A  56     -10.570  -3.350  18.385  1.00  8.11           C
ANISOU  562  CD2 HIS A  56      931   1069   1082   -136    -61     18       C
ATOM    563  CE1 HIS A  56     -12.029  -4.986  18.399  1.00  7.56           C
ANISOU  563  CE1 HIS A  56      961    913    999    -93    -80    -28       C
ATOM    564  NE2 HIS A  56     -11.824  -3.729  18.775  1.00  7.77           N
ANISOU  564  NE2 HIS A  56      988   1003    963     21    -19      5       N
ATOM    565  H   HIS A  56      -9.529  -3.051  15.267  1.00  9.35           H
ATOM    566  HA  HIS A  56      -7.442  -4.745  15.719  1.00  9.76           H
ATOM    567  HB2 HIS A  56      -8.314  -5.448  17.624  1.00 10.18           H
ATOM    568  HB3 HIS A  56      -8.097  -3.875  17.692  1.00 10.18           H
ATOM    569  HD2 HIS A  56     -10.176  -2.518  18.518  1.00  9.72           H
ATOM    570  HE1 HIS A  56     -12.814  -5.466  18.531  1.00  9.07           H
ATOM    571  HE2 HIS A  56     -12.389  -3.234  19.195  1.00  9.32           H
ATOM    572  N   ILE A  57      -8.460  -6.774  14.852  1.00  7.93           N
ANISOU  572  N   ILE A  57      939    889   1183     -1     -8     71       N
ATOM    573  CA  ILE A  57      -8.975  -7.884  14.063  1.00  7.95           C
ANISOU  573  CA  ILE A  57      922    962   1137     -6      6     76       C
ATOM    574  C   ILE A  57      -8.859  -9.155  14.890  1.00  8.68           C
ANISOU  574  C   ILE A  57      937   1032   1331     -8    114     49       C
ATOM    575  O   ILE A  57      -7.788  -9.471  15.431  1.00  9.27           O
ANISOU  575  O   ILE A  57      914   1085   1522     78     19    102       O
ATOM    576  CB  ILE A  57      -8.269  -8.054  12.704  1.00  8.79           C
ANISOU  576  CB  ILE A  57     1064   1088   1190    -21    160     28       C
ATOM    577  CG1 ILE A  57      -8.124  -6.735  11.949  1.00  9.07           C
ANISOU  577  CG1 ILE A  57     1140   1084   1221    -11    156     53       C
ATOM    578  CG2 ILE A  57      -9.068  -9.051  11.862  1.00  9.58           C
ANISOU  578  CG2 ILE A  57     1262   1214   1162     10    158    -84       C
ATOM    579  CD1 ILE A  57      -6.891  -5.901  12.289  1.00 10.00           C
ANISOU  579  CD1 ILE A  57     1294   1166   1340     55    200    110       C
ATOM    580  H   ILE A  57      -7.686  -6.931  15.192  1.00  9.50           H
ATOM    581  HA  ILE A  57      -9.912  -7.714  13.878  1.00  9.53           H
ATOM    582  HB  ILE A  57      -7.371  -8.380  12.873  1.00 10.55           H
ATOM    583 HG12 ILE A  57      -8.084  -6.932  11.000  1.00 10.87           H
ATOM    584 HG13 ILE A  57      -8.902  -6.188  12.141  1.00 10.87           H
ATOM    585 HG21 ILE A  57      -8.652  -9.133  10.990  1.00 11.48           H
ATOM    586 HG22 ILE A  57      -9.070  -9.912  12.310  1.00 11.48           H
ATOM    587 HG23 ILE A  57      -9.977  -8.726  11.766  1.00 11.48           H
ATOM    588 HD11 ILE A  57      -6.756  -5.239  11.593  1.00 11.99           H
ATOM    589 HD12 ILE A  57      -7.033  -5.461  13.141  1.00 11.99           H
ATOM    590 HD13 ILE A  57      -6.119  -6.486  12.343  1.00 11.99           H
ATOM    591  N   ALA A  58      -9.948  -9.894  14.962  1.00  9.00           N
ANISOU  591  N   ALA A  58     1013    994   1412    -41    110      9       N
ATOM    592  CA  ALA A  58      -9.983 -11.173  15.655  1.00  9.47           C
ANISOU  592  CA  ALA A  58     1229   1037   1333   -272     -7     79       C
ATOM    593  C   ALA A  58     -10.835 -12.133  14.845  1.00  9.89           C
ANISOU  593  C   ALA A  58     1385    995   1378   -173     65      5       C
ATOM    594  O   ALA A  58     -11.515 -11.729  13.912  1.00 10.28           O
ANISOU  594  O   ALA A  58     1467   1078   1361    -23   -161    -92       O
ATOM    595  CB  ALA A  58     -10.569 -11.051  17.068  1.00 11.68           C
ANISOU  595  CB  ALA A  58     1747   1232   1459   -351    119    218       C
ATOM    596  H   ALA A  58     -10.701  -9.674  14.609  1.00 10.79           H
ATOM    597  HA  ALA A  58      -9.076 -11.512  15.725  1.00 11.36           H
ATOM    598  HB1 ALA A  58     -10.552 -11.923  17.493  1.00 14.01           H
ATOM    599  HB2 ALA A  58     -10.034 -10.423  17.579  1.00 14.01           H
ATOM    600  HB3 ALA A  58     -11.483 -10.732  17.004  1.00 14.01           H
ATOM    601  N   THR A  59     -10.815 -13.409  15.228  1.00 10.34           N
ANISOU  601  N   THR A  59     1542    985   1401   -273     69     64       N
ATOM    602  C   THR A  59     -12.428 -15.194  15.525  1.00  9.37           C
ANISOU  602  C   THR A  59     1378    911   1272   -147     10   -114       C
ATOM    603  O   THR A  59     -12.051 -15.383  16.687  1.00 10.02           O
ANISOU  603  O   THR A  59     1378   1013   1417   -112    -38    -36       O
ATOM    604  CA ATHR A  59     -11.620 -14.394  14.525  0.74 10.66           C
ANISOU  604  CA ATHR A  59     1668    983   1398   -196     60    -72       C
ATOM    605  CB ATHR A  59     -10.763 -15.313  13.679  0.74 11.48           C
ANISOU  605  CB ATHR A  59     1737    994   1632     22    263     82       C
ATOM    606  OG1ATHR A  59      -9.761 -15.841  14.542  0.74 12.10           O
ANISOU  606  OG1ATHR A  59     1756    998   1843    306    431    204       O
ATOM    607  CG2ATHR A  59     -10.112 -14.545  12.522  0.74 11.88           C
ANISOU  607  CG2ATHR A  59     1685   1137   1693    127    416     68       C
ATOM    608  H  ATHR A  59     -10.350 -13.719  15.881  0.74 12.40           H
ATOM    609  HA ATHR A  59     -12.243 -13.945  13.932  0.74 12.78           H
ATOM    610  HB ATHR A  59     -11.291 -16.022  13.280  0.74 13.77           H
ATOM    611  HG1ATHR A  59      -9.165 -16.222  14.089  0.74 14.51           H
ATOM    612 HG21ATHR A  59      -9.478 -15.116  12.062  0.74 14.25           H
ATOM    613 HG22ATHR A  59     -10.791 -14.256  11.892  0.74 14.25           H
ATOM    614 HG23ATHR A  59      -9.646 -13.766  12.862  0.74 14.25           H
ATOM    615  CA BTHR A  59     -11.492 -14.505  14.539  0.26 10.03           C
ANISOU  615  CA BTHR A  59     1478   1002   1331   -208     88    -64       C
ATOM    616  CB BTHR A  59     -10.429 -15.534  14.094  0.26 10.35           C
ANISOU  616  CB BTHR A  59     1447   1114   1374   -163    299    -61       C
ATOM    617  OG1BTHR A  59      -9.472 -14.918  13.226  0.26 10.71           O
ANISOU  617  OG1BTHR A  59     1455   1218   1397    -47    335    -38       O
ATOM    618  CG2BTHR A  59     -11.046 -16.689  13.377  0.26  9.91           C
ANISOU  618  CG2BTHR A  59     1356   1144   1265   -183    581    -28       C
ATOM    619  H  BTHR A  59     -10.391 -13.680  15.925  0.26 12.40           H
ATOM    620  HA BTHR A  59     -12.003 -14.182  13.780  0.26 12.03           H
ATOM    621  HB BTHR A  59      -9.985 -15.867  14.890  0.26 12.42           H
ATOM    622  HG1BTHR A  59      -8.870 -15.469  13.025  0.26 12.85           H
ATOM    623 HG21BTHR A  59     -10.353 -17.271  13.028  0.26 11.88           H
ATOM    624 HG22BTHR A  59     -11.606 -17.196  13.985  0.26 11.88           H
ATOM    625 HG23BTHR A  59     -11.590 -16.369  12.640  0.26 11.88           H
ATOM    626  N   GLN A  60     -13.591 -15.643  15.066  1.00  8.71           N
ANISOU  626  N   GLN A  60     1307    923   1080   -114     28    -61       N
ATOM    627  CA  GLN A  60     -14.461 -16.398  15.949  1.00  8.62           C
ANISOU  627  CA  GLN A  60     1241    908   1126    -57     74    -18       C
ATOM    628  C   GLN A  60     -15.249 -17.419  15.144  1.00  9.21           C
ANISOU  628  C   GLN A  60     1422    969   1110   -118     71     29       C
ATOM    629  O   GLN A  60     -15.527 -17.226  13.961  1.00 10.34           O
ANISOU  629  O   GLN A  60     1612    991   1325    -19    -55    -71       O
ATOM    630  CB  GLN A  60     -15.398 -15.456  16.729  1.00  9.59           C
ANISOU  630  CB  GLN A  60     1417   1014   1212    -83    -41    -97       C
ATOM    631  CG  GLN A  60     -16.205 -16.132  17.866  1.00  9.41           C
ANISOU  631  CG  GLN A  60     1323    932   1322    -16     30    -46       C
ATOM    632  CD  GLN A  60     -15.299 -16.868  18.788  1.00  9.58           C
ANISOU  632  CD  GLN A  60     1444    901   1293   -145     52    -84       C
ATOM    633  OE1 GLN A  60     -15.079 -18.066  18.629  1.00  9.84           O
ANISOU  633  OE1 GLN A  60     1620    796   1322    -65    155      7       O
ATOM    634  NE2 GLN A  60     -14.718 -16.153  19.734  1.00 11.06           N
ANISOU  634  NE2 GLN A  60     1872    957   1375   -164    -64   -112       N
ATOM    635  H   GLN A  60     -13.888 -15.525  14.267  1.00 10.44           H
ATOM    636  HA  GLN A  60     -13.930 -16.897  16.589  1.00 10.33           H
ATOM    637  HB2 GLN A  60     -14.863 -14.753  17.130  1.00 11.50           H
ATOM    638  HB3 GLN A  60     -16.036 -15.073  16.107  1.00 11.50           H
ATOM    639  HG2 GLN A  60     -16.678 -15.455  18.374  1.00 11.29           H
ATOM    640  HG3 GLN A  60     -16.836 -16.763  17.485  1.00 11.29           H
ATOM    641 HE21 GLN A  60     -14.872 -15.308  19.792  1.00 13.27           H
ATOM    642 HE22 GLN A  60     -14.184 -16.531  20.293  1.00 13.27           H
ATOM    643  N  ASER A  61     -15.606 -18.503  15.827  0.72 10.09           N
ANISOU  643  N  ASER A  61     1616    962   1258   -111     77    -27       N
ATOM    644  CA ASER A  61     -16.446 -19.556  15.291  0.72 10.66           C
ANISOU  644  CA ASER A  61     1683    987   1382   -330    178   -105       C
ATOM    645  C  ASER A  61     -17.897 -19.242  15.626  0.72 10.25           C
ANISOU  645  C  ASER A  61     1640   1051   1203   -329    103    -90       C
ATOM    646  O  ASER A  61     -18.198 -18.871  16.754  0.72 11.29           O
ANISOU  646  O  ASER A  61     1717   1239   1335   -344    144    -75       O
ATOM    647  CB ASER A  61     -15.992 -20.856  15.966  0.72 13.50           C
ANISOU  647  CB ASER A  61     2102    967   2059   -345    232     -9       C
ATOM    648  OG ASER A  61     -16.722 -22.015  15.635  0.72 14.44           O
ANISOU  648  OG ASER A  61     2236    941   2308   -296    139     84       O
ATOM    649  H  ASER A  61     -15.361 -18.653  16.638  0.72 12.11           H
ATOM    650  HA ASER A  61     -16.386 -19.640  14.326  0.72 12.79           H
ATOM    651  HB2ASER A  61     -15.067 -21.010  15.716  0.72 16.19           H
ATOM    652  HB3ASER A  61     -16.060 -20.729  16.925  0.72 16.19           H
ATOM    653  HG ASER A  61     -17.538 -21.896  15.795  0.72 17.32           H
ATOM    654  N  BSER A  61     -15.619 -18.512  15.805  0.28  9.16           N
ANISOU  654  N  BSER A  61     1451    959   1072   -103    122    -15       N
ATOM    655  CA BSER A  61     -16.453 -19.528  15.188  0.28  9.02           C
ANISOU  655  CA BSER A  61     1411    965   1052   -179    225    -54       C
ATOM    656  C  BSER A  61     -17.897 -19.359  15.623  0.28  9.06           C
ANISOU  656  C  BSER A  61     1452    958   1035   -186    118    -75       C
ATOM    657  O  BSER A  61     -18.187 -19.261  16.815  0.28  8.73           O
ANISOU  657  O  BSER A  61     1377    915   1023   -102    129   -153       O
ATOM    658  CB BSER A  61     -15.983 -20.934  15.539  0.28  9.61           C
ANISOU  658  CB BSER A  61     1511    979   1161   -112    345      7       C
ATOM    659  OG BSER A  61     -14.955 -21.319  14.664  0.28  9.77           O
ANISOU  659  OG BSER A  61     1566   1017   1127     63    113    130       O
ATOM    660  H  BSER A  61     -15.395 -18.685  16.618  0.28 10.99           H
ATOM    661  HA BSER A  61     -16.400 -19.417  14.226  0.28 10.82           H
ATOM    662  HB2BSER A  61     -15.650 -20.943  16.450  0.28 11.52           H
ATOM    663  HB3BSER A  61     -16.726 -21.552  15.452  0.28 11.52           H
ATOM    664  HG BSER A  61     -15.278 -21.544  13.922  0.28 11.71           H
ATOM    665  N   PHE A  62     -18.795 -19.388  14.647  1.00  9.92           N
ANISOU  665  N   PHE A  62     1578   1013   1179   -328    -23     -2       N
ATOM    666  CA  PHE A  62     -20.221 -19.193  14.855  1.00 10.07           C
ANISOU  666  CA  PHE A  62     1453   1084   1288   -372    -11     39       C
ATOM    667  C   PHE A  62     -20.946 -20.156  13.931  1.00 10.45           C
ANISOU  667  C   PHE A  62     1599   1067   1306   -316     -5     13       C
ATOM    668  O   PHE A  62     -20.713 -20.154  12.721  1.00 10.39           O
ANISOU  668  O   PHE A  62     1629   1065   1252   -307     60    -95       O
ATOM    669  CB  PHE A  62     -20.671 -17.764  14.549  1.00 10.91           C
ANISOU  669  CB  PHE A  62     1514   1130   1501   -269    108      4       C
ATOM    670  CG  PHE A  62     -22.148 -17.621  14.642  1.00 12.28           C
ANISOU  670  CG  PHE A  62     1679   1319   1667    -23     -2     97       C
ATOM    671  CD1 PHE A  62     -22.778 -17.727  15.885  1.00 13.45           C
ANISOU  671  CD1 PHE A  62     1704   1545   1860     26    104     42       C
ATOM    672  CD2 PHE A  62     -22.932 -17.509  13.511  1.00 13.09           C
ANISOU  672  CD2 PHE A  62     1850   1395   1729    129    -68    144       C
ATOM    673  CE1 PHE A  62     -24.149 -17.690  15.993  1.00 14.95           C
ANISOU  673  CE1 PHE A  62     1891   1702   2087    195     90    225       C
ATOM    674  CE2 PHE A  62     -24.322 -17.462  13.619  1.00 14.96           C
ANISOU  674  CE2 PHE A  62     2076   1560   2049    211   -179     79       C
ATOM    675  CZ  PHE A  62     -24.920 -17.549  14.860  1.00 15.03           C
ANISOU  675  CZ  PHE A  62     1884   1643   2184    196   -119    175       C
ATOM    676  HA  PHE A  62     -20.432 -19.379  15.783  1.00 12.07           H
ATOM    677  HB2 PHE A  62     -20.265 -17.157  15.188  1.00 13.08           H
ATOM    678  HB3 PHE A  62     -20.398 -17.529  13.648  1.00 13.08           H
ATOM    679  HD1 PHE A  62     -22.261 -17.823  16.653  1.00 16.13           H
ATOM    680  HD2 PHE A  62     -22.531 -17.464  12.672  1.00 15.70           H
ATOM    681  HE1 PHE A  62     -24.554 -17.760  16.828  1.00 17.93           H
ATOM    682  HE2 PHE A  62     -24.845 -17.371  12.856  1.00 17.94           H
ATOM    683  HZ  PHE A  62     -25.846 -17.513  14.931  1.00 18.03           H
ATOM    684  H  APHE A  62     -18.593 -19.604  13.840  0.72 11.90           H
ATOM    685  H  BPHE A  62     -18.594 -19.525  13.822  0.28 11.90           H
ATOM    686  N   ASP A  63     -21.808 -20.994  14.496  1.00 10.38           N
ANISOU  686  N   ASP A  63     1519   1108   1316   -324    -57     56       N
ATOM    687  CA  ASP A  63     -22.581 -21.947  13.706  1.00 11.31           C
ANISOU  687  CA  ASP A  63     1568   1247   1482   -339   -185     73       C
ATOM    688  C   ASP A  63     -21.683 -22.765  12.778  1.00 12.32           C
ANISOU  688  C   ASP A  63     1661   1289   1732   -475     83   -106       C
ATOM    689  O   ASP A  63     -22.070 -23.158  11.669  1.00 13.82           O
ANISOU  689  O   ASP A  63     2009   1429   1814   -512     44   -180       O
ATOM    690  CB  ASP A  63     -23.721 -21.289  12.946  1.00 13.17           C
ANISOU  690  CB  ASP A  63     1738   1559   1707   -375   -342    234       C
ATOM    691  CG  ASP A  63     -24.923 -21.052  13.802  1.00 14.69           C
ANISOU  691  CG  ASP A  63     1785   1831   1965   -187   -622    296       C
ATOM    692  OD1 ASP A  63     -24.759 -21.003  15.058  1.00 15.52           O
ANISOU  692  OD1 ASP A  63     1893   1924   2081   -245   -307    636       O
ATOM    693  OD2 ASP A  63     -26.016 -20.838  13.230  1.00 17.66           O
ANISOU  693  OD2 ASP A  63     2239   2095   2375    -30   -779     -7       O
ATOM    694  H   ASP A  63     -21.965 -21.031  15.341  1.00 12.45           H
ATOM    695  HA  ASP A  63     -22.990 -22.567  14.331  1.00 13.56           H
ATOM    696  HB2 ASP A  63     -23.421 -20.432  12.605  1.00 15.80           H
ATOM    697  HB3 ASP A  63     -23.985 -21.865  12.210  1.00 15.80           H
ATOM    698  N   GLY A  64     -20.510 -23.119  13.270  1.00 12.38           N
ANISOU  698  N   GLY A  64     1711   1093   1901   -201     96    -79       N
ATOM    699  CA  GLY A  64     -19.657 -24.021  12.525  1.00 13.81           C
ANISOU  699  CA  GLY A  64     2099   1219   1929    -72    163   -173       C
ATOM    700  C   GLY A  64     -18.874 -23.417  11.386  1.00 14.06           C
ANISOU  700  C   GLY A  64     2196   1190   1956   -120    128   -173       C
ATOM    701  O   GLY A  64     -18.399 -24.161  10.522  1.00 16.72           O
ANISOU  701  O   GLY A  64     2679   1267   2407   -105    232   -228       O
ATOM    702  H   GLY A  64     -20.190 -22.854  14.023  1.00 14.85           H
ATOM    703  HA2 GLY A  64     -19.018 -24.413  13.140  1.00 16.56           H
ATOM    704  HA3 GLY A  64     -20.211 -24.726  12.153  1.00 16.56           H
ATOM    705  N   ALA A  65     -18.730 -22.100  11.343  1.00 13.02           N
ANISOU  705  N   ALA A  65     2087   1172   1688   -158    202   -189       N
ATOM    706  CA  ALA A  65     -17.841 -21.440  10.391  1.00 13.46           C
ANISOU  706  CA  ALA A  65     2180   1282   1653   -178    282   -277       C
ATOM    707  C   ALA A  65     -17.029 -20.388  11.138  1.00 12.35           C
ANISOU  707  C   ALA A  65     2055   1164   1474   -165    314   -287       C
ATOM    708  O   ALA A  65     -17.442 -19.871  12.180  1.00 12.68           O
ANISOU  708  O   ALA A  65     2202   1339   1277   -375    295   -273       O
ATOM    709  CB  ALA A  65     -18.652 -20.822   9.235  1.00 14.72           C
ANISOU  709  CB  ALA A  65     2341   1489   1763   -200     95   -241       C
ATOM    710  H   ALA A  65     -19.144 -21.555  11.865  1.00 15.62           H
ATOM    711  HA  ALA A  65     -17.212 -22.067  10.001  1.00 16.15           H
ATOM    712  HB1 ALA A  65     -18.047 -20.346   8.645  1.00 17.66           H
ATOM    713  HB2 ALA A  65     -19.099 -21.532   8.748  1.00 17.66           H
ATOM    714  HB3 ALA A  65     -19.308 -20.208   9.602  1.00 17.66           H
ATOM    715  N   VAL A  66     -15.868 -20.047  10.588  1.00 12.71           N
ANISOU  715  N   VAL A  66     2028   1104   1698   -115    504   -235       N
ATOM    716  CA  VAL A  66     -14.971 -19.064  11.205  1.00 13.20           C
ANISOU  716  CA  VAL A  66     1955   1121   1938   -169    331     80       C
ATOM    717  C   VAL A  66     -15.041 -17.776  10.415  1.00 11.63           C
ANISOU  717  C   VAL A  66     1964   1096   1360   -188    173     -6       C
ATOM    718  O   VAL A  66     -14.967 -17.781   9.185  1.00 13.09           O
ANISOU  718  O   VAL A  66     2336   1117   1520   -214    402   -168       O
ATOM    719  CB  VAL A  66     -13.524 -19.574  11.335  1.00 15.48           C
ANISOU  719  CB  VAL A  66     1988   1243   2652   -136    367    399       C
ATOM    720  CG1 VAL A  66     -12.580 -18.478  11.776  1.00 15.91           C
ANISOU  720  CG1 VAL A  66     1818   1483   2742    -14    373    532       C
ATOM    721  CG2 VAL A  66     -13.482 -20.724  12.319  1.00 17.53           C
ANISOU  721  CG2 VAL A  66     2213   1313   3134   -156    345    471       C
ATOM    722  H   VAL A  66     -15.571 -20.373   9.849  1.00 15.25           H
ATOM    723  HA  VAL A  66     -15.291 -18.884  12.103  1.00 15.83           H
ATOM    724  HB  VAL A  66     -13.225 -19.877  10.463  1.00 18.57           H
ATOM    725 HG11 VAL A  66     -11.748 -18.879  12.071  1.00 19.08           H
ATOM    726 HG12 VAL A  66     -12.415 -17.883  11.028  1.00 19.08           H
ATOM    727 HG13 VAL A  66     -12.987 -17.986  12.506  1.00 19.08           H
ATOM    728 HG21 VAL A  66     -12.646 -21.204  12.209  1.00 21.03           H
ATOM    729 HG22 VAL A  66     -13.545 -20.371  13.220  1.00 21.03           H
ATOM    730 HG23 VAL A  66     -14.229 -21.318  12.144  1.00 21.03           H
ATOM    731  N   TYR A  67     -15.141 -16.668  11.134  1.00 10.23           N
ANISOU  731  N   TYR A  67     1741    983   1164   -273    137     -1       N
ATOM    732  CA  TYR A  67     -15.265 -15.349  10.555  1.00  9.82           C
ANISOU  732  CA  TYR A  67     1669    969   1091   -112     41    -67       C
ATOM    733  C   TYR A  67     -14.263 -14.401  11.193  1.00  9.65           C
ANISOU  733  C   TYR A  67     1686    977   1003    -73    118     26       C
ATOM    734  O   TYR A  67     -14.048 -14.466  12.404  1.00 10.08           O
ANISOU  734  O   TYR A  67     1713   1136    980   -196    113     23       O
ATOM    735  CB  TYR A  67     -16.671 -14.766  10.795  1.00 10.29           C
ANISOU  735  CB  TYR A  67     1634   1082   1195   -148    104    -92       C
ATOM    736  CG  TYR A  67     -17.781 -15.621  10.239  1.00 10.95           C
ANISOU  736  CG  TYR A  67     1837   1134   1190   -123    -27    -55       C
ATOM    737  CD1 TYR A  67     -18.240 -15.442   8.952  1.00 12.07           C
ANISOU  737  CD1 TYR A  67     2077   1241   1267   -228    -36     67       C
ATOM    738  CD2 TYR A  67     -18.346 -16.623  10.994  1.00 11.29           C
ANISOU  738  CD2 TYR A  67     1860   1210   1221   -345   -111   -100       C
ATOM    739  CE1 TYR A  67     -19.231 -16.217   8.427  1.00 12.53           C
ANISOU  739  CE1 TYR A  67     2101   1412   1248   -206    -77     -9       C
ATOM    740  CE2 TYR A  67     -19.336 -17.422  10.494  1.00 11.56           C
ANISOU  740  CE2 TYR A  67     1826   1381   1186   -447    -19   -100       C
ATOM    741  CZ  TYR A  67     -19.784 -17.234   9.198  1.00 12.33           C
ANISOU  741  CZ  TYR A  67     2027   1442   1214   -340    -46   -199       C
ATOM    742  OH  TYR A  67     -20.791 -18.023   8.681  1.00 13.36           O
ANISOU  742  OH  TYR A  67     2141   1647   1290   -373   -227   -197       O
ATOM    743  H   TYR A  67     -15.139 -16.659  11.993  1.00 12.27           H
ATOM    744  HA  TYR A  67     -15.095 -15.416   9.602  1.00 11.77           H
ATOM    745  HB2 TYR A  67     -16.814 -14.678  11.750  1.00 12.34           H
ATOM    746  HB3 TYR A  67     -16.725 -13.896  10.369  1.00 12.34           H
ATOM    747  HD1 TYR A  67     -17.864 -14.773   8.427  1.00 14.47           H
ATOM    748  HD2 TYR A  67     -18.047 -16.760  11.864  1.00 13.55           H
ATOM    749  HE1 TYR A  67     -19.534 -16.067   7.561  1.00 15.03           H
ATOM    750  HE2 TYR A  67     -19.707 -18.091  11.023  1.00 13.87           H
ATOM    751  HH  TYR A  67     -20.985 -17.770   7.904  1.00 16.03           H
ATOM    752  N   PRO A  68     -13.707 -13.472  10.426  1.00  9.05           N
ANISOU  752  N   PRO A  68     1678    900    861      1     41    -70       N
ATOM    753  CA  PRO A  68     -12.996 -12.340  11.014  1.00  9.22           C
ANISOU  753  CA  PRO A  68     1549    865   1090    -67     12    -70       C
ATOM    754  C   PRO A  68     -13.984 -11.261  11.428  1.00  8.89           C
ANISOU  754  C   PRO A  68     1451    878   1048    -86   -103    -54       C
ATOM    755  O   PRO A  68     -15.123 -11.228  10.972  1.00  8.85           O
ANISOU  755  O   PRO A  68     1315    947   1100    -68   -130   -138       O
ATOM    756  CB  PRO A  68     -12.168 -11.845   9.823  1.00  9.65           C
ANISOU  756  CB  PRO A  68     1687    913   1065      3     97     27       C
ATOM    757  CG  PRO A  68     -13.111 -12.041   8.653  1.00 10.48           C
ANISOU  757  CG  PRO A  68     1871   1008   1102    -61    104     11       C
ATOM    758  CD  PRO A  68     -13.902 -13.299   8.968  1.00 10.25           C
ANISOU  758  CD  PRO A  68     1926    989    981     33    159    -61       C
ATOM    759  HA  PRO A  68     -12.431 -12.599  11.759  1.00 11.06           H
ATOM    760  HB2 PRO A  68     -11.934 -10.910   9.937  1.00 11.57           H
ATOM    761  HB3 PRO A  68     -11.364 -12.378   9.724  1.00 11.57           H
ATOM    762  HG2 PRO A  68     -13.700 -11.275   8.575  1.00 12.56           H
ATOM    763  HG3 PRO A  68     -12.600 -12.152   7.836  1.00 12.56           H
ATOM    764  HD2 PRO A  68     -14.841 -13.177   8.759  1.00 12.29           H
ATOM    765  HD3 PRO A  68     -13.549 -14.060   8.481  1.00 12.29           H
ATOM    766  N  ASER A  69     -13.489 -10.329  12.240  0.31  8.52           N
ANISOU  766  N  ASER A  69     1364    885    986    -66     59    -95       N
ATOM    767  CA ASER A  69     -14.297  -9.211  12.703  0.31  8.13           C
ANISOU  767  CA ASER A  69     1244    911    933    -18     -9   -150       C
ATOM    768  C  ASER A  69     -13.375  -8.076  13.118  0.31  7.71           C
ANISOU  768  C  ASER A  69     1160    895    875     48     -4   -104       C
ATOM    769  O  ASER A  69     -12.328  -8.311  13.731  0.31  8.02           O
ANISOU  769  O  ASER A  69     1164    905    979    114      5    -84       O
ATOM    770  CB ASER A  69     -15.145  -9.660  13.890  0.31  8.56           C
ANISOU  770  CB ASER A  69     1278    967   1008    -50    -80   -189       C
ATOM    771  OG ASER A  69     -16.020  -8.643  14.305  0.31  8.81           O
ANISOU  771  OG ASER A  69     1407    915   1024     34    -42    -70       O
ATOM    772  H  ASER A  69     -12.682 -10.325  12.538  0.31 10.21           H
ATOM    773  HA ASER A  69     -14.870  -8.883  11.993  0.31  9.75           H
ATOM    774  HB2ASER A  69     -15.666 -10.435  13.628  0.31 10.27           H
ATOM    775  HB3ASER A  69     -14.557  -9.889  14.627  0.31 10.27           H
ATOM    776  HG ASER A  69     -16.544  -8.443  13.680  0.31 10.56           H
ATOM    777  N  BSER A  69     -13.553 -10.391  12.343  0.69  8.62           N
ANISOU  777  N  BSER A  69     1335    910   1031    -72     -8    -45       N
ATOM    778  CA BSER A  69     -14.310  -9.166  12.601  0.69  7.94           C
ANISOU  778  CA BSER A  69     1245    972    802   -127    -57     24       C
ATOM    779  C  BSER A  69     -13.365  -8.073  13.054  0.69  7.34           C
ANISOU  779  C  BSER A  69     1096    938    756     16    -68     14       C
ATOM    780  O  BSER A  69     -12.299  -8.328  13.632  0.69  8.18           O
ANISOU  780  O  BSER A  69     1006    989   1113     67    -88    141       O
ATOM    781  CB BSER A  69     -15.475  -9.325  13.592  0.69  8.95           C
ANISOU  781  CB BSER A  69     1496   1139    765   -336    -34    130       C
ATOM    782  OG BSER A  69     -15.042  -9.344  14.937  0.69 10.18           O
ANISOU  782  OG BSER A  69     1585   1368    913   -419    163    -24       O
ATOM    783  H  BSER A  69     -12.842 -10.486  12.817  0.69 10.34           H
ATOM    784  HA BSER A  69     -14.714  -8.899  11.761  0.69  9.53           H
ATOM    785  HB2BSER A  69     -16.084  -8.580  13.474  0.69 10.73           H
ATOM    786  HB3BSER A  69     -15.930 -10.160  13.402  0.69 10.73           H
ATOM    787  HG BSER A  69     -15.696  -9.474  15.447  0.69 12.20           H
ATOM    788  N   ASN A  70     -13.780  -6.849  12.800  1.00  7.38           N
ANISOU  788  N   ASN A  70     1078    867    861     18     -2     -5       N
ATOM    789  CA  ASN A  70     -13.019  -5.648  13.115  1.00  7.22           C
ANISOU  789  CA  ASN A  70      993    838    912    -34    -12     -9       C
ATOM    790  C   ASN A  70     -13.624  -4.860  14.272  1.00  7.46           C
ANISOU  790  C   ASN A  70      855    947   1031     28    -36    -22       C
ATOM    791  O   ASN A  70     -14.831  -4.909  14.539  1.00  8.28           O
ANISOU  791  O   ASN A  70      976   1018   1151    -31     12   -179       O
ATOM    792  CB  ASN A  70     -13.012  -4.690  11.932  1.00  7.82           C
ANISOU  792  CB  ASN A  70     1097    960    914    -57     -8     63       C
ATOM    793  CG  ASN A  70     -12.353  -5.271  10.722  1.00  8.44           C
ANISOU  793  CG  ASN A  70     1161   1167    878    -66     33    -69       C
ATOM    794  OD1 ASN A  70     -11.314  -5.932  10.820  1.00  8.97           O
ANISOU  794  OD1 ASN A  70     1110   1239   1057     69    -27    -40       O
ATOM    795  ND2 ASN A  70     -12.948  -5.014   9.557  1.00  8.80           N
ANISOU  795  ND2 ASN A  70     1260   1257    826    -37      8   -173       N
ATOM    796  HA  ASN A  70     -12.126  -5.938  13.356  1.00  8.65           H
ATOM    797  HB2 ASN A  70     -13.927  -4.470  11.698  1.00  9.38           H
ATOM    798  HB3 ASN A  70     -12.530  -3.886  12.179  1.00  9.38           H
ATOM    799 HD21 ASN A  70     -12.614  -5.322   8.827  1.00 10.55           H
ATOM    800 HD22 ASN A  70     -13.665  -4.541   9.535  1.00 10.55           H
ATOM    801  H  AASN A  70     -14.517  -6.684  12.388  0.31  8.85           H
ATOM    802  H  BASN A  70     -14.536  -6.675  12.428  0.69  8.85           H
ATOM    803  N   GLY A  71     -12.772  -4.104  14.938  1.00  7.39           N
ANISOU  803  N   GLY A  71      919   1030    858     17    -40    -83       N
ATOM    804  CA  GLY A  71     -13.146  -3.006  15.799  1.00  7.37           C
ANISOU  804  CA  GLY A  71      939    995    867    -44    -27    -50       C
ATOM    805  C   GLY A  71     -12.165  -1.866  15.599  1.00  6.85           C
ANISOU  805  C   GLY A  71      767    972    865   -114    -19    -56       C
ATOM    806  O   GLY A  71     -11.313  -1.919  14.704  1.00  7.76           O
ANISOU  806  O   GLY A  71      997    969    981    -89     17   -105       O
ATOM    807  H   GLY A  71     -11.920  -4.213  14.905  1.00  8.86           H
ATOM    808  HA2 GLY A  71     -14.041  -2.700  15.582  1.00  8.84           H
ATOM    809  HA3 GLY A  71     -13.125  -3.287  16.727  1.00  8.84           H
ATOM    810  N   LEU A  72     -12.262  -0.831  16.433  1.00  7.14           N
ANISOU  810  N   LEU A  72      851    919    944   -100     75    -78       N
ATOM    811  CA  LEU A  72     -11.453   0.370  16.288  1.00  7.62           C
ANISOU  811  CA  LEU A  72      941    975    979    -46     64    -53       C
ATOM    812  C   LEU A  72     -10.824   0.740  17.623  1.00  7.68           C
ANISOU  812  C   LEU A  72      924    953   1042    -57     -1    -81       C
ATOM    813  O   LEU A  72     -11.394   0.470  18.684  1.00  7.93           O
ANISOU  813  O   LEU A  72      973   1028   1012    -90    -45    -84       O
ATOM    814  CB  LEU A  72     -12.282   1.568  15.785  1.00  8.52           C
ANISOU  814  CB  LEU A  72     1134   1028   1073   -110    -68     10       C
ATOM    815  CG  LEU A  72     -11.530   2.674  15.045  1.00  9.30           C
ANISOU  815  CG  LEU A  72     1331   1115   1089   -112   -149     95       C
ATOM    816  CD1 LEU A  72     -11.018   2.168  13.710  1.00 10.24           C
ANISOU  816  CD1 LEU A  72     1442   1258   1191   -233     56    155       C
ATOM    817  CD2 LEU A  72     -12.416   3.931  14.862  1.00  9.98           C
ANISOU  817  CD2 LEU A  72     1465   1069   1259   -216   -216    140       C
ATOM    818  H   LEU A  72     -12.801  -0.804  17.102  1.00  8.56           H
ATOM    819  HA  LEU A  72     -10.747   0.189  15.647  1.00  9.13           H
ATOM    820  HB2 LEU A  72     -12.957   1.229  15.176  1.00 10.21           H
ATOM    821  HB3 LEU A  72     -12.706   1.981  16.554  1.00 10.21           H
ATOM    822  HG  LEU A  72     -10.763   2.938  15.578  1.00 11.16           H
ATOM    823 HD11 LEU A  72     -10.656   2.915  13.207  1.00 12.28           H
ATOM    824 HD12 LEU A  72     -10.324   1.509  13.867  1.00 12.28           H
ATOM    825 HD13 LEU A  72     -11.753   1.766  13.222  1.00 12.28           H
ATOM    826 HD21 LEU A  72     -11.897   4.622  14.420  1.00 11.97           H
ATOM    827 HD22 LEU A  72     -13.186   3.699  14.320  1.00 11.97           H
ATOM    828 HD23 LEU A  72     -12.706   4.242  15.733  1.00 11.97           H
ATOM    829  N   ILE A  73      -9.654   1.381  17.560  1.00  8.26           N
ANISOU  829  N   ILE A  73     1057   1012   1069    -71    -64    -45       N
ATOM    830  CA  ILE A  73      -8.977   1.946  18.722  1.00  7.85           C
ANISOU  830  CA  ILE A  73     1005   1011    966    -88    -75   -152       C
ATOM    831  C   ILE A  73      -8.582   3.359  18.338  1.00  8.20           C
ANISOU  831  C   ILE A  73      990   1020   1106   -124   -171   -127       C
ATOM    832  O   ILE A  73      -7.967   3.554  17.293  1.00  8.84           O
ANISOU  832  O   ILE A  73     1160    962   1239   -123     38   -131       O
ATOM    833  CB  ILE A  73      -7.717   1.145  19.113  1.00  8.61           C
ANISOU  833  CB  ILE A  73     1002   1126   1145    -54   -113   -106       C
ATOM    834  CG1 ILE A  73      -8.033  -0.332  19.380  1.00  9.25           C
ANISOU  834  CG1 ILE A  73     1041   1223   1250     63    -48    -73       C
ATOM    835  CG2 ILE A  73      -7.020   1.794  20.295  1.00  9.58           C
ANISOU  835  CG2 ILE A  73     1150   1191   1298     17   -203      1       C
ATOM    836  CD1 ILE A  73      -6.845  -1.247  19.249  1.00 10.59           C
ANISOU  836  CD1 ILE A  73     1285   1262   1476    306   -174     17       C
ATOM    837  H   ILE A  73      -9.220   1.503  16.828  1.00  9.90           H
ATOM    838  HA  ILE A  73      -9.576   1.954  19.484  1.00  9.41           H
ATOM    839  HB  ILE A  73      -7.111   1.162  18.355  1.00 10.33           H
ATOM    840 HG12 ILE A  73      -8.374  -0.418  20.284  1.00 11.09           H
ATOM    841 HG13 ILE A  73      -8.704  -0.626  18.743  1.00 11.09           H
ATOM    842 HG21 ILE A  73      -6.281   1.231  20.574  1.00 11.48           H
ATOM    843 HG22 ILE A  73      -6.690   2.666  20.027  1.00 11.48           H
ATOM    844 HG23 ILE A  73      -7.655   1.891  21.022  1.00 11.48           H
ATOM    845 HD11 ILE A  73      -7.092  -2.132  19.560  1.00 12.70           H
ATOM    846 HD12 ILE A  73      -6.578  -1.287  18.317  1.00 12.70           H
ATOM    847 HD13 ILE A  73      -6.117  -0.899  19.787  1.00 12.70           H
ATOM    848  N   VAL A  74      -8.928   4.340  19.169  1.00  8.52           N
ANISOU  848  N   VAL A  74      974   1006   1258    -95   -108   -143       N
ATOM    849  CA  VAL A  74      -8.621   5.739  18.859  1.00  8.61           C
ANISOU  849  CA  VAL A  74      982   1004   1285   -221    -36   -137       C
ATOM    850  C   VAL A  74      -7.917   6.361  20.049  1.00  9.47           C
ANISOU  850  C   VAL A  74     1046   1105   1449   -221     -4   -166       C
ATOM    851  O   VAL A  74      -8.423   6.322  21.177  1.00 10.10           O
ANISOU  851  O   VAL A  74     1254   1190   1395   -195     10   -193       O
ATOM    852  CB  VAL A  74      -9.885   6.532  18.497  1.00  9.65           C
ANISOU  852  CB  VAL A  74     1304    996   1365    -32    -72   -167       C
ATOM    853  CG1 VAL A  74      -9.497   7.943  18.037  1.00 10.48           C
ANISOU  853  CG1 VAL A  74     1448    970   1565     67   -127   -218       C
ATOM    854  CG2 VAL A  74     -10.680   5.829  17.416  1.00  9.74           C
ANISOU  854  CG2 VAL A  74     1179   1115   1406    106   -190   -145       C
ATOM    855  H   VAL A  74      -9.338   4.222  19.916  1.00 10.22           H
ATOM    856  HA  VAL A  74      -8.011   5.770  18.106  1.00 10.32           H
ATOM    857  HB  VAL A  74     -10.450   6.597  19.282  1.00 11.57           H
ATOM    858 HG11 VAL A  74     -10.293   8.407  17.734  1.00 12.57           H
ATOM    859 HG12 VAL A  74      -9.101   8.420  18.783  1.00 12.57           H
ATOM    860 HG13 VAL A  74      -8.857   7.875  17.311  1.00 12.57           H
ATOM    861 HG21 VAL A  74     -11.454   6.369  17.191  1.00 11.68           H
ATOM    862 HG22 VAL A  74     -10.118   5.715  16.634  1.00 11.68           H
ATOM    863 HG23 VAL A  74     -10.966   4.963  17.747  1.00 11.68           H
ATOM    864  N  AARG A  75      -6.746   6.940  19.809  0.52 10.15           N
ANISOU  864  N  AARG A  75     1092   1184   1582   -232    -88   -262       N
ATOM    865  CA AARG A  75      -6.024   7.573  20.898  0.52 11.53           C
ANISOU  865  CA AARG A  75     1140   1366   1875   -196   -293   -339       C
ATOM    866  C  AARG A  75      -6.725   8.850  21.352  0.52 12.44           C
ANISOU  866  C  AARG A  75     1402   1385   1941   -142   -456   -407       C
ATOM    867  O  AARG A  75      -7.146   9.673  20.537  0.52 12.74           O
ANISOU  867  O  AARG A  75     1482   1404   1954    -81   -494   -446       O
ATOM    868  CB AARG A  75      -4.580   7.840  20.495  0.52 13.22           C
ANISOU  868  CB AARG A  75     1210   1586   2226   -244   -210   -432       C
ATOM    869  CG AARG A  75      -3.761   8.263  21.688  0.52 14.65           C
ANISOU  869  CG AARG A  75     1348   1798   2419   -247   -272   -557       C
ATOM    870  CD AARG A  75      -2.287   8.269  21.426  0.52 16.51           C
ANISOU  870  CD AARG A  75     1600   2018   2656   -195   -455   -523       C
ATOM    871  NE AARG A  75      -1.615   8.985  22.500  0.52 17.69           N
ANISOU  871  NE AARG A  75     1780   2132   2810   -267   -488   -583       N
ATOM    872  CZ AARG A  75      -0.303   9.048  22.667  0.52 19.80           C
ANISOU  872  CZ AARG A  75     2086   2260   3179   -316   -346   -590       C
ATOM    873  NH1AARG A  75       0.537   8.568  21.765  0.52 21.28           N
ANISOU  873  NH1AARG A  75     2329   2348   3409   -262     -7   -518       N
ATOM    874  NH2AARG A  75       0.176   9.615  23.765  0.52 19.28           N
ANISOU  874  NH2AARG A  75     1893   2272   3161   -585   -751   -723       N
ATOM    875  H  AARG A  75      -6.359   6.977  19.042  0.52 12.18           H
ATOM    876  HA AARG A  75      -6.003   6.976  21.662  0.52 13.83           H
ATOM    877  HB2AARG A  75      -4.193   7.031  20.126  0.52 15.85           H
ATOM    878  HB3AARG A  75      -4.555   8.551  19.836  0.52 15.85           H
ATOM    879  HG2AARG A  75      -4.021   9.162  21.945  0.52 17.57           H
ATOM    880  HG3AARG A  75      -3.930   7.648  22.419  0.52 17.57           H
ATOM    881  HD2AARG A  75      -1.953   7.359  21.396  0.52 19.81           H
ATOM    882  HD3AARG A  75      -2.103   8.718  20.585  0.52 19.81           H
ATOM    883  HE AARG A  75      -2.108   9.399  23.070  0.52 21.22           H
ATOM    884 HH11AARG A  75       0.235   8.203  21.047  0.52 25.53           H
ATOM    885 HH12AARG A  75       1.385   8.621  21.896  0.52 25.53           H
ATOM    886 HH21AARG A  75      -0.363   9.934  24.355  0.52 23.13           H
ATOM    887 HH22AARG A  75       1.026   9.664  23.888  0.52 23.13           H
ATOM    888  N  BARG A  75      -6.732   6.920  19.806  0.48 10.41           N
ANISOU  888  N  BARG A  75     1128   1216   1611   -302    -11   -268       N
ATOM    889  CA BARG A  75      -6.011   7.616  20.859  0.48 12.03           C
ANISOU  889  CA BARG A  75     1234   1423   1912   -358   -114   -353       C
ATOM    890  C  BARG A  75      -6.818   8.810  21.350  0.48 12.75           C
ANISOU  890  C  BARG A  75     1419   1391   2034   -239   -275   -404       C
ATOM    891  O  BARG A  75      -7.421   9.537  20.560  0.48 13.16           O
ANISOU  891  O  BARG A  75     1453   1355   2194   -207   -152   -422       O
ATOM    892  CB BARG A  75      -4.655   8.082  20.340  0.48 13.88           C
ANISOU  892  CB BARG A  75     1360   1708   2206   -525     37   -464       C
ATOM    893  CG BARG A  75      -3.780   8.670  21.443  0.48 15.27           C
ANISOU  893  CG BARG A  75     1532   1937   2331   -616     78   -559       C
ATOM    894  CD BARG A  75      -2.321   8.679  21.060  0.48 17.64           C
ANISOU  894  CD BARG A  75     1976   2187   2540   -593    183   -472       C
ATOM    895  NE BARG A  75      -2.138   9.458  19.851  0.48 18.86           N
ANISOU  895  NE BARG A  75     2217   2337   2611   -732    219   -466       N
ATOM    896  CZ BARG A  75      -1.422   9.091  18.799  0.48 19.84           C
ANISOU  896  CZ BARG A  75     2570   2409   2559   -885    190   -615       C
ATOM    897  NH1BARG A  75      -0.773   7.930  18.760  0.48 19.74           N
ANISOU  897  NH1BARG A  75     2491   2415   2593   -810    212   -730       N
ATOM    898  NH2BARG A  75      -1.362   9.907  17.758  0.48 19.74           N
ANISOU  898  NH2BARG A  75     2749   2395   2355  -1148    286   -483       N
ATOM    899  H  BARG A  75      -6.330   6.907  19.045  0.48 12.48           H
ATOM    900  HA BARG A  75      -5.865   7.016  21.607  0.48 14.42           H
ATOM    901  HB2BARG A  75      -4.187   7.325  19.954  0.48 16.65           H
ATOM    902  HB3BARG A  75      -4.792   8.766  19.666  0.48 16.65           H
ATOM    903  HG2BARG A  75      -4.053   9.585  21.614  0.48 18.31           H
ATOM    904  HG3BARG A  75      -3.878   8.137  22.248  0.48 18.31           H
ATOM    905  HD2BARG A  75      -1.798   9.078  21.772  0.48 21.16           H
ATOM    906  HD3BARG A  75      -2.020   7.771  20.896  0.48 21.16           H
ATOM    907  HE BARG A  75      -2.528  10.224  19.814  0.48 22.62           H
ATOM    908 HH11BARG A  75      -0.811   7.393  19.431  0.48 23.68           H
ATOM    909 HH12BARG A  75      -0.315   7.717  18.064  0.48 23.68           H
ATOM    910 HH21BARG A  75      -1.783  10.657  17.774  0.48 23.68           H
ATOM    911 HH22BARG A  75      -0.902   9.687  17.065  0.48 23.68           H
ATOM    912  N   ASP A  76      -6.812   8.993  22.681  1.00 13.45           N
ANISOU  912  N   ASP A  76     1703   1468   1939    -68   -484   -626       N
ATOM    913  CA  ASP A  76      -7.640   9.994  23.420  1.00 17.13           C
ANISOU  913  CA  ASP A  76     2438   1776   2295    -61   -629   -681       C
ATOM    914  C   ASP A  76      -6.656  10.597  24.437  1.00 19.30           C
ANISOU  914  C   ASP A  76     2722   1948   2665     12   -526   -752       C
ATOM    915  O   ASP A  76      -6.686  10.281  25.621  1.00 18.76           O
ANISOU  915  O   ASP A  76     2601   1994   2532    277   -613   -879       O
ATOM    916  CB  ASP A  76      -8.793   9.213  24.100  1.00 17.62           C
ANISOU  916  CB  ASP A  76     2333   1860   2501     15   -354   -538       C
ATOM    917  CG  ASP A  76      -9.822  10.074  24.867  1.00 17.90           C
ANISOU  917  CG  ASP A  76     2348   1862   2592     -9   -146   -351       C
ATOM    918  OD1 ASP A  76      -9.870  11.326  24.662  1.00 17.16           O
ANISOU  918  OD1 ASP A  76     2395   1636   2488     73   -309   -405       O
ATOM    919  OD2 ASP A  76     -10.582   9.453  25.703  1.00 17.78           O
ANISOU  919  OD2 ASP A  76     2217   1892   2648     72    -60   -319       O
ATOM    920  HA  ASP A  76      -8.018  10.702  22.875  1.00 20.55           H
ATOM    921  HB2 ASP A  76      -9.278   8.727  23.415  1.00 21.13           H
ATOM    922  HB3 ASP A  76      -8.407   8.591  24.737  1.00 21.13           H
ATOM    923  H  AASP A  76      -6.373   8.493  23.226  0.52 16.13           H
ATOM    924  H  BASP A  76      -6.315   8.533  23.212  0.48 16.13           H
ATOM    925  N   GLY A  77      -5.710  11.404  23.955  1.00 20.94           N
ANISOU  925  N   GLY A  77     3127   2004   2824   -408   -734   -804       N
ATOM    926  CA  GLY A  77      -4.618  11.899  24.780  1.00 21.89           C
ANISOU  926  CA  GLY A  77     3057   2141   3121   -719   -482   -728       C
ATOM    927  C   GLY A  77      -3.643  10.815  25.196  1.00 21.55           C
ANISOU  927  C   GLY A  77     2732   2283   3174   -803   -409   -873       C
ATOM    928  O   GLY A  77      -2.994  10.177  24.358  1.00 23.00           O
ANISOU  928  O   GLY A  77     2974   2497   3270   -853   -128   -715       O
ATOM    929  H   GLY A  77      -5.681  11.681  23.142  1.00 25.12           H
ATOM    930  HA2 GLY A  77      -4.127  12.574  24.286  1.00 26.27           H
ATOM    931  HA3 GLY A  77      -4.984  12.301  25.584  1.00 26.27           H
ATOM    932  N   ASP A  78      -3.547  10.566  26.498  1.00 20.47           N
ANISOU  932  N   ASP A  78     2345   2253   3181   -808   -409   -893       N
ATOM    933  CA  ASP A  78      -2.777   9.451  27.026  1.00 20.65           C
ANISOU  933  CA  ASP A  78     2252   2380   3213   -648   -673   -820       C
ATOM    934  C   ASP A  78      -3.652   8.256  27.406  1.00 17.35           C
ANISOU  934  C   ASP A  78     1754   2163   2676   -385   -578   -762       C
ATOM    935  O   ASP A  78      -3.217   7.372  28.150  1.00 18.25           O
ANISOU  935  O   ASP A  78     1787   2316   2831   -175   -600   -824       O
ATOM    936  CB  ASP A  78      -1.862   9.942  28.140  1.00 24.34           C
ANISOU  936  CB  ASP A  78     2762   2763   3722   -751   -876   -858       C
ATOM    937  CG  ASP A  78      -2.618  10.486  29.309  1.00 28.58           C
ANISOU  937  CG  ASP A  78     3575   3158   4127   -690   -962   -950       C
ATOM    938  OD1 ASP A  78      -3.870  10.493  29.270  1.00 29.95           O
ANISOU  938  OD1 ASP A  78     3885   3272   4224   -656   -821  -1022       O
ATOM    939  OD2 ASP A  78      -1.963  11.033  30.219  1.00 31.39           O
ANISOU  939  OD2 ASP A  78     4096   3409   4422   -567   -910   -847       O
ATOM    940  H   ASP A  78      -3.927  11.040  27.106  1.00 24.56           H
ATOM    941  HA  ASP A  78      -2.184   9.101  26.343  1.00 24.77           H
ATOM    942  HB2 ASP A  78      -1.317   9.203  28.451  1.00 29.20           H
ATOM    943  HB3 ASP A  78      -1.295  10.649  27.794  1.00 29.20           H
ATOM    944  N   GLU A  79      -4.856   8.186  26.856  1.00 14.77           N
ANISOU  944  N   GLU A  79     1550   1869   2192   -348   -546   -695       N
ATOM    945  C   GLU A  79      -6.236   6.618  25.659  1.00 12.50           C
ANISOU  945  C   GLU A  79     1422   1628   1698   -169   -213   -551       C
ATOM    946  O   GLU A  79      -5.953   7.262  24.649  1.00 12.41           O
ANISOU  946  O   GLU A  79     1390   1695   1629   -220   -196   -335       O
ATOM    947  CA AGLU A  79      -5.790   7.090  27.040  0.70 13.72           C
ANISOU  947  CA AGLU A  79     1462   1794   1958   -412   -327   -666       C
ATOM    948  CB AGLU A  79      -7.025   7.556  27.827  0.70 15.57           C
ANISOU  948  CB AGLU A  79     1807   1908   2201   -340    -78   -824       C
ATOM    949  CG AGLU A  79      -6.708   8.033  29.236  0.70 17.66           C
ANISOU  949  CG AGLU A  79     2146   1980   2584   -387     81   -879       C
ATOM    950  CD AGLU A  79      -7.909   8.561  30.002  0.70 19.32           C
ANISOU  950  CD AGLU A  79     2396   2007   2938   -358    235  -1078       C
ATOM    951  OE1AGLU A  79      -9.069   8.296  29.631  0.70 18.67           O
ANISOU  951  OE1AGLU A  79     2270   1846   2976   -390     70  -1261       O
ATOM    952  OE2AGLU A  79      -7.689   9.300  30.989  0.70 21.46           O
ANISOU  952  OE2AGLU A  79     2755   2204   3194   -207    461  -1104       O
ATOM    953  H  AGLU A  79      -5.171   8.799  26.341  0.70 17.72           H
ATOM    954  HA AGLU A  79      -5.363   6.362  27.517  0.70 16.46           H
ATOM    955  HB2AGLU A  79      -7.438   8.293  27.351  0.70 18.68           H
ATOM    956  HB3AGLU A  79      -7.647   6.815  27.898  0.70 18.68           H
ATOM    957  HG2AGLU A  79      -6.342   7.290  29.741  0.70 21.19           H
ATOM    958  HG3AGLU A  79      -6.057   8.750  29.182  0.70 21.19           H
ATOM    959  CA BGLU A  79      -5.709   7.024  27.023  0.30 13.83           C
ANISOU  959  CA BGLU A  79     1585   1792   1878   -223   -394   -616       C
ATOM    960  CB BGLU A  79      -6.846   7.290  28.013  0.30 14.89           C
ANISOU  960  CB BGLU A  79     1938   1878   1840    -16   -386   -631       C
ATOM    961  CG BGLU A  79      -6.341   7.546  29.415  0.30 16.17           C
ANISOU  961  CG BGLU A  79     2304   1998   1841     73   -366   -618       C
ATOM    962  CD BGLU A  79      -7.233   8.466  30.224  0.30 17.10           C
ANISOU  962  CD BGLU A  79     2571   2117   1810    171   -412   -608       C
ATOM    963  OE1BGLU A  79      -7.974   9.289  29.642  0.30 17.80           O
ANISOU  963  OE1BGLU A  79     2675   2219   1867    134   -403   -561       O
ATOM    964  OE2BGLU A  79      -7.200   8.355  31.465  0.30 17.47           O
ANISOU  964  OE2BGLU A  79     2740   2149   1749    194   -526   -594       O
ATOM    965  H  BGLU A  79      -5.203   8.809  26.375  0.30 17.72           H
ATOM    966  HA BGLU A  79      -5.188   6.289  27.382  0.30 16.59           H
ATOM    967  HB2BGLU A  79      -7.342   8.073  27.724  0.30 17.86           H
ATOM    968  HB3BGLU A  79      -7.432   6.518  28.039  0.30 17.86           H
ATOM    969  HG2BGLU A  79      -6.284   6.699  29.886  0.30 19.40           H
ATOM    970  HG3BGLU A  79      -5.463   7.955  29.362  0.30 19.40           H
ATOM    971  N   LEU A  80      -6.960   5.506  25.630  1.00 10.73           N
ANISOU  971  N   LEU A  80     1218   1373   1486    -63   -267   -517       N
ATOM    972  CA  LEU A  80      -7.544   4.972  24.405  1.00 10.19           C
ANISOU  972  CA  LEU A  80     1171   1294   1405    -90   -298   -411       C
ATOM    973  C   LEU A  80      -9.039   4.789  24.552  1.00  9.11           C
ANISOU  973  C   LEU A  80     1045   1214   1203    -50   -178   -388       C
ATOM    974  O   LEU A  80      -9.513   4.346  25.599  1.00 10.22           O
ANISOU  974  O   LEU A  80     1046   1428   1410     58   -215   -295       O
ATOM    975  CB  LEU A  80      -6.951   3.598  24.050  1.00 10.37           C
ANISOU  975  CB  LEU A  80     1225   1339   1378    -58   -276   -382       C
ATOM    976  CG  LEU A  80      -5.425   3.561  23.896  1.00 10.74           C
ANISOU  976  CG  LEU A  80     1137   1392   1552      6   -147   -313       C
ATOM    977  CD1 LEU A  80      -4.947   2.146  23.748  1.00 11.53           C
ANISOU  977  CD1 LEU A  80     1265   1432   1685     63   -201   -415       C
ATOM    978  CD2 LEU A  80      -4.969   4.420  22.759  1.00 12.09           C
ANISOU  978  CD2 LEU A  80     1311   1550   1732   -129    -57   -216       C
ATOM    979  H   LEU A  80      -7.131   5.030  26.325  1.00 12.87           H
ATOM    980  HA  LEU A  80      -7.366   5.609  23.696  1.00 12.22           H
ATOM    981  HB2 LEU A  80      -7.187   2.973  24.753  1.00 12.44           H
ATOM    982  HB3 LEU A  80      -7.335   3.309  23.207  1.00 12.44           H
ATOM    983  HG  LEU A  80      -5.022   3.925  24.699  1.00 12.88           H
ATOM    984 HD11 LEU A  80      -3.978   2.143  23.705  1.00 13.83           H
ATOM    985 HD12 LEU A  80      -5.245   1.629  24.513  1.00 13.83           H
ATOM    986 HD13 LEU A  80      -5.315   1.772  22.932  1.00 13.83           H
ATOM    987 HD21 LEU A  80      -4.059   4.176  22.525  1.00 14.50           H
ATOM    988 HD22 LEU A  80      -5.555   4.277  22.000  1.00 14.50           H
ATOM    989 HD23 LEU A  80      -5.002   5.350  23.033  1.00 14.50           H
ATOM    990  N   LEU A  81      -9.740   5.085  23.471  1.00  9.06           N
ANISOU  990  N   LEU A  81     1046   1115   1280    -70   -248   -278       N
ATOM    991  CA  LEU A  81     -11.151   4.758  23.280  1.00  8.21           C
ANISOU  991  CA  LEU A  81      867   1023   1228    -29   -289   -201       C
ATOM    992  C   LEU A  81     -11.225   3.514  22.414  1.00  8.07           C
ANISOU  992  C   LEU A  81      953   1035   1077    -57   -141   -217       C
ATOM    993  O   LEU A  81     -10.642   3.477  21.317  1.00  9.10           O
ANISOU  993  O   LEU A  81     1153   1136   1167   -226     -5   -156       O
ATOM    994  CB  LEU A  81     -11.863   5.919  22.593  1.00  8.91           C
ANISOU  994  CB  LEU A  81     1096   1088   1201     53    -60    -94       C
ATOM    995  CG  LEU A  81     -13.318   5.650  22.204  1.00  8.95           C
ANISOU  995  CG  LEU A  81     1066   1080   1254     90   -157    -66       C
ATOM    996  CD1 LEU A  81     -14.196   5.402  23.406  1.00  9.56           C
ANISOU  996  CD1 LEU A  81     1140   1188   1303    160    -96    -81       C
ATOM    997  CD2 LEU A  81     -13.866   6.789  21.378  1.00 10.19           C
ANISOU  997  CD2 LEU A  81     1389   1068   1414    163   -200   -202       C
ATOM    998  H   LEU A  81      -9.407   5.498  22.795  1.00 10.86           H
ATOM    999  HA  LEU A  81     -11.591   4.587  24.127  1.00  9.84           H
ATOM   1000  HB2 LEU A  81     -11.859   6.679  23.195  1.00 10.68           H
ATOM   1001  HB3 LEU A  81     -11.380   6.136  21.780  1.00 10.68           H
ATOM   1002  HG  LEU A  81     -13.335   4.841  21.669  1.00 10.73           H
ATOM   1003 HD11 LEU A  81     -15.090   5.178  23.103  1.00 11.46           H
ATOM   1004 HD12 LEU A  81     -13.828   4.666  23.920  1.00 11.46           H
ATOM   1005 HD13 LEU A  81     -14.222   6.205  23.950  1.00 11.46           H
ATOM   1006 HD21 LEU A  81     -14.759   6.559  21.077  1.00 12.22           H
ATOM   1007 HD22 LEU A  81     -13.897   7.589  21.925  1.00 12.22           H
ATOM   1008 HD23 LEU A  81     -13.285   6.932  20.614  1.00 12.22           H
ATOM   1009  N   LEU A  82     -11.951   2.506  22.882  1.00  7.94           N
ANISOU 1009  N   LEU A  82     1034    894   1091    -32    -90   -142       N
ATOM   1010  CA  LEU A  82     -12.174   1.281  22.125  1.00  7.68           C
ANISOU 1010  CA  LEU A  82      926    945   1049    -99   -117    -65       C
ATOM   1011  C   LEU A  82     -13.558   1.305  21.502  1.00  7.83           C
ANISOU 1011  C   LEU A  82      988    973   1014    -73    -86   -153       C
ATOM   1012  O   LEU A  82     -14.547   1.614  22.169  1.00  8.42           O
ANISOU 1012  O   LEU A  82      969   1130   1098      4    -52    -82       O
ATOM   1013  CB  LEU A  82     -12.077   0.100  23.084  1.00  8.15           C
ANISOU 1013  CB  LEU A  82      975   1068   1055    -60    -86    -82       C
ATOM   1014  CG  LEU A  82     -12.251  -1.294  22.485  1.00  8.20           C
ANISOU 1014  CG  LEU A  82     1064   1083    970     53   -184    -62       C
ATOM   1015  CD1 LEU A  82     -11.128  -1.623  21.506  1.00  9.73           C
ANISOU 1015  CD1 LEU A  82     1337   1161   1201     75   -175      4       C
ATOM   1016  CD2 LEU A  82     -12.325  -2.321  23.585  1.00  9.05           C
ANISOU 1016  CD2 LEU A  82     1228   1043   1168    155   -142    -88       C
ATOM   1017  H   LEU A  82     -12.334   2.508  23.653  1.00  9.53           H
ATOM   1018  HA  LEU A  82     -11.523   1.192  21.411  1.00  9.21           H
ATOM   1019  HB2 LEU A  82     -11.200   0.123  23.498  1.00  9.78           H
ATOM   1020  HB3 LEU A  82     -12.765   0.206  23.759  1.00  9.78           H
ATOM   1021  HG  LEU A  82     -13.081  -1.321  21.984  1.00  9.84           H
ATOM   1022 HD11 LEU A  82     -11.334  -2.457  21.057  1.00 11.67           H
ATOM   1023 HD12 LEU A  82     -11.056  -0.906  20.856  1.00 11.67           H
ATOM   1024 HD13 LEU A  82     -10.296  -1.708  21.997  1.00 11.67           H
ATOM   1025 HD21 LEU A  82     -12.483  -3.194  23.192  1.00 10.85           H
ATOM   1026 HD22 LEU A  82     -11.486  -2.325  24.071  1.00 10.85           H
ATOM   1027 HD23 LEU A  82     -13.053  -2.092  24.183  1.00 10.85           H
ATOM   1028  N   ILE A  83     -13.648   0.897  20.238  1.00  7.26           N
ANISOU 1028  N   ILE A  83      865    958    937    -30    -42   -136       N
ATOM   1029  CA  ILE A  83     -14.924   0.671  19.590  1.00  7.09           C
ANISOU 1029  CA  ILE A  83      876    886    931    -74    -38    -81       C
ATOM   1030  C   ILE A  83     -15.040  -0.813  19.292  1.00  6.87           C
ANISOU 1030  C   ILE A  83      860    915    837      3    -85    -45       C
ATOM   1031  O   ILE A  83     -14.256  -1.367  18.496  1.00  7.65           O
ANISOU 1031  O   ILE A  83      960    969    979    -49    -73    -37       O
ATOM   1032  CB  ILE A  83     -15.058   1.471  18.284  1.00  7.92           C
ANISOU 1032  CB  ILE A  83     1028    947   1033    -51    -61     65       C
ATOM   1033  CG1 ILE A  83     -14.692   2.949  18.408  1.00  8.10           C
ANISOU 1033  CG1 ILE A  83     1085    951   1041   -102    -89    -74       C
ATOM   1034  CG2 ILE A  83     -16.489   1.283  17.738  1.00  8.43           C
ANISOU 1034  CG2 ILE A  83     1097   1128    977    -63   -218    -25       C
ATOM   1035  CD1 ILE A  83     -15.535   3.759  19.398  1.00  8.57           C
ANISOU 1035  CD1 ILE A  83     1155    908   1191    -15    -82   -103       C
ATOM   1036  H   ILE A  83     -12.969   0.745  19.732  1.00  8.71           H
ATOM   1037  HA  ILE A  83     -15.631   0.936  20.199  1.00  8.50           H
ATOM   1038  HB  ILE A  83     -14.405   1.118  17.660  1.00  9.49           H
ATOM   1039 HG12 ILE A  83     -13.769   3.011  18.698  1.00  9.71           H
ATOM   1040 HG13 ILE A  83     -14.795   3.363  17.536  1.00  9.71           H
ATOM   1041 HG21 ILE A  83     -16.602   1.839  16.952  1.00 10.11           H
ATOM   1042 HG22 ILE A  83     -16.617   0.350  17.505  1.00 10.11           H
ATOM   1043 HG23 ILE A  83     -17.125   1.543  18.422  1.00 10.11           H
ATOM   1044 HD11 ILE A  83     -15.230   4.680  19.393  1.00 10.27           H
ATOM   1045 HD12 ILE A  83     -16.466   3.717  19.128  1.00 10.27           H
ATOM   1046 HD13 ILE A  83     -15.431   3.380  20.285  1.00 10.27           H
ATOM   1047  N   ASP A  84     -16.017  -1.446  19.948  1.00  7.00           N
ANISOU 1047  N   ASP A  84      925    924    811    -54   -133      7       N
ATOM   1048  CA  ASP A  84     -16.388  -2.855  19.803  1.00  7.23           C
ANISOU 1048  CA  ASP A  84     1010    949    790      5   -104   -124       C
ATOM   1049  C   ASP A  84     -15.419  -3.818  20.450  1.00  6.85           C
ANISOU 1049  C   ASP A  84      824   1008    770    -14   -122    -55       C
ATOM   1050  O   ASP A  84     -14.212  -3.592  20.509  1.00  7.69           O
ANISOU 1050  O   ASP A  84      939   1002    982    -39    -96     -7       O
ATOM   1051  CB  ASP A  84     -16.706  -3.194  18.348  1.00  7.30           C
ANISOU 1051  CB  ASP A  84      978    936    860      1    -39    -56       C
ATOM   1052  CG  ASP A  84     -17.962  -2.478  17.864  1.00  6.95           C
ANISOU 1052  CG  ASP A  84      928    873    838    -43    -84     -1       C
ATOM   1053  OD1 ASP A  84     -18.886  -2.335  18.697  1.00  7.43           O
ANISOU 1053  OD1 ASP A  84      970    936    915     53    -62    -21       O
ATOM   1054  OD2 ASP A  84     -18.035  -2.086  16.659  1.00  7.33           O
ANISOU 1054  OD2 ASP A  84      935    960    890    -16    -82     40       O
ATOM   1055  H   ASP A  84     -16.517  -1.051  20.526  1.00  8.39           H
ATOM   1056  HA  ASP A  84     -17.209  -2.992  20.302  1.00  8.67           H
ATOM   1057  HB2 ASP A  84     -15.964  -2.920  17.787  1.00  8.75           H
ATOM   1058  HB3 ASP A  84     -16.849  -4.149  18.266  1.00  8.75           H
ATOM   1059  N   THR A  85     -15.971  -4.898  20.974  1.00  7.66           N
ANISOU 1059  N   THR A  85     1003   1025    882    -66    -80     17       N
ATOM   1060  CA  THR A  85     -15.162  -5.975  21.493  1.00  7.28           C
ANISOU 1060  CA  THR A  85     1029    977    759      1    -67     89       C
ATOM   1061  C   THR A  85     -14.564  -6.766  20.342  1.00  7.54           C
ANISOU 1061  C   THR A  85      930   1011    923     30    -84     91       C
ATOM   1062  O   THR A  85     -14.798  -6.481  19.168  1.00  7.61           O
ANISOU 1062  O   THR A  85      882    937   1073    -35    -47     68       O
ATOM   1063  CB  THR A  85     -15.998  -6.925  22.344  1.00  8.09           C
ANISOU 1063  CB  THR A  85     1182   1005    887     -2    -53     73       C
ATOM   1064  OG1 THR A  85     -16.932  -7.583  21.465  1.00  8.38           O
ANISOU 1064  OG1 THR A  85     1140    975   1070   -104   -120    157       O
ATOM   1065  CG2 THR A  85     -16.745  -6.225  23.460  1.00  8.38           C
ANISOU 1065  CG2 THR A  85     1065   1150    968     46    -70    200       C
ATOM   1066  H   THR A  85     -16.818  -5.030  21.039  1.00  9.18           H
ATOM   1067  HA  THR A  85     -14.463  -5.584  22.039  1.00  8.72           H
ATOM   1068  HB  THR A  85     -15.414  -7.562  22.785  1.00  9.70           H
ATOM   1069  HG1 THR A  85     -17.234  -8.275  21.833  1.00 10.05           H
ATOM   1070 HG21 THR A  85     -17.312  -6.859  23.928  1.00 10.05           H
ATOM   1071 HG22 THR A  85     -16.116  -5.841  24.090  1.00 10.05           H
ATOM   1072 HG23 THR A  85     -17.299  -5.517  23.096  1.00 10.05           H
ATOM   1073  N   ALA A  86     -13.781  -7.795  20.686  1.00  8.00           N
ANISOU 1073  N   ALA A  86     1110    977    952     45    -11     53       N
ATOM   1074  CA  ALA A  86     -13.161  -8.680  19.706  1.00  8.15           C
ANISOU 1074  CA  ALA A  86     1055    907   1133     65      4     24       C
ATOM   1075  C   ALA A  86     -13.931  -9.982  19.530  1.00  9.28           C
ANISOU 1075  C   ALA A  86     1139    885   1504    104    -17     29       C
ATOM   1076  O   ALA A  86     -13.359 -10.972  19.095  1.00 11.20           O
ANISOU 1076  O   ALA A  86     1176    959   2122     70    -24   -105       O
ATOM   1077  CB  ALA A  86     -11.724  -8.951  20.110  1.00  8.72           C
ANISOU 1077  CB  ALA A  86     1164   1036   1112    -48     52     77       C
ATOM   1078  H   ALA A  86     -13.594  -8.001  21.499  1.00  9.59           H
ATOM   1079  HA  ALA A  86     -13.151  -8.239  18.843  1.00  9.77           H
ATOM   1080  HB1 ALA A  86     -11.335  -9.584  19.486  1.00 10.45           H
ATOM   1081  HB2 ALA A  86     -11.228  -8.118  20.089  1.00 10.45           H
ATOM   1082  HB3 ALA A  86     -11.712  -9.321  21.006  1.00 10.45           H
ATOM   1083  N   TRP A  87     -15.232  -9.978  19.831  1.00  8.91           N
ANISOU 1083  N   TRP A  87     1019    953   1412     33    -19    -50       N
ATOM   1084  CA  TRP A  87     -16.125 -11.117  19.591  1.00  8.89           C
ANISOU 1084  CA  TRP A  87     1195    951   1233     11    128    -31       C
ATOM   1085  C   TRP A  87     -15.792 -12.278  20.511  1.00  9.92           C
ANISOU 1085  C   TRP A  87     1352    937   1481      8     37     81       C
ATOM   1086  O   TRP A  87     -15.333 -13.338  20.088  1.00 11.71           O
ANISOU 1086  O   TRP A  87     1813    908   1726    133      9     -2       O
ATOM   1087  CB  TRP A  87     -16.148 -11.530  18.126  1.00  8.80           C
ANISOU 1087  CB  TRP A  87     1195    939   1209   -188    196    -35       C
ATOM   1088  CG  TRP A  87     -17.308 -12.368  17.693  1.00  8.67           C
ANISOU 1088  CG  TRP A  87     1249    851   1193    -86    221     28       C
ATOM   1089  CD1 TRP A  87     -18.280 -12.957  18.463  1.00  9.38           C
ANISOU 1089  CD1 TRP A  87     1341   1008   1213   -200     48   -100       C
ATOM   1090  CD2 TRP A  87     -17.585 -12.756  16.350  1.00  9.58           C
ANISOU 1090  CD2 TRP A  87     1546    811   1281   -101    128   -218       C
ATOM   1091  NE1 TRP A  87     -19.146 -13.664  17.666  1.00  9.59           N
ANISOU 1091  NE1 TRP A  87     1433    947   1264   -203    151   -110       N
ATOM   1092  CE2 TRP A  87     -18.748 -13.536  16.359  1.00 10.15           C
ANISOU 1092  CE2 TRP A  87     1502   1005   1349   -172    175   -296       C
ATOM   1093  CE3 TRP A  87     -16.982 -12.477  15.126  1.00 10.98           C
ANISOU 1093  CE3 TRP A  87     1941    910   1320    -98    279   -300       C
ATOM   1094  CZ2 TRP A  87     -19.303 -14.057  15.172  1.00 11.72           C
ANISOU 1094  CZ2 TRP A  87     1741   1154   1559   -347    272   -427       C
ATOM   1095  CZ3 TRP A  87     -17.527 -12.979  13.965  1.00 12.53           C
ANISOU 1095  CZ3 TRP A  87     2254    979   1526   -309    332   -440       C
ATOM   1096  CH2 TRP A  87     -18.673 -13.765  13.990  1.00 12.93           C
ANISOU 1096  CH2 TRP A  87     2139   1167   1608   -358    148   -396       C
ATOM   1097  H   TRP A  87     -15.635  -9.306  20.187  1.00 10.68           H
ATOM   1098  HA  TRP A  87     -17.032 -10.842  19.797  1.00 10.66           H
ATOM   1099  HB2 TRP A  87     -16.160 -10.725  17.585  1.00 10.55           H
ATOM   1100  HB3 TRP A  87     -15.344 -12.041  17.943  1.00 10.55           H
ATOM   1101  HD1 TRP A  87     -18.343 -12.887  19.388  1.00 11.24           H
ATOM   1102  HE1 TRP A  87     -19.826 -14.113  17.940  1.00 11.50           H
ATOM   1103  HE3 TRP A  87     -16.214 -11.953  15.093  1.00 13.16           H
ATOM   1104  HZ2 TRP A  87     -20.072 -14.581  15.191  1.00 14.06           H
ATOM   1105  HZ3 TRP A  87     -17.121 -12.789  13.150  1.00 15.02           H
ATOM   1106  HH2 TRP A  87     -19.018 -14.098  13.192  1.00 15.51           H
ATOM   1107  N   GLY A  88     -16.036 -12.077  21.795  1.00 10.24           N
ANISOU 1107  N   GLY A  88     1405   1022   1462     33    181    218       N
ATOM   1108  CA  GLY A  88     -15.860 -13.110  22.788  1.00 11.06           C
ANISOU 1108  CA  GLY A  88     1597   1159   1445     47     44    325       C
ATOM   1109  C   GLY A  88     -15.002 -12.665  23.950  1.00 10.68           C
ANISOU 1109  C   GLY A  88     1533   1168   1357     94     84    247       C
ATOM   1110  O   GLY A  88     -14.133 -11.798  23.819  1.00 10.35           O
ANISOU 1110  O   GLY A  88     1475   1135   1324    106    111    198       O
ATOM   1111  H   GLY A  88     -16.311 -11.331  22.121  1.00 12.28           H
ATOM   1112  HA2 GLY A  88     -16.727 -13.372  23.134  1.00 13.26           H
ATOM   1113  HA3 GLY A  88     -15.438 -13.880  22.377  1.00 13.26           H
ATOM   1114  N   ALA A  89     -15.193 -13.347  25.079  1.00 10.67           N
ANISOU 1114  N   ALA A  89     1465   1270   1321   -109     37    279       N
ATOM   1115  CA  ALA A  89     -14.454 -13.027  26.293  1.00 11.21           C
ANISOU 1115  CA  ALA A  89     1671   1333   1257    109     12    380       C
ATOM   1116  C   ALA A  89     -12.954 -13.257  26.128  1.00 11.25           C
ANISOU 1116  C   ALA A  89     1697   1180   1399     38     15    355       C
ATOM   1117  O   ALA A  89     -12.145 -12.362  26.410  1.00 11.57           O
ANISOU 1117  O   ALA A  89     1637   1285   1474     48    106    122       O
ATOM   1118  CB  ALA A  89     -15.021 -13.833  27.461  1.00 12.97           C
ANISOU 1118  CB  ALA A  89     1971   1501   1456     42    188    433       C
ATOM   1119  H   ALA A  89     -15.746 -14.000  25.167  1.00 12.80           H
ATOM   1120  HA  ALA A  89     -14.570 -12.085  26.492  1.00 13.45           H
ATOM   1121  HB1 ALA A  89     -14.525 -13.616  28.265  1.00 15.56           H
ATOM   1122  HB2 ALA A  89     -15.957 -13.604  27.578  1.00 15.56           H
ATOM   1123  HB3 ALA A  89     -14.935 -14.779  27.264  1.00 15.56           H
ATOM   1124  N  ALYS A  90     -12.552 -14.462  25.715  0.56 11.08           N
ANISOU 1124  N  ALYS A  90     1674   1057   1477     62     10    239       N
ATOM   1125  CA ALYS A  90     -11.122 -14.715  25.548  0.56 10.95           C
ANISOU 1125  CA ALYS A  90     1703   1028   1428    110    -68    256       C
ATOM   1126  C  ALYS A  90     -10.519 -13.790  24.502  0.56 10.09           C
ANISOU 1126  C  ALYS A  90     1420   1037   1378    211    -41    204       C
ATOM   1127  O  ALYS A  90      -9.421 -13.249  24.695  0.56  9.84           O
ANISOU 1127  O  ALYS A  90     1321   1075   1342    272    -52    121       O
ATOM   1128  CB ALYS A  90     -10.853 -16.179  25.195  0.56 12.40           C
ANISOU 1128  CB ALYS A  90     1993   1037   1681     39    -40    211       C
ATOM   1129  CG ALYS A  90     -10.844 -17.111  26.386  0.56 13.44           C
ANISOU 1129  CG ALYS A  90     2155   1054   1896    -81    -33    109       C
ATOM   1130  CD ALYS A  90     -10.393 -18.480  25.947  0.56 14.76           C
ANISOU 1130  CD ALYS A  90     2297   1134   2178   -136   -151     43       C
ATOM   1131  CE ALYS A  90     -10.443 -19.465  27.078  0.56 15.28           C
ANISOU 1131  CE ALYS A  90     2256   1216   2335   -374    -56     99       C
ATOM   1132  NZ ALYS A  90      -9.856 -20.752  26.651  0.56 15.55           N
ANISOU 1132  NZ ALYS A  90     2140   1257   2513   -467     70    175       N
ATOM   1133  H  ALYS A  90     -13.069 -15.125  25.532  0.56 13.28           H
ATOM   1134  HA ALYS A  90     -10.689 -14.542  26.398  0.56 13.13           H
ATOM   1135  HB2ALYS A  90     -11.546 -16.484  24.588  0.56 14.87           H
ATOM   1136  HB3ALYS A  90      -9.985 -16.240  24.766  0.56 14.87           H
ATOM   1137  HG2ALYS A  90     -10.229 -16.780  27.059  0.56 16.12           H
ATOM   1138  HG3ALYS A  90     -11.737 -17.180  26.757  0.56 16.12           H
ATOM   1139  HD2ALYS A  90     -10.976 -18.799  25.239  0.56 17.71           H
ATOM   1140  HD3ALYS A  90      -9.479 -18.430  25.626  0.56 17.71           H
ATOM   1141  HE2ALYS A  90      -9.934 -19.125  27.831  0.56 18.33           H
ATOM   1142  HE3ALYS A  90     -11.364 -19.615  27.341  0.56 18.33           H
ATOM   1143  HZ1ALYS A  90      -9.932 -21.353  27.303  0.56 18.66           H
ATOM   1144  HZ2ALYS A  90     -10.278 -21.054  25.929  0.56 18.66           H
ATOM   1145  HZ3ALYS A  90      -8.993 -20.644  26.458  0.56 18.66           H
ATOM   1146  N  BLYS A  90     -12.569 -14.445  25.662  0.44 11.22           N
ANISOU 1146  N  BLYS A  90     1660   1137   1466     64    -30    268       N
ATOM   1147  CA BLYS A  90     -11.149 -14.760  25.533  0.44 11.24           C
ANISOU 1147  CA BLYS A  90     1677   1157   1438    105   -137    257       C
ATOM   1148  C  BLYS A  90     -10.484 -13.912  24.455  0.44 10.82           C
ANISOU 1148  C  BLYS A  90     1478   1147   1487    130   -102    263       C
ATOM   1149  O  BLYS A  90      -9.321 -13.513  24.601  0.44 11.02           O
ANISOU 1149  O  BLYS A  90     1375   1195   1617    185   -165    306       O
ATOM   1150  CB BLYS A  90     -10.987 -16.264  25.286  0.44 12.28           C
ANISOU 1150  CB BLYS A  90     1898   1217   1551    119   -128    172       C
ATOM   1151  CG BLYS A  90     -11.497 -17.082  26.477  0.44 12.90           C
ANISOU 1151  CG BLYS A  90     1964   1275   1661     30     -8     38       C
ATOM   1152  CD BLYS A  90     -11.217 -18.577  26.416  0.44 12.89           C
ANISOU 1152  CD BLYS A  90     1923   1278   1697   -106    -31     25       C
ATOM   1153  CE BLYS A  90      -9.741 -18.898  26.328  0.44 13.24           C
ANISOU 1153  CE BLYS A  90     2030   1346   1655    -86   -202     16       C
ATOM   1154  NZ BLYS A  90      -9.507 -20.366  26.267  0.44 13.54           N
ANISOU 1154  NZ BLYS A  90     2168   1354   1621    -70     -6    144       N
ATOM   1155  H  BLYS A  90     -13.100 -15.076  25.419  0.44 13.46           H
ATOM   1156  HA BLYS A  90     -10.686 -14.553  26.360  0.44 13.48           H
ATOM   1157  HB2BLYS A  90     -11.496 -16.517  24.500  0.44 14.73           H
ATOM   1158  HB3BLYS A  90     -10.048 -16.468  25.153  0.44 14.73           H
ATOM   1159  HG2BLYS A  90     -11.076 -16.743  27.283  0.44 15.47           H
ATOM   1160  HG3BLYS A  90     -12.459 -16.971  26.534  0.44 15.47           H
ATOM   1161  HD2BLYS A  90     -11.567 -18.997  27.218  0.44 15.46           H
ATOM   1162  HD3BLYS A  90     -11.651 -18.948  25.632  0.44 15.46           H
ATOM   1163  HE2BLYS A  90      -9.372 -18.497  25.525  0.44 15.88           H
ATOM   1164  HE3BLYS A  90      -9.288 -18.549  27.111  0.44 15.88           H
ATOM   1165  HZ1BLYS A  90      -8.636 -20.533  26.198  0.44 16.24           H
ATOM   1166  HZ2BLYS A  90      -9.818 -20.755  27.005  0.44 16.24           H
ATOM   1167  HZ3BLYS A  90      -9.925 -20.712  25.561  0.44 16.24           H
ATOM   1168  N   ASN A  91     -11.196 -13.635  23.364  1.00  9.97           N
ANISOU 1168  N   ASN A  91     1334   1084   1371    127    -19    241       N
ATOM   1169  CA  ASN A  91     -10.668 -12.749  22.335  1.00  9.62           C
ANISOU 1169  CA  ASN A  91     1231   1059   1366    101     18    248       C
ATOM   1170  C   ASN A  91     -10.478 -11.336  22.888  1.00  9.35           C
ANISOU 1170  C   ASN A  91     1222   1062   1268    126   -124    139       C
ATOM   1171  O   ASN A  91      -9.498 -10.656  22.555  1.00  9.84           O
ANISOU 1171  O   ASN A  91     1275   1128   1333    115     -5     48       O
ATOM   1172  CB  ASN A  91     -11.600 -12.674  21.130  1.00  9.90           C
ANISOU 1172  CB  ASN A  91     1276   1037   1449    215     -4    158       C
ATOM   1173  CG  ASN A  91     -11.455 -13.820  20.175  1.00 10.58           C
ANISOU 1173  CG  ASN A  91     1314   1025   1679    182    -70     24       C
ATOM   1174  OD1 ASN A  91     -10.629 -14.719  20.346  1.00 14.00           O
ANISOU 1174  OD1 ASN A  91     1936   1280   2102    325   -364   -275       O
ATOM   1175  ND2 ASN A  91     -12.266 -13.803  19.145  1.00 10.15           N
ANISOU 1175  ND2 ASN A  91     1332    955   1569    200     28     41       N
ATOM   1176  HA  ASN A  91      -9.819 -13.115  22.041  1.00 11.54           H
ATOM   1177  HB2 ASN A  91     -12.517 -12.668  21.446  1.00 11.87           H
ATOM   1178  HB3 ASN A  91     -11.413 -11.857  20.641  1.00 11.87           H
ATOM   1179 HD21 ASN A  91     -12.232 -14.433  18.560  1.00 12.17           H
ATOM   1180 HD22 ASN A  91     -12.832 -13.162  19.054  1.00 12.17           H
ATOM   1181  H  AASN A  91     -11.940 -14.021  23.171  0.56 11.96           H
ATOM   1182  H  BASN A  91     -11.980 -13.945  23.198  0.44 11.96           H
ATOM   1183  N   THR A  92     -11.415 -10.870  23.720  1.00  8.77           N
ANISOU 1183  N   THR A  92     1106    982   1245     83      9    125       N
ATOM   1184  CA  THR A  92     -11.335  -9.499  24.233  1.00  9.04           C
ANISOU 1184  CA  THR A  92     1084   1131   1221     84   -107    200       C
ATOM   1185  C   THR A  92     -10.238  -9.370  25.287  1.00  9.35           C
ANISOU 1185  C   THR A  92     1156   1214   1181    120    -76    221       C
ATOM   1186  O   THR A  92      -9.559  -8.343  25.355  1.00  9.61           O
ANISOU 1186  O   THR A  92     1126   1330   1194     85   -106    153       O
ATOM   1187  CB  THR A  92     -12.714  -9.044  24.716  1.00  9.07           C
ANISOU 1187  CB  THR A  92     1094   1157   1194    157    -90    138       C
ATOM   1188  OG1 THR A  92     -13.611  -9.086  23.604  1.00  9.04           O
ANISOU 1188  OG1 THR A  92     1246   1004   1185     76    -91    160       O
ATOM   1189  CG2 THR A  92     -12.673  -7.638  25.207  1.00  9.78           C
ANISOU 1189  CG2 THR A  92     1120   1235   1360     65    -17    -56       C
ATOM   1190  H   THR A  92     -12.095 -11.318  23.998  1.00 10.52           H
ATOM   1191  HA  THR A  92     -11.093  -8.883  23.524  1.00 10.84           H
ATOM   1192  HB  THR A  92     -13.009  -9.619  25.439  1.00 10.87           H
ATOM   1193  HG1 THR A  92     -13.820  -9.881  23.432  1.00 10.84           H
ATOM   1194 HG21 THR A  92     -13.568  -7.341  25.438  1.00 11.72           H
ATOM   1195 HG22 THR A  92     -12.109  -7.577  25.993  1.00 11.72           H
ATOM   1196 HG23 THR A  92     -12.317  -7.056  24.518  1.00 11.72           H
ATOM   1197  N   ALA A  93     -10.001 -10.423  26.081  1.00  9.96           N
ANISOU 1197  N   ALA A  93     1297   1313   1176    106   -154    279       N
ATOM   1198  CA  ALA A  93      -8.822 -10.420  26.944  1.00 10.52           C
ANISOU 1198  CA  ALA A  93     1408   1383   1206    204   -155    238       C
ATOM   1199  C   ALA A  93      -7.538 -10.347  26.109  1.00  9.96           C
ANISOU 1199  C   ALA A  93     1209   1356   1222     89   -114    148       C
ATOM   1200  O   ALA A  93      -6.595  -9.616  26.448  1.00 11.02           O
ANISOU 1200  O   ALA A  93     1353   1481   1351    217   -223    114       O
ATOM   1201  CB  ALA A  93      -8.840 -11.642  27.852  1.00 11.47           C
ANISOU 1201  CB  ALA A  93     1486   1496   1377    400    -57    287       C
ATOM   1202  H   ALA A  93     -10.493 -11.127  26.136  1.00 11.95           H
ATOM   1203  HA  ALA A  93      -8.839  -9.639  27.519  1.00 12.62           H
ATOM   1204  HB1 ALA A  93      -8.063 -11.617  28.432  1.00 13.76           H
ATOM   1205  HB2 ALA A  93      -9.650 -11.628  28.385  1.00 13.76           H
ATOM   1206  HB3 ALA A  93      -8.818 -12.443  27.305  1.00 13.76           H
ATOM   1207  N   ALA A  94      -7.493 -11.095  25.009  1.00 10.51           N
ANISOU 1207  N   ALA A  94     1261   1362   1371    166   -190    117       N
ATOM   1208  CA  ALA A  94      -6.326 -11.046  24.130  1.00  9.98           C
ANISOU 1208  CA  ALA A  94     1194   1258   1340    217   -216    170       C
ATOM   1209  C   ALA A  94      -6.182  -9.680  23.491  1.00 10.06           C
ANISOU 1209  C   ALA A  94     1170   1331   1320    185    -86     17       C
ATOM   1210  O   ALA A  94      -5.055  -9.206  23.286  1.00 10.98           O
ANISOU 1210  O   ALA A  94     1200   1403   1570    100    -82      3       O
ATOM   1211  CB  ALA A  94      -6.438 -12.128  23.064  1.00 10.67           C
ANISOU 1211  CB  ALA A  94     1396   1215   1441    147   -120     99       C
ATOM   1212  H   ALA A  94      -8.113 -11.631  24.752  1.00 12.61           H
ATOM   1213  HA  ALA A  94      -5.525 -11.221  24.648  1.00 11.97           H
ATOM   1214  HB1 ALA A  94      -5.662 -12.080  22.483  1.00 12.79           H
ATOM   1215  HB2 ALA A  94      -6.473 -12.995  23.497  1.00 12.79           H
ATOM   1216  HB3 ALA A  94      -7.247 -11.982  22.549  1.00 12.79           H
ATOM   1217  N   LEU A  95      -7.307  -9.023  23.189  1.00  9.90           N
ANISOU 1217  N   LEU A  95     1272   1280   1210    266   -237    138       N
ATOM   1218  CA  LEU A  95      -7.271  -7.660  22.674  1.00  9.28           C
ANISOU 1218  CA  LEU A  95     1177   1247   1101    196   -234    110       C
ATOM   1219  C   LEU A  95      -6.599  -6.711  23.661  1.00  9.81           C
ANISOU 1219  C   LEU A  95     1155   1272   1301     -0   -189     30       C
ATOM   1220  O   LEU A  95      -5.742  -5.909  23.278  1.00  9.57           O
ANISOU 1220  O   LEU A  95     1133   1249   1253     14   -152    -10       O
ATOM   1221  CB  LEU A  95      -8.696  -7.211  22.372  1.00  9.22           C
ANISOU 1221  CB  LEU A  95     1252   1157   1094    101   -300    108       C
ATOM   1222  CG  LEU A  95      -8.900  -5.728  22.045  1.00  8.85           C
ANISOU 1222  CG  LEU A  95     1075   1106   1181     77   -138     47       C
ATOM   1223  CD1 LEU A  95      -8.197  -5.292  20.777  1.00  9.86           C
ANISOU 1223  CD1 LEU A  95     1311   1161   1274    -33   -108      2       C
ATOM   1224  CD2 LEU A  95     -10.377  -5.463  21.917  1.00 10.09           C
ANISOU 1224  CD2 LEU A  95     1167   1189   1479    156    -62     54       C
ATOM   1225  H   LEU A  95      -8.100  -9.346  23.274  1.00 11.87           H
ATOM   1226  HA  LEU A  95      -6.753  -7.637  21.854  1.00 11.12           H
ATOM   1227  HB2 LEU A  95      -9.013  -7.716  21.606  1.00 11.06           H
ATOM   1228  HB3 LEU A  95      -9.243  -7.408  23.148  1.00 11.06           H
ATOM   1229  HG  LEU A  95      -8.511  -5.205  22.764  1.00 10.61           H
ATOM   1230 HD11 LEU A  95      -8.387  -4.354  20.617  1.00 11.82           H
ATOM   1231 HD12 LEU A  95      -7.241  -5.422  20.885  1.00 11.82           H
ATOM   1232 HD13 LEU A  95      -8.522  -5.826  20.036  1.00 11.82           H
ATOM   1233 HD21 LEU A  95     -10.517  -4.513  21.780  1.00 12.11           H
ATOM   1234 HD22 LEU A  95     -10.722  -5.961  21.160  1.00 12.11           H
ATOM   1235 HD23 LEU A  95     -10.821  -5.749  22.731  1.00 12.11           H
ATOM   1236  N   LEU A  96      -7.011  -6.767  24.921  1.00  9.38           N
ANISOU 1236  N   LEU A  96     1042   1288   1234    -39   -147    -14       N
ATOM   1237  CA  LEU A  96      -6.404  -5.887  25.902  1.00  9.61           C
ANISOU 1237  CA  LEU A  96     1083   1385   1182     49   -175   -142       C
ATOM   1238  C   LEU A  96      -4.912  -6.155  25.997  1.00 10.10           C
ANISOU 1238  C   LEU A  96     1234   1476   1129     12   -212     13       C
ATOM   1239  O   LEU A  96      -4.120  -5.222  26.128  1.00 10.62           O
ANISOU 1239  O   LEU A  96     1275   1595   1166     74   -253      8       O
ATOM   1240  CB  LEU A  96      -7.080  -6.027  27.266  1.00 11.20           C
ANISOU 1240  CB  LEU A  96     1273   1622   1360     35   -154   -171       C
ATOM   1241  CG  LEU A  96      -8.509  -5.515  27.321  1.00 11.27           C
ANISOU 1241  CG  LEU A  96     1279   1722   1279    141    -52    -31       C
ATOM   1242  CD1 LEU A  96      -9.066  -5.743  28.719  1.00 12.48           C
ANISOU 1242  CD1 LEU A  96     1288   1982   1471     82    -49     48       C
ATOM   1243  CD2 LEU A  96      -8.613  -4.022  26.966  1.00 12.32           C
ANISOU 1243  CD2 LEU A  96     1257   1692   1730    170     85     -0       C
ATOM   1244  H   LEU A  96      -7.622  -7.291  25.224  1.00 11.25           H
ATOM   1245  HA  LEU A  96      -6.536  -4.967  25.625  1.00 11.52           H
ATOM   1246  HB2 LEU A  96      -7.096  -6.967  27.506  1.00 13.43           H
ATOM   1247  HB3 LEU A  96      -6.564  -5.527  27.918  1.00 13.43           H
ATOM   1248  HG  LEU A  96      -9.032  -6.000  26.663  1.00 13.51           H
ATOM   1249 HD11 LEU A  96      -9.965  -5.382  28.764  1.00 14.96           H
ATOM   1250 HD12 LEU A  96      -9.082  -6.695  28.902  1.00 14.96           H
ATOM   1251 HD13 LEU A  96      -8.496  -5.292  29.363  1.00 14.96           H
ATOM   1252 HD21 LEU A  96      -9.496  -3.700  27.208  1.00 14.77           H
ATOM   1253 HD22 LEU A  96      -7.936  -3.532  27.459  1.00 14.77           H
ATOM   1254 HD23 LEU A  96      -8.471  -3.913  26.013  1.00 14.77           H
ATOM   1255  N   ALA A  97      -4.516  -7.432  25.964  1.00 10.79           N
ANISOU 1255  N   ALA A  97     1318   1592   1191    122   -282     10       N
ATOM   1256  CA  ALA A  97      -3.094  -7.747  26.042  1.00 11.49           C
ANISOU 1256  CA  ALA A  97     1241   1753   1374    211   -296     97       C
ATOM   1257  C   ALA A  97      -2.332  -7.232  24.826  1.00 10.76           C
ANISOU 1257  C   ALA A  97      992   1752   1344    204   -362     54       C
ATOM   1258  O   ALA A  97      -1.209  -6.723  24.958  1.00 11.64           O
ANISOU 1258  O   ALA A  97     1084   1843   1496    133   -206     80       O
ATOM   1259  CB  ALA A  97      -2.911  -9.256  26.214  1.00 12.18           C
ANISOU 1259  CB  ALA A  97     1261   1764   1604    263   -192    188       C
ATOM   1260  H   ALA A  97      -5.037  -8.113  25.899  1.00 12.94           H
ATOM   1261  HA  ALA A  97      -2.716  -7.307  26.820  1.00 13.79           H
ATOM   1262  HB1 ALA A  97      -1.965  -9.451  26.304  1.00 14.61           H
ATOM   1263  HB2 ALA A  97      -3.385  -9.543  27.010  1.00 14.61           H
ATOM   1264  HB3 ALA A  97      -3.268  -9.708  25.434  1.00 14.61           H
ATOM   1265  N   GLU A  98      -2.926  -7.337  23.642  1.00 10.66           N
ANISOU 1265  N   GLU A  98     1044   1626   1379    118   -191    -45       N
ATOM   1266  CA  GLU A  98      -2.264  -6.867  22.433  1.00 10.36           C
ANISOU 1266  CA  GLU A  98     1005   1562   1368     87   -140    -57       C
ATOM   1267  C   GLU A  98      -2.136  -5.349  22.436  1.00  9.80           C
ANISOU 1267  C   GLU A  98      918   1448   1355    -27   -115   -127       C
ATOM   1268  O   GLU A  98      -1.125  -4.801  21.988  1.00 10.49           O
ANISOU 1268  O   GLU A  98     1056   1554   1377     19    -35   -149       O
ATOM   1269  CB  GLU A  98      -3.016  -7.361  21.205  1.00 11.35           C
ANISOU 1269  CB  GLU A  98     1317   1620   1376     87   -147    -24       C
ATOM   1270  CG  GLU A  98      -2.311  -7.160  19.916  1.00 12.49           C
ANISOU 1270  CG  GLU A  98     1415   1690   1640     80    -36    -32       C
ATOM   1271  CD  GLU A  98      -1.072  -8.018  19.734  1.00 14.49           C
ANISOU 1271  CD  GLU A  98     1764   1957   1784    227     65    -93       C
ATOM   1272  OE1 GLU A  98      -0.861  -8.978  20.484  1.00 16.76           O
ANISOU 1272  OE1 GLU A  98     2138   2270   1959    751    139    -48       O
ATOM   1273  OE2 GLU A  98      -0.346  -7.749  18.772  1.00 15.19           O
ANISOU 1273  OE2 GLU A  98     1681   2027   2063    113    250   -169       O
ATOM   1274  H   GLU A  98      -3.707  -7.675  23.512  1.00 12.78           H
ATOM   1275  HA  GLU A  98      -1.367  -7.236  22.392  1.00 12.42           H
ATOM   1276  HB2 GLU A  98      -3.175  -8.312  21.305  1.00 13.61           H
ATOM   1277  HB3 GLU A  98      -3.861  -6.887  21.152  1.00 13.61           H
ATOM   1278  HG2 GLU A  98      -2.922  -7.372  19.193  1.00 14.98           H
ATOM   1279  HG3 GLU A  98      -2.035  -6.232  19.855  1.00 14.98           H
ATOM   1280  N   ILE A  99      -3.170  -4.647  22.929  1.00  9.77           N
ANISOU 1280  N   ILE A  99     1021   1377   1313     43   -132   -111       N
ATOM   1281  CA  ILE A  99      -3.084  -3.199  23.059  1.00 10.36           C
ANISOU 1281  CA  ILE A  99     1136   1458   1342    -60   -148   -190       C
ATOM   1282  C   ILE A  99      -1.944  -2.806  23.991  1.00 11.36           C
ANISOU 1282  C   ILE A  99     1196   1681   1439   -191   -145   -223       C
ATOM   1283  O   ILE A  99      -1.187  -1.866  23.716  1.00 11.30           O
ANISOU 1283  O   ILE A  99     1010   1673   1611   -130    -54   -282       O
ATOM   1284  CB  ILE A  99      -4.435  -2.637  23.528  1.00 10.38           C
ANISOU 1284  CB  ILE A  99     1123   1397   1423     -2    -14    -95       C
ATOM   1285  CG1 ILE A  99      -5.481  -2.754  22.409  1.00 10.23           C
ANISOU 1285  CG1 ILE A  99     1126   1413   1346      3    -98     20       C
ATOM   1286  CG2 ILE A  99      -4.272  -1.212  23.990  1.00 11.63           C
ANISOU 1286  CG2 ILE A  99     1363   1420   1635    116    -11   -155       C
ATOM   1287  CD1 ILE A  99      -6.880  -2.386  22.820  1.00 10.55           C
ANISOU 1287  CD1 ILE A  99     1059   1408   1543    118   -197    -45       C
ATOM   1288  H   ILE A  99      -3.916  -4.986  23.190  1.00 11.71           H
ATOM   1289  HA  ILE A  99      -2.886  -2.819  22.189  1.00 12.42           H
ATOM   1290  HB  ILE A  99      -4.751  -3.161  24.281  1.00 12.45           H
ATOM   1291 HG12 ILE A  99      -5.224  -2.164  21.684  1.00 12.26           H
ATOM   1292 HG13 ILE A  99      -5.499  -3.673  22.099  1.00 12.26           H
ATOM   1293 HG21 ILE A  99      -5.150  -0.813  24.098  1.00 13.94           H
ATOM   1294 HG22 ILE A  99      -3.799  -1.207  24.836  1.00 13.94           H
ATOM   1295 HG23 ILE A  99      -3.766  -0.721  23.324  1.00 13.94           H
ATOM   1296 HD11 ILE A  99      -7.491  -2.624  22.106  1.00 12.66           H
ATOM   1297 HD12 ILE A  99      -7.110  -2.871  23.628  1.00 12.66           H
ATOM   1298 HD13 ILE A  99      -6.919  -1.431  22.985  1.00 12.66           H
ATOM   1299  N   GLU A 100      -1.807  -3.491  25.120  1.00 11.97           N
ANISOU 1299  N   GLU A 100     1138   1929   1480   -175   -200   -183       N
ATOM   1300  CA  GLU A 100      -0.735  -3.127  26.038  1.00 12.97           C
ANISOU 1300  CA  GLU A 100     1206   2208   1512   -179   -257   -166       C
ATOM   1301  C   GLU A 100       0.625  -3.378  25.418  1.00 13.04           C
ANISOU 1301  C   GLU A 100     1210   2060   1686   -162   -167   -248       C
ATOM   1302  O   GLU A 100       1.539  -2.568  25.592  1.00 15.07           O
ANISOU 1302  O   GLU A 100     1402   2269   2057   -355   -156   -406       O
ATOM   1303  CB  GLU A 100      -0.885  -3.870  27.352  1.00 15.60           C
ANISOU 1303  CB  GLU A 100     1452   2646   1830     46   -447   -214       C
ATOM   1304  CG  GLU A 100       0.242  -3.550  28.335  1.00 18.97           C
ANISOU 1304  CG  GLU A 100     1859   3011   2337    -32   -872   -287       C
ATOM   1305  CD  GLU A 100       0.440  -2.039  28.656  1.00 23.24           C
ANISOU 1305  CD  GLU A 100     2420   3300   3108     35  -1133   -346       C
ATOM   1306  OE1 GLU A 100      -0.539  -1.245  28.647  1.00 24.33           O
ANISOU 1306  OE1 GLU A 100     2626   3323   3296    185   -959   -403       O
ATOM   1307  OE2 GLU A 100       1.582  -1.655  29.040  1.00 26.19           O
ANISOU 1307  OE2 GLU A 100     2961   3496   3493    -22  -1450   -345       O
ATOM   1308  H   GLU A 100      -2.303  -4.147  25.371  1.00 14.35           H
ATOM   1309  HA  GLU A 100      -0.800  -2.179  26.236  1.00 15.55           H
ATOM   1310  HB2 GLU A 100      -1.726  -3.617  27.764  1.00 18.72           H
ATOM   1311  HB3 GLU A 100      -0.873  -4.824  27.179  1.00 18.72           H
ATOM   1312  HG2 GLU A 100       0.054  -4.001  29.173  1.00 22.75           H
ATOM   1313  HG3 GLU A 100       1.075  -3.877  27.963  1.00 22.75           H
ATOM   1314  N   LYS A 101       0.755  -4.473  24.661  1.00 12.52           N
ANISOU 1314  N   LYS A 101     1201   1955   1600    -47   -300    -23       N
ATOM   1315  CA  LYS A 101       2.004  -4.796  23.985  1.00 13.08           C
ANISOU 1315  CA  LYS A 101     1252   1907   1812     74   -406     32       C
ATOM   1316  C   LYS A 101       2.351  -3.755  22.933  1.00 12.40           C
ANISOU 1316  C   LYS A 101     1129   1891   1690   -107   -354     19       C
ATOM   1317  O   LYS A 101       3.494  -3.298  22.854  1.00 14.44           O
ANISOU 1317  O   LYS A 101     1258   2181   2050   -170   -414    131       O
ATOM   1318  CB  LYS A 101       1.863  -6.174  23.326  1.00 13.77           C
ANISOU 1318  CB  LYS A 101     1454   1843   1935    143   -220    123       C
ATOM   1319  CG  LYS A 101       3.066  -6.656  22.536  1.00 14.83           C
ANISOU 1319  CG  LYS A 101     1577   1849   2209    -24     59     74       C
ATOM   1320  CD  LYS A 101       2.795  -8.062  21.976  1.00 16.16           C
ANISOU 1320  CD  LYS A 101     1614   1927   2600    225    180   -256       C
ATOM   1321  CE  LYS A 101       3.808  -8.419  20.870  1.00 18.22           C
ANISOU 1321  CE  LYS A 101     1895   2073   2954     89     54   -535       C
ATOM   1322  NZ  LYS A 101       3.754  -9.855  20.469  1.00 20.33           N
ANISOU 1322  NZ  LYS A 101     2252   2229   3244     61     41   -631       N
ATOM   1323  H   LYS A 101       0.128  -5.046  24.525  1.00 15.01           H
ATOM   1324  HA  LYS A 101       2.724  -4.816  24.635  1.00 15.69           H
ATOM   1325  HB2 LYS A 101       1.695  -6.828  24.022  1.00 16.51           H
ATOM   1326  HB3 LYS A 101       1.111  -6.141  22.713  1.00 16.51           H
ATOM   1327  HG2 LYS A 101       3.235  -6.053  21.796  1.00 17.79           H
ATOM   1328  HG3 LYS A 101       3.843  -6.696  23.116  1.00 17.79           H
ATOM   1329  HD2 LYS A 101       2.876  -8.715  22.689  1.00 19.39           H
ATOM   1330  HD3 LYS A 101       1.903  -8.093  21.597  1.00 19.39           H
ATOM   1331  HE2 LYS A 101       3.619  -7.883  20.085  1.00 21.85           H
ATOM   1332  HE3 LYS A 101       4.704  -8.233  21.192  1.00 21.85           H
ATOM   1333  HZ1 LYS A 101       4.320 -10.005  19.799  1.00 24.39           H
ATOM   1334  HZ2 LYS A 101       3.977 -10.372  21.158  1.00 24.39           H
ATOM   1335  HZ3 LYS A 101       2.931 -10.066  20.205  1.00 24.39           H
ATOM   1336  N   GLN A 102       1.393  -3.402  22.076  1.00 11.62           N
ANISOU 1336  N   GLN A 102     1101   1608   1707    -39    -87    -50       N
ATOM   1337  CA  GLN A 102       1.683  -2.631  20.874  1.00 11.51           C
ANISOU 1337  CA  GLN A 102     1062   1592   1721    -47      4     81       C
ATOM   1338  C   GLN A 102       1.580  -1.129  21.083  1.00 12.19           C
ANISOU 1338  C   GLN A 102     1249   1540   1842   -142     74     24       C
ATOM   1339  O   GLN A 102       2.270  -0.369  20.390  1.00 14.99           O
ANISOU 1339  O   GLN A 102     1645   1576   2472    -49    445     45       O
ATOM   1340  CB  GLN A 102       0.695  -2.994  19.774  1.00 12.31           C
ANISOU 1340  CB  GLN A 102     1286   1649   1744   -218    -23    116       C
ATOM   1341  CG  GLN A 102       0.727  -4.420  19.292  1.00 14.09           C
ANISOU 1341  CG  GLN A 102     1640   1836   1879   -236     24    -22       C
ATOM   1342  CD  GLN A 102       2.013  -4.826  18.648  1.00 14.86           C
ANISOU 1342  CD  GLN A 102     1640   2077   1931   -248     36    -86       C
ATOM   1343  OE1 GLN A 102       2.861  -3.988  18.341  1.00 16.04           O
ANISOU 1343  OE1 GLN A 102     1675   2333   2085   -433    141   -268       O
ATOM   1344  NE2 GLN A 102       2.139  -6.123  18.371  1.00 16.06           N
ANISOU 1344  NE2 GLN A 102     1676   2195   2230    -57    152    -50       N
ATOM   1345  H   GLN A 102       0.561  -3.599  22.171  1.00 13.94           H
ATOM   1346  HA  GLN A 102       2.586  -2.851  20.596  1.00 13.81           H
ATOM   1347  HB2 GLN A 102      -0.201  -2.826  20.105  1.00 14.77           H
ATOM   1348  HB3 GLN A 102       0.877  -2.430  19.006  1.00 14.77           H
ATOM   1349  HG2 GLN A 102       0.582  -5.006  20.051  1.00 16.90           H
ATOM   1350  HG3 GLN A 102       0.021  -4.542  18.639  1.00 16.90           H
ATOM   1351 HE21 GLN A 102       1.502  -6.668  18.563  1.00 19.26           H
ATOM   1352 HE22 GLN A 102       2.858  -6.416  17.999  1.00 19.26           H
ATOM   1353  N   ILE A 103       0.731  -0.683  22.001  1.00 11.74           N
ANISOU 1353  N   ILE A 103     1183   1505   1774     10   -152   -123       N
ATOM   1354  CA  ILE A 103       0.428   0.733  22.184  1.00 12.15           C
ANISOU 1354  CA  ILE A 103     1096   1607   1914    -58    -39   -121       C
ATOM   1355  C   ILE A 103       0.831   1.224  23.569  1.00 13.22           C
ANISOU 1355  C   ILE A 103     1042   1763   2219     36   -295   -306       C
ATOM   1356  O   ILE A 103       1.430   2.293  23.711  1.00 14.77           O
ANISOU 1356  O   ILE A 103     1240   1864   2509   -187   -141   -390       O
ATOM   1357  CB  ILE A 103      -1.053   1.042  21.893  1.00 12.26           C
ANISOU 1357  CB  ILE A 103     1040   1594   2024     15      7    -46       C
ATOM   1358  CG1 ILE A 103      -1.427   0.565  20.481  1.00 11.94           C
ANISOU 1358  CG1 ILE A 103     1137   1527   1872    108   -191    -61       C
ATOM   1359  CG2 ILE A 103      -1.310   2.526  22.045  1.00 13.44           C
ANISOU 1359  CG2 ILE A 103     1194   1671   2242     -9   -111    -44       C
ATOM   1360  CD1 ILE A 103      -2.924   0.676  20.161  1.00 13.04           C
ANISOU 1360  CD1 ILE A 103     1347   1532   2077    106   -290   -161       C
ATOM   1361  H   ILE A 103       0.306  -1.195  22.546  1.00 14.09           H
ATOM   1362  HA  ILE A 103       0.953   1.236  21.542  1.00 14.57           H
ATOM   1363  HB  ILE A 103      -1.606   0.564  22.531  1.00 14.70           H
ATOM   1364 HG12 ILE A 103      -0.946   1.104  19.834  1.00 14.31           H
ATOM   1365 HG13 ILE A 103      -1.174  -0.367  20.390  1.00 14.31           H
ATOM   1366 HG21 ILE A 103      -2.247   2.704  21.865  1.00 16.12           H
ATOM   1367 HG22 ILE A 103      -1.090   2.794  22.951  1.00 16.12           H
ATOM   1368 HG23 ILE A 103      -0.755   3.009  21.413  1.00 16.12           H
ATOM   1369 HD11 ILE A 103      -3.093   0.273  19.295  1.00 15.64           H
ATOM   1370 HD12 ILE A 103      -3.429   0.211  20.846  1.00 15.64           H
ATOM   1371 HD13 ILE A 103      -3.175   1.613  20.144  1.00 15.64           H
ATOM   1372  N   GLY A 104       0.511   0.456  24.608  1.00 12.94           N
ANISOU 1372  N   GLY A 104     1141   1767   2008    263   -239   -399       N
ATOM   1373  CA  GLY A 104       0.990   0.794  25.940  1.00 14.17           C
ANISOU 1373  CA  GLY A 104     1329   1963   2090    237   -330   -551       C
ATOM   1374  C   GLY A 104       0.266   1.915  26.630  1.00 14.32           C
ANISOU 1374  C   GLY A 104     1202   2098   2140    172   -421   -766       C
ATOM   1375  O   GLY A 104       0.820   2.520  27.551  1.00 16.69           O
ANISOU 1375  O   GLY A 104     1428   2442   2472    243   -466   -932       O
ATOM   1376  H   GLY A 104       0.026  -0.253  24.566  1.00 15.52           H
ATOM   1377  HA2 GLY A 104       0.912   0.008  26.503  1.00 16.99           H
ATOM   1378  HA3 GLY A 104       1.924   1.046  25.876  1.00 16.99           H
ATOM   1379  N   LEU A 105      -0.951   2.228  26.209  1.00 13.07           N
ANISOU 1379  N   LEU A 105     1044   1939   1983    154   -442   -681       N
ATOM   1380  CA  LEU A 105      -1.803   3.200  26.859  1.00 13.12           C
ANISOU 1380  CA  LEU A 105     1012   1903   2070     63   -187   -648       C
ATOM   1381  C   LEU A 105      -3.069   2.499  27.326  1.00 12.33           C
ANISOU 1381  C   LEU A 105      955   1886   1845     98   -300   -506       C
ATOM   1382  O   LEU A 105      -3.503   1.524  26.706  1.00 13.22           O
ANISOU 1382  O   LEU A 105     1274   1835   1915     57   -421   -478       O
ATOM   1383  CB  LEU A 105      -2.193   4.300  25.864  1.00 13.92           C
ANISOU 1383  CB  LEU A 105     1117   1907   2263    -40   -372   -642       C
ATOM   1384  CG  LEU A 105      -1.053   5.188  25.345  1.00 15.61           C
ANISOU 1384  CG  LEU A 105     1304   1874   2754   -113   -244   -639       C
ATOM   1385  CD1 LEU A 105      -1.543   6.135  24.234  1.00 16.65           C
ANISOU 1385  CD1 LEU A 105     1474   1882   2968   -183      8   -628       C
ATOM   1386  CD2 LEU A 105      -0.366   5.976  26.481  1.00 16.98           C
ANISOU 1386  CD2 LEU A 105     1409   2000   3042   -258   -404   -521       C
ATOM   1387  H   LEU A 105      -1.319   1.872  25.518  1.00 15.68           H
ATOM   1388  HA  LEU A 105      -1.355   3.605  27.617  1.00 15.74           H
ATOM   1389  HB2 LEU A 105      -2.599   3.877  25.091  1.00 16.69           H
ATOM   1390  HB3 LEU A 105      -2.834   4.885  26.298  1.00 16.69           H
ATOM   1391  HG  LEU A 105      -0.380   4.603  24.961  1.00 18.73           H
ATOM   1392 HD11 LEU A 105      -0.798   6.679  23.931  1.00 19.97           H
ATOM   1393 HD12 LEU A 105      -1.887   5.606  23.497  1.00 19.97           H
ATOM   1394 HD13 LEU A 105      -2.244   6.703  24.590  1.00 19.97           H
ATOM   1395 HD21 LEU A 105       0.336   6.528  26.103  1.00 20.37           H
ATOM   1396 HD22 LEU A 105      -1.026   6.534  26.921  1.00 20.37           H
ATOM   1397 HD23 LEU A 105       0.013   5.349  27.116  1.00 20.37           H
ATOM   1398  N   PRO A 106      -3.685   2.960  28.400  1.00 13.05           N
ANISOU 1398  N   PRO A 106      986   2018   1954    206   -365   -550       N
ATOM   1399  CA  PRO A 106      -4.858   2.255  28.934  1.00 13.14           C
ANISOU 1399  CA  PRO A 106     1124   2074   1796    178   -403   -446       C
ATOM   1400  C   PRO A 106      -6.122   2.536  28.149  1.00 11.79           C
ANISOU 1400  C   PRO A 106     1063   1893   1523    144   -261   -340       C
ATOM   1401  O   PRO A 106      -6.409   3.678  27.768  1.00 11.75           O
ANISOU 1401  O   PRO A 106     1179   1790   1496    153   -322   -260       O
ATOM   1402  CB  PRO A 106      -4.997   2.851  30.339  1.00 14.51           C
ANISOU 1402  CB  PRO A 106     1372   2268   1871    159   -514   -477       C
ATOM   1403  CG  PRO A 106      -4.441   4.238  30.190  1.00 15.21           C
ANISOU 1403  CG  PRO A 106     1452   2267   2059    200   -521   -654       C
ATOM   1404  CD  PRO A 106      -3.276   4.086  29.248  1.00 14.42           C
ANISOU 1404  CD  PRO A 106     1160   2201   2117    125   -487   -687       C
ATOM   1405  HA  PRO A 106      -4.687   1.301  28.957  1.00 15.76           H
ATOM   1406  HB2 PRO A 106      -5.930   2.872  30.604  1.00 17.40           H
ATOM   1407  HB3 PRO A 106      -4.483   2.332  30.977  1.00 17.40           H
ATOM   1408  HG2 PRO A 106      -5.115   4.827  29.816  1.00 18.24           H
ATOM   1409  HG3 PRO A 106      -4.150   4.572  31.052  1.00 18.24           H
ATOM   1410  HD2 PRO A 106      -3.150   4.890  28.720  1.00 17.29           H
ATOM   1411  HD3 PRO A 106      -2.462   3.878  29.733  1.00 17.29           H
ATOM   1412  N   VAL A 107      -6.908   1.487  27.944  1.00 11.64           N
ANISOU 1412  N   VAL A 107     1180   1766   1477    105   -269   -274       N
ATOM   1413  CA  VAL A 107      -8.268   1.635  27.422  1.00 10.27           C
ANISOU 1413  CA  VAL A 107     1094   1669   1138    157   -212   -212       C
ATOM   1414  C   VAL A 107      -9.156   2.073  28.571  1.00 10.29           C
ANISOU 1414  C   VAL A 107     1171   1577   1159    227   -232   -207       C
ATOM   1415  O   VAL A 107      -9.261   1.359  29.567  1.00 11.75           O
ANISOU 1415  O   VAL A 107     1509   1694   1260    291   -127    -44       O
ATOM   1416  CB  VAL A 107      -8.785   0.309  26.852  1.00 11.57           C
ANISOU 1416  CB  VAL A 107     1476   1712   1206     95   -207   -331       C
ATOM   1417  CG1 VAL A 107     -10.232   0.474  26.387  1.00 11.92           C
ANISOU 1417  CG1 VAL A 107     1636   1789   1104     59   -328   -147       C
ATOM   1418  CG2 VAL A 107      -7.889  -0.179  25.732  1.00 13.07           C
ANISOU 1418  CG2 VAL A 107     1869   1662   1437     48     56   -391       C
ATOM   1419  H   VAL A 107      -6.679   0.672  28.099  1.00 13.96           H
ATOM   1420  HA  VAL A 107      -8.273   2.306  26.721  1.00 12.32           H
ATOM   1421  HB  VAL A 107      -8.768  -0.370  27.544  1.00 13.87           H
ATOM   1422 HG11 VAL A 107     -10.524  -0.350  25.967  1.00 14.29           H
ATOM   1423 HG12 VAL A 107     -10.790   0.668  27.156  1.00 14.29           H
ATOM   1424 HG13 VAL A 107     -10.279   1.204  25.751  1.00 14.29           H
ATOM   1425 HG21 VAL A 107      -8.266  -0.991  25.357  1.00 15.68           H
ATOM   1426 HG22 VAL A 107      -7.835   0.507  25.048  1.00 15.68           H
ATOM   1427 HG23 VAL A 107      -7.006  -0.359  26.090  1.00 15.68           H
ATOM   1428  N   THR A 108      -9.754   3.255  28.464  1.00  9.83           N
ANISOU 1428  N   THR A 108     1103   1468   1164    173   -323   -245       N
ATOM   1429  CA  THR A 108     -10.571   3.757  29.554  1.00 10.27           C
ANISOU 1429  CA  THR A 108     1186   1505   1211     40   -204   -410       C
ATOM   1430  C   THR A 108     -12.058   3.705  29.271  1.00  9.43           C
ANISOU 1430  C   THR A 108     1115   1365   1104    171    -84   -382       C
ATOM   1431  O   THR A 108     -12.843   3.656  30.220  1.00  9.84           O
ANISOU 1431  O   THR A 108     1214   1456   1070    128   -264   -329       O
ATOM   1432  CB  THR A 108     -10.165   5.176  29.941  1.00 12.07           C
ANISOU 1432  CB  THR A 108     1331   1639   1615   -122    -69   -599       C
ATOM   1433  OG1 THR A 108     -10.215   5.974  28.771  1.00 12.75           O
ANISOU 1433  OG1 THR A 108     1408   1533   1904   -150    -17   -436       O
ATOM   1434  CG2 THR A 108      -8.757   5.168  30.498  1.00 13.76           C
ANISOU 1434  CG2 THR A 108     1539   1901   1789   -343   -261   -567       C
ATOM   1435  H   THR A 108      -9.700   3.773  27.780  1.00 11.79           H
ATOM   1436  HA  THR A 108     -10.409   3.207  30.337  1.00 12.31           H
ATOM   1437  HB  THR A 108     -10.756   5.541  30.619  1.00 14.48           H
ATOM   1438  HG1 THR A 108     -10.013   6.768  28.956  1.00 15.29           H
ATOM   1439 HG21 THR A 108      -8.503   6.063  30.771  1.00 16.51           H
ATOM   1440 HG22 THR A 108      -8.708   4.579  31.268  1.00 16.51           H
ATOM   1441 HG23 THR A 108      -8.135   4.856  29.823  1.00 16.51           H
ATOM   1442  N   ARG A 109     -12.463   3.709  28.002  1.00  9.12           N
ANISOU 1442  N   ARG A 109     1088   1315   1063    -49   -114   -238       N
ATOM   1443  CA  ARG A 109     -13.858   3.696  27.617  1.00  9.24           C
ANISOU 1443  CA  ARG A 109     1081   1330   1098     53   -240   -184       C
ATOM   1444  C   ARG A 109     -14.003   2.843  26.374  1.00  8.97           C
ANISOU 1444  C   ARG A 109     1011   1334   1063     13   -271   -111       C
ATOM   1445  O   ARG A 109     -13.086   2.750  25.564  1.00  9.04           O
ANISOU 1445  O   ARG A 109     1071   1253   1113     13   -110   -169       O
ATOM   1446  CB  ARG A 109     -14.357   5.114  27.315  1.00  9.76           C
ANISOU 1446  CB  ARG A 109     1082   1344   1283     49   -153   -133       C
ATOM   1447  CG  ARG A 109     -14.299   6.049  28.511  1.00 10.66           C
ANISOU 1447  CG  ARG A 109     1348   1344   1357    102   -192   -221       C
ATOM   1448  CD  ARG A 109     -14.862   7.426  28.218  1.00 11.75           C
ANISOU 1448  CD  ARG A 109     1636   1452   1377    194   -101   -265       C
ATOM   1449  NE  ARG A 109     -14.010   8.192  27.319  1.00 12.27           N
ANISOU 1449  NE  ARG A 109     1693   1529   1441    189   -170   -252       N
ATOM   1450  CZ  ARG A 109     -14.223   9.461  27.024  1.00 13.57           C
ANISOU 1450  CZ  ARG A 109     1799   1695   1661    332   -176    -64       C
ATOM   1451  NH1 ARG A 109     -15.282  10.100  27.489  1.00 15.29           N
ANISOU 1451  NH1 ARG A 109     1985   1827   1996    402   -247   -104       N
ATOM   1452  NH2 ARG A 109     -13.355  10.108  26.239  1.00 14.63           N
ANISOU 1452  NH2 ARG A 109     2019   1741   1799    229    -28   -113       N
ATOM   1453  H   ARG A 109     -11.926   3.720  27.330  1.00 10.94           H
ATOM   1454  HA  ARG A 109     -14.398   3.318  28.328  1.00 11.08           H
ATOM   1455  HB2 ARG A 109     -13.807   5.496  26.613  1.00 11.71           H
ATOM   1456  HB3 ARG A 109     -15.280   5.064  27.022  1.00 11.71           H
ATOM   1457  HG2 ARG A 109     -14.815   5.664  29.236  1.00 12.78           H
ATOM   1458  HG3 ARG A 109     -13.374   6.156  28.782  1.00 12.78           H
ATOM   1459  HD2 ARG A 109     -15.733   7.332  27.801  1.00 14.09           H
ATOM   1460  HD3 ARG A 109     -14.944   7.919  29.049  1.00 14.09           H
ATOM   1461  HE  ARG A 109     -13.334   7.798  26.961  1.00 14.72           H
ATOM   1462 HH11 ARG A 109     -15.846   9.689  27.992  1.00 18.33           H
ATOM   1463 HH12 ARG A 109     -15.408  10.926  27.288  1.00 18.33           H
ATOM   1464 HH21 ARG A 109     -12.665   9.698  25.931  1.00 17.55           H
ATOM   1465 HH22 ARG A 109     -13.487  10.935  26.042  1.00 17.55           H
ATOM   1466  N   ALA A 110     -15.178   2.233  26.238  1.00  8.71           N
ANISOU 1466  N   ALA A 110      963   1413    935    -19   -213   -284       N
ATOM   1467  CA  ALA A 110     -15.523   1.438  25.065  1.00  8.14           C
ANISOU 1467  CA  ALA A 110      908   1271    915     28   -162   -171       C
ATOM   1468  C   ALA A 110     -16.951   1.728  24.669  1.00  8.30           C
ANISOU 1468  C   ALA A 110      885   1282    986     37    -89   -164       C
ATOM   1469  O   ALA A 110     -17.817   1.905  25.521  1.00  9.10           O
ANISOU 1469  O   ALA A 110      963   1408   1086     35   -144   -215       O
ATOM   1470  CB  ALA A 110     -15.381  -0.062  25.344  1.00  9.56           C
ANISOU 1470  CB  ALA A 110     1207   1245   1178    165   -116   -149       C
ATOM   1471  H   ALA A 110     -15.805   2.265  26.825  1.00 10.45           H
ATOM   1472  HA  ALA A 110     -14.936   1.679  24.332  1.00  9.76           H
ATOM   1473  HB1 ALA A 110     -15.616  -0.555  24.542  1.00 11.46           H
ATOM   1474  HB2 ALA A 110     -14.462  -0.251  25.591  1.00 11.46           H
ATOM   1475  HB3 ALA A 110     -15.976  -0.306  26.069  1.00 11.46           H
ATOM   1476  N   VAL A 111     -17.182   1.751  23.355  1.00  7.83           N
ANISOU 1476  N   VAL A 111      914   1223    839     38    -95   -156       N
ATOM   1477  CA  VAL A 111     -18.504   1.885  22.762  1.00  7.84           C
ANISOU 1477  CA  VAL A 111      941   1140    899    -20   -182   -148       C
ATOM   1478  C   VAL A 111     -18.770   0.643  21.924  1.00  8.02           C
ANISOU 1478  C   VAL A 111      978   1124    944    141   -151    -57       C
ATOM   1479  O   VAL A 111     -17.931   0.275  21.103  1.00  8.23           O
ANISOU 1479  O   VAL A 111     1050   1064   1012     74     16   -153       O
ATOM   1480  CB  VAL A 111     -18.588   3.150  21.870  1.00  7.90           C
ANISOU 1480  CB  VAL A 111      879   1050   1073     38   -123    -87       C
ATOM   1481  CG1 VAL A 111     -19.890   3.189  21.098  1.00  9.12           C
ANISOU 1481  CG1 VAL A 111     1237   1166   1062     66   -200    141       C
ATOM   1482  CG2 VAL A 111     -18.416   4.400  22.692  1.00  8.99           C
ANISOU 1482  CG2 VAL A 111     1116   1089   1212    -80   -197    -96       C
ATOM   1483  H   VAL A 111     -16.559   1.688  22.766  1.00  9.39           H
ATOM   1484  HA  VAL A 111     -19.172   1.944  23.463  1.00  9.40           H
ATOM   1485  HB  VAL A 111     -17.864   3.113  21.226  1.00  9.47           H
ATOM   1486 HG11 VAL A 111     -19.977   4.056  20.671  1.00 10.93           H
ATOM   1487 HG12 VAL A 111     -19.880   2.489  20.426  1.00 10.93           H
ATOM   1488 HG13 VAL A 111     -20.626   3.047  21.713  1.00 10.93           H
ATOM   1489 HG21 VAL A 111     -18.387   5.167  22.099  1.00 10.78           H
ATOM   1490 HG22 VAL A 111     -19.164   4.482  23.303  1.00 10.78           H
ATOM   1491 HG23 VAL A 111     -17.586   4.338  23.192  1.00 10.78           H
ATOM   1492  N   SER A 112     -19.948   0.044  22.093  1.00  7.77           N
ANISOU 1492  N   SER A 112      912   1169    871     67    -79    -72       N
ATOM   1493  CA  SER A 112     -20.399  -1.046  21.235  1.00  7.48           C
ANISOU 1493  CA  SER A 112      995    989    857     78   -119    -98       C
ATOM   1494  C   SER A 112     -21.414  -0.519  20.245  1.00  7.11           C
ANISOU 1494  C   SER A 112      917    943    841    -13    -26   -113       C
ATOM   1495  O   SER A 112     -22.368   0.170  20.630  1.00  7.84           O
ANISOU 1495  O   SER A 112      974   1043    962     45    -31     23       O
ATOM   1496  CB  SER A 112     -21.035  -2.175  22.051  1.00  7.64           C
ANISOU 1496  CB  SER A 112     1041   1025    838     27   -234      6       C
ATOM   1497  OG  SER A 112     -20.090  -2.796  22.909  1.00  8.27           O
ANISOU 1497  OG  SER A 112     1257   1010    874    148   -129    -84       O
ATOM   1498  H   SER A 112     -20.511   0.257  22.707  1.00  9.31           H
ATOM   1499  HA  SER A 112     -19.635  -1.404  20.756  1.00  8.96           H
ATOM   1500  HB2 SER A 112     -21.751  -1.805  22.591  1.00  9.17           H
ATOM   1501  HB3 SER A 112     -21.389  -2.841  21.441  1.00  9.17           H
ATOM   1502  HG  SER A 112     -19.527  -3.224  22.454  1.00  9.91           H
ATOM   1503  N   THR A 113     -21.205  -0.836  18.975  1.00  6.95           N
ANISOU 1503  N   THR A 113      909    968    763    -18   -139   -135       N
ATOM   1504  CA  THR A 113     -21.968  -0.212  17.890  1.00  7.18           C
ANISOU 1504  CA  THR A 113      918   1007    803    138    -72     42       C
ATOM   1505  C   THR A 113     -23.251  -0.949  17.507  1.00  7.56           C
ANISOU 1505  C   THR A 113      900   1043    927     94    -81     19       C
ATOM   1506  O   THR A 113     -24.027  -0.395  16.736  1.00  8.64           O
ANISOU 1506  O   THR A 113      992   1170   1122   -105   -212    147       O
ATOM   1507  CB  THR A 113     -21.074   0.041  16.666  1.00  7.68           C
ANISOU 1507  CB  THR A 113     1028   1008    883     70    -85    -11       C
ATOM   1508  OG1 THR A 113     -20.571  -1.191  16.145  1.00  7.55           O
ANISOU 1508  OG1 THR A 113     1056    970    844     40   -121    -19       O
ATOM   1509  CG2 THR A 113     -19.953   1.000  16.985  1.00  8.45           C
ANISOU 1509  CG2 THR A 113     1147   1021   1043     -4      1    -40       C
ATOM   1510  H   THR A 113     -20.624  -1.411  18.709  1.00  8.33           H
ATOM   1511  HA  THR A 113     -22.259   0.660  18.198  1.00  8.61           H
ATOM   1512  HB  THR A 113     -21.608   0.459  15.973  1.00  9.21           H
ATOM   1513  HG1 THR A 113     -19.963  -1.487  16.644  1.00  9.05           H
ATOM   1514 HG21 THR A 113     -19.376   1.104  16.213  1.00 10.13           H
ATOM   1515 HG22 THR A 113     -20.317   1.867  17.225  1.00 10.13           H
ATOM   1516 HG23 THR A 113     -19.429   0.663  17.728  1.00 10.13           H
ATOM   1517  N   HIS A 114     -23.481  -2.161  18.002  1.00  7.48           N
ANISOU 1517  N   HIS A 114      925   1014    902    -19   -102     63       N
ATOM   1518  CA  HIS A 114     -24.814  -2.765  18.017  1.00  7.29           C
ANISOU 1518  CA  HIS A 114      805   1033    933     23     -0     59       C
ATOM   1519  C   HIS A 114     -24.772  -3.942  18.984  1.00  7.33           C
ANISOU 1519  C   HIS A 114      823   1098    866   -125     28    -83       C
ATOM   1520  O   HIS A 114     -23.753  -4.200  19.622  1.00  7.83           O
ANISOU 1520  O   HIS A 114      963   1088    923    -55     11     61       O
ATOM   1521  CB  HIS A 114     -25.394  -3.091  16.627  1.00  7.66           C
ANISOU 1521  CB  HIS A 114      867   1091    953   -170   -228    117       C
ATOM   1522  CG  HIS A 114     -24.699  -4.184  15.861  1.00  7.61           C
ANISOU 1522  CG  HIS A 114      979   1067    847   -202   -161     67       C
ATOM   1523  ND1 HIS A 114     -23.546  -3.971  15.140  1.00  7.94           N
ANISOU 1523  ND1 HIS A 114     1076   1117    823   -129     27    -40       N
ATOM   1524  CD2 HIS A 114     -25.031  -5.482  15.639  1.00  7.89           C
ANISOU 1524  CD2 HIS A 114      887   1128    982   -197    -42     79       C
ATOM   1525  CE1 HIS A 114     -23.199  -5.091  14.525  1.00  8.43           C
ANISOU 1525  CE1 HIS A 114     1076   1170    958    -93    -68   -104       C
ATOM   1526  NE2 HIS A 114     -24.076  -6.031  14.811  1.00  8.99           N
ANISOU 1526  NE2 HIS A 114     1090   1273   1053    -17    -74     28       N
ATOM   1527  H   HIS A 114     -22.872  -2.664  18.342  1.00  8.97           H
ATOM   1528  HA  HIS A 114     -25.440  -2.110  18.365  1.00  8.74           H
ATOM   1529  HB2 HIS A 114     -26.318  -3.364  16.741  1.00  9.19           H
ATOM   1530  HB3 HIS A 114     -25.350  -2.288  16.084  1.00  9.19           H
ATOM   1531  HD1 HIS A 114     -23.118  -3.226  15.096  1.00  9.52           H
ATOM   1532  HD2 HIS A 114     -25.774  -5.923  15.985  1.00  9.45           H
ATOM   1533  HE1 HIS A 114     -22.455  -5.197  13.978  1.00 10.11           H
ATOM   1534  N   PHE A 115     -25.872  -4.686  19.066  1.00  7.74           N
ANISOU 1534  N   PHE A 115      976   1100    865   -130    -31    -47       N
ATOM   1535  CA  PHE A 115     -26.071  -5.626  20.163  1.00  8.34           C
ANISOU 1535  CA  PHE A 115     1076   1085   1009    -87    -57     50       C
ATOM   1536  C   PHE A 115     -25.531  -7.015  19.925  1.00  7.98           C
ANISOU 1536  C   PHE A 115     1071   1052    910   -146    -20      2       C
ATOM   1537  O   PHE A 115     -25.586  -7.824  20.860  1.00  8.66           O
ANISOU 1537  O   PHE A 115     1060   1188   1044    -72    -83    106       O
ATOM   1538  CB  PHE A 115     -27.558  -5.727  20.521  1.00  8.40           C
ANISOU 1538  CB  PHE A 115     1043   1101   1049   -123    -13     23       C
ATOM   1539  CG  PHE A 115     -28.413  -6.496  19.518  1.00  8.65           C
ANISOU 1539  CG  PHE A 115      940   1243   1103    -59     62     21       C
ATOM   1540  CD1 PHE A 115     -28.907  -5.890  18.362  1.00  9.76           C
ANISOU 1540  CD1 PHE A 115      892   1479   1339   -188     10     26       C
ATOM   1541  CD2 PHE A 115     -28.758  -7.802  19.770  1.00  9.78           C
ANISOU 1541  CD2 PHE A 115     1166   1292   1259   -196     38    -14       C
ATOM   1542  CE1 PHE A 115     -29.731  -6.590  17.509  1.00 10.95           C
ANISOU 1542  CE1 PHE A 115     1097   1582   1483    -62    -67    -91       C
ATOM   1543  CE2 PHE A 115     -29.577  -8.492  18.914  1.00 11.57           C
ANISOU 1543  CE2 PHE A 115     1337   1415   1644   -182    -97   -118       C
ATOM   1544  CZ  PHE A 115     -30.041  -7.896  17.792  1.00 11.64           C
ANISOU 1544  CZ  PHE A 115     1291   1597   1535   -227   -155   -165       C
ATOM   1545  H   PHE A 115     -26.517  -4.663  18.497  1.00  9.28           H
ATOM   1546  HA  PHE A 115     -25.590  -5.265  20.923  1.00 10.00           H
ATOM   1547  HB2 PHE A 115     -27.638  -6.178  21.377  1.00 10.08           H
ATOM   1548  HB3 PHE A 115     -27.920  -4.829  20.584  1.00 10.08           H
ATOM   1549  HD1 PHE A 115     -28.678  -5.010  18.166  1.00 11.71           H
ATOM   1550  HD2 PHE A 115     -28.431  -8.224  20.532  1.00 11.73           H
ATOM   1551  HE1 PHE A 115     -30.074  -6.180  16.747  1.00 13.14           H
ATOM   1552  HE2 PHE A 115     -29.814  -9.371  19.106  1.00 13.88           H
ATOM   1553  HZ  PHE A 115     -30.577  -8.377  17.204  1.00 13.96           H
ATOM   1554  N  AHIS A 116     -25.053  -7.330  18.712  0.77  7.86           N
ANISOU 1554  N  AHIS A 116     1122    945    919   -143     31    -74       N
ATOM   1555  CA AHIS A 116     -24.594  -8.680  18.435  0.77  8.01           C
ANISOU 1555  CA AHIS A 116     1081    929   1032   -128    -22    -23       C
ATOM   1556  C  AHIS A 116     -23.284  -8.979  19.166  0.77  7.68           C
ANISOU 1556  C  AHIS A 116     1113    860    945   -103     14     -9       C
ATOM   1557  O  AHIS A 116     -22.557  -8.073  19.601  0.77  7.75           O
ANISOU 1557  O  AHIS A 116     1034    910    999   -127    -11    -57       O
ATOM   1558  CB AHIS A 116     -24.398  -8.897  16.946  0.77  8.31           C
ANISOU 1558  CB AHIS A 116     1190    964   1004   -218    -49    -23       C
ATOM   1559  CG AHIS A 116     -25.663  -8.987  16.159  0.77  8.84           C
ANISOU 1559  CG AHIS A 116     1245   1021   1092   -251   -149   -100       C
ATOM   1560  ND1AHIS A 116     -25.711  -8.680  14.812  0.77  9.30           N
ANISOU 1560  ND1AHIS A 116     1328   1076   1130   -163   -184    -22       N
ATOM   1561  CD2AHIS A 116     -26.908  -9.401  16.505  0.77  9.17           C
ANISOU 1561  CD2AHIS A 116     1253   1009   1223   -142    -81    -64       C
ATOM   1562  CE1AHIS A 116     -26.939  -8.893  14.369  0.77  9.04           C
ANISOU 1562  CE1AHIS A 116     1133   1070   1231   -125    -58    -10       C
ATOM   1563  NE2AHIS A 116     -27.683  -9.343  15.373  0.77  9.18           N
ANISOU 1563  NE2AHIS A 116     1185    989   1313   -180   -116     47       N
ATOM   1564  H  AHIS A 116     -24.989  -6.785  18.050  0.77  9.43           H
ATOM   1565  HA AHIS A 116     -25.270  -9.302  18.748  0.77  9.60           H
ATOM   1566  HB2AHIS A 116     -23.885  -8.154  16.591  0.77  9.97           H
ATOM   1567  HB3AHIS A 116     -23.913  -9.727  16.817  0.77  9.97           H
ATOM   1568  HD2AHIS A 116     -27.184  -9.673  17.350  0.77 11.00           H
ATOM   1569  HE1AHIS A 116     -27.232  -8.751  13.498  0.77 10.84           H
ATOM   1570  HE2AHIS A 116     -28.513  -9.562  15.322  0.77 11.00           H
ATOM   1571  N  BHIS A 116     -25.015  -7.315  18.733  0.23  7.92           N
ANISOU 1571  N  BHIS A 116     1054   1019    937   -112     36    -23       N
ATOM   1572  CA BHIS A 116     -24.572  -8.667  18.433  0.23  7.92           C
ANISOU 1572  CA BHIS A 116     1034   1016    959    -86     34    -45       C
ATOM   1573  C  BHIS A 116     -23.252  -8.978  19.139  0.23  7.85           C
ANISOU 1573  C  BHIS A 116     1113    930    939    -73     94    -27       C
ATOM   1574  O  BHIS A 116     -22.503  -8.083  19.546  0.23  7.71           O
ANISOU 1574  O  BHIS A 116     1110    951    869   -124    215    -13       O
ATOM   1575  CB BHIS A 116     -24.431  -8.853  16.927  0.23  7.93           C
ANISOU 1575  CB BHIS A 116     1011   1100    904    -91    -40   -100       C
ATOM   1576  CG BHIS A 116     -25.734  -8.832  16.191  0.23  7.95           C
ANISOU 1576  CG BHIS A 116      987   1180    854    -64   -106   -185       C
ATOM   1577  ND1BHIS A 116     -25.811  -8.694  14.821  0.23  8.40           N
ANISOU 1577  ND1BHIS A 116     1059   1255    877    -27   -153   -161       N
ATOM   1578  CD2BHIS A 116     -27.010  -8.940  16.633  0.23  7.94           C
ANISOU 1578  CD2BHIS A 116      935   1221    860    -14   -100   -200       C
ATOM   1579  CE1BHIS A 116     -27.079  -8.720  14.451  0.23  8.43           C
ANISOU 1579  CE1BHIS A 116     1016   1287    901     28    -92   -185       C
ATOM   1580  NE2BHIS A 116     -27.828  -8.870  15.532  0.23  8.25           N
ANISOU 1580  NE2BHIS A 116      942   1291    902     32    -86   -183       N
ATOM   1581  H  BHIS A 116     -24.912  -6.756  18.088  0.23  9.50           H
ATOM   1582  HA BHIS A 116     -25.230  -9.304  18.754  0.23  9.50           H
ATOM   1583  HB2BHIS A 116     -23.881  -8.136  16.574  0.23  9.51           H
ATOM   1584  HB3BHIS A 116     -24.008  -9.709  16.756  0.23  9.51           H
ATOM   1585  HD2BHIS A 116     -27.282  -9.043  17.516  0.23  9.52           H
ATOM   1586  HE1BHIS A 116     -27.392  -8.645  13.579  0.23 10.11           H
ATOM   1587  HE2BHIS A 116     -28.687  -8.916  15.543  0.23  9.89           H
ATOM   1588  N   ASP A 117     -22.969 -10.279  19.272  1.00  8.11           N
ANISOU 1588  N   ASP A 117     1143    856   1083    -10     61    -63       N
ATOM   1589  CA  ASP A 117     -21.841 -10.734  20.084  1.00  8.66           C
ANISOU 1589  CA  ASP A 117     1148    975   1168     74    -48     60       C
ATOM   1590  C   ASP A 117     -20.486 -10.283  19.557  1.00  8.26           C
ANISOU 1590  C   ASP A 117     1100    950   1091     60    -39     10       C
ATOM   1591  O   ASP A 117     -19.522 -10.244  20.344  1.00  8.61           O
ANISOU 1591  O   ASP A 117     1123    909   1241     38     25     73       O
ATOM   1592  CB  ASP A 117     -21.901 -12.269  20.159  1.00 10.10           C
ANISOU 1592  CB  ASP A 117     1385   1068   1387    123    101     27       C
ATOM   1593  CG  ASP A 117     -21.076 -12.873  21.260  1.00 11.73           C
ANISOU 1593  CG  ASP A 117     1685   1243   1529    -16     79   -121       C
ATOM   1594  OD1 ASP A 117     -21.124 -12.402  22.400  1.00 12.19           O
ANISOU 1594  OD1 ASP A 117     1744   1354   1535    -56    -49    -11       O
ATOM   1595  OD2 ASP A 117     -20.449 -13.920  20.971  1.00 12.73           O
ANISOU 1595  OD2 ASP A 117     1921   1377   1537    116     -1    -11       O
ATOM   1596  HA  ASP A 117     -21.916 -10.359  20.975  1.00 10.39           H
ATOM   1597  HB2 ASP A 117     -22.822 -12.535  20.304  1.00 12.12           H
ATOM   1598  HB3 ASP A 117     -21.578 -12.632  19.319  1.00 12.12           H
ATOM   1599  H  AASP A 117     -23.396 -10.915  18.881  0.77  9.73           H
ATOM   1600  H  BASP A 117     -23.415 -10.915  18.902  0.23  9.73           H
ATOM   1601  N   ASP A 118     -20.369  -9.963  18.272  1.00  8.11           N
ANISOU 1601  N   ASP A 118     1129    951   1002     44     52    -66       N
ATOM   1602  CA  ASP A 118     -19.126  -9.415  17.728  1.00  8.19           C
ANISOU 1602  CA  ASP A 118     1056    972   1084    -62     39    -45       C
ATOM   1603  C   ASP A 118     -18.901  -7.967  18.116  1.00  7.85           C
ANISOU 1603  C   ASP A 118     1046    982    955    -50     80    -91       C
ATOM   1604  O   ASP A 118     -17.853  -7.408  17.791  1.00  9.00           O
ANISOU 1604  O   ASP A 118     1144   1100   1174    -93    168   -149       O
ATOM   1605  CB  ASP A 118     -19.033  -9.612  16.210  1.00  8.54           C
ANISOU 1605  CB  ASP A 118     1192   1014   1038      2    -22   -275       C
ATOM   1606  CG  ASP A 118     -20.153  -8.930  15.414  1.00  9.09           C
ANISOU 1606  CG  ASP A 118     1249   1132   1075    -93     49   -128       C
ATOM   1607  OD1 ASP A 118     -21.287  -8.832  15.896  1.00  9.93           O
ANISOU 1607  OD1 ASP A 118     1454   1201   1118    109    -65     27       O
ATOM   1608  OD2 ASP A 118     -19.897  -8.590  14.221  1.00  9.99           O
ANISOU 1608  OD2 ASP A 118     1472   1231   1091   -263     77   -102       O
ATOM   1609  H   ASP A 118     -20.996 -10.054  17.690  1.00  9.73           H
ATOM   1610  HA  ASP A 118     -18.388  -9.927  18.095  1.00  9.82           H
ATOM   1611  HB2 ASP A 118     -18.190  -9.246  15.901  1.00 10.24           H
ATOM   1612  HB3 ASP A 118     -19.073 -10.562  16.017  1.00 10.24           H
ATOM   1613  N   ARG A 119     -19.830  -7.383  18.868  1.00  7.24           N
ANISOU 1613  N   ARG A 119      962    863    924     36     78     -7       N
ATOM   1614  CA  ARG A 119     -19.760  -5.997  19.313  1.00  7.33           C
ANISOU 1614  CA  ARG A 119     1045    913    827    -13   -115     11       C
ATOM   1615  C   ARG A 119     -19.775  -5.882  20.821  1.00  7.60           C
ANISOU 1615  C   ARG A 119     1094    959    836    -16    -65    -40       C
ATOM   1616  O   ARG A 119     -19.125  -4.980  21.368  1.00  7.54           O
ANISOU 1616  O   ARG A 119     1122    851    893    -46    -64    -13       O
ATOM   1617  CB  ARG A 119     -20.921  -5.169  18.728  1.00  7.59           C
ANISOU 1617  CB  ARG A 119     1053    950    882    -90    -63     94       C
ATOM   1618  CG  ARG A 119     -21.121  -5.347  17.253  1.00  7.52           C
ANISOU 1618  CG  ARG A 119     1158    950    750    -63     11    -53       C
ATOM   1619  CD  ARG A 119     -19.992  -4.786  16.391  1.00  8.26           C
ANISOU 1619  CD  ARG A 119     1246    997    895    -70     23    -98       C
ATOM   1620  NE  ARG A 119     -19.515  -5.707  15.368  1.00  8.23           N
ANISOU 1620  NE  ARG A 119     1040   1042   1045    -42    -68    -94       N
ATOM   1621  CZ  ARG A 119     -18.368  -5.562  14.721  1.00  8.73           C
ANISOU 1621  CZ  ARG A 119     1165   1069   1083    -33    -65    -99       C
ATOM   1622  NH1 ARG A 119     -17.625  -4.490  14.879  1.00  8.96           N
ANISOU 1622  NH1 ARG A 119     1114   1083   1206    -63     42    -77       N
ATOM   1623  NH2 ARG A 119     -17.951  -6.532  13.909  1.00  9.58           N
ANISOU 1623  NH2 ARG A 119     1168   1147   1325    -55     -6   -200       N
ATOM   1624  H   ARG A 119     -20.538  -7.787  19.144  1.00  8.68           H
ATOM   1625  HA  ARG A 119     -18.939  -5.603  18.978  1.00  8.79           H
ATOM   1626  HB2 ARG A 119     -21.743  -5.433  19.171  1.00  9.11           H
ATOM   1627  HB3 ARG A 119     -20.744  -4.229  18.890  1.00  9.11           H
ATOM   1628  HG2 ARG A 119     -21.191  -6.295  17.061  1.00  9.02           H
ATOM   1629  HG3 ARG A 119     -21.939  -4.895  16.994  1.00  9.02           H
ATOM   1630  HD2 ARG A 119     -20.311  -3.987  15.943  1.00  9.91           H
ATOM   1631  HD3 ARG A 119     -19.241  -4.567  16.965  1.00  9.91           H
ATOM   1632  HE  ARG A 119     -20.007  -6.385  15.173  1.00  9.86           H
ATOM   1633 HH11 ARG A 119     -17.881  -3.864  15.411  1.00 10.74           H
ATOM   1634 HH12 ARG A 119     -16.884  -4.413  14.451  1.00 10.74           H
ATOM   1635 HH21 ARG A 119     -18.426  -7.242  13.809  1.00 11.49           H
ATOM   1636 HH22 ARG A 119     -17.208  -6.448  13.484  1.00 11.49           H
ATOM   1637  N   VAL A 120     -20.559  -6.735  21.509  1.00  7.97           N
ANISOU 1637  N   VAL A 120     1118   1074    835   -182      1      3       N
ATOM   1638  CA  VAL A 120     -20.673  -6.709  22.964  1.00  8.07           C
ANISOU 1638  CA  VAL A 120     1085   1149    832    -61    -13    -25       C
ATOM   1639  C   VAL A 120     -20.073  -7.924  23.655  1.00  8.26           C
ANISOU 1639  C   VAL A 120     1098   1133    908    -60    -47    -11       C
ATOM   1640  O   VAL A 120     -19.936  -7.899  24.888  1.00  8.40           O
ANISOU 1640  O   VAL A 120     1077   1247    869     13    -22     12       O
ATOM   1641  CB  VAL A 120     -22.134  -6.545  23.449  1.00  8.24           C
ANISOU 1641  CB  VAL A 120     1033   1204    895    -99   -128    -10       C
ATOM   1642  CG1 VAL A 120     -22.756  -5.236  22.941  1.00  8.61           C
ANISOU 1642  CG1 VAL A 120     1105   1231    936     -7    -35     66       C
ATOM   1643  CG2 VAL A 120     -22.993  -7.737  23.044  1.00  8.96           C
ANISOU 1643  CG2 VAL A 120     1223   1259    921   -104     50     60       C
ATOM   1644  H   VAL A 120     -21.040  -7.345  21.140  1.00  9.55           H
ATOM   1645  HA  VAL A 120     -20.173  -5.927  23.247  1.00  9.68           H
ATOM   1646  HB  VAL A 120     -22.115  -6.506  24.418  1.00  9.89           H
ATOM   1647 HG11 VAL A 120     -23.649  -5.147  23.308  1.00 10.33           H
ATOM   1648 HG12 VAL A 120     -22.204  -4.492  23.229  1.00 10.33           H
ATOM   1649 HG13 VAL A 120     -22.797  -5.261  21.972  1.00 10.33           H
ATOM   1650 HG21 VAL A 120     -23.904  -7.586  23.341  1.00 10.74           H
ATOM   1651 HG22 VAL A 120     -22.971  -7.829  22.078  1.00 10.74           H
ATOM   1652 HG23 VAL A 120     -22.638  -8.538  23.460  1.00 10.74           H
ATOM   1653  N   GLY A 121     -19.741  -8.993  22.945  1.00  8.39           N
ANISOU 1653  N   GLY A 121     1214   1135    839    -30   -106     29       N
ATOM   1654  CA  GLY A 121     -19.237 -10.175  23.623  1.00  9.44           C
ANISOU 1654  CA  GLY A 121     1381   1051   1154    -13   -129    101       C
ATOM   1655  C   GLY A 121     -17.809  -9.907  24.041  1.00  8.75           C
ANISOU 1655  C   GLY A 121     1297   1023   1005    115    -12    117       C
ATOM   1656  O   GLY A 121     -16.930  -9.728  23.177  1.00  9.29           O
ANISOU 1656  O   GLY A 121     1331   1119   1080     70      6    185       O
ATOM   1657  H   GLY A 121     -19.797  -9.056  22.089  1.00 10.06           H
ATOM   1658  HA2 GLY A 121     -19.773 -10.368  24.409  1.00 11.32           H
ATOM   1659  HA3 GLY A 121     -19.262 -10.941  23.029  1.00 11.32           H
ATOM   1660  N   GLY A 122     -17.554  -9.853  25.345  1.00  8.94           N
ANISOU 1660  N   GLY A 122     1183   1139   1075    166     64    127       N
ATOM   1661  CA  GLY A 122     -16.320  -9.320  25.875  1.00  9.38           C
ANISOU 1661  CA  GLY A 122     1178   1343   1043    213     10    181       C
ATOM   1662  C   GLY A 122     -16.512  -8.092  26.726  1.00  8.84           C
ANISOU 1662  C   GLY A 122     1017   1432    909    148    -70    215       C
ATOM   1663  O   GLY A 122     -15.567  -7.653  27.383  1.00  9.61           O
ANISOU 1663  O   GLY A 122     1104   1527   1019    157   -134    251       O
ATOM   1664  H   GLY A 122     -18.099 -10.127  25.952  1.00 10.72           H
ATOM   1665  HA2 GLY A 122     -15.890  -9.999  26.419  1.00 11.25           H
ATOM   1666  HA3 GLY A 122     -15.734  -9.088  25.138  1.00 11.25           H
ATOM   1667  N   VAL A 123     -17.718  -7.540  26.752  1.00  9.37           N
ANISOU 1667  N   VAL A 123     1115   1437   1009     32   -140     94       N
ATOM   1668  CA  VAL A 123     -17.990  -6.389  27.606  1.00  9.43           C
ANISOU 1668  CA  VAL A 123     1135   1538    910    125    -56    108       C
ATOM   1669  C   VAL A 123     -17.767  -6.716  29.082  1.00 10.00           C
ANISOU 1669  C   VAL A 123     1227   1593    978    106     71     74       C
ATOM   1670  O   VAL A 123     -17.282  -5.880  29.842  1.00 10.56           O
ANISOU 1670  O   VAL A 123     1441   1586    984      5   -163     38       O
ATOM   1671  CB  VAL A 123     -19.414  -5.876  27.324  1.00 10.89           C
ANISOU 1671  CB  VAL A 123     1395   1735   1007    370     13     89       C
ATOM   1672  CG1 VAL A 123     -20.049  -5.254  28.530  1.00 12.08           C
ANISOU 1672  CG1 VAL A 123     1491   1786   1315    360      1     42       C
ATOM   1673  CG2 VAL A 123     -19.364  -4.929  26.114  1.00 11.10           C
ANISOU 1673  CG2 VAL A 123     1428   1751   1039    307     34     43       C
ATOM   1674  H   VAL A 123     -18.391  -7.809  26.290  1.00 11.24           H
ATOM   1675  HA  VAL A 123     -17.359  -5.684  27.390  1.00 11.31           H
ATOM   1676  HB  VAL A 123     -19.994  -6.623  27.107  1.00 13.06           H
ATOM   1677 HG11 VAL A 123     -20.896  -4.858  28.273  1.00 14.49           H
ATOM   1678 HG12 VAL A 123     -20.194  -5.941  29.200  1.00 14.49           H
ATOM   1679 HG13 VAL A 123     -19.457  -4.570  28.881  1.00 14.49           H
ATOM   1680 HG21 VAL A 123     -20.267  -4.651  25.893  1.00 13.31           H
ATOM   1681 HG22 VAL A 123     -18.827  -4.154  26.342  1.00 13.31           H
ATOM   1682 HG23 VAL A 123     -18.968  -5.397  25.363  1.00 13.31           H
ATOM   1683  N   ASP A 124     -18.099  -7.929  29.522  1.00 10.57           N
ANISOU 1683  N   ASP A 124     1402   1649    965     71     79    232       N
ATOM   1684  CA  ASP A 124     -17.846  -8.277  30.928  1.00 10.72           C
ANISOU 1684  CA  ASP A 124     1555   1671    847    163     21    198       C
ATOM   1685  C   ASP A 124     -16.352  -8.251  31.240  1.00 11.12           C
ANISOU 1685  C   ASP A 124     1643   1743    838    227     16    189       C
ATOM   1686  O   ASP A 124     -15.947  -7.785  32.313  1.00 12.47           O
ANISOU 1686  O   ASP A 124     1796   1966    975    186    -91    243       O
ATOM   1687  CB  ASP A 124     -18.463  -9.639  31.279  1.00 12.11           C
ANISOU 1687  CB  ASP A 124     1740   1778   1084    138     13    224       C
ATOM   1688  CG  ASP A 124     -19.984  -9.603  31.359  1.00 13.56           C
ANISOU 1688  CG  ASP A 124     1783   1896   1474     51     65    214       C
ATOM   1689  OD1 ASP A 124     -20.612  -8.531  31.248  1.00 14.87           O
ANISOU 1689  OD1 ASP A 124     1697   2046   1907     78    219    147       O
ATOM   1690  OD2 ASP A 124     -20.554 -10.689  31.534  1.00 15.28           O
ANISOU 1690  OD2 ASP A 124     1836   1964   2006      1     82    359       O
ATOM   1691  H   ASP A 124     -18.458  -8.550  29.048  1.00 12.68           H
ATOM   1692  HA  ASP A 124     -18.282  -7.618  31.491  1.00 12.85           H
ATOM   1693  HB2 ASP A 124     -18.215 -10.282  30.597  1.00 14.53           H
ATOM   1694  HB3 ASP A 124     -18.125  -9.924  32.143  1.00 14.53           H
ATOM   1695  N   VAL A 125     -15.516  -8.783  30.333  1.00 11.07           N
ANISOU 1695  N   VAL A 125     1507   1634   1065    301   -150    196       N
ATOM   1696  CA  VAL A 125     -14.066  -8.696  30.490  1.00 11.36           C
ANISOU 1696  CA  VAL A 125     1470   1681   1166    249   -230    270       C
ATOM   1697  C   VAL A 125     -13.640  -7.233  30.583  1.00 11.14           C
ANISOU 1697  C   VAL A 125     1381   1726   1126    176   -271    167       C
ATOM   1698  O   VAL A 125     -12.828  -6.854  31.435  1.00 12.55           O
ANISOU 1698  O   VAL A 125     1524   1912   1335    186   -383    248       O
ATOM   1699  CB  VAL A 125     -13.363  -9.443  29.337  1.00 12.41           C
ANISOU 1699  CB  VAL A 125     1525   1744   1447    408   -136    292       C
ATOM   1700  CG1 VAL A 125     -11.896  -9.052  29.191  1.00 12.87           C
ANISOU 1700  CG1 VAL A 125     1741   1659   1490    339    148    128       C
ATOM   1701  CG2 VAL A 125     -13.457 -10.954  29.530  1.00 13.53           C
ANISOU 1701  CG2 VAL A 125     1659   1885   1597    377    -38    388       C
ATOM   1702  H   VAL A 125     -15.768  -9.196  29.622  1.00 13.28           H
ATOM   1703  HA  VAL A 125     -13.804  -9.128  31.318  1.00 13.63           H
ATOM   1704  HB  VAL A 125     -13.823  -9.186  28.523  1.00 14.89           H
ATOM   1705 HG11 VAL A 125     -11.506  -9.559  28.461  1.00 15.44           H
ATOM   1706 HG12 VAL A 125     -11.839  -8.103  29.002  1.00 15.44           H
ATOM   1707 HG13 VAL A 125     -11.431  -9.253  30.019  1.00 15.44           H
ATOM   1708 HG21 VAL A 125     -13.008 -11.395  28.792  1.00 16.23           H
ATOM   1709 HG22 VAL A 125     -13.029 -11.193  30.368  1.00 16.23           H
ATOM   1710 HG23 VAL A 125     -14.391 -11.212  29.551  1.00 16.23           H
ATOM   1711  N   LEU A 126     -14.132  -6.396  29.664  1.00 10.84           N
ANISOU 1711  N   LEU A 126     1462   1628   1028    230   -189     31       N
ATOM   1712  CA  LEU A 126     -13.746  -4.982  29.686  1.00 10.58           C
ANISOU 1712  CA  LEU A 126     1344   1624   1051    169   -104    -21       C
ATOM   1713  C   LEU A 126     -14.114  -4.343  31.014  1.00 11.05           C
ANISOU 1713  C   LEU A 126     1366   1895    939    193   -263    -98       C
ATOM   1714  O   LEU A 126     -13.299  -3.642  31.641  1.00 11.54           O
ANISOU 1714  O   LEU A 126     1401   1936   1047    191   -265    -97       O
ATOM   1715  CB  LEU A 126     -14.413  -4.220  28.548  1.00 10.10           C
ANISOU 1715  CB  LEU A 126     1328   1463   1045    185   -139    -23       C
ATOM   1716  CG  LEU A 126     -13.982  -4.608  27.121  1.00  9.63           C
ANISOU 1716  CG  LEU A 126     1287   1419    953    104     -4    -54       C
ATOM   1717  CD1 LEU A 126     -14.824  -3.808  26.135  1.00 10.35           C
ANISOU 1717  CD1 LEU A 126     1476   1483    972   -163     29   -151       C
ATOM   1718  CD2 LEU A 126     -12.505  -4.355  26.912  1.00 11.08           C
ANISOU 1718  CD2 LEU A 126     1524   1520   1165    134     -4     12       C
ATOM   1719  H   LEU A 126     -14.676  -6.615  29.035  1.00 13.00           H
ATOM   1720  HA  LEU A 126     -12.785  -4.932  29.561  1.00 12.68           H
ATOM   1721  HB2 LEU A 126     -15.370  -4.366  28.608  1.00 12.11           H
ATOM   1722  HB3 LEU A 126     -14.214  -3.277  28.661  1.00 12.11           H
ATOM   1723  HG  LEU A 126     -14.123  -5.556  26.971  1.00 11.55           H
ATOM   1724 HD11 LEU A 126     -14.534  -4.014  25.232  1.00 12.41           H
ATOM   1725 HD12 LEU A 126     -15.756  -4.050  26.246  1.00 12.41           H
ATOM   1726 HD13 LEU A 126     -14.704  -2.862  26.312  1.00 12.41           H
ATOM   1727 HD21 LEU A 126     -12.285  -4.523  25.983  1.00 13.29           H
ATOM   1728 HD22 LEU A 126     -12.308  -3.432  27.138  1.00 13.29           H
ATOM   1729 HD23 LEU A 126     -11.999  -4.951  27.486  1.00 13.29           H
ATOM   1730  N  AARG A 127     -15.350  -4.550  31.453  0.51 11.81           N
ANISOU 1730  N  AARG A 127     1526   2039    923     39   -222   -170       N
ATOM   1731  CA AARG A 127     -15.800  -3.895  32.681  0.51 12.11           C
ANISOU 1731  CA AARG A 127     1675   2126    800    -14   -172   -203       C
ATOM   1732  C  AARG A 127     -14.986  -4.364  33.879  0.51 14.47           C
ANISOU 1732  C  AARG A 127     1959   2531   1008     84   -119   -269       C
ATOM   1733  O  AARG A 127     -14.566  -3.549  34.708  0.51 15.91           O
ANISOU 1733  O  AARG A 127     2143   2782   1119     97   -194   -481       O
ATOM   1734  CB AARG A 127     -17.296  -4.136  32.900  0.51 11.19           C
ANISOU 1734  CB AARG A 127     1581   1853    816   -117    -41    -28       C
ATOM   1735  CG AARG A 127     -17.909  -3.374  34.071  0.51  9.81           C
ANISOU 1735  CG AARG A 127     1391   1593    744   -219     -8     53       C
ATOM   1736  CD AARG A 127     -19.359  -3.780  34.270  0.51  9.09           C
ANISOU 1736  CD AARG A 127     1377   1362    714   -103    260    165       C
ATOM   1737  NE AARG A 127     -19.439  -5.137  34.743  0.51  8.95           N
ANISOU 1737  NE AARG A 127     1370   1192    838    113    132     28       N
ATOM   1738  CZ AARG A 127     -19.864  -6.178  34.058  0.51  8.95           C
ANISOU 1738  CZ AARG A 127     1352   1061    987     66    185    109       C
ATOM   1739  NH1AARG A 127     -20.330  -6.050  32.810  0.51  9.97           N
ANISOU 1739  NH1AARG A 127     1393   1119   1275    -38    213     65       N
ATOM   1740  NH2AARG A 127     -19.824  -7.373  34.660  0.51  8.92           N
ANISOU 1740  NH2AARG A 127     1419    741   1230     36    329     43       N
ATOM   1741  H  AARG A 127     -15.936  -5.051  31.072  0.51 14.17           H
ATOM   1742  HA AARG A 127     -15.674  -2.938  32.591  0.51 14.52           H
ATOM   1743  HB2AARG A 127     -17.770  -3.867  32.098  0.51 13.41           H
ATOM   1744  HB3AARG A 127     -17.433  -5.082  33.065  0.51 13.41           H
ATOM   1745  HG2AARG A 127     -17.418  -3.575  34.883  0.51 11.76           H
ATOM   1746  HG3AARG A 127     -17.877  -2.421  33.891  0.51 11.76           H
ATOM   1747  HD2AARG A 127     -19.773  -3.198  34.927  0.51 10.90           H
ATOM   1748  HD3AARG A 127     -19.834  -3.717  33.427  0.51 10.90           H
ATOM   1749  HE AARG A 127     -19.185  -5.282  35.552  0.51 10.73           H
ATOM   1750 HH11AARG A 127     -20.357  -5.275  32.439  0.51 11.96           H
ATOM   1751 HH12AARG A 127     -20.603  -6.742  32.380  0.51 11.96           H
ATOM   1752 HH21AARG A 127     -19.528  -7.439  35.465  0.51 10.70           H
ATOM   1753 HH22AARG A 127     -20.093  -8.075  34.242  0.51 10.70           H
ATOM   1754  N  BARG A 127     -15.347  -4.581  31.451  0.49 12.68           N
ANISOU 1754  N  BARG A 127     1602   2113   1103     87   -181   -211       N
ATOM   1755  CA BARG A 127     -15.867  -3.961  32.667  0.49 13.99           C
ANISOU 1755  CA BARG A 127     1845   2287   1183     66    -74   -284       C
ATOM   1756  C  BARG A 127     -15.064  -4.384  33.888  0.49 15.25           C
ANISOU 1756  C  BARG A 127     2021   2598   1176    111    -40   -282       C
ATOM   1757  O  BARG A 127     -14.741  -3.557  34.747  0.49 16.22           O
ANISOU 1757  O  BARG A 127     2131   2817   1216    118    -74   -450       O
ATOM   1758  CB BARG A 127     -17.342  -4.354  32.812  0.49 14.95           C
ANISOU 1758  CB BARG A 127     1955   2185   1540     61     51   -232       C
ATOM   1759  CG BARG A 127     -18.018  -3.945  34.104  0.49 15.25           C
ANISOU 1759  CG BARG A 127     1994   2048   1753     42     44   -254       C
ATOM   1760  CD BARG A 127     -19.543  -3.853  33.929  0.49 15.28           C
ANISOU 1760  CD BARG A 127     1931   1918   1956    -33    158   -285       C
ATOM   1761  NE BARG A 127     -20.164  -5.004  33.285  0.49 15.03           N
ANISOU 1761  NE BARG A 127     1846   1832   2031     77     78   -181       N
ATOM   1762  CZ BARG A 127     -20.881  -4.970  32.163  0.49 12.63           C
ANISOU 1762  CZ BARG A 127     1465   1692   1644    170   -300   -310       C
ATOM   1763  NH1BARG A 127     -20.984  -3.852  31.404  0.49  9.19           N
ANISOU 1763  NH1BARG A 127      946   1311   1236    332   -552   -442       N
ATOM   1764  NH2BARG A 127     -21.519  -6.079  31.786  0.49 14.75           N
ANISOU 1764  NH2BARG A 127     1849   1729   2025     55      2    -81       N
ATOM   1765  H  BARG A 127     -15.909  -5.102  31.060  0.49 15.21           H
ATOM   1766  HA BARG A 127     -15.803  -2.995  32.605  0.49 16.78           H
ATOM   1767  HB2BARG A 127     -17.837  -3.942  32.086  0.49 17.93           H
ATOM   1768  HB3BARG A 127     -17.404  -5.320  32.749  0.49 17.93           H
ATOM   1769  HG2BARG A 127     -17.828  -4.603  34.790  0.49 18.29           H
ATOM   1770  HG3BARG A 127     -17.689  -3.075  34.379  0.49 18.29           H
ATOM   1771  HD2BARG A 127     -19.947  -3.759  34.806  0.49 18.33           H
ATOM   1772  HD3BARG A 127     -19.744  -3.074  33.386  0.49 18.33           H
ATOM   1773  HE BARG A 127     -20.058  -5.770  33.662  0.49 18.03           H
ATOM   1774 HH11BARG A 127     -20.578  -3.132  31.642  0.49 11.02           H
ATOM   1775 HH12BARG A 127     -21.455  -3.862  30.684  0.49 11.02           H
ATOM   1776 HH21BARG A 127     -21.461  -6.792  32.264  0.49 17.69           H
ATOM   1777 HH22BARG A 127     -21.988  -6.082  31.065  0.49 17.69           H
ATOM   1778  N   ALA A 128     -14.752  -5.674  33.989  1.00 15.79           N
ANISOU 1778  N   ALA A 128     2206   2685   1111    191   -230   -131       N
ATOM   1779  CA  ALA A 128     -13.968  -6.187  35.108  1.00 18.05           C
ANISOU 1779  CA  ALA A 128     2456   2988   1415    287   -626     86       C
ATOM   1780  C   ALA A 128     -12.566  -5.608  35.122  1.00 18.49           C
ANISOU 1780  C   ALA A 128     2508   3040   1479    273  -1025     64       C
ATOM   1781  O   ALA A 128     -11.974  -5.474  36.201  1.00 21.15           O
ANISOU 1781  O   ALA A 128     3022   3354   1660    310  -1036     68       O
ATOM   1782  CB  ALA A 128     -13.908  -7.707  35.018  1.00 19.55           C
ANISOU 1782  CB  ALA A 128     2648   3065   1716    339   -662    252       C
ATOM   1783  HA  ALA A 128     -14.398  -5.939  35.941  1.00 21.65           H
ATOM   1784  HB1 ALA A 128     -13.376  -8.046  35.756  1.00 23.46           H
ATOM   1785  HB2 ALA A 128     -14.809  -8.063  35.069  1.00 23.46           H
ATOM   1786  HB3 ALA A 128     -13.501  -7.958  34.174  1.00 23.46           H
ATOM   1787  H  AALA A 128     -15.032  -6.274  33.439  0.51 18.95           H
ATOM   1788  H  BALA A 128     -14.983  -6.277  33.420  0.49 18.95           H
ATOM   1789  N   ALA A 129     -12.020  -5.258  33.942  1.00 17.45           N
ANISOU 1789  N   ALA A 129     2193   2838   1598    485   -986    -34       N
ATOM   1790  CA  ALA A 129     -10.720  -4.627  33.812  1.00 17.48           C
ANISOU 1790  CA  ALA A 129     2086   2720   1834    540   -940   -145       C
ATOM   1791  C   ALA A 129     -10.763  -3.132  34.094  1.00 18.38           C
ANISOU 1791  C   ALA A 129     2125   2702   2158    379   -857   -299       C
ATOM   1792  O   ALA A 129      -9.719  -2.491  34.060  1.00 20.06           O
ANISOU 1792  O   ALA A 129     1876   2793   2954    301   -775   -347       O
ATOM   1793  CB  ALA A 129     -10.127  -4.862  32.420  1.00 17.31           C
ANISOU 1793  CB  ALA A 129     1996   2647   1934    522   -741   -138       C
ATOM   1794  H   ALA A 129     -12.406  -5.385  33.184  1.00 20.93           H
ATOM   1795  HA  ALA A 129     -10.124  -5.045  34.453  1.00 20.96           H
ATOM   1796  HB1 ALA A 129      -9.253  -4.444  32.375  1.00 20.76           H
ATOM   1797  HB2 ALA A 129     -10.046  -5.817  32.269  1.00 20.76           H
ATOM   1798  HB3 ALA A 129     -10.716  -4.470  31.756  1.00 20.76           H
ATOM   1799  N   GLY A 130     -11.922  -2.566  34.381  1.00 17.23           N
ANISOU 1799  N   GLY A 130     2336   2620   1589    556   -845   -372       N
ATOM   1800  CA  GLY A 130     -12.025  -1.149  34.694  1.00 16.97           C
ANISOU 1800  CA  GLY A 130     2380   2598   1469    555   -764   -470       C
ATOM   1801  C   GLY A 130     -12.381  -0.251  33.531  1.00 16.24           C
ANISOU 1801  C   GLY A 130     2163   2460   1549    471   -772   -377       C
ATOM   1802  O   GLY A 130     -12.378   0.976  33.698  1.00 18.39           O
ANISOU 1802  O   GLY A 130     2640   2509   1839    572   -990   -485       O
ATOM   1803  H   GLY A 130     -12.673  -2.984  34.401  1.00 20.66           H
ATOM   1804  HA2 GLY A 130     -12.707  -1.033  35.374  1.00 20.35           H
ATOM   1805  HA3 GLY A 130     -11.173  -0.849  35.047  1.00 20.35           H
ATOM   1806  N   VAL A 131     -12.687  -0.811  32.365  1.00 13.23           N
ANISOU 1806  N   VAL A 131     1611   2231   1184    206   -479   -323       N
ATOM   1807  CA  VAL A 131     -13.100  -0.024  31.208  1.00 12.23           C
ANISOU 1807  CA  VAL A 131     1452   1934   1262     62   -441   -181       C
ATOM   1808  C   VAL A 131     -14.561   0.334  31.390  1.00 11.98           C
ANISOU 1808  C   VAL A 131     1445   1874   1232   -136   -520   -161       C
ATOM   1809  O   VAL A 131     -15.384  -0.533  31.668  1.00 13.17           O
ANISOU 1809  O   VAL A 131     1585   1846   1571   -208   -482     27       O
ATOM   1810  CB  VAL A 131     -12.918  -0.830  29.908  1.00 11.95           C
ANISOU 1810  CB  VAL A 131     1501   1768   1272     93   -434   -131       C
ATOM   1811  CG1 VAL A 131     -13.364  -0.000  28.706  1.00 12.14           C
ANISOU 1811  CG1 VAL A 131     1640   1713   1259     88   -297   -223       C
ATOM   1812  CG2 VAL A 131     -11.493  -1.286  29.759  1.00 13.24           C
ANISOU 1812  CG2 VAL A 131     1670   1826   1533    -30   -383   -209       C
ATOM   1813  H   VAL A 131     -12.663  -1.658  32.216  1.00 15.87           H
ATOM   1814  HA  VAL A 131     -12.562   0.781  31.154  1.00 14.67           H
ATOM   1815  HB  VAL A 131     -13.474  -1.624  29.945  1.00 14.33           H
ATOM   1816 HG11 VAL A 131     -13.147  -0.481  27.892  1.00 14.56           H
ATOM   1817 HG12 VAL A 131     -14.322   0.144  28.760  1.00 14.56           H
ATOM   1818 HG13 VAL A 131     -12.900   0.852  28.721  1.00 14.56           H
ATOM   1819 HG21 VAL A 131     -11.394  -1.740  28.908  1.00 15.88           H
ATOM   1820 HG22 VAL A 131     -10.909  -0.512  29.792  1.00 15.88           H
ATOM   1821 HG23 VAL A 131     -11.279  -1.893  30.485  1.00 15.88           H
ATOM   1822  N   ALA A 132     -14.897   1.596  31.184  1.00 11.13           N
ANISOU 1822  N   ALA A 132     1337   1746   1147   -174   -375   -162       N
ATOM   1823  CA  ALA A 132     -16.287   2.030  31.220  1.00 10.78           C
ANISOU 1823  CA  ALA A 132     1357   1659   1079   -183   -172    -64       C
ATOM   1824  C   ALA A 132     -16.900   1.717  29.862  1.00  9.89           C
ANISOU 1824  C   ALA A 132     1129   1642    988    -88   -183    -21       C
ATOM   1825  O   ALA A 132     -16.404   2.186  28.839  1.00 10.97           O
ANISOU 1825  O   ALA A 132     1336   1826   1008   -352    -36    -88       O
ATOM   1826  CB  ALA A 132     -16.336   3.527  31.500  1.00 10.97           C
ANISOU 1826  CB  ALA A 132     1419   1720   1028    -21    -23   -165       C
ATOM   1827  H   ALA A 132     -14.336   2.227  31.020  1.00 13.35           H
ATOM   1828  HA  ALA A 132     -16.786   1.571  31.914  1.00 12.93           H
ATOM   1829  HB1 ALA A 132     -17.262   3.817  31.506  1.00 13.15           H
ATOM   1830  HB2 ALA A 132     -15.930   3.700  32.364  1.00 13.15           H
ATOM   1831  HB3 ALA A 132     -15.847   3.994  30.805  1.00 13.15           H
ATOM   1832  N   THR A 133     -17.983   0.965  29.850  1.00  9.17           N
ANISOU 1832  N   THR A 133     1093   1514    879    -45    -72    -61       N
ATOM   1833  CA  THR A 133     -18.589   0.453  28.620  1.00  8.50           C
ANISOU 1833  CA  THR A 133     1031   1385    815    -42   -139    -56       C
ATOM   1834  C   THR A 133     -19.908   1.165  28.353  1.00  8.20           C
ANISOU 1834  C   THR A 133     1071   1281    762      8    -46    -93       C
ATOM   1835  O   THR A 133     -20.704   1.406  29.269  1.00  8.89           O
ANISOU 1835  O   THR A 133     1162   1289    924     64    -94     56       O
ATOM   1836  CB  THR A 133     -18.785  -1.071  28.670  1.00  9.11           C
ANISOU 1836  CB  THR A 133     1112   1330   1019     85   -181    -91       C
ATOM   1837  OG1 THR A 133     -19.656  -1.406  29.769  1.00  9.29           O
ANISOU 1837  OG1 THR A 133     1181   1319   1029     77   -173    -97       O
ATOM   1838  CG2 THR A 133     -17.477  -1.792  28.818  1.00 10.72           C
ANISOU 1838  CG2 THR A 133     1274   1478   1320    105   -158     43       C
ATOM   1839  H   THR A 133     -18.404   0.725  30.560  1.00 11.00           H
ATOM   1840  HA  THR A 133     -17.999   0.638  27.873  1.00 10.20           H
ATOM   1841  HB  THR A 133     -19.182  -1.367  27.836  1.00 10.92           H
ATOM   1842  HG1 THR A 133     -19.353  -1.085  30.484  1.00 11.14           H
ATOM   1843 HG21 THR A 133     -17.631  -2.747  28.895  1.00 12.85           H
ATOM   1844 HG22 THR A 133     -16.916  -1.626  28.044  1.00 12.85           H
ATOM   1845 HG23 THR A 133     -17.015  -1.483  29.613  1.00 12.85           H
ATOM   1846  N   TYR A 134     -20.110   1.520  27.091  1.00  8.44           N
ANISOU 1846  N   TYR A 134     1010   1360    839     69   -181    -86       N
ATOM   1847  CA  TYR A 134     -21.217   2.352  26.640  1.00  8.13           C
ANISOU 1847  CA  TYR A 134      970   1224    895     10   -105    -94       C
ATOM   1848  C   TYR A 134     -21.886   1.736  25.418  1.00  7.80           C
ANISOU 1848  C   TYR A 134      959   1091    914     74    -56    -11       C
ATOM   1849  O   TYR A 134     -21.229   1.097  24.583  1.00  8.03           O
ANISOU 1849  O   TYR A 134     1072   1103    875     67      2     -9       O
ATOM   1850  CB  TYR A 134     -20.720   3.755  26.209  1.00  9.16           C
ANISOU 1850  CB  TYR A 134     1227   1200   1055    -90    -46    -78       C
ATOM   1851  CG  TYR A 134     -20.120   4.575  27.326  1.00  9.85           C
ANISOU 1851  CG  TYR A 134     1495   1198   1051   -140     -3   -127       C
ATOM   1852  CD1 TYR A 134     -18.834   4.346  27.790  1.00  9.96           C
ANISOU 1852  CD1 TYR A 134     1576   1354    853   -164   -183   -108       C
ATOM   1853  CD2 TYR A 134     -20.833   5.587  27.919  1.00 10.55           C
ANISOU 1853  CD2 TYR A 134     1598   1197   1214    -40   -122   -191       C
ATOM   1854  CE1 TYR A 134     -18.280   5.100  28.805  1.00 11.63           C
ANISOU 1854  CE1 TYR A 134     1824   1504   1090   -314   -329    -78       C
ATOM   1855  CE2 TYR A 134     -20.274   6.348  28.935  1.00 11.81           C
ANISOU 1855  CE2 TYR A 134     1979   1308   1202   -212    -93   -233       C
ATOM   1856  CZ  TYR A 134     -19.011   6.088  29.371  1.00 12.78           C
ANISOU 1856  CZ  TYR A 134     2218   1496   1141   -389   -295   -281       C
ATOM   1857  OH  TYR A 134     -18.503   6.884  30.376  1.00 15.20           O
ANISOU 1857  OH  TYR A 134     2682   1782   1312   -460   -455   -274       O
ATOM   1858  H   TYR A 134     -19.594   1.279  26.446  1.00 10.13           H
ATOM   1859  HA  TYR A 134     -21.859   2.419  27.365  1.00  9.75           H
ATOM   1860  HB2 TYR A 134     -20.039   3.646  25.527  1.00 10.99           H
ATOM   1861  HB3 TYR A 134     -21.472   4.253  25.850  1.00 10.99           H
ATOM   1862  HD1 TYR A 134     -18.331   3.665  27.406  1.00 11.94           H
ATOM   1863  HD2 TYR A 134     -21.702   5.763  27.636  1.00 12.66           H
ATOM   1864  HE1 TYR A 134     -17.413   4.931  29.096  1.00 13.94           H
ATOM   1865  HE2 TYR A 134     -20.764   7.039  29.319  1.00 14.17           H
ATOM   1866  HH  TYR A 134     -17.722   6.642  30.567  1.00 18.24           H
ATOM   1867  N   ALA A 135     -23.183   2.008  25.285  1.00  7.52           N
ANISOU 1867  N   ALA A 135     1028    998    831     31     -7    -82       N
ATOM   1868  CA  ALA A 135     -23.949   1.719  24.077  1.00  7.50           C
ANISOU 1868  CA  ALA A 135      912    971    965      4   -158     54       C
ATOM   1869  C   ALA A 135     -25.238   2.511  24.140  1.00  7.91           C
ANISOU 1869  C   ALA A 135      955    978   1072     86   -106    -29       C
ATOM   1870  O   ALA A 135     -25.609   3.016  25.185  1.00  8.13           O
ANISOU 1870  O   ALA A 135     1128    944   1018     80    -30    -80       O
ATOM   1871  CB  ALA A 135     -24.262   0.229  23.916  1.00  8.16           C
ANISOU 1871  CB  ALA A 135     1020   1014   1068     74   -134     63       C
ATOM   1872  H   ALA A 135     -23.658   2.374  25.902  1.00  9.02           H
ATOM   1873  HA  ALA A 135     -23.425   1.999  23.311  1.00  8.99           H
ATOM   1874  HB1 ALA A 135     -24.748   0.096  23.087  1.00  9.79           H
ATOM   1875  HB2 ALA A 135     -23.429  -0.267  23.895  1.00  9.79           H
ATOM   1876  HB3 ALA A 135     -24.802  -0.063  24.667  1.00  9.79           H
ATOM   1877  N   SER A 136     -25.922   2.622  23.004  1.00  7.99           N
ANISOU 1877  N   SER A 136      907   1043   1084     66    -98      4       N
ATOM   1878  CA  SER A 136     -27.220   3.281  23.023  1.00  7.85           C
ANISOU 1878  CA  SER A 136      998   1015    972     15    -96     22       C
ATOM   1879  C   SER A 136     -28.203   2.505  23.902  1.00  8.31           C
ANISOU 1879  C   SER A 136     1008   1082   1067    -37    -95      3       C
ATOM   1880  O   SER A 136     -28.055   1.306  24.089  1.00  8.16           O
ANISOU 1880  O   SER A 136     1043   1015   1041     -7   -215     56       O
ATOM   1881  CB  SER A 136     -27.810   3.399  21.636  1.00  9.10           C
ANISOU 1881  CB  SER A 136     1211   1119   1127    116   -146     53       C
ATOM   1882  OG  SER A 136     -28.257   2.137  21.214  1.00  8.94           O
ANISOU 1882  OG  SER A 136     1327   1149    919     95   -237     27       O
ATOM   1883  H   SER A 136     -25.665   2.333  22.236  1.00  9.58           H
ATOM   1884  HA  SER A 136     -27.093   4.174  23.380  1.00  9.42           H
ATOM   1885  HB2 SER A 136     -28.559   4.015  21.656  1.00 10.91           H
ATOM   1886  HB3 SER A 136     -27.131   3.722  21.023  1.00 10.91           H
ATOM   1887  HG  SER A 136     -28.368   2.136  20.382  1.00 10.72           H
ATOM   1888  N   PRO A 137     -29.270   3.156  24.402  1.00  9.00           N
ANISOU 1888  N   PRO A 137     1030   1058   1334     78      0    -30       N
ATOM   1889  CA  PRO A 137     -30.298   2.394  25.128  1.00  9.48           C
ANISOU 1889  CA  PRO A 137     1203   1074   1327    116     47    -73       C
ATOM   1890  C   PRO A 137     -30.877   1.286  24.300  1.00  9.51           C
ANISOU 1890  C   PRO A 137     1022   1269   1322     64     21   -142       C
ATOM   1891  O   PRO A 137     -31.179   0.213  24.832  1.00 11.03           O
ANISOU 1891  O   PRO A 137     1270   1269   1653   -161    227     40       O
ATOM   1892  CB  PRO A 137     -31.339   3.451  25.495  1.00 11.17           C
ANISOU 1892  CB  PRO A 137     1432   1182   1631    200    179   -116       C
ATOM   1893  CG  PRO A 137     -30.651   4.722  25.412  1.00 13.18           C
ANISOU 1893  CG  PRO A 137     1574   1238   2196    149    183    -45       C
ATOM   1894  CD  PRO A 137     -29.533   4.601  24.411  1.00 10.00           C
ANISOU 1894  CD  PRO A 137     1186   1069   1546     86     33     14       C
ATOM   1895  HA  PRO A 137     -29.930   2.031  25.949  1.00 11.37           H
ATOM   1896  HB2 PRO A 137     -32.077   3.417  24.866  1.00 13.40           H
ATOM   1897  HB3 PRO A 137     -31.663   3.293  26.396  1.00 13.40           H
ATOM   1898  HG2 PRO A 137     -31.280   5.403  25.128  1.00 15.81           H
ATOM   1899  HG3 PRO A 137     -30.293   4.944  26.286  1.00 15.81           H
ATOM   1900  HD2 PRO A 137     -29.815   4.910  23.535  1.00 12.00           H
ATOM   1901  HD3 PRO A 137     -28.751   5.096  24.700  1.00 12.00           H
ATOM   1902  N  ASER A 138     -31.066   1.516  23.004  0.48 10.41           N
ANISOU 1902  N  ASER A 138     1128   1406   1420    150    -58   -326       N
ATOM   1903  CA ASER A 138     -31.575   0.460  22.144  0.48 11.34           C
ANISOU 1903  CA ASER A 138     1181   1574   1553    120   -326   -392       C
ATOM   1904  C  ASER A 138     -30.646  -0.745  22.160  0.48 10.33           C
ANISOU 1904  C  ASER A 138     1126   1460   1339     37   -208   -273       C
ATOM   1905  O  ASER A 138     -31.078  -1.875  22.394  0.48 10.76           O
ANISOU 1905  O  ASER A 138     1135   1534   1419   -171   -155   -307       O
ATOM   1906  CB ASER A 138     -31.716   0.992  20.724  0.48 13.82           C
ANISOU 1906  CB ASER A 138     1491   1866   1892    177   -371   -476       C
ATOM   1907  OG ASER A 138     -32.282   0.014  19.889  0.48 15.18           O
ANISOU 1907  OG ASER A 138     1545   2092   2129     99   -448   -610       O
ATOM   1908  H  ASER A 138     -30.910   2.262  22.607  0.48 12.48           H
ATOM   1909  HA ASER A 138     -32.447   0.180  22.462  0.48 13.60           H
ATOM   1910  HB2ASER A 138     -32.291   1.773  20.734  0.48 16.57           H
ATOM   1911  HB3ASER A 138     -30.839   1.230  20.386  0.48 16.57           H
ATOM   1912  HG ASER A 138     -32.337   0.304  19.103  0.48 18.20           H
ATOM   1913  N  BSER A 138     -31.031   1.494  22.992  0.52 10.35           N
ANISOU 1913  N  BSER A 138     1170   1365   1396    252    -80   -321       N
ATOM   1914  CA BSER A 138     -31.585   0.444  22.145  0.52 11.36           C
ANISOU 1914  CA BSER A 138     1269   1501   1547    293   -351   -367       C
ATOM   1915  C  BSER A 138     -30.654  -0.757  22.069  0.52 10.30           C
ANISOU 1915  C  BSER A 138     1138   1434   1342     93    -95   -301       C
ATOM   1916  O  BSER A 138     -31.103  -1.901  22.106  0.52 10.78           O
ANISOU 1916  O  BSER A 138     1067   1529   1501   -216    136   -452       O
ATOM   1917  CB BSER A 138     -31.814   0.978  20.737  0.52 13.98           C
ANISOU 1917  CB BSER A 138     1679   1728   1904    530   -530   -360       C
ATOM   1918  OG BSER A 138     -32.894   1.888  20.719  0.52 15.38           O
ANISOU 1918  OG BSER A 138     1735   1902   2206    669   -735   -358       O
ATOM   1919  H  BSER A 138     -30.828   2.220  22.579  0.52 12.41           H
ATOM   1920  HA BSER A 138     -32.432   0.164  22.524  0.52 13.63           H
ATOM   1921  HB2BSER A 138     -31.012   1.433  20.437  0.52 16.76           H
ATOM   1922  HB3BSER A 138     -32.016   0.236  20.146  0.52 16.76           H
ATOM   1923  HG BSER A 138     -32.958   2.243  19.961  0.52 18.45           H
ATOM   1924  N   THR A 139     -29.354  -0.521  21.932  1.00  8.48           N
ANISOU 1924  N   THR A 139      863   1271   1087     61   -124    -61       N
ATOM   1925  CA  THR A 139     -28.418  -1.634  21.946  1.00  8.28           C
ANISOU 1925  CA  THR A 139      917   1131   1098    -61    -15    -38       C
ATOM   1926  C   THR A 139     -28.461  -2.353  23.285  1.00  8.05           C
ANISOU 1926  C   THR A 139      927   1112   1022    -80    -40    -78       C
ATOM   1927  O   THR A 139     -28.399  -3.581  23.324  1.00  8.99           O
ANISOU 1927  O   THR A 139     1117   1102   1196   -175    133   -145       O
ATOM   1928  CB  THR A 139     -27.017  -1.119  21.650  1.00  8.05           C
ANISOU 1928  CB  THR A 139      982   1153    922    -52    -78    -63       C
ATOM   1929  OG1 THR A 139     -26.976  -0.586  20.322  1.00  8.39           O
ANISOU 1929  OG1 THR A 139     1111   1153    925    -52    -72    -67       O
ATOM   1930  CG2 THR A 139     -25.952  -2.194  21.842  1.00  8.19           C
ANISOU 1930  CG2 THR A 139     1066   1190    858   -100     33    -59       C
ATOM   1931  HA  THR A 139     -28.656  -2.273  21.256  1.00  9.93           H
ATOM   1932  HB  THR A 139     -26.799  -0.414  22.280  1.00  9.65           H
ATOM   1933  HG1 THR A 139     -27.351  -1.115  19.788  1.00 10.06           H
ATOM   1934 HG21 THR A 139     -25.105  -1.891  21.479  1.00  9.83           H
ATOM   1935 HG22 THR A 139     -25.839  -2.385  22.786  1.00  9.83           H
ATOM   1936 HG23 THR A 139     -26.216  -3.009  21.386  1.00  9.83           H
ATOM   1937  H  ATHR A 139     -29.005   0.248  21.769  0.48 10.16           H
ATOM   1938  H  BTHR A 139     -28.998   0.255  21.831  0.52 10.16           H
ATOM   1939  N   ARG A 140     -28.499  -1.608  24.387  1.00  8.49           N
ANISOU 1939  N   ARG A 140     1025   1164   1036    -29     25    -85       N
ATOM   1940  C   ARG A 140     -29.759  -3.131  25.864  1.00  9.02           C
ANISOU 1940  C   ARG A 140     1115   1254   1060    -55    172    -89       C
ATOM   1941  O   ARG A 140     -29.664  -4.253  26.375  1.00 10.34           O
ANISOU 1941  O   ARG A 140     1287   1313   1329   -176    107    148       O
ATOM   1942  CA AARG A 140     -28.523  -2.252  25.697  0.51  8.69           C
ANISOU 1942  CA AARG A 140     1074   1242    986    -94     59    -46       C
ATOM   1943  CB AARG A 140     -28.444  -1.203  26.805  0.51  8.90           C
ANISOU 1943  CB AARG A 140     1146   1302    933      0     52    -10       C
ATOM   1944  CG AARG A 140     -27.145  -0.423  26.801  0.51  9.02           C
ANISOU 1944  CG AARG A 140     1184   1395    850    -34     66    -83       C
ATOM   1945  CD AARG A 140     -27.085   0.612  27.911  0.51  9.66           C
ANISOU 1945  CD AARG A 140     1235   1506    927    -75     55   -156       C
ATOM   1946  NE AARG A 140     -26.808  -0.035  29.186  0.51 10.03           N
ANISOU 1946  NE AARG A 140     1299   1659    853     27    -23   -177       N
ATOM   1947  CZ AARG A 140     -27.715  -0.355  30.104  0.51 10.86           C
ANISOU 1947  CZ AARG A 140     1320   1813    992    137    -27   -211       C
ATOM   1948  NH1AARG A 140     -28.977   0.027  29.998  0.51 12.21           N
ANISOU 1948  NH1AARG A 140     1392   1957   1291    106    120   -304       N
ATOM   1949  NH2AARG A 140     -27.345  -1.086  31.154  0.51 11.73           N
ANISOU 1949  NH2AARG A 140     1481   1820   1155    189     20   -225       N
ATOM   1950  H  AARG A 140     -28.511  -0.749  24.404  0.51 10.18           H
ATOM   1951  HA AARG A 140     -27.742  -2.822  25.777  0.51 10.42           H
ATOM   1952  HB2AARG A 140     -29.172  -0.572  26.691  0.51 10.67           H
ATOM   1953  HB3AARG A 140     -28.522  -1.648  27.664  0.51 10.67           H
ATOM   1954  HG2AARG A 140     -26.405  -1.038  26.923  0.51 10.82           H
ATOM   1955  HG3AARG A 140     -27.055   0.040  25.953  0.51 10.82           H
ATOM   1956  HD2AARG A 140     -26.377   1.249  27.726  0.51 11.58           H
ATOM   1957  HD3AARG A 140     -27.936   1.073  27.975  0.51 11.58           H
ATOM   1958  HE AARG A 140     -25.988  -0.227  29.360  0.51 12.03           H
ATOM   1959 HH11AARG A 140     -29.230   0.495  29.323  0.51 14.65           H
ATOM   1960 HH12AARG A 140     -29.545  -0.193  30.606  0.51 14.65           H
ATOM   1961 HH21AARG A 140     -26.528  -1.345  31.231  0.51 14.07           H
ATOM   1962 HH22AARG A 140     -27.922  -1.299  31.754  0.51 14.07           H
ATOM   1963  CA BARG A 140     -28.523  -2.250  25.696  0.49  8.79           C
ANISOU 1963  CA BARG A 140     1090   1201   1050    -47     22     -0       C
ATOM   1964  CB BARG A 140     -28.411  -1.204  26.804  0.49  9.19           C
ANISOU 1964  CB BARG A 140     1188   1175   1128    140    -81    140       C
ATOM   1965  CG BARG A 140     -27.075  -0.474  26.794  0.49  9.65           C
ANISOU 1965  CG BARG A 140     1291   1196   1181    157   -221    159       C
ATOM   1966  CD BARG A 140     -26.936   0.524  27.933  0.49 10.48           C
ANISOU 1966  CD BARG A 140     1355   1263   1363    194   -244    139       C
ATOM   1967  NE BARG A 140     -27.016  -0.136  29.231  0.49 11.45           N
ANISOU 1967  NE BARG A 140     1565   1387   1397    281   -211    142       N
ATOM   1968  CZ BARG A 140     -27.718   0.296  30.272  0.49 12.84           C
ANISOU 1968  CZ BARG A 140     1855   1507   1517    312     15    226       C
ATOM   1969  NH1BARG A 140     -28.411   1.418  30.221  0.49 13.66           N
ANISOU 1969  NH1BARG A 140     2009   1527   1655    360    181    161       N
ATOM   1970  NH2BARG A 140     -27.720  -0.415  31.397  0.49 13.91           N
ANISOU 1970  NH2BARG A 140     2112   1608   1567    415     54    329       N
ATOM   1971  H  BARG A 140     -28.510  -0.749  24.403  0.49 10.18           H
ATOM   1972  HA BARG A 140     -27.750  -2.829  25.776  0.49 10.54           H
ATOM   1973  HB2BARG A 140     -29.113  -0.546  26.689  0.49 11.02           H
ATOM   1974  HB3BARG A 140     -28.506  -1.644  27.663  0.49 11.02           H
ATOM   1975  HG2BARG A 140     -26.359  -1.123  26.878  0.49 11.58           H
ATOM   1976  HG3BARG A 140     -26.986   0.012  25.959  0.49 11.58           H
ATOM   1977  HD2BARG A 140     -26.076   0.969  27.869  0.49 12.56           H
ATOM   1978  HD3BARG A 140     -27.652   1.177  27.878  0.49 12.56           H
ATOM   1979  HE BARG A 140     -26.572  -0.866  29.331  0.49 13.73           H
ATOM   1980 HH11BARG A 140     -28.415   1.888  29.501  0.49 16.39           H
ATOM   1981 HH12BARG A 140     -28.859   1.678  30.908  0.49 16.39           H
ATOM   1982 HH21BARG A 140     -27.269  -1.146  31.444  0.49 16.69           H
ATOM   1983 HH22BARG A 140     -28.171  -0.143  32.076  0.49 16.69           H
ATOM   1984  N  AARG A 141     -30.925  -2.617  25.464  0.45  9.76           N
ANISOU 1984  N  AARG A 141     1140   1278   1289    -39    249   -111       N
ATOM   1985  CA AARG A 141     -32.155  -3.401  25.519  0.45 10.55           C
ANISOU 1985  CA AARG A 141     1145   1377   1486   -111    299   -226       C
ATOM   1986  C  AARG A 141     -32.017  -4.672  24.697  0.45 10.33           C
ANISOU 1986  C  AARG A 141     1087   1348   1491   -171    215   -105       C
ATOM   1987  O  AARG A 141     -32.315  -5.778  25.167  0.45 11.38           O
ANISOU 1987  O  AARG A 141     1226   1468   1629   -225    402    -23       O
ATOM   1988  CB AARG A 141     -33.314  -2.572  24.955  0.45 11.91           C
ANISOU 1988  CB AARG A 141     1249   1484   1793    -51    416   -404       C
ATOM   1989  CG AARG A 141     -33.913  -1.565  25.905  0.45 13.30           C
ANISOU 1989  CG AARG A 141     1330   1596   2128     -4    541   -344       C
ATOM   1990  CD AARG A 141     -35.218  -0.998  25.337  0.45 14.47           C
ANISOU 1990  CD AARG A 141     1347   1711   2441     75    494   -226       C
ATOM   1991  NE AARG A 141     -34.986   0.016  24.313  0.45 15.91           N
ANISOU 1991  NE AARG A 141     1352   1870   2824    212    426    -41       N
ATOM   1992  CZ AARG A 141     -34.688   1.286  24.551  0.45 17.44           C
ANISOU 1992  CZ AARG A 141     1434   2055   3136    291    315    -49       C
ATOM   1993  NH1AARG A 141     -34.615   1.768  25.784  0.45 17.94           N
ANISOU 1993  NH1AARG A 141     1483   2082   3253    250    348    -98       N
ATOM   1994  NH2AARG A 141     -34.484   2.101  23.523  0.45 17.61           N
ANISOU 1994  NH2AARG A 141     1345   2113   3231    391    221     19       N
ATOM   1995  H  AARG A 141     -31.029  -1.820  25.159  0.45 11.70           H
ATOM   1996  HA AARG A 141     -32.339  -3.632  26.443  0.45 12.65           H
ATOM   1997  HB2AARG A 141     -32.991  -2.083  24.181  0.45 14.28           H
ATOM   1998  HB3AARG A 141     -34.024  -3.179  24.691  0.45 14.28           H
ATOM   1999  HG2AARG A 141     -34.106  -1.994  26.753  0.45 15.95           H
ATOM   2000  HG3AARG A 141     -33.290  -0.833  26.038  0.45 15.95           H
ATOM   2001  HD2AARG A 141     -35.729  -1.719  24.936  0.45 17.36           H
ATOM   2002  HD3AARG A 141     -35.727  -0.590  26.055  0.45 17.36           H
ATOM   2003  HE AARG A 141     -35.047  -0.229  23.491  0.45 19.09           H
ATOM   2004 HH11AARG A 141     -34.763   1.252  26.456  0.45 21.52           H
ATOM   2005 HH12AARG A 141     -34.420   2.596  25.911  0.45 21.52           H
ATOM   2006 HH21AARG A 141     -34.545   1.803  22.719  0.45 21.12           H
ATOM   2007 HH22AARG A 141     -34.290   2.928  23.662  0.45 21.12           H
ATOM   2008  N  BARG A 141     -30.929  -2.661  25.423  0.55  9.66           N
ANISOU 2008  N  BARG A 141     1054   1337   1280    -84    155   -127       N
ATOM   2009  CA BARG A 141     -32.133  -3.479  25.577  0.55 10.29           C
ANISOU 2009  CA BARG A 141      952   1506   1453   -202     67   -297       C
ATOM   2010  C  BARG A 141     -32.113  -4.685  24.655  0.55 10.08           C
ANISOU 2010  C  BARG A 141     1035   1392   1401   -271     50   -216       C
ATOM   2011  O  BARG A 141     -32.637  -5.750  25.000  0.55 10.81           O
ANISOU 2011  O  BARG A 141     1198   1495   1416   -477     47   -255       O
ATOM   2012  CB BARG A 141     -33.395  -2.674  25.278  0.55 11.98           C
ANISOU 2012  CB BARG A 141      939   1756   1856   -114    -23   -492       C
ATOM   2013  CG BARG A 141     -33.703  -1.627  26.296  0.55 13.64           C
ANISOU 2013  CG BARG A 141      950   2001   2231     80    -43   -501       C
ATOM   2014  CD BARG A 141     -35.052  -0.974  26.004  0.55 15.10           C
ANISOU 2014  CD BARG A 141      869   2270   2597    145    -24   -536       C
ATOM   2015  NE BARG A 141     -35.246  -0.661  24.590  0.55 16.50           N
ANISOU 2015  NE BARG A 141      915   2466   2888    210   -194   -514       N
ATOM   2016  CZ BARG A 141     -34.980   0.509  24.021  0.55 17.86           C
ANISOU 2016  CZ BARG A 141     1039   2694   3054    230   -258   -469       C
ATOM   2017  NH1BARG A 141     -34.492   1.528  24.709  0.55 18.60           N
ANISOU 2017  NH1BARG A 141     1153   2786   3128     81   -267   -423       N
ATOM   2018  NH2BARG A 141     -35.215   0.667  22.724  0.55 18.41           N
ANISOU 2018  NH2BARG A 141     1045   2823   3126    445   -429   -393       N
ATOM   2019  H  BARG A 141     -31.048  -1.897  25.045  0.55 11.59           H
ATOM   2020  HA BARG A 141     -32.156  -3.771  26.502  0.55 12.34           H
ATOM   2021  HB2BARG A 141     -33.286  -2.231  24.422  0.55 14.37           H
ATOM   2022  HB3BARG A 141     -34.150  -3.282  25.242  0.55 14.37           H
ATOM   2023  HG2BARG A 141     -33.740  -2.031  27.177  0.55 16.36           H
ATOM   2024  HG3BARG A 141     -33.017  -0.941  26.274  0.55 16.36           H
ATOM   2025  HD2BARG A 141     -35.760  -1.580  26.275  0.55 18.11           H
ATOM   2026  HD3BARG A 141     -35.115  -0.145  26.504  0.55 18.11           H
ATOM   2027  HE BARG A 141     -35.557  -1.285  24.087  0.55 19.79           H
ATOM   2028 HH11BARG A 141     -34.337   1.443  25.551  0.55 22.31           H
ATOM   2029 HH12BARG A 141     -34.329   2.275  24.315  0.55 22.31           H
ATOM   2030 HH21BARG A 141     -35.535   0.015  22.262  0.55 22.08           H
ATOM   2031 HH22BARG A 141     -35.046   1.420  22.344  0.55 22.08           H
ATOM   2032  N   LEU A 142     -31.573  -4.531  23.450  1.00  9.66           N
ANISOU 2032  N   LEU A 142     1051   1330   1290   -150     50    -38       N
ATOM   2033  CA  LEU A 142     -31.521  -5.678  22.543  1.00  9.74           C
ANISOU 2033  CA  LEU A 142     1125   1279   1296   -133    -19    -89       C
ATOM   2034  C   LEU A 142     -30.505  -6.702  23.023  1.00 10.18           C
ANISOU 2034  C   LEU A 142     1366   1231   1270   -148      5     59       C
ATOM   2035  O   LEU A 142     -30.737  -7.909  22.922  1.00 10.74           O
ANISOU 2035  O   LEU A 142     1487   1191   1401   -219   -108      7       O
ATOM   2036  CB  LEU A 142     -31.223  -5.223  21.113  1.00  9.78           C
ANISOU 2036  CB  LEU A 142     1069   1313   1336   -117    -60    -70       C
ATOM   2037  CG  LEU A 142     -32.354  -4.409  20.466  1.00 10.43           C
ANISOU 2037  CG  LEU A 142     1186   1471   1306   -112   -126    -17       C
ATOM   2038  CD1 LEU A 142     -31.884  -3.732  19.189  1.00 11.66           C
ANISOU 2038  CD1 LEU A 142     1425   1665   1341     19    -57     -0       C
ATOM   2039  CD2 LEU A 142     -33.571  -5.271  20.168  1.00 11.41           C
ANISOU 2039  CD2 LEU A 142     1195   1632   1510    -61   -243     23       C
ATOM   2040  HA  LEU A 142     -32.392  -6.105  22.525  1.00 11.68           H
ATOM   2041  HB2 LEU A 142     -30.428  -4.667  21.124  1.00 11.73           H
ATOM   2042  HB3 LEU A 142     -31.071  -6.008  20.563  1.00 11.73           H
ATOM   2043  HG  LEU A 142     -32.616  -3.726  21.103  1.00 12.51           H
ATOM   2044 HD11 LEU A 142     -32.634  -3.271  18.782  1.00 13.98           H
ATOM   2045 HD12 LEU A 142     -31.184  -3.097  19.407  1.00 13.98           H
ATOM   2046 HD13 LEU A 142     -31.542  -4.406  18.581  1.00 13.98           H
ATOM   2047 HD21 LEU A 142     -34.240  -4.728  19.720  1.00 13.69           H
ATOM   2048 HD22 LEU A 142     -33.305  -6.007  19.595  1.00 13.69           H
ATOM   2049 HD23 LEU A 142     -33.928  -5.613  21.002  1.00 13.69           H
ATOM   2050  H  ALEU A 142     -31.298  -3.791  23.107  0.45 11.59           H
ATOM   2051  H  BLEU A 142     -31.240  -3.800  23.142  0.55 11.59           H
ATOM   2052  N   ALA A 143     -29.359  -6.241  23.526  1.00  9.74           N
ANISOU 2052  N   ALA A 143     1300   1183   1219   -128   -130    -46       N
ATOM   2053  CA  ALA A 143     -28.373  -7.156  24.074  1.00 10.08           C
ANISOU 2053  CA  ALA A 143     1436   1200   1195    -70    -81    -26       C
ATOM   2054  C   ALA A 143     -28.962  -7.941  25.233  1.00 10.84           C
ANISOU 2054  C   ALA A 143     1516   1263   1341   -248   -144     28       C
ATOM   2055  O   ALA A 143     -28.808  -9.157  25.310  1.00 11.97           O
ANISOU 2055  O   ALA A 143     1700   1275   1572   -169   -215    -11       O
ATOM   2056  CB  ALA A 143     -27.135  -6.397  24.526  1.00 10.72           C
ANISOU 2056  CB  ALA A 143     1584   1355   1135    -21   -115     13       C
ATOM   2057  H   ALA A 143     -29.136  -5.411  23.561  1.00 11.68           H
ATOM   2058  HA  ALA A 143     -28.104  -7.776  23.378  1.00 12.09           H
ATOM   2059  HB1 ALA A 143     -26.506  -7.023  24.918  1.00 12.86           H
ATOM   2060  HB2 ALA A 143     -26.733  -5.962  23.758  1.00 12.86           H
ATOM   2061  HB3 ALA A 143     -27.394  -5.733  25.184  1.00 12.86           H
ATOM   2062  N   GLU A 144     -29.653  -7.257  26.138  1.00 11.64           N
ANISOU 2062  N   GLU A 144     1677   1422   1325   -384    -94    127       N
ATOM   2063  CA  GLU A 144     -30.280  -7.938  27.264  1.00 13.16           C
ANISOU 2063  CA  GLU A 144     1796   1730   1473   -539   -101    152       C
ATOM   2064  C   GLU A 144     -31.262  -8.996  26.787  1.00 13.58           C
ANISOU 2064  C   GLU A 144     1947   1653   1559   -576    -55    233       C
ATOM   2065  O   GLU A 144     -31.255 -10.135  27.279  1.00 15.45           O
ANISOU 2065  O   GLU A 144     2401   1715   1755   -616   -186    394       O
ATOM   2066  CB  GLU A 144     -30.967  -6.926  28.173  1.00 14.93           C
ANISOU 2066  CB  GLU A 144     2092   2089   1491   -612    244    238       C
ATOM   2067  CG  GLU A 144     -31.529  -7.571  29.428  1.00 18.58           C
ANISOU 2067  CG  GLU A 144     2643   2505   1912   -798    544    266       C
ATOM   2068  CD  GLU A 144     -32.147  -6.591  30.404  1.00 24.01           C
ANISOU 2068  CD  GLU A 144     3619   2944   2560   -735   1108    314       C
ATOM   2069  OE1 GLU A 144     -32.346  -5.412  30.068  1.00 26.78           O
ANISOU 2069  OE1 GLU A 144     4007   3115   3055   -499   1309    109       O
ATOM   2070  OE2 GLU A 144     -32.471  -7.009  31.544  1.00 27.52           O
ANISOU 2070  OE2 GLU A 144     4229   3238   2990   -694    956    269       O
ATOM   2071  H   GLU A 144     -29.774  -6.405  26.124  1.00 13.96           H
ATOM   2072  HA  GLU A 144     -29.591  -8.382  27.783  1.00 15.78           H
ATOM   2073  HB2 GLU A 144     -30.323  -6.252  28.442  1.00 17.90           H
ATOM   2074  HB3 GLU A 144     -31.699  -6.512  27.691  1.00 17.90           H
ATOM   2075  HG2 GLU A 144     -32.218  -8.203  29.170  1.00 22.29           H
ATOM   2076  HG3 GLU A 144     -30.811  -8.032  29.889  1.00 22.29           H
ATOM   2077  N   ALA A 145     -32.125  -8.640  25.830  1.00 13.58           N
ANISOU 2077  N   ALA A 145     1706   1611   1844   -457    -10    220       N
ATOM   2078  CA  ALA A 145     -33.132  -9.584  25.367  1.00 14.76           C
ANISOU 2078  CA  ALA A 145     1766   1654   2189   -522   -165    182       C
ATOM   2079  C   ALA A 145     -32.511 -10.781  24.660  1.00 15.67           C
ANISOU 2079  C   ALA A 145     2068   1489   2399   -516   -494    142       C
ATOM   2080  O   ALA A 145     -33.084 -11.880  24.689  1.00 18.52           O
ANISOU 2080  O   ALA A 145     2331   1635   3070   -699   -652    199       O
ATOM   2081  CB  ALA A 145     -34.129  -8.858  24.468  1.00 16.04           C
ANISOU 2081  CB  ALA A 145     1927   1806   2361   -500   -125    176       C
ATOM   2082  H   ALA A 145     -32.144  -7.872  25.443  1.00 16.29           H
ATOM   2083  HA  ALA A 145     -33.620  -9.934  26.128  1.00 17.71           H
ATOM   2084  HB1 ALA A 145     -34.797  -9.491  24.162  1.00 19.24           H
ATOM   2085  HB2 ALA A 145     -34.554  -8.149  24.975  1.00 19.24           H
ATOM   2086  HB3 ALA A 145     -33.655  -8.484  23.708  1.00 19.24           H
ATOM   2087  N   GLU A 146     -31.359 -10.589  24.012  1.00 15.11           N
ANISOU 2087  N   GLU A 146     2227   1423   2089   -381   -451     72       N
ATOM   2088  CA  GLU A 146     -30.641 -11.643  23.299  1.00 16.39           C
ANISOU 2088  CA  GLU A 146     2472   1405   2348   -245   -316     18       C
ATOM   2089  C   GLU A 146     -29.873 -12.560  24.232  1.00 15.72           C
ANISOU 2089  C   GLU A 146     2328   1402   2242   -273   -126    178       C
ATOM   2090  O   GLU A 146     -29.410 -13.611  23.786  1.00 16.75           O
ANISOU 2090  O   GLU A 146     2630   1371   2362   -215   -185    167       O
ATOM   2091  CB  GLU A 146     -29.608 -11.017  22.321  1.00 17.98           C
ANISOU 2091  CB  GLU A 146     2794   1620   2417     -1     17   -172       C
ATOM   2092  CG  GLU A 146     -29.085 -11.916  21.158  1.00 20.11           C
ANISOU 2092  CG  GLU A 146     2875   1914   2851   -121     82   -316       C
ATOM   2093  CD  GLU A 146     -30.081 -12.195  20.047  1.00 22.53           C
ANISOU 2093  CD  GLU A 146     3108   2124   3330   -391     23   -609       C
ATOM   2094  OE1 GLU A 146     -31.175 -11.594  20.034  1.00 22.47           O
ANISOU 2094  OE1 GLU A 146     2974   2115   3449   -474   -141   -431       O
ATOM   2095  OE2 GLU A 146     -29.757 -13.031  19.174  1.00 25.01           O
ANISOU 2095  OE2 GLU A 146     3418   2426   3658   -517    163   -758       O
ATOM   2096  H   GLU A 146     -30.960  -9.829  23.970  1.00 18.12           H
ATOM   2097  HA  GLU A 146     -31.290 -12.159  22.796  1.00 19.66           H
ATOM   2098  HB2 GLU A 146     -30.019 -10.239  21.911  1.00 21.57           H
ATOM   2099  HB3 GLU A 146     -28.833 -10.748  22.838  1.00 21.57           H
ATOM   2100  HG2 GLU A 146     -28.319 -11.478  20.755  1.00 24.12           H
ATOM   2101  HG3 GLU A 146     -28.821 -12.772  21.530  1.00 24.12           H
ATOM   2102  N   GLY A 147     -29.693 -12.156  25.486  1.00 13.96           N
ANISOU 2102  N   GLY A 147     1822   1465   2018   -328    -59    334       N
ATOM   2103  CA  GLY A 147     -28.813 -12.882  26.366  1.00 13.55           C
ANISOU 2103  CA  GLY A 147     1772   1456   1922   -328     57    353       C
ATOM   2104  C   GLY A 147     -27.357 -12.589  26.106  1.00 12.84           C
ANISOU 2104  C   GLY A 147     1598   1367   1913   -235     65    288       C
ATOM   2105  O   GLY A 147     -26.495 -13.411  26.449  1.00 14.88           O
ANISOU 2105  O   GLY A 147     1790   1455   2408   -263    107    530       O
ATOM   2106  H   GLY A 147     -30.070 -11.469  25.840  1.00 16.75           H
ATOM   2107  HA2 GLY A 147     -29.013 -12.644  27.285  1.00 16.26           H
ATOM   2108  HA3 GLY A 147     -28.958 -13.834  26.247  1.00 16.26           H
ATOM   2109  N   ASN A 148     -27.057 -11.450  25.498  1.00 11.07           N
ANISOU 2109  N   ASN A 148     1295   1262   1649   -215     42    152       N
ATOM   2110  CA  ASN A 148     -25.681 -11.030  25.295  1.00 10.73           C
ANISOU 2110  CA  ASN A 148     1350   1279   1447   -118     58     66       C
ATOM   2111  C   ASN A 148     -25.235 -10.131  26.442  1.00 11.53           C
ANISOU 2111  C   ASN A 148     1459   1407   1514   -129     96    -68       C
ATOM   2112  O   ASN A 148     -26.034  -9.666  27.260  1.00 12.76           O
ANISOU 2112  O   ASN A 148     1460   1585   1804   -199    151   -242       O
ATOM   2113  CB  ASN A 148     -25.541 -10.302  23.971  1.00 10.88           C
ANISOU 2113  CB  ASN A 148     1577   1195   1363   -244      8    142       C
ATOM   2114  CG  ASN A 148     -25.650 -11.237  22.802  1.00 12.65           C
ANISOU 2114  CG  ASN A 148     2282   1163   1360   -249    124    236       C
ATOM   2115  OD1 ASN A 148     -25.625 -12.456  22.965  1.00 14.55           O
ANISOU 2115  OD1 ASN A 148     2880   1200   1448   -113     96    160       O
ATOM   2116  ND2 ASN A 148     -25.727 -10.665  21.598  1.00 13.34           N
ANISOU 2116  ND2 ASN A 148     2497   1237   1334   -317    137     97       N
ATOM   2117  H   ASN A 148     -27.639 -10.897  25.191  1.00 13.28           H
ATOM   2118  HA  ASN A 148     -25.105 -11.811  25.272  1.00 12.87           H
ATOM   2119  HB2 ASN A 148     -26.245  -9.639  23.895  1.00 13.05           H
ATOM   2120  HB3 ASN A 148     -24.674  -9.870  23.934  1.00 13.05           H
ATOM   2121 HD21 ASN A 148     -25.791 -11.154  20.893  1.00 16.00           H
ATOM   2122 HD22 ASN A 148     -25.712  -9.809  21.527  1.00 16.00           H
ATOM   2123  N   GLU A 149     -23.935  -9.879  26.511  1.00 10.39           N
ANISOU 2123  N   GLU A 149     1363   1283   1303    -94    140    -61       N
ATOM   2124  C   GLU A 149     -23.860  -7.553  27.292  1.00  9.81           C
ANISOU 2124  C   GLU A 149     1474   1263    989    -50     52     64       C
ATOM   2125  O   GLU A 149     -24.088  -7.136  26.156  1.00 10.46           O
ANISOU 2125  O   GLU A 149     1544   1407   1025    -64     59     49       O
ATOM   2126  CA AGLU A 149     -23.401  -8.989  27.534  0.55 10.36           C
ANISOU 2126  CA AGLU A 149     1411   1273   1252    -89     47    -11       C
ATOM   2127  CB AGLU A 149     -21.882  -9.073  27.568  0.55 10.53           C
ANISOU 2127  CB AGLU A 149     1430   1340   1231     19     44     16       C
ATOM   2128  CG AGLU A 149     -21.400 -10.446  28.003  0.55 10.86           C
ANISOU 2128  CG AGLU A 149     1489   1401   1238     -4     49    -18       C
ATOM   2129  CD AGLU A 149     -20.033 -10.809  27.481  0.55 12.66           C
ANISOU 2129  CD AGLU A 149     1629   1558   1623      3     66    -83       C
ATOM   2130  OE1AGLU A 149     -19.040 -10.154  27.843  0.55 12.00           O
ANISOU 2130  OE1AGLU A 149     1508   1588   1465     80     28    124       O
ATOM   2131  OE2AGLU A 149     -19.960 -11.773  26.693  0.55 14.49           O
ANISOU 2131  OE2AGLU A 149     1742   1794   1970     18    226   -436       O
ATOM   2132  H  AGLU A 149     -23.344 -10.208  25.980  0.55 12.46           H
ATOM   2133  HA AGLU A 149     -23.728  -9.259  28.406  0.55 12.42           H
ATOM   2134  HB2AGLU A 149     -21.533  -8.896  26.680  0.55 12.63           H
ATOM   2135  HB3AGLU A 149     -21.540  -8.418  28.196  0.55 12.63           H
ATOM   2136  HG2AGLU A 149     -21.362 -10.470  28.972  0.55 13.03           H
ATOM   2137  HG3AGLU A 149     -22.026 -11.113  27.680  0.55 13.03           H
ATOM   2138  CA BGLU A 149     -23.412  -8.993  27.542  0.45 10.09           C
ANISOU 2138  CA BGLU A 149     1389   1203   1243    -88     49     13       C
ATOM   2139  CB BGLU A 149     -21.895  -9.128  27.626  0.45  9.77           C
ANISOU 2139  CB BGLU A 149     1362   1124   1227      4     59     88       C
ATOM   2140  CG BGLU A 149     -21.504 -10.546  28.055  0.45  9.82           C
ANISOU 2140  CG BGLU A 149     1400   1056   1276     27    -19    125       C
ATOM   2141  CD BGLU A 149     -20.016 -10.854  28.016  0.45 10.95           C
ANISOU 2141  CD BGLU A 149     1536   1085   1539     50    -51    165       C
ATOM   2142  OE1BGLU A 149     -19.208  -9.942  27.761  0.45 10.46           O
ANISOU 2142  OE1BGLU A 149     1422   1122   1429    -42     -1    241       O
ATOM   2143  OE2BGLU A 149     -19.657 -12.037  28.231  0.45 13.33           O
ANISOU 2143  OE2BGLU A 149     1709   1205   2152    285    -91    406       O
ATOM   2144  H  BGLU A 149     -23.342 -10.203  25.979  0.45 12.46           H
ATOM   2145  HA BGLU A 149     -23.760  -9.240  28.413  0.45 12.10           H
ATOM   2146  HB2BGLU A 149     -21.505  -8.948  26.756  0.45 11.72           H
ATOM   2147  HB3BGLU A 149     -21.550  -8.500  28.280  0.45 11.72           H
ATOM   2148  HG2BGLU A 149     -21.804 -10.683  28.967  0.45 11.78           H
ATOM   2149  HG3BGLU A 149     -21.945 -11.177  27.463  0.45 11.78           H
ATOM   2150  N   ILE A 150     -24.001  -6.801  28.379  1.00  9.84           N
ANISOU 2150  N   ILE A 150     1433   1263   1041    138     49    -70       N
ATOM   2151  CA  ILE A 150     -24.705  -5.525  28.339  1.00  9.75           C
ANISOU 2151  CA  ILE A 150     1401   1306    995     89     61    -42       C
ATOM   2152  C   ILE A 150     -23.755  -4.408  28.752  1.00  8.84           C
ANISOU 2152  C   ILE A 150     1194   1261    905    135    -13     67       C
ATOM   2153  O   ILE A 150     -23.322  -4.361  29.907  1.00  9.37           O
ANISOU 2153  O   ILE A 150     1273   1372    916    172    -17    131       O
ATOM   2154  CB  ILE A 150     -25.951  -5.530  29.250  1.00 10.64           C
ANISOU 2154  CB  ILE A 150     1251   1482   1309     13     38   -163       C
ATOM   2155  CG1 ILE A 150     -26.837  -6.750  28.964  1.00 11.70           C
ANISOU 2155  CG1 ILE A 150     1368   1675   1401   -250    117    -76       C
ATOM   2156  CG2 ILE A 150     -26.702  -4.220  29.093  1.00 12.97           C
ANISOU 2156  CG2 ILE A 150     1384   1602   1941    114     92   -182       C
ATOM   2157  CD1 ILE A 150     -27.870  -7.007  30.071  1.00 14.26           C
ANISOU 2157  CD1 ILE A 150     1819   2001   1599   -213     94   -153       C
ATOM   2158  H   ILE A 150     -23.695  -7.011  29.155  1.00 11.80           H
ATOM   2159  HA  ILE A 150     -24.976  -5.355  27.423  1.00 11.69           H
ATOM   2160  HB  ILE A 150     -25.671  -5.606  30.176  1.00 12.76           H
ATOM   2161 HG12 ILE A 150     -27.317  -6.604  28.134  1.00 14.03           H
ATOM   2162 HG13 ILE A 150     -26.275  -7.537  28.889  1.00 14.03           H
ATOM   2163 HG21 ILE A 150     -27.504  -4.248  29.636  1.00 15.55           H
ATOM   2164 HG22 ILE A 150     -26.130  -3.492  29.384  1.00 15.55           H
ATOM   2165 HG23 ILE A 150     -26.938  -4.101  28.160  1.00 15.55           H
ATOM   2166 HD11 ILE A 150     -28.315  -7.851  29.897  1.00 17.10           H
ATOM   2167 HD12 ILE A 150     -27.414  -7.044  30.926  1.00 17.10           H
ATOM   2168 HD13 ILE A 150     -28.518  -6.286  30.072  1.00 17.10           H
ATOM   2169  N   PRO A 151     -23.435  -3.464  27.869  1.00  8.79           N
ANISOU 2169  N   PRO A 151     1302   1082    956    154    -48     74       N
ATOM   2170  CA  PRO A 151     -22.652  -2.294  28.275  1.00  9.01           C
ANISOU 2170  CA  PRO A 151     1363   1184    877    203    -67     -6       C
ATOM   2171  C   PRO A 151     -23.321  -1.570  29.432  1.00  8.81           C
ANISOU 2171  C   PRO A 151     1221   1220    907     16    -12    -46       C
ATOM   2172  O   PRO A 151     -24.542  -1.544  29.546  1.00  9.82           O
ANISOU 2172  O   PRO A 151     1122   1390   1218    138     -1    -83       O
ATOM   2173  CB  PRO A 151     -22.643  -1.442  26.990  1.00  9.08           C
ANISOU 2173  CB  PRO A 151     1411   1121    920     96     37      5       C
ATOM   2174  CG  PRO A 151     -22.725  -2.491  25.892  1.00  9.10           C
ANISOU 2174  CG  PRO A 151     1514   1158    786    166     53     13       C
ATOM   2175  CD  PRO A 151     -23.719  -3.454  26.420  1.00  9.00           C
ANISOU 2175  CD  PRO A 151     1465   1085    871    186   -149     36       C
ATOM   2176  HA  PRO A 151     -21.745  -2.530  28.523  1.00 10.81           H
ATOM   2177  HB2 PRO A 151     -23.410  -0.848  26.972  1.00 10.89           H
ATOM   2178  HB3 PRO A 151     -21.823  -0.928  26.930  1.00 10.89           H
ATOM   2179  HG2 PRO A 151     -23.028  -2.090  25.062  1.00 10.91           H
ATOM   2180  HG3 PRO A 151     -21.861  -2.912  25.761  1.00 10.91           H
ATOM   2181  HD2 PRO A 151     -24.623  -3.148  26.246  1.00 10.80           H
ATOM   2182  HD3 PRO A 151     -23.587  -4.334  26.035  1.00 10.80           H
ATOM   2183  N   THR A 152     -22.502  -0.943  30.269  1.00  8.75           N
ANISOU 2183  N   THR A 152     1266   1226    833    120     25    -92       N
ATOM   2184  CA  THR A 152     -22.995  -0.350  31.510  1.00  9.21           C
ANISOU 2184  CA  THR A 152     1439   1238    823     94    -25     12       C
ATOM   2185  C   THR A 152     -23.778   0.938  31.298  1.00  9.44           C
ANISOU 2185  C   THR A 152     1424   1342    822    164    105     -1       C
ATOM   2186  O   THR A 152     -24.784   1.152  31.977  1.00 10.38           O
ANISOU 2186  O   THR A 152     1502   1482    958    248    165     63       O
ATOM   2187  CB  THR A 152     -21.799  -0.075  32.433  1.00  9.62           C
ANISOU 2187  CB  THR A 152     1486   1279    892    128   -106     16       C
ATOM   2188  OG1 THR A 152     -21.205  -1.326  32.790  1.00 10.33           O
ANISOU 2188  OG1 THR A 152     1617   1290   1019    179   -246    -65       O
ATOM   2189  CG2 THR A 152     -22.186   0.679  33.693  1.00 10.46           C
ANISOU 2189  CG2 THR A 152     1720   1332    922    143   -135    -16       C
ATOM   2190  H   THR A 152     -21.656  -0.846  30.145  1.00 10.49           H
ATOM   2191  HA  THR A 152     -23.604  -0.983  31.920  1.00 11.05           H
ATOM   2192  HB  THR A 152     -21.167   0.490  31.962  1.00 11.54           H
ATOM   2193  HG1 THR A 152     -20.611  -1.206  33.372  1.00 12.39           H
ATOM   2194 HG21 THR A 152     -21.409   0.791  34.264  1.00 12.55           H
ATOM   2195 HG22 THR A 152     -22.536   1.553  33.462  1.00 12.55           H
ATOM   2196 HG23 THR A 152     -22.865   0.186  34.179  1.00 12.55           H
ATOM   2197  N   HIS A 153     -23.316   1.824  30.427  1.00  9.78           N
ANISOU 2197  N   HIS A 153     1517   1271    928    233     71    -21       N
ATOM   2198  CA  HIS A 153     -23.811   3.194  30.344  1.00  9.50           C
ANISOU 2198  CA  HIS A 153     1514   1217    880    160    -75     -3       C
ATOM   2199  C   HIS A 153     -24.533   3.427  29.028  1.00  9.78           C
ANISOU 2199  C   HIS A 153     1406   1350    961    160    -19    -91       C
ATOM   2200  O   HIS A 153     -24.100   2.951  27.976  1.00 10.67           O
ANISOU 2200  O   HIS A 153     1398   1660    994    250    -39   -204       O
ATOM   2201  CB  HIS A 153     -22.632   4.175  30.398  1.00 10.77           C
ANISOU 2201  CB  HIS A 153     1741   1299   1052    137   -179   -136       C
ATOM   2202  CG  HIS A 153     -21.824   4.092  31.648  1.00 11.92           C
ANISOU 2202  CG  HIS A 153     1979   1375   1177     41   -290   -263       C
ATOM   2203  ND1 HIS A 153     -22.300   4.525  32.863  1.00 13.95           N
ANISOU 2203  ND1 HIS A 153     2367   1574   1361    136   -338   -445       N
ATOM   2204  CD2 HIS A 153     -20.552   3.690  31.860  1.00 13.27           C
ANISOU 2204  CD2 HIS A 153     2259   1492   1292     -7   -348   -191       C
ATOM   2205  CE1 HIS A 153     -21.364   4.355  33.778  1.00 14.98           C
ANISOU 2205  CE1 HIS A 153     2654   1654   1382     43   -547   -384       C
ATOM   2206  NE2 HIS A 153     -20.294   3.842  33.201  1.00 14.86           N
ANISOU 2206  NE2 HIS A 153     2614   1602   1430    -58   -533   -209       N
ATOM   2207  H   HIS A 153     -22.697   1.652  29.855  1.00 11.73           H
ATOM   2208  HA  HIS A 153     -24.429   3.349  31.075  1.00 11.39           H
ATOM   2209  HB2 HIS A 153     -22.039   3.989  29.653  1.00 12.91           H
ATOM   2210  HB3 HIS A 153     -22.977   5.079  30.330  1.00 12.91           H
ATOM   2211  HD1 HIS A 153     -23.081   4.854  33.004  1.00 16.73           H
ATOM   2212  HD2 HIS A 153     -19.961   3.370  31.218  1.00 15.92           H
ATOM   2213  HE1 HIS A 153     -21.446   4.563  34.681  1.00 17.96           H
ATOM   2214  N   SER A 154     -25.604   4.200  29.096  1.00 11.02           N
ANISOU 2214  N   SER A 154     1659   1298   1229    327     23    -40       N
ATOM   2215  CA  SER A 154     -26.430   4.513  27.938  1.00 10.80           C
ANISOU 2215  CA  SER A 154     1588   1233   1283    360   -112    -15       C
ATOM   2216  C   SER A 154     -25.920   5.770  27.238  1.00 11.04           C
ANISOU 2216  C   SER A 154     1850   1098   1247    192   -347   -260       C
ATOM   2217  O   SER A 154     -25.611   6.781  27.878  1.00 14.37           O
ANISOU 2217  O   SER A 154     2735   1344   1380    230   -504   -230       O
ATOM   2218  CB  SER A 154     -27.843   4.764  28.461  1.00 13.81           C
ANISOU 2218  CB  SER A 154     1776   1559   1911    429    259     28       C
ATOM   2219  OG  SER A 154     -28.592   3.564  28.430  1.00 17.65           O
ANISOU 2219  OG  SER A 154     2212   1941   2552    347    466     63       O
ATOM   2220  H   SER A 154     -25.884   4.567  29.821  1.00 13.21           H
ATOM   2221  HA  SER A 154     -26.415   3.793  27.288  1.00 12.95           H
ATOM   2222  HB2 SER A 154     -27.792   5.085  29.374  1.00 16.56           H
ATOM   2223  HB3 SER A 154     -28.277   5.425  27.900  1.00 16.56           H
ATOM   2224  HG  SER A 154     -29.383   3.713  28.673  1.00 21.17           H
ATOM   2225  N   LEU A 155     -25.874   5.716  25.911  1.00  9.82           N
ANISOU 2225  N   LEU A 155     1530    975   1228     53   -241    -95       N
ATOM   2226  CA  LEU A 155     -25.539   6.861  25.061  1.00 10.50           C
ANISOU 2226  CA  LEU A 155     1630    954   1405     32   -134     39       C
ATOM   2227  C   LEU A 155     -26.832   7.479  24.543  1.00 10.46           C
ANISOU 2227  C   LEU A 155     1634   1043   1297     15   -339     63       C
ATOM   2228  O   LEU A 155     -27.485   6.945  23.648  1.00 10.23           O
ANISOU 2228  O   LEU A 155     1457   1035   1397      4   -327   -112       O
ATOM   2229  CB  LEU A 155     -24.699   6.379  23.888  1.00 10.48           C
ANISOU 2229  CB  LEU A 155     1516   1034   1431    -23   -143    184       C
ATOM   2230  CG  LEU A 155     -23.322   5.845  24.260  1.00 10.33           C
ANISOU 2230  CG  LEU A 155     1323   1107   1496    -65   -103    151       C
ATOM   2231  CD1 LEU A 155     -22.735   5.141  23.055  1.00 11.17           C
ANISOU 2231  CD1 LEU A 155     1337   1240   1666    -51    146    275       C
ATOM   2232  CD2 LEU A 155     -22.433   6.965  24.802  1.00 12.01           C
ANISOU 2232  CD2 LEU A 155     1509   1153   1903   -184   -442    120       C
ATOM   2233  H   LEU A 155     -26.038   5.002  25.461  1.00 11.78           H
ATOM   2234  HA  LEU A 155     -25.061   7.524  25.584  1.00 12.59           H
ATOM   2235  HB2 LEU A 155     -25.178   5.663  23.442  1.00 12.57           H
ATOM   2236  HB3 LEU A 155     -24.569   7.122  23.278  1.00 12.57           H
ATOM   2237  HG  LEU A 155     -23.381   5.196  24.978  1.00 12.39           H
ATOM   2238 HD11 LEU A 155     -21.918   4.690  23.320  1.00 13.39           H
ATOM   2239 HD12 LEU A 155     -23.377   4.494  22.723  1.00 13.39           H
ATOM   2240 HD13 LEU A 155     -22.542   5.798  22.368  1.00 13.39           H
ATOM   2241 HD21 LEU A 155     -21.540   6.616  24.949  1.00 14.41           H
ATOM   2242 HD22 LEU A 155     -22.403   7.686  24.154  1.00 14.41           H
ATOM   2243 HD23 LEU A 155     -22.805   7.286  25.638  1.00 14.41           H
ATOM   2244  N   GLU A 156     -27.214   8.602  25.131  1.00 10.63           N
ANISOU 2244  N   GLU A 156     1614   1145   1281    145   -212    -33       N
ATOM   2245  CA  GLU A 156     -28.402   9.332  24.708  1.00 10.69           C
ANISOU 2245  CA  GLU A 156     1680   1145   1238    177   -130     -1       C
ATOM   2246  C   GLU A 156     -28.076  10.198  23.493  1.00 10.46           C
ANISOU 2246  C   GLU A 156     1531   1070   1374    222    -44    -43       C
ATOM   2247  O   GLU A 156     -26.917  10.324  23.073  1.00 10.80           O
ANISOU 2247  O   GLU A 156     1608   1048   1447    187   -129     34       O
ATOM   2248  CB  GLU A 156     -28.903  10.206  25.856  1.00 12.99           C
ANISOU 2248  CB  GLU A 156     2206   1469   1262    237     76    120       C
ATOM   2249  CG  GLU A 156     -29.370   9.418  27.060  1.00 16.67           C
ANISOU 2249  CG  GLU A 156     2958   1801   1573    104    427     92       C
ATOM   2250  CD  GLU A 156     -30.563   8.566  26.810  1.00 20.89           C
ANISOU 2250  CD  GLU A 156     3664   2145   2130    -72    903    273       C
ATOM   2251  OE1 GLU A 156     -31.317   8.844  25.863  1.00 23.12           O
ANISOU 2251  OE1 GLU A 156     3856   2396   2531   -116    722    128       O
ATOM   2252  OE2 GLU A 156     -30.775   7.645  27.610  1.00 24.29           O
ANISOU 2252  OE2 GLU A 156     4215   2298   2717   -110    891    180       O
ATOM   2253  H   GLU A 156     -26.798   8.970  25.788  1.00 12.75           H
ATOM   2254  HA  GLU A 156     -29.103   8.708  24.461  1.00 12.82           H
ATOM   2255  HB2 GLU A 156     -28.181  10.787  26.144  1.00 15.59           H
ATOM   2256  HB3 GLU A 156     -29.651  10.738  25.541  1.00 15.59           H
ATOM   2257  HG2 GLU A 156     -28.650   8.836  27.349  1.00 19.99           H
ATOM   2258  HG3 GLU A 156     -29.598  10.040  27.769  1.00 19.99           H
ATOM   2259  N   GLY A 157     -29.120  10.760  22.898  1.00 10.45           N
ANISOU 2259  N   GLY A 157     1420   1190   1360    202     11     13       N
ATOM   2260  CA  GLY A 157     -28.923  11.661  21.780  1.00 10.20           C
ANISOU 2260  CA  GLY A 157     1392   1151   1331    202    -10     38       C
ATOM   2261  C   GLY A 157     -28.696  11.011  20.451  1.00  9.71           C
ANISOU 2261  C   GLY A 157     1311   1157   1223    139    -73    157       C
ATOM   2262  O   GLY A 157     -28.266  11.692  19.517  1.00 10.44           O
ANISOU 2262  O   GLY A 157     1453   1161   1354     90    -97    133       O
ATOM   2263  H   GLY A 157     -29.942  10.635  23.121  1.00 12.53           H
ATOM   2264  HA2 GLY A 157     -29.707  12.225  21.699  1.00 12.23           H
ATOM   2265  HA3 GLY A 157     -28.151  12.217  21.968  1.00 12.23           H
ATOM   2266  N   LEU A 158     -29.003   9.719  20.340  1.00  9.62           N
ANISOU 2266  N   LEU A 158     1280   1172   1202     64   -103     70       N
ATOM   2267  CA  LEU A 158     -28.762   8.959  19.120  1.00  9.58           C
ANISOU 2267  CA  LEU A 158     1135   1263   1242    103    -94     60       C
ATOM   2268  C   LEU A 158     -30.003   8.201  18.662  1.00  9.93           C
ANISOU 2268  C   LEU A 158     1157   1423   1192     77     58     35       C
ATOM   2269  O   LEU A 158     -29.888   7.290  17.839  1.00 11.31           O
ANISOU 2269  O   LEU A 158     1226   1489   1584    100    -45   -177       O
ATOM   2270  CB  LEU A 158     -27.592   7.986  19.293  1.00  9.17           C
ANISOU 2270  CB  LEU A 158     1032   1241   1212     63   -115     59       C
ATOM   2271  CG  LEU A 158     -26.223   8.638  19.431  1.00  9.35           C
ANISOU 2271  CG  LEU A 158     1105   1288   1162    148   -134    -42       C
ATOM   2272  CD1 LEU A 158     -25.186   7.649  19.978  1.00 10.37           C
ANISOU 2272  CD1 LEU A 158     1291   1290   1361    211   -232     35       C
ATOM   2273  CD2 LEU A 158     -25.764   9.209  18.103  1.00 10.42           C
ANISOU 2273  CD2 LEU A 158     1241   1426   1293    182   -163    -21       C
ATOM   2274  H   LEU A 158     -29.358   9.255  20.971  1.00 11.54           H
ATOM   2275  HA  LEU A 158     -28.524   9.587  18.421  1.00 11.49           H
ATOM   2276  HB2 LEU A 158     -27.746   7.461  20.094  1.00 11.00           H
ATOM   2277  HB3 LEU A 158     -27.561   7.405  18.516  1.00 11.00           H
ATOM   2278  HG  LEU A 158     -26.297   9.367  20.066  1.00 11.22           H
ATOM   2279 HD11 LEU A 158     -24.350   8.119  20.128  1.00 12.44           H
ATOM   2280 HD12 LEU A 158     -25.512   7.280  20.814  1.00 12.44           H
ATOM   2281 HD13 LEU A 158     -25.055   6.939  19.331  1.00 12.44           H
ATOM   2282 HD21 LEU A 158     -24.893   9.618  18.220  1.00 12.50           H
ATOM   2283 HD22 LEU A 158     -25.709   8.492  17.453  1.00 12.50           H
ATOM   2284 HD23 LEU A 158     -26.405   9.875  17.807  1.00 12.50           H
ATOM   2285  N   SER A 159     -31.188   8.568  19.128  1.00 11.07           N
ANISOU 2285  N   SER A 159     1116   1590   1501    112    -79     70       N
ATOM   2286  CA  SER A 159     -32.352   7.743  18.863  1.00 12.35           C
ANISOU 2286  CA  SER A 159     1095   1878   1721     29   -120    102       C
ATOM   2287  C   SER A 159     -33.030   8.016  17.528  1.00 12.65           C
ANISOU 2287  C   SER A 159     1300   1828   1676     26    -48    202       C
ATOM   2288  O   SER A 159     -33.855   7.195  17.112  1.00 14.19           O
ANISOU 2288  O   SER A 159     1483   1937   1972   -242   -318    176       O
ATOM   2289  CB  SER A 159     -33.353   7.798  20.016  1.00 15.93           C
ANISOU 2289  CB  SER A 159     1616   2196   2242    -63     40    237       C
ATOM   2290  OG  SER A 159     -33.925   9.056  20.079  1.00 17.69           O
ANISOU 2290  OG  SER A 159     1838   2419   2466    173     74     95       O
ATOM   2291  H   SER A 159     -31.338   9.277  19.590  1.00 13.28           H
ATOM   2292  HA  SER A 159     -32.049   6.822  18.820  1.00 14.82           H
ATOM   2293  HB2 SER A 159     -34.048   7.138  19.868  1.00 19.11           H
ATOM   2294  HB3 SER A 159     -32.892   7.614  20.849  1.00 19.11           H
ATOM   2295  HG  SER A 159     -33.325   9.644  20.094  1.00 21.23           H
ATOM   2296  N  ASER A 160     -32.715   9.105  16.840  0.55 11.76           N
ANISOU 2296  N  ASER A 160     1122   1849   1498     69   -151    209       N
ATOM   2297  CA ASER A 160     -33.322   9.401  15.551  0.55 12.35           C
ANISOU 2297  CA ASER A 160     1112   1965   1616    291   -116    247       C
ATOM   2298  C  ASER A 160     -32.274   9.352  14.448  0.55 11.49           C
ANISOU 2298  C  ASER A 160     1042   1856   1466    271   -190    116       C
ATOM   2299  O  ASER A 160     -31.145   9.810  14.630  0.55 11.28           O
ANISOU 2299  O  ASER A 160      977   1784   1524    285   -102    -42       O
ATOM   2300  CB ASER A 160     -33.964  10.786  15.567  0.55 13.94           C
ANISOU 2300  CB ASER A 160     1209   2216   1870    438     64    256       C
ATOM   2301  OG ASER A 160     -35.015  10.860  16.517  0.55 15.82           O
ANISOU 2301  OG ASER A 160     1448   2435   2130    466    174    254       O
ATOM   2302  H  ASER A 160     -32.145   9.693  17.103  0.55 14.11           H
ATOM   2303  HA ASER A 160     -34.001   8.735  15.358  0.55 14.82           H
ATOM   2304  HB2ASER A 160     -33.287  11.442  15.797  0.55 16.72           H
ATOM   2305  HB3ASER A 160     -34.323  10.974  14.687  0.55 16.72           H
ATOM   2306  HG ASER A 160     -35.505  10.180  16.458  0.55 18.98           H
ATOM   2307  N  BSER A 160     -32.716   9.136  16.879  0.45 12.35           N
ANISOU 2307  N  BSER A 160     1342   1781   1570     65   -264    246       N
ATOM   2308  CA BSER A 160     -33.333   9.557  15.630  0.45 13.33           C
ANISOU 2308  CA BSER A 160     1549   1803   1714    255   -373    299       C
ATOM   2309  C  BSER A 160     -32.306   9.480  14.508  0.45 12.44           C
ANISOU 2309  C  BSER A 160     1495   1665   1569    256   -369    221       C
ATOM   2310  O  BSER A 160     -31.157   9.894  14.676  0.45 12.56           O
ANISOU 2310  O  BSER A 160     1480   1621   1672    249   -285    163       O
ATOM   2311  CB BSER A 160     -33.828  11.004  15.758  0.45 15.30           C
ANISOU 2311  CB BSER A 160     1823   1969   2022    403   -393    314       C
ATOM   2312  OG BSER A 160     -34.361  11.502  14.537  0.45 17.54           O
ANISOU 2312  OG BSER A 160     2233   2081   2352    507   -433    386       O
ATOM   2313  H  BSER A 160     -32.122   9.692  17.158  0.45 14.82           H
ATOM   2314  HA BSER A 160     -34.080   8.978  15.411  0.45 15.99           H
ATOM   2315  HB2BSER A 160     -34.522  11.036  16.435  0.45 18.35           H
ATOM   2316  HB3BSER A 160     -33.082  11.565  16.021  0.45 18.35           H
ATOM   2317  HG BSER A 160     -34.981  11.002  14.269  0.45 21.04           H
ATOM   2318  N  ASER A 161     -32.657   8.822  13.288  0.55 11.52           N
ANISOU 2318  N  ASER A 161     1053   1799   1523    239   -162      3       N
ATOM   2319  CA ASER A 161     -31.702   8.751  12.191  0.55 11.87           C
ANISOU 2319  CA ASER A 161     1182   1862   1466    193   -211    -18       C
ATOM   2320  C  ASER A 161     -31.184  10.139  11.858  0.55 11.79           C
ANISOU 2320  C  ASER A 161     1314   1745   1421    280   -247     79       C
ATOM   2321  O  ASER A 161     -31.930  11.117  11.805  0.55 12.58           O
ANISOU 2321  O  ASER A 161     1379   1887   1514    268   -227    115       O
ATOM   2322  CB ASER A 161     -32.313   8.114  10.948  0.55 13.32           C
ANISOU 2322  CB ASER A 161     1365   2129   1566    118   -222    -97       C
ATOM   2323  OG ASER A 161     -33.418   8.863  10.519  0.55 14.23           O
ANISOU 2323  OG ASER A 161     1410   2331   1667    151   -330    -88       O
ATOM   2324  H  ASER A 161     -33.438   8.507  13.118  0.55 13.81           H
ATOM   2325  HA ASER A 161     -30.962   8.188  12.465  0.55 14.24           H
ATOM   2326  HB2ASER A 161     -31.648   8.092  10.242  0.55 15.97           H
ATOM   2327  HB3ASER A 161     -32.601   7.212  11.160  0.55 15.97           H
ATOM   2328  HG ASER A 161     -33.727   8.538   9.809  0.55 17.07           H
ATOM   2329  N  BSER A 161     -32.721   8.951  13.358  0.45 12.22           N
ANISOU 2329  N  BSER A 161     1501   1569   1572    249   -281     67       N
ATOM   2330  CA BSER A 161     -31.815   8.852  12.221  0.45 12.12           C
ANISOU 2330  CA BSER A 161     1485   1559   1560    263   -297    -39       C
ATOM   2331  C  BSER A 161     -31.191  10.208  11.920  0.45 11.78           C
ANISOU 2331  C  BSER A 161     1415   1592   1470    284   -312     58       C
ATOM   2332  O  BSER A 161     -31.859  11.242  11.964  0.45 12.33           O
ANISOU 2332  O  BSER A 161     1400   1723   1562    273   -296     77       O
ATOM   2333  CB BSER A 161     -32.578   8.331  11.005  0.45 13.22           C
ANISOU 2333  CB BSER A 161     1652   1618   1752    225   -304   -151       C
ATOM   2334  OG BSER A 161     -33.150   7.064  11.309  0.45 13.69           O
ANISOU 2334  OG BSER A 161     1663   1666   1872    145   -235   -288       O
ATOM   2335  H  BSER A 161     -33.512   8.647  13.214  0.45 14.65           H
ATOM   2336  HA BSER A 161     -31.098   8.230  12.420  0.45 14.53           H
ATOM   2337  HB2BSER A 161     -33.284   8.956  10.777  0.45 15.85           H
ATOM   2338  HB3BSER A 161     -31.966   8.236  10.258  0.45 15.85           H
ATOM   2339  HG BSER A 161     -33.487   6.728  10.617  0.45 16.42           H
ATOM   2340  N   GLY A 162     -29.891  10.204  11.629  1.00 11.53           N
ANISOU 2340  N   GLY A 162     1387   1613   1380    258   -248     84       N
ATOM   2341  CA  GLY A 162     -29.178  11.440  11.414  1.00 11.77           C
ANISOU 2341  CA  GLY A 162     1590   1454   1426    355   -297    255       C
ATOM   2342  C   GLY A 162     -28.581  12.056  12.664  1.00 11.11           C
ANISOU 2342  C   GLY A 162     1437   1391   1392    235   -164    261       C
ATOM   2343  O   GLY A 162     -27.843  13.044  12.556  1.00 11.73           O
ANISOU 2343  O   GLY A 162     1556   1390   1510    157    -72    230       O
ATOM   2344  HA2 GLY A 162     -28.453  11.277  10.790  1.00 14.11           H
ATOM   2345  HA3 GLY A 162     -29.787  12.088  11.027  1.00 14.11           H
ATOM   2346  H  AGLY A 162     -29.381   9.513  11.591  0.55 13.83           H
ATOM   2347  H  BGLY A 162     -29.410   9.496  11.553  0.45 13.83           H
ATOM   2348  N   ASP A 163     -28.904  11.531  13.844  1.00 11.00           N
ANISOU 2348  N   ASP A 163     1485   1358   1337    189   -276    175       N
ATOM   2349  CA  ASP A 163     -28.358  12.063  15.084  1.00 10.65           C
ANISOU 2349  CA  ASP A 163     1449   1271   1329    159   -275     45       C
ATOM   2350  C   ASP A 163     -26.861  11.807  15.164  1.00 10.39           C
ANISOU 2350  C   ASP A 163     1457   1149   1342    157   -312      5       C
ATOM   2351  O   ASP A 163     -26.354  10.757  14.739  1.00 10.93           O
ANISOU 2351  O   ASP A 163     1452   1184   1516    108   -216    -62       O
ATOM   2352  CB  ASP A 163     -29.007  11.396  16.294  1.00 10.84           C
ANISOU 2352  CB  ASP A 163     1444   1369   1305    174   -192    100       C
ATOM   2353  CG  ASP A 163     -30.316  12.011  16.702  1.00 13.13           C
ANISOU 2353  CG  ASP A 163     1915   1517   1556    167    111    198       C
ATOM   2354  OD1 ASP A 163     -30.644  13.109  16.227  1.00 15.13           O
ANISOU 2354  OD1 ASP A 163     2073   1735   1942    525    417    390       O
ATOM   2355  OD2 ASP A 163     -31.014  11.375  17.532  1.00 13.43           O
ANISOU 2355  OD2 ASP A 163     2012   1596   1493    -26     32     90       O
ATOM   2356  H   ASP A 163     -29.438  10.865  13.952  1.00 13.19           H
ATOM   2357  HA  ASP A 163     -28.532  13.017  15.109  1.00 12.78           H
ATOM   2358  HB2 ASP A 163     -29.172  10.463  16.084  1.00 13.00           H
ATOM   2359  HB3 ASP A 163     -28.402  11.464  17.049  1.00 13.00           H
ATOM   2360  N   ALA A 164     -26.172  12.756  15.776  1.00 10.23           N
ANISOU 2360  N   ALA A 164     1320   1180   1389    193   -166    -48       N
ATOM   2361  CA  ALA A 164     -24.739  12.684  15.998  1.00 11.01           C
ANISOU 2361  CA  ALA A 164     1419   1264   1500    161    -82   -132       C
ATOM   2362  C   ALA A 164     -24.413  13.239  17.372  1.00 11.07           C
ANISOU 2362  C   ALA A 164     1534   1143   1529    181   -207   -187       C
ATOM   2363  O   ALA A 164     -25.008  14.225  17.825  1.00 12.09           O
ANISOU 2363  O   ALA A 164     1650   1209   1736    243   -199   -276       O
ATOM   2364  CB  ALA A 164     -24.011  13.476  14.920  1.00 12.23           C
ANISOU 2364  CB  ALA A 164     1475   1418   1753    159    -51   -149       C
ATOM   2365  H   ALA A 164     -26.525  13.478  16.083  1.00 12.27           H
ATOM   2366  HA  ALA A 164     -24.434  11.764  15.978  1.00 13.20           H
ATOM   2367  HB1 ALA A 164     -23.055  13.402  15.066  1.00 14.67           H
ATOM   2368  HB2 ALA A 164     -24.243  13.114  14.051  1.00 14.67           H
ATOM   2369  HB3 ALA A 164     -24.283  14.406  14.974  1.00 14.67           H
ATOM   2370  N   VAL A 165     -23.448  12.614  18.033  1.00 10.41           N
ANISOU 2370  N   VAL A 165     1318   1151   1485    206   -115   -233       N
ATOM   2371  CA  VAL A 165     -22.939  13.095  19.306  1.00 10.39           C
ANISOU 2371  CA  VAL A 165     1300   1223   1423    154    -12   -251       C
ATOM   2372  C   VAL A 165     -21.421  12.941  19.311  1.00  9.73           C
ANISOU 2372  C   VAL A 165     1190   1172   1334    197   -172   -245       C
ATOM   2373  O   VAL A 165     -20.866  12.036  18.683  1.00 10.81           O
ANISOU 2373  O   VAL A 165     1244   1278   1583    189    -42   -377       O
ATOM   2374  CB  VAL A 165     -23.528  12.399  20.554  1.00 10.77           C
ANISOU 2374  CB  VAL A 165     1204   1294   1595    -96     25   -220       C
ATOM   2375  CG1 VAL A 165     -25.029  12.483  20.573  1.00 11.81           C
ANISOU 2375  CG1 VAL A 165     1311   1408   1767    -14     44    -83       C
ATOM   2376  CG2 VAL A 165     -23.114  10.953  20.616  1.00 11.32           C
ANISOU 2376  CG2 VAL A 165     1257   1287   1758    -42    167   -240       C
ATOM   2377  H   VAL A 165     -23.066  11.894  17.757  1.00 12.48           H
ATOM   2378  HA  VAL A 165     -23.186  14.031  19.365  1.00 12.45           H
ATOM   2379  HB  VAL A 165     -23.180  12.862  21.332  1.00 12.92           H
ATOM   2380 HG11 VAL A 165     -25.364  11.979  21.331  1.00 14.16           H
ATOM   2381 HG12 VAL A 165     -25.292  13.414  20.653  1.00 14.16           H
ATOM   2382 HG13 VAL A 165     -25.377  12.111  19.748  1.00 14.16           H
ATOM   2383 HG21 VAL A 165     -23.588  10.519  21.342  1.00 13.58           H
ATOM   2384 HG22 VAL A 165     -23.334  10.525  19.774  1.00 13.58           H
ATOM   2385 HG23 VAL A 165     -22.157  10.906  20.771  1.00 13.58           H
ATOM   2386  N   ARG A 166     -20.747  13.780  20.090  1.00  9.61           N
ANISOU 2386  N   ARG A 166     1292   1086   1272    202    -37   -164       N
ATOM   2387  CA  ARG A 166     -19.317  13.620  20.311  1.00  9.42           C
ANISOU 2387  CA  ARG A 166     1291   1157   1130     45     49    -90       C
ATOM   2388  C   ARG A 166     -19.048  12.712  21.500  1.00  9.43           C
ANISOU 2388  C   ARG A 166     1245   1166   1171     -2    -54   -171       C
ATOM   2389  O   ARG A 166     -19.745  12.746  22.519  1.00  9.92           O
ANISOU 2389  O   ARG A 166     1323   1248   1200     98     62   -104       O
ATOM   2390  CB  ARG A 166     -18.614  14.972  20.456  1.00 11.26           C
ANISOU 2390  CB  ARG A 166     1559   1292   1426     66    -26    -11       C
ATOM   2391  CG  ARG A 166     -18.623  15.804  19.189  1.00 14.59           C
ANISOU 2391  CG  ARG A 166     1995   1591   1957    117   -116     14       C
ATOM   2392  CD  ARG A 166     -17.952  15.142  17.992  1.00 17.28           C
ANISOU 2392  CD  ARG A 166     2446   1782   2337    -65   -183    142       C
ATOM   2393  NE  ARG A 166     -16.631  14.639  18.344  1.00 20.09           N
ANISOU 2393  NE  ARG A 166     2759   1987   2888   -105   -103    200       N
ATOM   2394  CZ  ARG A 166     -15.474  15.268  18.170  1.00 22.13           C
ANISOU 2394  CZ  ARG A 166     3073   2136   3198    -73   -215    346       C
ATOM   2395  NH1 ARG A 166     -15.396  16.438  17.554  1.00 22.97           N
ANISOU 2395  NH1 ARG A 166     3249   2217   3261   -224   -229    568       N
ATOM   2396  NH2 ARG A 166     -14.365  14.708  18.634  1.00 22.38           N
ANISOU 2396  NH2 ARG A 166     3075   2162   3266     69   -573    303       N
ATOM   2397  H   ARG A 166     -21.097  14.451  20.500  1.00 11.52           H
ATOM   2398  HA  ARG A 166     -18.925  13.188  19.536  1.00 11.29           H
ATOM   2399  HB2 ARG A 166     -19.061  15.483  21.148  1.00 13.50           H
ATOM   2400  HB3 ARG A 166     -17.689  14.818  20.702  1.00 13.50           H
ATOM   2401  HG2 ARG A 166     -19.544  15.986  18.944  1.00 17.50           H
ATOM   2402  HG3 ARG A 166     -18.155  16.636  19.362  1.00 17.50           H
ATOM   2403  HD2 ARG A 166     -18.494  14.396  17.690  1.00 20.72           H
ATOM   2404  HD3 ARG A 166     -17.853  15.790  17.277  1.00 20.72           H
ATOM   2405  HE  ARG A 166     -16.597  13.857  18.701  1.00 24.10           H
ATOM   2406 HH11 ARG A 166     -16.108  16.814  17.253  1.00 27.56           H
ATOM   2407 HH12 ARG A 166     -14.633  16.822  17.456  1.00 27.56           H
ATOM   2408 HH21 ARG A 166     -14.402  13.950  19.040  1.00 26.85           H
ATOM   2409 HH22 ARG A 166     -13.607  15.102  18.529  1.00 26.85           H
ATOM   2410  N   PHE A 167     -17.975  11.941  21.379  1.00  9.46           N
ANISOU 2410  N   PHE A 167     1186   1180   1230    159    -18    -53       N
ATOM   2411  CA  PHE A 167     -17.546  11.019  22.429  1.00  9.69           C
ANISOU 2411  CA  PHE A 167     1335   1164   1184     54   -205   -200       C
ATOM   2412  C   PHE A 167     -16.022  10.955  22.350  1.00  9.87           C
ANISOU 2412  C   PHE A 167     1355   1244   1152     63   -255   -263       C
ATOM   2413  O   PHE A 167     -15.475  10.266  21.483  1.00 10.09           O
ANISOU 2413  O   PHE A 167     1461   1248   1125    118   -111   -165       O
ATOM   2414  CB  PHE A 167     -18.191   9.636  22.262  1.00  9.34           C
ANISOU 2414  CB  PHE A 167     1269   1139   1143     35    -83    -48       C
ATOM   2415  CG  PHE A 167     -18.127   8.803  23.523  1.00  9.43           C
ANISOU 2415  CG  PHE A 167     1315   1096   1171    142   -108    -65       C
ATOM   2416  CD1 PHE A 167     -17.007   8.046  23.812  1.00 10.72           C
ANISOU 2416  CD1 PHE A 167     1557   1309   1208    269      4   -137       C
ATOM   2417  CD2 PHE A 167     -19.159   8.842  24.438  1.00  9.48           C
ANISOU 2417  CD2 PHE A 167     1338    987   1276     81    -36    -35       C
ATOM   2418  CE1 PHE A 167     -16.945   7.324  24.982  1.00 11.02           C
ANISOU 2418  CE1 PHE A 167     1468   1337   1382    321    -63     -7       C
ATOM   2419  CE2 PHE A 167     -19.100   8.141  25.616  1.00  9.27           C
ANISOU 2419  CE2 PHE A 167     1170   1025   1328    -17    -36     36       C
ATOM   2420  CZ  PHE A 167     -17.992   7.371  25.881  1.00 10.41           C
ANISOU 2420  CZ  PHE A 167     1484   1109   1362    126    -94     -1       C
ATOM   2421  H   PHE A 167     -17.467  11.932  20.686  1.00 11.35           H
ATOM   2422  HA  PHE A 167     -17.806  11.360  23.299  1.00 11.62           H
ATOM   2423  HB2 PHE A 167     -19.125   9.749  22.025  1.00 11.20           H
ATOM   2424  HB3 PHE A 167     -17.727   9.154  21.560  1.00 11.20           H
ATOM   2425  HD1 PHE A 167     -16.294   8.024  23.215  1.00 12.86           H
ATOM   2426  HD2 PHE A 167     -19.911   9.356  24.253  1.00 11.36           H
ATOM   2427  HE1 PHE A 167     -16.197   6.804  25.167  1.00 13.22           H
ATOM   2428  HE2 PHE A 167     -19.800   8.185  26.227  1.00 11.12           H
ATOM   2429  HZ  PHE A 167     -17.947   6.880  26.670  1.00 12.48           H
ATOM   2430  N   GLY A 168     -15.340  11.708  23.209  1.00 11.03           N
ANISOU 2430  N   GLY A 168     1302   1456   1433    159   -262   -396       N
ATOM   2431  CA  GLY A 168     -13.912  11.791  23.102  1.00 11.50           C
ANISOU 2431  CA  GLY A 168     1252   1609   1508     98   -339   -377       C
ATOM   2432  C   GLY A 168     -13.476  12.198  21.712  1.00 11.06           C
ANISOU 2432  C   GLY A 168     1230   1443   1529     74   -366   -322       C
ATOM   2433  O   GLY A 168     -14.015  13.141  21.116  1.00 12.34           O
ANISOU 2433  O   GLY A 168     1436   1352   1900     70   -140   -288       O
ATOM   2434  H   GLY A 168     -15.687  12.168  23.847  1.00 13.23           H
ATOM   2435  HA2 GLY A 168     -13.579  12.447  23.734  1.00 13.79           H
ATOM   2436  HA3 GLY A 168     -13.522  10.928  23.308  1.00 13.79           H
ATOM   2437  N   PRO A 169     -12.516  11.464  21.140  1.00 11.13           N
ANISOU 2437  N   PRO A 169     1297   1411   1522    -31   -157   -269       N
ATOM   2438  CA  PRO A 169     -11.963  11.830  19.837  1.00 11.34           C
ANISOU 2438  CA  PRO A 169     1273   1423   1612    -87   -124   -271       C
ATOM   2439  C   PRO A 169     -12.798  11.407  18.645  1.00 10.44           C
ANISOU 2439  C   PRO A 169     1167   1348   1453    -83   -133   -212       C
ATOM   2440  O   PRO A 169     -12.319  11.538  17.513  1.00 12.06           O
ANISOU 2440  O   PRO A 169     1387   1584   1611   -216     98   -114       O
ATOM   2441  CB  PRO A 169     -10.618  11.093  19.830  1.00 11.96           C
ANISOU 2441  CB  PRO A 169     1216   1538   1790    -85    -89   -296       C
ATOM   2442  CG  PRO A 169     -10.890   9.849  20.589  1.00 12.09           C
ANISOU 2442  CG  PRO A 169     1361   1576   1657     33   -246   -235       C
ATOM   2443  CD  PRO A 169     -11.832  10.292  21.704  1.00 12.11           C
ANISOU 2443  CD  PRO A 169     1432   1544   1626      6   -329   -256       C
ATOM   2444  HA  PRO A 169     -11.812  12.787  19.797  1.00 13.60           H
ATOM   2445  HB2 PRO A 169     -10.349  10.897  18.919  1.00 14.34           H
ATOM   2446  HB3 PRO A 169      -9.940  11.630  20.268  1.00 14.34           H
ATOM   2447  HG2 PRO A 169     -11.313   9.192  20.013  1.00 14.50           H
ATOM   2448  HG3 PRO A 169     -10.064   9.490  20.950  1.00 14.50           H
ATOM   2449  HD2 PRO A 169     -12.469   9.591  21.914  1.00 14.52           H
ATOM   2450  HD3 PRO A 169     -11.333  10.535  22.499  1.00 14.52           H
ATOM   2451  N   VAL A 170     -14.020  10.915  18.842  1.00  9.29           N
ANISOU 2451  N   VAL A 170      988   1228   1315     55   -190   -116       N
ATOM   2452  CA  VAL A 170     -14.852  10.499  17.727  1.00  9.17           C
ANISOU 2452  CA  VAL A 170     1114   1117   1255     46   -222    -93       C
ATOM   2453  C   VAL A 170     -16.201  11.185  17.761  1.00  8.93           C
ANISOU 2453  C   VAL A 170     1224    985   1184    -80   -139   -115       C
ATOM   2454  O   VAL A 170     -16.614  11.771  18.762  1.00  9.80           O
ANISOU 2454  O   VAL A 170     1283   1123   1319    -79      8   -175       O
ATOM   2455  CB  VAL A 170     -15.065   8.968  17.650  1.00  9.55           C
ANISOU 2455  CB  VAL A 170     1159   1147   1322     52    -94   -163       C
ATOM   2456  CG1 VAL A 170     -13.732   8.250  17.671  1.00 10.28           C
ANISOU 2456  CG1 VAL A 170     1143   1309   1453    165   -220    -51       C
ATOM   2457  CG2 VAL A 170     -15.980   8.453  18.782  1.00  9.15           C
ANISOU 2457  CG2 VAL A 170     1219   1039   1219     33   -219   -208       C
ATOM   2458  H   VAL A 170     -14.385  10.815  19.614  1.00 11.14           H
ATOM   2459  HA  VAL A 170     -14.390  10.798  16.928  1.00 11.00           H
ATOM   2460  HB  VAL A 170     -15.512   8.770  16.812  1.00 11.45           H
ATOM   2461 HG11 VAL A 170     -13.880   7.305  17.516  1.00 12.32           H
ATOM   2462 HG12 VAL A 170     -13.165   8.615  16.974  1.00 12.32           H
ATOM   2463 HG13 VAL A 170     -13.316   8.382  18.538  1.00 12.32           H
ATOM   2464 HG21 VAL A 170     -16.015   7.485  18.743  1.00 10.97           H
ATOM   2465 HG22 VAL A 170     -15.616   8.737  19.635  1.00 10.97           H
ATOM   2466 HG23 VAL A 170     -16.869   8.822  18.662  1.00 10.97           H
ATOM   2467  N   GLU A 171     -16.881  11.075  16.630  1.00  8.57           N
ANISOU 2467  N   GLU A 171     1216    903   1140    -20    -59   -122       N
ATOM   2468  CA  GLU A 171     -18.305  11.355  16.497  1.00  8.68           C
ANISOU 2468  CA  GLU A 171     1122    961   1215    -15     31   -135       C
ATOM   2469  C   GLU A 171     -19.027  10.035  16.305  1.00  8.70           C
ANISOU 2469  C   GLU A 171     1165    973   1168     43    -37    -70       C
ATOM   2470  O   GLU A 171     -18.601   9.193  15.516  1.00  9.56           O
ANISOU 2470  O   GLU A 171     1228   1049   1354     -7    195   -174       O
ATOM   2471  CB  GLU A 171     -18.589  12.296  15.335  1.00  9.35           C
ANISOU 2471  CB  GLU A 171     1242   1010   1301   -110     68    -10       C
ATOM   2472  CG  GLU A 171     -20.057  12.662  15.203  1.00 10.82           C
ANISOU 2472  CG  GLU A 171     1440   1243   1428     75    136     60       C
ATOM   2473  CD  GLU A 171     -20.257  13.735  14.172  1.00 12.38           C
ANISOU 2473  CD  GLU A 171     1721   1334   1649    151     54     25       C
ATOM   2474  OE1 GLU A 171     -20.044  13.432  12.988  1.00 14.16           O
ANISOU 2474  OE1 GLU A 171     2239   1436   1707    244   -125    177       O
ATOM   2475  OE2 GLU A 171     -20.598  14.866  14.526  1.00 14.14           O
ANISOU 2475  OE2 GLU A 171     2184   1313   1875    212    156    112       O
ATOM   2476  H   GLU A 171     -16.523  10.827  15.888  1.00 10.28           H
ATOM   2477  HA  GLU A 171     -18.635  11.788  17.300  1.00 10.41           H
ATOM   2478  HB2 GLU A 171     -18.088  13.116  15.465  1.00 11.21           H
ATOM   2479  HB3 GLU A 171     -18.314  11.867  14.509  1.00 11.21           H
ATOM   2480  HG2 GLU A 171     -20.562  11.879  14.933  1.00 12.97           H
ATOM   2481  HG3 GLU A 171     -20.385  12.991  16.055  1.00 12.97           H
ATOM   2482  N   LEU A 172     -20.105   9.852  17.058  1.00  8.38           N
ANISOU 2482  N   LEU A 172     1048    974   1162     12      5    -89       N
ATOM   2483  CA  LEU A 172     -21.015   8.723  16.918  1.00  8.49           C
ANISOU 2483  CA  LEU A 172     1134    942   1149     85    -85     16       C
ATOM   2484  C   LEU A 172     -22.214   9.204  16.118  1.00  8.81           C
ANISOU 2484  C   LEU A 172     1132   1034   1183     88     -9    -67       C
ATOM   2485  O   LEU A 172     -22.717  10.304  16.359  1.00  9.52           O
ANISOU 2485  O   LEU A 172     1235   1022   1359    113   -205   -173       O
ATOM   2486  CB  LEU A 172     -21.490   8.239  18.292  1.00  9.02           C
ANISOU 2486  CB  LEU A 172     1157   1126   1146     67     12   -133       C
ATOM   2487  CG  LEU A 172     -20.385   7.921  19.287  1.00  9.26           C
ANISOU 2487  CG  LEU A 172     1198   1295   1024    114   -183     28       C
ATOM   2488  CD1 LEU A 172     -20.956   7.453  20.630  1.00  9.98           C
ANISOU 2488  CD1 LEU A 172     1441   1333   1018     10    -47     54       C
ATOM   2489  CD2 LEU A 172     -19.442   6.859  18.759  1.00  9.84           C
ANISOU 2489  CD2 LEU A 172     1228   1331   1179    134   -184    -52       C
ATOM   2490  H   LEU A 172     -20.340  10.392  17.684  1.00 10.05           H
ATOM   2491  HA  LEU A 172     -20.582   7.980  16.470  1.00 10.18           H
ATOM   2492  HB2 LEU A 172     -22.044   8.931  18.685  1.00 10.82           H
ATOM   2493  HB3 LEU A 172     -22.009   7.429  18.167  1.00 10.82           H
ATOM   2494  HG  LEU A 172     -19.886   8.741  19.424  1.00 11.10           H
ATOM   2495 HD11 LEU A 172     -20.225   7.301  21.248  1.00 11.97           H
ATOM   2496 HD12 LEU A 172     -21.547   8.139  20.978  1.00 11.97           H
ATOM   2497 HD13 LEU A 172     -21.451   6.630  20.493  1.00 11.97           H
ATOM   2498 HD21 LEU A 172     -18.792   6.644  19.447  1.00 11.80           H
ATOM   2499 HD22 LEU A 172     -19.953   6.068  18.529  1.00 11.80           H
ATOM   2500 HD23 LEU A 172     -18.989   7.201  17.973  1.00 11.80           H
ATOM   2501  N   PHE A 173     -22.660   8.395  15.150  1.00  8.54           N
ANISOU 2501  N   PHE A 173     1070   1017   1155    103   -106    -83       N
ATOM   2502  CA  PHE A 173     -23.728   8.776  14.222  1.00  8.88           C
ANISOU 2502  CA  PHE A 173     1103   1072   1199     88   -268     13       C
ATOM   2503  C   PHE A 173     -24.691   7.620  14.114  1.00  8.49           C
ANISOU 2503  C   PHE A 173     1197   1057    972    142   -209     33       C
ATOM   2504  O   PHE A 173     -24.262   6.480  13.940  1.00  8.91           O
ANISOU 2504  O   PHE A 173     1127    986   1270    121   -204     -1       O
ATOM   2505  CB  PHE A 173     -23.110   9.049  12.847  1.00  9.03           C
ANISOU 2505  CB  PHE A 173     1145   1126   1159    135   -140      7       C
ATOM   2506  CG  PHE A 173     -24.072   9.481  11.780  1.00  9.85           C
ANISOU 2506  CG  PHE A 173     1284   1257   1202    132    -96     12       C
ATOM   2507  CD1 PHE A 173     -24.634  10.742  11.820  1.00 10.74           C
ANISOU 2507  CD1 PHE A 173     1322   1332   1425    139   -149     74       C
ATOM   2508  CD2 PHE A 173     -24.365   8.665  10.693  1.00 10.39           C
ANISOU 2508  CD2 PHE A 173     1315   1319   1314     78   -156    162       C
ATOM   2509  CE1 PHE A 173     -25.452  11.178  10.824  1.00 11.44           C
ANISOU 2509  CE1 PHE A 173     1488   1406   1454    224    -94    205       C
ATOM   2510  CE2 PHE A 173     -25.202   9.111   9.684  1.00 11.13           C
ANISOU 2510  CE2 PHE A 173     1411   1447   1369      4   -154    262       C
ATOM   2511  CZ  PHE A 173     -25.742  10.366   9.744  1.00 11.43           C
ANISOU 2511  CZ  PHE A 173     1553   1470   1321    116   -308    230       C
ATOM   2512  H   PHE A 173     -22.351   7.605  15.010  1.00 10.24           H
ATOM   2513  HA  PHE A 173     -24.210   9.558  14.536  1.00 10.65           H
ATOM   2514  HB2 PHE A 173     -22.450   9.753  12.943  1.00 10.82           H
ATOM   2515  HB3 PHE A 173     -22.683   8.235  12.537  1.00 10.82           H
ATOM   2516  HD1 PHE A 173     -24.451  11.302  12.539  1.00 12.88           H
ATOM   2517  HD2 PHE A 173     -23.995   7.813  10.643  1.00 12.46           H
ATOM   2518  HE1 PHE A 173     -25.820  12.031  10.871  1.00 13.73           H
ATOM   2519  HE2 PHE A 173     -25.397   8.556   8.964  1.00 13.34           H
ATOM   2520  HZ  PHE A 173     -26.299  10.670   9.064  1.00 13.71           H
ATOM   2521  N   TYR A 174     -25.984   7.890  14.236  1.00  8.62           N
ANISOU 2521  N   TYR A 174     1168    986   1122    226   -105    -14       N
ATOM   2522  CA  TYR A 174     -26.989   6.864  14.016  1.00  9.20           C
ANISOU 2522  CA  TYR A 174     1153   1210   1134    108   -106     -5       C
ATOM   2523  C   TYR A 174     -27.586   7.071  12.640  1.00  9.08           C
ANISOU 2523  C   TYR A 174     1168   1188   1093    128    -81     24       C
ATOM   2524  O   TYR A 174     -28.310   8.062  12.433  1.00  9.94           O
ANISOU 2524  O   TYR A 174     1226   1223   1328    231   -121     26       O
ATOM   2525  CB  TYR A 174     -28.080   6.927  15.082  1.00  9.33           C
ANISOU 2525  CB  TYR A 174     1041   1307   1198     80     -5   -131       C
ATOM   2526  CG  TYR A 174     -29.192   5.944  14.788  1.00  9.21           C
ANISOU 2526  CG  TYR A 174     1013   1362   1123     79    -97    -22       C
ATOM   2527  CD1 TYR A 174     -28.928   4.602  14.562  1.00  9.34           C
ANISOU 2527  CD1 TYR A 174      856   1463   1228     25     12      6       C
ATOM   2528  CD2 TYR A 174     -30.513   6.356  14.709  1.00 10.37           C
ANISOU 2528  CD2 TYR A 174     1113   1413   1415     62     71      3       C
ATOM   2529  CE1 TYR A 174     -29.930   3.705  14.269  1.00  9.99           C
ANISOU 2529  CE1 TYR A 174      922   1521   1353    -68     77     89       C
ATOM   2530  CE2 TYR A 174     -31.529   5.475  14.410  1.00 10.92           C
ANISOU 2530  CE2 TYR A 174     1041   1543   1565     24   -114    122       C
ATOM   2531  CZ  TYR A 174     -31.241   4.146  14.184  1.00 10.18           C
ANISOU 2531  CZ  TYR A 174      806   1562   1501    -94   -145     92       C
ATOM   2532  OH  TYR A 174     -32.270   3.275  13.892  1.00 11.35           O
ANISOU 2532  OH  TYR A 174     1028   1599   1685   -106   -210    223       O
ATOM   2533  H   TYR A 174     -26.304   8.660  14.446  1.00 10.34           H
ATOM   2534  HA  TYR A 174     -26.575   5.988  14.061  1.00 11.03           H
ATOM   2535  HB2 TYR A 174     -27.698   6.708  15.947  1.00 11.19           H
ATOM   2536  HB3 TYR A 174     -28.458   7.820  15.103  1.00 11.19           H
ATOM   2537  HD1 TYR A 174     -28.050   4.299  14.610  1.00 11.20           H
ATOM   2538  HD2 TYR A 174     -30.719   7.250  14.862  1.00 12.44           H
ATOM   2539  HE1 TYR A 174     -29.729   2.808  14.129  1.00 11.98           H
ATOM   2540  HE2 TYR A 174     -32.408   5.776  14.360  1.00 13.10           H
ATOM   2541  HH  TYR A 174     -32.015   2.482  14.002  1.00 13.61           H
ATOM   2542  N   PRO A 175     -27.324   6.182  11.679  1.00  9.11           N
ANISOU 2542  N   PRO A 175     1185   1260   1017    105   -171     31       N
ATOM   2543  CA  PRO A 175     -27.741   6.439  10.298  1.00  9.75           C
ANISOU 2543  CA  PRO A 175     1357   1342   1007    -14   -197     50       C
ATOM   2544  C   PRO A 175     -29.158   5.986   9.993  1.00 10.29           C
ANISOU 2544  C   PRO A 175     1272   1407   1230     69   -226     72       C
ATOM   2545  O   PRO A 175     -29.655   6.274   8.902  1.00 11.38           O
ANISOU 2545  O   PRO A 175     1424   1611   1291     58   -224    171       O
ATOM   2546  CB  PRO A 175     -26.732   5.625   9.495  1.00 10.29           C
ANISOU 2546  CB  PRO A 175     1450   1405   1053    -36   -115     47       C
ATOM   2547  CG  PRO A 175     -26.469   4.438  10.361  1.00  9.82           C
ANISOU 2547  CG  PRO A 175     1273   1372   1086      6   -140   -101       C
ATOM   2548  CD  PRO A 175     -26.413   5.019  11.760  1.00  9.45           C
ANISOU 2548  CD  PRO A 175     1218   1299   1074     15    -25     32       C
ATOM   2549  HA  PRO A 175     -27.643   7.377  10.071  1.00 11.70           H
ATOM   2550  HB2 PRO A 175     -27.115   5.362   8.643  1.00 12.34           H
ATOM   2551  HB3 PRO A 175     -25.924   6.142   9.349  1.00 12.34           H
ATOM   2552  HG2 PRO A 175     -27.190   3.795  10.277  1.00 11.78           H
ATOM   2553  HG3 PRO A 175     -25.625   4.026  10.118  1.00 11.78           H
ATOM   2554  HD2 PRO A 175     -26.730   4.377  12.414  1.00 11.33           H
ATOM   2555  HD3 PRO A 175     -25.512   5.301  11.982  1.00 11.33           H
ATOM   2556  N   GLY A 176     -29.798   5.285  10.914  1.00  9.92           N
ANISOU 2556  N   GLY A 176     1267   1458   1044    -60   -242     81       N
ATOM   2557  CA  GLY A 176     -31.025   4.556  10.658  1.00  9.64           C
ANISOU 2557  CA  GLY A 176     1061   1484   1118    -10   -372    182       C
ATOM   2558  C   GLY A 176     -30.775   3.055  10.627  1.00  9.96           C
ANISOU 2558  C   GLY A 176     1111   1572   1101    -74   -226    122       C
ATOM   2559  O   GLY A 176     -29.647   2.581  10.671  1.00 10.08           O
ANISOU 2559  O   GLY A 176     1069   1474   1287     27   -119     51       O
ATOM   2560  H   GLY A 176     -29.529   5.213  11.727  1.00 11.89           H
ATOM   2561  HA2 GLY A 176     -31.671   4.750  11.356  1.00 11.56           H
ATOM   2562  HA3 GLY A 176     -31.394   4.828   9.803  1.00 11.56           H
ATOM   2563  N   ALA A 177     -31.866   2.311  10.560  1.00 10.86           N
ANISOU 2563  N   ALA A 177     1139   1681   1306   -161   -190     33       N
ATOM   2564  CA  ALA A 177     -31.779   0.855  10.551  1.00 10.54           C
ANISOU 2564  CA  ALA A 177     1122   1665   1220   -198   -224      7       C
ATOM   2565  C   ALA A 177     -31.059   0.365   9.299  1.00 10.42           C
ANISOU 2565  C   ALA A 177     1253   1618   1089   -173    -80    158       C
ATOM   2566  O   ALA A 177     -31.235   0.902   8.200  1.00 10.75           O
ANISOU 2566  O   ALA A 177     1224   1694   1166   -140   -270    123       O
ATOM   2567  CB  ALA A 177     -33.178   0.251  10.626  1.00 11.75           C
ANISOU 2567  CB  ALA A 177     1305   1778   1384   -166   -249    150       C
ATOM   2568  H   ALA A 177     -32.668   2.619  10.520  1.00 13.02           H
ATOM   2569  HA  ALA A 177     -31.273   0.557  11.323  1.00 12.65           H
ATOM   2570  HB1 ALA A 177     -33.102  -0.716  10.666  1.00 14.10           H
ATOM   2571  HB2 ALA A 177     -33.622   0.581  11.423  1.00 14.10           H
ATOM   2572  HB3 ALA A 177     -33.677   0.511   9.837  1.00 14.10           H
ATOM   2573  N   ALA A 178     -30.224  -0.651   9.475  1.00 10.15           N
ANISOU 2573  N   ALA A 178     1241   1629    988   -235   -130    171       N
ATOM   2574  CA  ALA A 178     -29.431  -1.172   8.365  1.00  9.78           C
ANISOU 2574  CA  ALA A 178     1262   1557    896   -315   -155     73       C
ATOM   2575  C   ALA A 178     -29.150  -2.641   8.645  1.00  9.71           C
ANISOU 2575  C   ALA A 178     1154   1545    990   -345   -200     70       C
ATOM   2576  O   ALA A 178     -30.053  -3.469   8.564  1.00 10.19           O
ANISOU 2576  O   ALA A 178     1201   1537   1132   -349   -208   -112       O
ATOM   2577  CB  ALA A 178     -28.185  -0.327   8.152  1.00 10.64           C
ANISOU 2577  CB  ALA A 178     1325   1671   1047   -154   -150     55       C
ATOM   2578  H   ALA A 178     -30.097  -1.055  10.223  1.00 12.18           H
ATOM   2579  HA  ALA A 178     -29.902  -1.120   7.518  1.00 11.73           H
ATOM   2580  HB1 ALA A 178     -27.607  -0.773   7.513  1.00 12.76           H
ATOM   2581  HB2 ALA A 178     -28.448   0.542   7.810  1.00 12.76           H
ATOM   2582  HB3 ALA A 178     -27.725  -0.224   8.999  1.00 12.76           H
ATOM   2583  N   HIS A 179     -27.918  -2.967   9.019  1.00  9.30           N
ANISOU 2583  N   HIS A 179     1166   1444    924   -337   -170     51       N
ATOM   2584  CA  HIS A 179     -27.590  -4.316   9.479  1.00  9.50           C
ANISOU 2584  CA  HIS A 179     1328   1394    889   -208    -39   -128       C
ATOM   2585  C   HIS A 179     -28.405  -4.706  10.705  1.00  9.68           C
ANISOU 2585  C   HIS A 179     1227   1407   1044   -290   -171    -49       C
ATOM   2586  O   HIS A 179     -28.778  -5.870  10.870  1.00  9.86           O
ANISOU 2586  O   HIS A 179     1195   1490   1062   -253   -148      6       O
ATOM   2587  CB  HIS A 179     -26.088  -4.374   9.768  1.00  9.66           C
ANISOU 2587  CB  HIS A 179     1217   1388   1066   -276   -147   -100       C
ATOM   2588  CG  HIS A 179     -25.663  -5.576  10.535  1.00  9.50           C
ANISOU 2588  CG  HIS A 179     1258   1299   1052   -294    -21    -99       C
ATOM   2589  ND1 HIS A 179     -25.490  -6.807   9.947  1.00  9.56           N
ANISOU 2589  ND1 HIS A 179     1216   1337   1080   -161    -94    -98       N
ATOM   2590  CD2 HIS A 179     -25.446  -5.753  11.861  1.00  9.08           C
ANISOU 2590  CD2 HIS A 179     1279   1183    990   -180    -38    -56       C
ATOM   2591  CE1 HIS A 179     -25.123  -7.682  10.872  1.00  9.15           C
ANISOU 2591  CE1 HIS A 179     1241   1212   1025   -108   -221    -70       C
ATOM   2592  NE2 HIS A 179     -25.075  -7.066  12.045  1.00  9.22           N
ANISOU 2592  NE2 HIS A 179     1225   1228   1049   -151   -131   -164       N
ATOM   2593  H   HIS A 179     -27.248  -2.427   9.016  1.00 11.15           H
ATOM   2594  HA  HIS A 179     -27.803  -4.963   8.788  1.00 11.40           H
ATOM   2595  HB2 HIS A 179     -25.610  -4.379   8.924  1.00 11.58           H
ATOM   2596  HB3 HIS A 179     -25.841  -3.592  10.285  1.00 11.58           H
ATOM   2597  HD1 HIS A 179     -25.601  -6.981   9.112  1.00 11.47           H
ATOM   2598  HD2 HIS A 179     -25.532  -5.106  12.524  1.00 10.89           H
ATOM   2599  HE1 HIS A 179     -24.932  -8.580  10.723  1.00 10.98           H
ATOM   2600  N   SER A 180     -28.657  -3.736  11.569  1.00  9.38           N
ANISOU 2600  N   SER A 180     1302   1385    879   -387    -28   -101       N
ATOM   2601  CA  SER A 180     -29.551  -3.896  12.704  1.00  9.71           C
ANISOU 2601  CA  SER A 180     1201   1496    992   -342    -84     47       C
ATOM   2602  C   SER A 180     -30.263  -2.566  12.914  1.00  9.59           C
ANISOU 2602  C   SER A 180      967   1591   1085   -254   -134    123       C
ATOM   2603  O   SER A 180     -29.879  -1.540  12.341  1.00  9.96           O
ANISOU 2603  O   SER A 180     1049   1469   1268   -233    -37    105       O
ATOM   2604  CB  SER A 180     -28.774  -4.341  13.940  1.00  8.82           C
ANISOU 2604  CB  SER A 180     1129   1292    931   -228    -88    -66       C
ATOM   2605  OG  SER A 180     -27.850  -3.334  14.316  1.00  9.30           O
ANISOU 2605  OG  SER A 180     1188   1240   1105   -136     -9   -157       O
ATOM   2606  H   SER A 180     -28.311  -2.950  11.519  1.00 11.25           H
ATOM   2607  HA  SER A 180     -30.224  -4.572  12.528  1.00 11.64           H
ATOM   2608  HB2 SER A 180     -29.394  -4.494  14.670  1.00 10.58           H
ATOM   2609  HB3 SER A 180     -28.292  -5.158  13.738  1.00 10.58           H
ATOM   2610  HG  SER A 180     -28.257  -2.683  14.657  1.00 11.15           H
ATOM   2611  N  ATHR A 181     -31.305  -2.566  13.756  0.80  9.98           N
ANISOU 2611  N  ATHR A 181      953   1717   1122   -226   -208    147       N
ATOM   2612  CA ATHR A 181     -32.009  -1.307  13.953  0.80 10.60           C
ANISOU 2612  CA ATHR A 181     1001   1737   1291   -169    -44    211       C
ATOM   2613  C  ATHR A 181     -31.205  -0.332  14.793  0.80  9.52           C
ANISOU 2613  C  ATHR A 181      892   1553   1173    -57   -121    223       C
ATOM   2614  O  ATHR A 181     -31.419   0.879  14.682  0.80 11.00           O
ANISOU 2614  O  ATHR A 181     1203   1573   1405     13   -215    262       O
ATOM   2615  CB ATHR A 181     -33.370  -1.508  14.615  0.80 12.39           C
ANISOU 2615  CB ATHR A 181     1076   2006   1627    -73   -118    248       C
ATOM   2616  OG1ATHR A 181     -33.181  -2.220  15.843  0.80 12.49           O
ANISOU 2616  OG1ATHR A 181     1056   2153   1535   -270    -65    239       O
ATOM   2617  CG2ATHR A 181     -34.316  -2.250  13.702  0.80 13.61           C
ANISOU 2617  CG2ATHR A 181     1223   2111   1836   -168   -142    295       C
ATOM   2618  H  ATHR A 181     -31.602  -3.243  14.196  0.80 11.97           H
ATOM   2619  HA ATHR A 181     -32.166  -0.928  13.074  0.80 12.72           H
ATOM   2620  HB ATHR A 181     -33.783  -0.651  14.803  0.80 14.87           H
ATOM   2621  HG1ATHR A 181     -32.913  -1.695  16.442  0.80 14.98           H
ATOM   2622 HG21ATHR A 181     -35.157  -2.412  14.157  0.80 16.32           H
ATOM   2623 HG22ATHR A 181     -34.486  -1.725  12.904  0.80 16.32           H
ATOM   2624 HG23ATHR A 181     -33.929  -3.101  13.443  0.80 16.32           H
ATOM   2625  N  BTHR A 181     -31.302  -2.578  13.755  0.20  9.88           N
ANISOU 2625  N  BTHR A 181      960   1581   1214   -134   -134    173       N
ATOM   2626  CA BTHR A 181     -32.051  -1.349  14.003  0.20 10.22           C
ANISOU 2626  CA BTHR A 181      956   1548   1378      5    -85    234       C
ATOM   2627  C  BTHR A 181     -31.272  -0.360  14.862  0.20  9.72           C
ANISOU 2627  C  BTHR A 181      907   1485   1302     -1   -141    199       C
ATOM   2628  O  BTHR A 181     -31.579   0.836  14.843  0.20 10.13           O
ANISOU 2628  O  BTHR A 181      940   1500   1407    -15   -233    209       O
ATOM   2629  CB BTHR A 181     -33.389  -1.667  14.681  0.20 11.00           C
ANISOU 2629  CB BTHR A 181      947   1593   1639    202    -62    311       C
ATOM   2630  OG1BTHR A 181     -34.085  -2.664  13.923  0.20 11.10           O
ANISOU 2630  OG1BTHR A 181      835   1608   1774    266    -27    349       O
ATOM   2631  CG2BTHR A 181     -34.259  -0.405  14.797  0.20 11.59           C
ANISOU 2631  CG2BTHR A 181     1071   1613   1719    262    -46    359       C
ATOM   2632  H  BTHR A 181     -31.585  -3.268  14.182  0.20 11.85           H
ATOM   2633  HA BTHR A 181     -32.239  -0.929  13.149  0.20 12.25           H
ATOM   2634  HB BTHR A 181     -33.225  -2.000  15.577  0.20 13.19           H
ATOM   2635  HG1BTHR A 181     -33.639  -3.375  13.906  0.20 13.31           H
ATOM   2636 HG21BTHR A 181     -35.128  -0.634  15.162  0.20 13.90           H
ATOM   2637 HG22BTHR A 181     -33.831   0.239  15.383  0.20 13.90           H
ATOM   2638 HG23BTHR A 181     -34.380  -0.004  13.923  0.20 13.90           H
ATOM   2639  N   ASP A 182     -30.270  -0.835  15.597  1.00  9.38           N
ANISOU 2639  N   ASP A 182      943   1428   1194     32   -115    125       N
ATOM   2640  CA  ASP A 182     -29.520  -0.038  16.551  1.00  8.56           C
ANISOU 2640  CA  ASP A 182     1003   1216   1034    -29   -135      5       C
ATOM   2641  C   ASP A 182     -28.122   0.340  16.067  1.00  8.42           C
ANISOU 2641  C   ASP A 182     1035   1263    901    -21   -115    -10       C
ATOM   2642  O   ASP A 182     -27.395   0.984  16.808  1.00  9.19           O
ANISOU 2642  O   ASP A 182     1101   1372   1018   -227    -72    -87       O
ATOM   2643  CB  ASP A 182     -29.384  -0.805  17.893  1.00  8.68           C
ANISOU 2643  CB  ASP A 182      952   1205   1141    -28    -40     69       C
ATOM   2644  CG  ASP A 182     -28.675  -2.142  17.762  1.00  8.73           C
ANISOU 2644  CG  ASP A 182     1025   1321    972      4   -122     -5       C
ATOM   2645  OD1 ASP A 182     -28.859  -2.836  16.727  1.00  9.22           O
ANISOU 2645  OD1 ASP A 182     1179   1321   1002    -99   -163    -40       O
ATOM   2646  OD2 ASP A 182     -27.912  -2.502  18.706  1.00  8.67           O
ANISOU 2646  OD2 ASP A 182     1119   1223    954    -16    -71     10       O
ATOM   2647  HA  ASP A 182     -30.015   0.782  16.704  1.00 10.27           H
ATOM   2648  HB2 ASP A 182     -28.877  -0.260  18.515  1.00 10.41           H
ATOM   2649  HB3 ASP A 182     -30.271  -0.973  18.248  1.00 10.41           H
ATOM   2650  H  AASP A 182     -30.048  -1.665  15.606  0.80 11.25           H
ATOM   2651  H  BASP A 182     -29.998  -1.649  15.557  0.20 11.25           H
ATOM   2652  N   ASN A 183     -27.725  -0.038  14.857  1.00  7.95           N
ANISOU 2652  N   ASN A 183      924   1183    915    -70   -110    -11       N
ATOM   2653  CA  ASN A 183     -26.328   0.138  14.475  1.00  7.78           C
ANISOU 2653  CA  ASN A 183      845   1137    974   -160    -98    -24       C
ATOM   2654  C   ASN A 183     -25.887   1.599  14.463  1.00  7.77           C
ANISOU 2654  C   ASN A 183     1039   1156    757    -45   -131     68       C
ATOM   2655  O   ASN A 183     -26.561   2.460  13.892  1.00  8.56           O
ANISOU 2655  O   ASN A 183     1183   1178    889    -13   -240     36       O
ATOM   2656  CB  ASN A 183     -26.018  -0.605  13.165  1.00  8.33           C
ANISOU 2656  CB  ASN A 183     1058   1236    870   -145    -94    -60       C
ATOM   2657  CG  ASN A 183     -26.938  -0.331  11.961  1.00  8.53           C
ANISOU 2657  CG  ASN A 183     1043   1334    863   -186     34    -24       C
ATOM   2658  OD1 ASN A 183     -27.001  -1.194  11.058  1.00  9.33           O
ANISOU 2658  OD1 ASN A 183     1173   1495    877   -254    -99   -120       O
ATOM   2659  ND2 ASN A 183     -27.570   0.823  11.889  1.00  9.05           N
ANISOU 2659  ND2 ASN A 183     1095   1457    886   -138   -205     10       N
ATOM   2660  H   ASN A 183     -28.229  -0.389  14.255  1.00  9.54           H
ATOM   2661  HA  ASN A 183     -25.776  -0.272  15.160  1.00  9.33           H
ATOM   2662  HB2 ASN A 183     -25.119  -0.363  12.890  1.00  9.98           H
ATOM   2663  HB3 ASN A 183     -26.065  -1.557  13.343  1.00  9.98           H
ATOM   2664 HD21 ASN A 183     -28.087   0.989  11.222  1.00 10.85           H
ATOM   2665 HD22 ASN A 183     -27.464   1.411  12.508  1.00 10.85           H
ATOM   2666  N   LEU A 184     -24.717   1.843  15.055  1.00  7.69           N
ANISOU 2666  N   LEU A 184     1026    971    923    -35   -170     57       N
ATOM   2667  CA  LEU A 184     -24.052   3.135  15.046  1.00  7.78           C
ANISOU 2667  CA  LEU A 184     1128    864    963     29    -39    -45       C
ATOM   2668  C   LEU A 184     -22.831   3.094  14.150  1.00  7.65           C
ANISOU 2668  C   LEU A 184     1006    880   1020     -1   -130    -34       C
ATOM   2669  O   LEU A 184     -22.193   2.049  14.001  1.00  8.62           O
ANISOU 2669  O   LEU A 184     1313    940   1022     43    -58    -21       O
ATOM   2670  CB  LEU A 184     -23.561   3.511  16.451  1.00  8.20           C
ANISOU 2670  CB  LEU A 184     1075    969   1072      4    -52    -67       C
ATOM   2671  CG  LEU A 184     -24.603   3.600  17.535  1.00  8.22           C
ANISOU 2671  CG  LEU A 184     1052   1036   1034      2     20   -171       C
ATOM   2672  CD1 LEU A 184     -23.946   3.971  18.831  1.00  8.87           C
ANISOU 2672  CD1 LEU A 184     1212   1053   1105    -63      1   -153       C
ATOM   2673  CD2 LEU A 184     -25.695   4.583  17.169  1.00  9.20           C
ANISOU 2673  CD2 LEU A 184     1075   1224   1196     50     80   -200       C
ATOM   2674  H   LEU A 184     -24.273   1.245  15.486  1.00  9.21           H
ATOM   2675  HA  LEU A 184     -24.680   3.799  14.721  1.00  9.33           H
ATOM   2676  HB2 LEU A 184     -22.917   2.842  16.732  1.00  9.83           H
ATOM   2677  HB3 LEU A 184     -23.134   4.380  16.396  1.00  9.83           H
ATOM   2678  HG  LEU A 184     -25.032   2.737  17.642  1.00  9.85           H
ATOM   2679 HD11 LEU A 184     -24.612   3.964  19.536  1.00 10.64           H
ATOM   2680 HD12 LEU A 184     -23.249   3.326  19.028  1.00 10.64           H
ATOM   2681 HD13 LEU A 184     -23.562   4.858  18.748  1.00 10.64           H
ATOM   2682 HD21 LEU A 184     -26.366   4.584  17.870  1.00 11.03           H
ATOM   2683 HD22 LEU A 184     -25.307   5.467  17.081  1.00 11.03           H
ATOM   2684 HD23 LEU A 184     -26.096   4.312  16.329  1.00 11.03           H
ATOM   2685  N  AVAL A 185     -22.475   4.280  13.667  0.39  8.27           N
ANISOU 2685  N  AVAL A 185     1088    968   1086     14    -18     81       N
ATOM   2686  CA AVAL A 185     -21.301   4.546  12.851  0.39  8.06           C
ANISOU 2686  CA AVAL A 185     1138    974    950    -27    -91     52       C
ATOM   2687  C  AVAL A 185     -20.389   5.461  13.655  0.39  7.85           C
ANISOU 2687  C  AVAL A 185     1101    962    921    -28    -32     -6       C
ATOM   2688  O  AVAL A 185     -20.865   6.228  14.500  0.39  8.34           O
ANISOU 2688  O  AVAL A 185     1202    970    998     22     36    -73       O
ATOM   2689  CB AVAL A 185     -21.791   5.223  11.551  0.39  8.48           C
ANISOU 2689  CB AVAL A 185     1305    955    962     57   -151    118       C
ATOM   2690  CG1AVAL A 185     -20.647   5.846  10.776  0.39  8.87           C
ANISOU 2690  CG1AVAL A 185     1420   1009    940      5   -178     72       C
ATOM   2691  CG2AVAL A 185     -22.538   4.225  10.684  0.39  8.49           C
ANISOU 2691  CG2AVAL A 185     1251    953   1022    113    -89    146       C
ATOM   2692  H  AVAL A 185     -22.932   4.995  13.809  0.39  9.92           H
ATOM   2693  HA AVAL A 185     -20.790   3.749  12.639  0.39  9.66           H
ATOM   2694  HB AVAL A 185     -22.396   5.940  11.796  0.39 10.17           H
ATOM   2695 HG11AVAL A 185     -20.962   6.093   9.892  0.39 10.63           H
ATOM   2696 HG12AVAL A 185     -20.336   6.633  11.249  0.39 10.63           H
ATOM   2697 HG13AVAL A 185     -19.927   5.199  10.701  0.39 10.63           H
ATOM   2698 HG21AVAL A 185     -22.861   4.677   9.889  0.39 10.18           H
ATOM   2699 HG22AVAL A 185     -21.934   3.509  10.435  0.39 10.18           H
ATOM   2700 HG23AVAL A 185     -23.286   3.867  11.188  0.39 10.18           H
ATOM   2701  N  BVAL A 185     -22.498   4.222  13.536  0.61  8.40           N
ANISOU 2701  N  BVAL A 185     1018   1057   1114    -12   -135    149       N
ATOM   2702  CA BVAL A 185     -21.203   4.356  12.884  0.61  8.25           C
ANISOU 2702  CA BVAL A 185     1072   1111    953   -194   -230    179       C
ATOM   2703  C  BVAL A 185     -20.389   5.391  13.650  0.61  7.77           C
ANISOU 2703  C  BVAL A 185     1029   1008    914   -135   -108     84       C
ATOM   2704  O  BVAL A 185     -20.921   6.164  14.461  0.61  8.68           O
ANISOU 2704  O  BVAL A 185     1181   1018   1098    -62    -19     -2       O
ATOM   2705  CB BVAL A 185     -21.283   4.671  11.372  0.61  9.17           C
ANISOU 2705  CB BVAL A 185     1261   1199   1024    -71   -316    286       C
ATOM   2706  CG1BVAL A 185     -22.129   3.604  10.663  0.61  9.32           C
ANISOU 2706  CG1BVAL A 185     1264   1260   1015    -92   -378    263       C
ATOM   2707  CG2BVAL A 185     -21.833   6.059  11.120  0.61  9.55           C
ANISOU 2707  CG2BVAL A 185     1314   1182   1132     44   -482    399       C
ATOM   2708  H  BVAL A 185     -23.002   4.918  13.484  0.61 10.07           H
ATOM   2709  HA BVAL A 185     -20.742   3.505  12.941  0.61  9.90           H
ATOM   2710  HB BVAL A 185     -20.387   4.654  11.002  0.61 11.00           H
ATOM   2711 HG11BVAL A 185     -22.099   3.763   9.706  0.61 11.17           H
ATOM   2712 HG12BVAL A 185     -21.765   2.728  10.864  0.61 11.17           H
ATOM   2713 HG13BVAL A 185     -23.043   3.664  10.980  0.61 11.17           H
ATOM   2714 HG21BVAL A 185     -21.990   6.169  10.169  0.61 11.45           H
ATOM   2715 HG22BVAL A 185     -22.666   6.162  11.607  0.61 11.45           H
ATOM   2716 HG23BVAL A 185     -21.187   6.715  11.426  0.61 11.45           H
ATOM   2717  N   VAL A 186     -19.072   5.375  13.419  1.00  7.67           N
ANISOU 2717  N   VAL A 186     1051    967    895    -60    -68    -45       N
ATOM   2718  CA  VAL A 186     -18.107   6.158  14.180  1.00  8.07           C
ANISOU 2718  CA  VAL A 186     1120    982    964    -56    -55   -120       C
ATOM   2719  C   VAL A 186     -17.179   6.873  13.211  1.00  8.79           C
ANISOU 2719  C   VAL A 186     1260    988   1090    -31    100   -138       C
ATOM   2720  O   VAL A 186     -16.624   6.248  12.307  1.00  9.42           O
ANISOU 2720  O   VAL A 186     1440    933   1206   -151    140   -175       O
ATOM   2721  CB  VAL A 186     -17.302   5.254  15.128  1.00  8.39           C
ANISOU 2721  CB  VAL A 186     1125    985   1077    137   -134    -85       C
ATOM   2722  CG1 VAL A 186     -16.289   6.050  15.901  1.00  9.05           C
ANISOU 2722  CG1 VAL A 186     1346   1052   1042      8   -126    -51       C
ATOM   2723  CG2 VAL A 186     -18.208   4.471  16.065  1.00  9.48           C
ANISOU 2723  CG2 VAL A 186     1306    961   1337     24   -159     79       C
ATOM   2724  HA  VAL A 186     -18.572   6.834  14.698  1.00  9.68           H
ATOM   2725  HB  VAL A 186     -16.823   4.609  14.585  1.00 10.05           H
ATOM   2726 HG11 VAL A 186     -15.909   5.488  16.594  1.00 10.85           H
ATOM   2727 HG12 VAL A 186     -15.592   6.347  15.295  1.00 10.85           H
ATOM   2728 HG13 VAL A 186     -16.729   6.817  16.301  1.00 10.85           H
ATOM   2729 HG21 VAL A 186     -17.666   3.871  16.600  1.00 11.37           H
ATOM   2730 HG22 VAL A 186     -18.680   5.093  16.641  1.00 11.37           H
ATOM   2731 HG23 VAL A 186     -18.843   3.962  15.537  1.00 11.37           H
ATOM   2732  H  AVAL A 186     -18.720   4.868  12.820  0.39  9.19           H
ATOM   2733  H  BVAL A 186     -18.706   4.900  12.803  0.61  9.19           H
ATOM   2734  N   TYR A 187     -17.014   8.182  13.395  1.00  8.57           N
ANISOU 2734  N   TYR A 187     1221    944   1091   -160    111    -69       N
ATOM   2735  CA  TYR A 187     -16.108   8.953  12.559  1.00  8.95           C
ANISOU 2735  CA  TYR A 187     1298    985   1117   -221    111    -67       C
ATOM   2736  C   TYR A 187     -15.007   9.544  13.421  1.00  8.50           C
ANISOU 2736  C   TYR A 187     1068    972   1190   -125     42    -20       C
ATOM   2737  O   TYR A 187     -15.265  10.023  14.537  1.00  9.25           O
ANISOU 2737  O   TYR A 187     1308    992   1213    -64     51    -84       O
ATOM   2738  CB  TYR A 187     -16.859  10.069  11.851  1.00  9.38           C
ANISOU 2738  CB  TYR A 187     1353    975   1234   -117    -44     66       C
ATOM   2739  CG  TYR A 187     -16.095  10.741  10.741  1.00 10.29           C
ANISOU 2739  CG  TYR A 187     1472   1050   1388     22   -110    242       C
ATOM   2740  CD1 TYR A 187     -15.804  10.065   9.586  1.00 11.50           C
ANISOU 2740  CD1 TYR A 187     1758   1209   1401    148    281    349       C
ATOM   2741  CD2 TYR A 187     -15.688  12.071  10.825  1.00 11.93           C
ANISOU 2741  CD2 TYR A 187     1689   1169   1675   -151   -211    348       C
ATOM   2742  CE1 TYR A 187     -15.155  10.665   8.522  1.00 13.54           C
ANISOU 2742  CE1 TYR A 187     1973   1441   1731    297    315    618       C
ATOM   2743  CE2 TYR A 187     -15.034  12.692   9.761  1.00 13.64           C
ANISOU 2743  CE2 TYR A 187     1828   1358   1998   -173   -147    647       C
ATOM   2744  CZ  TYR A 187     -14.759  11.962   8.615  1.00 14.36           C
ANISOU 2744  CZ  TYR A 187     1822   1578   2054     18    361    821       C
ATOM   2745  OH  TYR A 187     -14.144  12.519   7.517  1.00 17.49           O
ANISOU 2745  OH  TYR A 187     2165   1970   2510    137    563   1077       O
ATOM   2746  H   TYR A 187     -17.419   8.642  13.999  1.00 10.27           H
ATOM   2747  HA  TYR A 187     -15.700   8.379  11.892  1.00 10.73           H
ATOM   2748  HB2 TYR A 187     -17.669   9.699  11.466  1.00 11.24           H
ATOM   2749  HB3 TYR A 187     -17.084  10.750  12.504  1.00 11.24           H
ATOM   2750  HD1 TYR A 187     -16.050   9.171   9.516  1.00 13.79           H
ATOM   2751  HD2 TYR A 187     -15.855  12.552  11.604  1.00 14.31           H
ATOM   2752  HE1 TYR A 187     -14.991  10.182   7.744  1.00 16.24           H
ATOM   2753  HE2 TYR A 187     -14.786  13.586   9.820  1.00 16.36           H
ATOM   2754  HH  TYR A 187     -13.917  13.310   7.685  1.00 20.98           H
ATOM   2755  N   VAL A 188     -13.778   9.512  12.915  1.00  9.13           N
ANISOU 2755  N   VAL A 188     1169   1049   1251   -118     29    -44       N
ATOM   2756  CA  VAL A 188     -12.635  10.103  13.609  1.00  9.26           C
ANISOU 2756  CA  VAL A 188     1105   1017   1397   -152    -69     35       C
ATOM   2757  C   VAL A 188     -12.264  11.357  12.827  1.00 10.12           C
ANISOU 2757  C   VAL A 188     1290   1006   1550   -152     92    103       C
ATOM   2758  O   VAL A 188     -11.585  11.256  11.793  1.00 10.59           O
ANISOU 2758  O   VAL A 188     1387   1186   1449   -116     58    143       O
ATOM   2759  CB  VAL A 188     -11.420   9.166  13.663  1.00  9.68           C
ANISOU 2759  CB  VAL A 188     1200   1007   1471    -45     -5    -10       C
ATOM   2760  CG1 VAL A 188     -10.366   9.787  14.573  1.00 10.40           C
ANISOU 2760  CG1 VAL A 188     1131   1157   1664    109   -121    -28       C
ATOM   2761  CG2 VAL A 188     -11.796   7.741  14.134  1.00 10.20           C
ANISOU 2761  CG2 VAL A 188     1379    973   1523     28     88     61       C
ATOM   2762  H   VAL A 188     -13.576   9.150  12.162  1.00 10.95           H
ATOM   2763  HA  VAL A 188     -12.890  10.307  14.522  1.00 11.11           H
ATOM   2764  HB  VAL A 188     -11.060   9.061  12.769  1.00 11.61           H
ATOM   2765 HG11 VAL A 188      -9.628   9.165  14.673  1.00 12.47           H
ATOM   2766 HG12 VAL A 188     -10.050  10.613  14.173  1.00 12.47           H
ATOM   2767 HG13 VAL A 188     -10.763   9.971  15.439  1.00 12.47           H
ATOM   2768 HG21 VAL A 188     -11.000   7.187  14.132  1.00 12.23           H
ATOM   2769 HG22 VAL A 188     -12.163   7.790  15.030  1.00 12.23           H
ATOM   2770 HG23 VAL A 188     -12.457   7.372  13.526  1.00 12.23           H
ATOM   2771  N   PRO A 189     -12.700  12.542  13.263  1.00 11.16           N
ANISOU 2771  N   PRO A 189     1602    874   1765    -48    131     91       N
ATOM   2772  CA  PRO A 189     -12.502  13.741  12.445  1.00 13.68           C
ANISOU 2772  CA  PRO A 189     1988   1035   2174    -36    256    128       C
ATOM   2773  C   PRO A 189     -11.056  14.063  12.181  1.00 14.53           C
ANISOU 2773  C   PRO A 189     2091   1244   2186   -300    229     92       C
ATOM   2774  O   PRO A 189     -10.738  14.573  11.104  1.00 15.72           O
ANISOU 2774  O   PRO A 189     2319   1401   2254   -216    391    377       O
ATOM   2775  CB  PRO A 189     -13.144  14.848  13.281  1.00 15.49           C
ANISOU 2775  CB  PRO A 189     2330   1045   2512     85    329    -30       C
ATOM   2776  CG  PRO A 189     -13.874  14.239  14.310  1.00 15.55           C
ANISOU 2776  CG  PRO A 189     2459   1026   2425     74    311    -80       C
ATOM   2777  CD  PRO A 189     -13.566  12.801  14.419  1.00 12.11           C
ANISOU 2777  CD  PRO A 189     1778    866   1957    -57     99    -39       C
ATOM   2778  HA  PRO A 189     -12.976  13.628  11.607  1.00 16.40           H
ATOM   2779  HB2 PRO A 189     -12.448  15.413  13.650  1.00 18.58           H
ATOM   2780  HB3 PRO A 189     -13.733  15.372  12.716  1.00 18.58           H
ATOM   2781  HG2 PRO A 189     -13.648  14.681  15.144  1.00 18.66           H
ATOM   2782  HG3 PRO A 189     -14.818  14.352  14.120  1.00 18.66           H
ATOM   2783  HD2 PRO A 189     -13.099  12.612  15.248  1.00 14.52           H
ATOM   2784  HD3 PRO A 189     -14.377  12.271  14.367  1.00 14.52           H
ATOM   2785  N   SER A 190     -10.167  13.811  13.147  1.00 15.13           N
ANISOU 2785  N   SER A 190     2142   1554   2053   -632   -145   -116       N
ATOM   2786  CA  SER A 190      -8.774  14.210  12.975  1.00 17.16           C
ANISOU 2786  CA  SER A 190     2183   1859   2477   -801   -167     17       C
ATOM   2787  C   SER A 190      -8.106  13.446  11.843  1.00 16.36           C
ANISOU 2787  C   SER A 190     1909   1697   2612   -596     -1     87       C
ATOM   2788  O   SER A 190      -7.091  13.905  11.309  1.00 17.94           O
ANISOU 2788  O   SER A 190     2026   1769   3023   -683    268    -48       O
ATOM   2789  CB  SER A 190      -7.982  13.963  14.271  1.00 19.47           C
ANISOU 2789  CB  SER A 190     2290   2305   2804  -1071   -511     75       C
ATOM   2790  OG  SER A 190      -7.929  12.573  14.566  1.00 22.40           O
ANISOU 2790  OG  SER A 190     2671   2693   3149  -1093   -615    330       O
ATOM   2791  H   SER A 190     -10.344  13.420  13.892  1.00 18.15           H
ATOM   2792  HA  SER A 190      -8.749  15.159  12.777  1.00 20.58           H
ATOM   2793  HB2 SER A 190      -7.079  14.298  14.159  1.00 23.36           H
ATOM   2794  HB3 SER A 190      -8.419  14.426  15.002  1.00 23.36           H
ATOM   2795  HG  SER A 190      -7.475  12.172  13.983  1.00 26.88           H
ATOM   2796  N   ALA A 191      -8.642  12.286  11.467  1.00 14.91           N
ANISOU 2796  N   ALA A 191     1635   1561   2470   -433   -131    229       N
ATOM   2797  CA  ALA A 191      -8.021  11.424  10.485  1.00 15.01           C
ANISOU 2797  CA  ALA A 191     1698   1558   2445   -334   -146    244       C
ATOM   2798  C   ALA A 191      -8.925  11.123   9.307  1.00 13.62           C
ANISOU 2798  C   ALA A 191     1675   1410   2092   -261    109    327       C
ATOM   2799  O   ALA A 191      -8.534  10.357   8.420  1.00 14.26           O
ANISOU 2799  O   ALA A 191     1616   1489   2314   -253    408    149       O
ATOM   2800  CB  ALA A 191      -7.648  10.092  11.135  1.00 16.69           C
ANISOU 2800  CB  ALA A 191     1908   1704   2729   -133   -584    110       C
ATOM   2801  H   ALA A 191      -9.382  11.976  11.778  1.00 17.89           H
ATOM   2802  HA  ALA A 191      -7.219  11.860  10.158  1.00 18.00           H
ATOM   2803  HB1 ALA A 191      -7.192   9.539  10.482  1.00 20.02           H
ATOM   2804  HB2 ALA A 191      -7.063  10.262  11.890  1.00 20.02           H
ATOM   2805  HB3 ALA A 191      -8.457   9.650  11.436  1.00 20.02           H
ATOM   2806  N  AASN A 192     -10.132  11.680   9.292  0.57 12.76           N
ANISOU 2806  N  AASN A 192     1587   1296   1965   -254    161    425       N
ATOM   2807  CA AASN A 192     -11.149  11.366   8.293  0.57 13.12           C
ANISOU 2807  CA AASN A 192     1830   1272   1881   -258    131    311       C
ATOM   2808  C  AASN A 192     -11.282   9.857   8.080  0.57 11.90           C
ANISOU 2808  C  AASN A 192     1603   1253   1666   -182    165    155       C
ATOM   2809  O  AASN A 192     -11.307   9.346   6.956  0.57 13.16           O
ANISOU 2809  O  AASN A 192     1815   1444   1742   -276    162    189       O
ATOM   2810  CB AASN A 192     -10.935  12.141   6.995  0.57 14.98           C
ANISOU 2810  CB AASN A 192     2187   1365   2138   -325    184    381       C
ATOM   2811  CG AASN A 192     -11.205  13.627   7.170  0.57 16.40           C
ANISOU 2811  CG AASN A 192     2414   1429   2389   -471    433    473       C
ATOM   2812  OD1AASN A 192     -12.268  14.027   7.624  0.57 16.24           O
ANISOU 2812  OD1AASN A 192     2496   1399   2277   -341    603    450       O
ATOM   2813  ND2AASN A 192     -10.231  14.439   6.839  0.57 16.97           N
ANISOU 2813  ND2AASN A 192     2462   1469   2518   -614    491    537       N
ATOM   2814  H  AASN A 192     -10.394  12.262   9.868  0.57 15.31           H
ATOM   2815  HA AASN A 192     -12.006  11.662   8.638  0.57 15.73           H
ATOM   2816  HB2AASN A 192     -10.016  12.031   6.706  0.57 17.96           H
ATOM   2817  HB3AASN A 192     -11.540  11.800   6.317  0.57 17.96           H
ATOM   2818 HD21AASN A 192     -10.334  15.289   6.919  0.57 20.36           H
ATOM   2819 HD22AASN A 192      -9.489  14.123   6.541  0.57 20.36           H
ATOM   2820  N  BASN A 192     -10.151  11.631   9.301  0.43 13.14           N
ANISOU 2820  N  BASN A 192     1758   1298   1938   -237    169    421       N
ATOM   2821  CA BASN A 192     -11.093  11.354   8.220  0.43 13.51           C
ANISOU 2821  CA BASN A 192     2072   1265   1795   -210    156    372       C
ATOM   2822  C  BASN A 192     -11.374   9.856   8.074  0.43 11.77           C
ANISOU 2822  C  BASN A 192     1694   1199   1578    -66    165    219       C
ATOM   2823  O  BASN A 192     -11.602   9.346   6.974  0.43 12.00           O
ANISOU 2823  O  BASN A 192     1723   1279   1557     18    173    268       O
ATOM   2824  CB BASN A 192     -10.622  11.967   6.900  0.43 15.96           C
ANISOU 2824  CB BASN A 192     2721   1373   1968   -289    145    479       C
ATOM   2825  CG BASN A 192     -10.705  13.473   6.912  0.43 18.05           C
ANISOU 2825  CG BASN A 192     3235   1465   2158   -386    198    558       C
ATOM   2826  OD1BASN A 192     -10.355  14.118   7.899  0.43 19.03           O
ANISOU 2826  OD1BASN A 192     3513   1564   2154   -426     55    535       O
ATOM   2827  ND2BASN A 192     -11.205  14.039   5.832  0.43 18.87           N
ANISOU 2827  ND2BASN A 192     3411   1414   2345   -357    185    714       N
ATOM   2828  H  BASN A 192     -10.465  12.144   9.916  0.43 15.76           H
ATOM   2829  HA BASN A 192     -11.939  11.770   8.449  0.43 16.20           H
ATOM   2830  HB2BASN A 192      -9.698  11.716   6.744  0.43 19.14           H
ATOM   2831  HB3BASN A 192     -11.181  11.639   6.179  0.43 19.14           H
ATOM   2832 HD21BASN A 192     -11.274  14.895   5.789  0.43 22.64           H
ATOM   2833 HD22BASN A 192     -11.463  13.553   5.172  0.43 22.64           H
ATOM   2834  N   VAL A 193     -11.404   9.144   9.193  1.00 10.12           N
ANISOU 2834  N   VAL A 193     1411   1108   1327    -59    193     73       N
ATOM   2835  CA  VAL A 193     -11.645   7.704   9.191  1.00  9.89           C
ANISOU 2835  CA  VAL A 193     1427   1012   1319    -86    192     90       C
ATOM   2836  C   VAL A 193     -13.104   7.448   9.540  1.00  9.32           C
ANISOU 2836  C   VAL A 193     1405   1029   1107   -174    229    102       C
ATOM   2837  O   VAL A 193     -13.576   7.864  10.603  1.00  9.87           O
ANISOU 2837  O   VAL A 193     1372   1102   1278   -147    115    122       O
ATOM   2838  CB  VAL A 193     -10.727   6.985  10.181  1.00 10.39           C
ANISOU 2838  CB  VAL A 193     1427   1076   1445    -67     61    152       C
ATOM   2839  CG1 VAL A 193     -11.113   5.530  10.300  1.00 10.45           C
ANISOU 2839  CG1 VAL A 193     1470   1014   1486     52     23     70       C
ATOM   2840  CG2 VAL A 193      -9.301   7.105   9.740  1.00 11.71           C
ANISOU 2840  CG2 VAL A 193     1374   1189   1887   -154    -99     71       C
ATOM   2841  HA  VAL A 193     -11.480   7.364   8.298  1.00 11.86           H
ATOM   2842  HB  VAL A 193     -10.819   7.397  11.055  1.00 12.46           H
ATOM   2843 HG11 VAL A 193     -10.398   5.048  10.744  1.00 12.53           H
ATOM   2844 HG12 VAL A 193     -11.930   5.461  10.819  1.00 12.53           H
ATOM   2845 HG13 VAL A 193     -11.255   5.167   9.411  1.00 12.53           H
ATOM   2846 HG21 VAL A 193      -8.723   6.762  10.440  1.00 14.05           H
ATOM   2847 HG22 VAL A 193      -9.178   6.590   8.927  1.00 14.05           H
ATOM   2848 HG23 VAL A 193      -9.100   8.039   9.573  1.00 14.05           H
ATOM   2849  H  AVAL A 193     -11.349   9.480   9.983  0.57 12.14           H
ATOM   2850  H  BVAL A 193     -11.285   9.476   9.978  0.43 12.14           H
ATOM   2851  N   LEU A 194     -13.791   6.726   8.672  1.00  9.29           N
ANISOU 2851  N   LEU A 194     1341   1090   1100    -64     99    141       N
ATOM   2852  CA  LEU A 194     -15.169   6.313   8.892  1.00  9.03           C
ANISOU 2852  CA  LEU A 194     1234   1083   1114   -154     78     70       C
ATOM   2853  C   LEU A 194     -15.208   4.831   9.208  1.00  8.71           C
ANISOU 2853  C   LEU A 194     1218   1065   1025   -154     90     12       C
ATOM   2854  O   LEU A 194     -14.869   3.990   8.365  1.00 10.16           O
ANISOU 2854  O   LEU A 194     1723   1137    999   -181    270     37       O
ATOM   2855  CB  LEU A 194     -15.998   6.602   7.648  1.00 10.37           C
ANISOU 2855  CB  LEU A 194     1300   1253   1387     -9    -94    -32       C
ATOM   2856  CG  LEU A 194     -17.456   6.173   7.698  1.00 11.91           C
ANISOU 2856  CG  LEU A 194     1419   1587   1517   -114    -50     -6       C
ATOM   2857  CD1 LEU A 194     -18.171   6.825   8.864  1.00 13.58           C
ANISOU 2857  CD1 LEU A 194     1615   1799   1747     32     12    -18       C
ATOM   2858  CD2 LEU A 194     -18.149   6.481   6.397  1.00 13.64           C
ANISOU 2858  CD2 LEU A 194     1770   1702   1713   -139   -440    -34       C
ATOM   2859  H   LEU A 194     -13.470   6.452   7.923  1.00 11.14           H
ATOM   2860  HA  LEU A 194     -15.537   6.792   9.651  1.00 10.83           H
ATOM   2861  HB2 LEU A 194     -15.986   7.560   7.493  1.00 12.44           H
ATOM   2862  HB3 LEU A 194     -15.589   6.141   6.899  1.00 12.44           H
ATOM   2863  HG  LEU A 194     -17.495   5.213   7.831  1.00 14.28           H
ATOM   2864 HD11 LEU A 194     -19.100   6.546   8.860  1.00 16.29           H
ATOM   2865 HD12 LEU A 194     -17.745   6.547   9.690  1.00 16.29           H
ATOM   2866 HD13 LEU A 194     -18.114   7.788   8.770  1.00 16.29           H
ATOM   2867 HD21 LEU A 194     -19.065   6.164   6.445  1.00 16.37           H
ATOM   2868 HD22 LEU A 194     -18.138   7.440   6.253  1.00 16.37           H
ATOM   2869 HD23 LEU A 194     -17.681   6.032   5.676  1.00 16.37           H
ATOM   2870  N   TYR A 195     -15.625   4.501  10.423  1.00  8.51           N
ANISOU 2870  N   TYR A 195     1303    988    942    -22    173     52       N
ATOM   2871  CA  TYR A 195     -15.800   3.121  10.860  1.00  8.31           C
ANISOU 2871  CA  TYR A 195     1094   1046   1017    -13    -26     34       C
ATOM   2872  C   TYR A 195     -17.272   2.805  10.725  1.00  8.50           C
ANISOU 2872  C   TYR A 195     1117   1026   1088    -18     40     32       C
ATOM   2873  O   TYR A 195     -18.109   3.314  11.473  1.00  8.75           O
ANISOU 2873  O   TYR A 195     1225   1026   1073    -89    -38    -76       O
ATOM   2874  CB  TYR A 195     -15.315   2.997  12.295  1.00  8.77           C
ANISOU 2874  CB  TYR A 195     1205   1048   1077   -199    -96     41       C
ATOM   2875  CG  TYR A 195     -15.555   1.654  12.919  1.00  8.51           C
ANISOU 2875  CG  TYR A 195     1048   1038   1149   -171    -57    117       C
ATOM   2876  CD1 TYR A 195     -14.704   0.587  12.724  1.00  8.97           C
ANISOU 2876  CD1 TYR A 195     1152   1096   1161   -138    157     74       C
ATOM   2877  CD2 TYR A 195     -16.649   1.444  13.753  1.00  8.87           C
ANISOU 2877  CD2 TYR A 195     1140   1096   1134     23    -48     40       C
ATOM   2878  CE1 TYR A 195     -14.910  -0.646  13.340  1.00  9.45           C
ANISOU 2878  CE1 TYR A 195     1217   1203   1169     18    243    282       C
ATOM   2879  CE2 TYR A 195     -16.875   0.224  14.357  1.00  8.14           C
ANISOU 2879  CE2 TYR A 195     1031   1064    999     58    -52     41       C
ATOM   2880  CZ  TYR A 195     -15.991  -0.802  14.173  1.00  8.12           C
ANISOU 2880  CZ  TYR A 195     1076   1027    981     49     54    214       C
ATOM   2881  OH  TYR A 195     -16.140  -2.005  14.799  1.00  9.10           O
ANISOU 2881  OH  TYR A 195     1130   1086   1240    100    224    219       O
ATOM   2882  H   TYR A 195     -15.819   5.076  11.032  1.00 10.20           H
ATOM   2883  HA  TYR A 195     -15.302   2.495  10.311  1.00  9.96           H
ATOM   2884  HB2 TYR A 195     -14.359   3.162  12.314  1.00 10.51           H
ATOM   2885  HB3 TYR A 195     -15.776   3.657  12.836  1.00 10.51           H
ATOM   2886  HD1 TYR A 195     -13.969   0.694  12.163  1.00 10.76           H
ATOM   2887  HD2 TYR A 195     -17.243   2.143  13.907  1.00 10.64           H
ATOM   2888  HE1 TYR A 195     -14.324  -1.353  13.189  1.00 11.33           H
ATOM   2889  HE2 TYR A 195     -17.628   0.100  14.888  1.00  9.76           H
ATOM   2890  HH  TYR A 195     -16.821  -1.991  15.291  1.00 10.91           H
ATOM   2891  N   GLY A 196     -17.606   1.998   9.729  1.00  8.70           N
ANISOU 2891  N   GLY A 196     1142   1216    948   -161    -40   -266       N
ATOM   2892  CA  GLY A 196     -19.004   1.744   9.454  1.00  8.82           C
ANISOU 2892  CA  GLY A 196     1186   1201    962    -49     19    -63       C
ATOM   2893  C   GLY A 196     -19.617   0.667  10.308  1.00  9.01           C
ANISOU 2893  C   GLY A 196     1153   1348    922   -113      3    -96       C
ATOM   2894  O   GLY A 196     -20.844   0.520  10.325  1.00  8.87           O
ANISOU 2894  O   GLY A 196     1051   1386    934    -64    -59   -120       O
ATOM   2895  H   GLY A 196     -17.052   1.595   9.210  1.00 10.43           H
ATOM   2896  HA2 GLY A 196     -19.505   2.562   9.601  1.00 10.57           H
ATOM   2897  HA3 GLY A 196     -19.097   1.479   8.526  1.00 10.57           H
ATOM   2898  N   GLY A 197     -18.794  -0.131  10.971  1.00  9.29           N
ANISOU 2898  N   GLY A 197     1192   1355    982    -91   -137     50       N
ATOM   2899  CA  GLY A 197     -19.312  -1.293  11.657  1.00  9.23           C
ANISOU 2899  CA  GLY A 197     1156   1340   1012     20   -145     -0       C
ATOM   2900  C   GLY A 197     -20.082  -2.177  10.682  1.00  8.30           C
ANISOU 2900  C   GLY A 197     1046   1241    869     12     -5   -171       C
ATOM   2901  O   GLY A 197     -19.861  -2.162   9.468  1.00  8.94           O
ANISOU 2901  O   GLY A 197     1055   1348    995    -22      5    -29       O
ATOM   2902  H   GLY A 197     -17.943  -0.020  11.037  1.00 11.14           H
ATOM   2903  HA2 GLY A 197     -18.581  -1.805  12.036  1.00 11.07           H
ATOM   2904  HA3 GLY A 197     -19.908  -1.016  12.370  1.00 11.07           H
ATOM   2905  N   CYS A 198     -21.019  -2.965  11.201  1.00  8.46           N
ANISOU 2905  N   CYS A 198     1232   1087    894    -22     24   -119       N
ATOM   2906  CA  CYS A 198     -21.620  -3.995  10.368  1.00  8.85           C
ANISOU 2906  CA  CYS A 198     1239   1130    993    -50    -87    -83       C
ATOM   2907  C   CYS A 198     -22.649  -3.477   9.385  1.00  8.00           C
ANISOU 2907  C   CYS A 198     1113   1091    834    -60    -72    -48       C
ATOM   2908  O   CYS A 198     -23.086  -4.242   8.517  1.00  8.96           O
ANISOU 2908  O   CYS A 198     1246   1075   1085   -109    -45    -56       O
ATOM   2909  CB  CYS A 198     -22.087  -5.137  11.234  1.00  9.87           C
ANISOU 2909  CB  CYS A 198     1237   1178   1335    -75   -148     35       C
ATOM   2910  SG  CYS A 198     -20.772  -5.809  12.212  1.00  9.36           S
ANISOU 2910  SG  CYS A 198     1150   1289   1120    -78    -39    105       S
ATOM   2911  H   CYS A 198     -21.313  -2.923  12.008  1.00 10.14           H
ATOM   2912  HA  CYS A 198     -20.951  -4.388   9.786  1.00 10.61           H
ATOM   2913  HB2 CYS A 198     -22.780  -4.819  11.834  1.00 11.83           H
ATOM   2914  HB3 CYS A 198     -22.436  -5.843  10.668  1.00 11.83           H
ATOM   2915  N   ALA A 199     -22.961  -2.183   9.441  1.00  8.73           N
ANISOU 2915  N   ALA A 199     1356   1084    877    -23   -127     22       N
ATOM   2916  CA  ALA A 199     -23.743  -1.539   8.406  1.00  8.60           C
ANISOU 2916  CA  ALA A 199     1248   1132    886   -101   -123     86       C
ATOM   2917  C   ALA A 199     -22.982  -1.374   7.103  1.00  8.29           C
ANISOU 2917  C   ALA A 199     1143   1165    843    -51   -181     21       C
ATOM   2918  O   ALA A 199     -23.609  -0.968   6.113  1.00  9.12           O
ANISOU 2918  O   ALA A 199     1234   1307    923     -7   -111    -99       O
ATOM   2919  CB  ALA A 199     -24.204  -0.176   8.910  1.00  9.48           C
ANISOU 2919  CB  ALA A 199     1352   1234   1016   -118    -71    115       C
ATOM   2920  H   ALA A 199     -22.726  -1.655  10.078  1.00 10.47           H
ATOM   2921  HA  ALA A 199     -24.524  -2.081   8.214  1.00 10.31           H
ATOM   2922  HB1 ALA A 199     -24.649   0.294   8.188  1.00 11.37           H
ATOM   2923  HB2 ALA A 199     -24.819  -0.304   9.649  1.00 11.37           H
ATOM   2924  HB3 ALA A 199     -23.431   0.329   9.207  1.00 11.37           H
ATOM   2925  N   VAL A 200     -21.663  -1.618   7.097  1.00  8.27           N
ANISOU 2925  N   VAL A 200     1137   1156    850    -10   -236      8       N
ATOM   2926  CA  VAL A 200     -20.832  -1.460   5.907  1.00  8.60           C
ANISOU 2926  CA  VAL A 200     1271   1082    916   -112    -50    128       C
ATOM   2927  C   VAL A 200     -20.077  -2.755   5.660  1.00  8.11           C
ANISOU 2927  C   VAL A 200     1235   1137    708   -105    -45    123       C
ATOM   2928  O   VAL A 200     -19.472  -3.313   6.592  1.00  9.23           O
ANISOU 2928  O   VAL A 200     1368   1281    857    -98     68     31       O
ATOM   2929  CB  VAL A 200     -19.856  -0.273   6.054  1.00  9.12           C
ANISOU 2929  CB  VAL A 200     1351   1154    959   -149    -45    211       C
ATOM   2930  CG1 VAL A 200     -18.935  -0.188   4.841  1.00  9.07           C
ANISOU 2930  CG1 VAL A 200     1226   1190   1031   -172    -55    133       C
ATOM   2931  CG2 VAL A 200     -20.652   1.001   6.246  1.00 10.11           C
ANISOU 2931  CG2 VAL A 200     1545   1167   1130   -198    -68     84       C
ATOM   2932  H   VAL A 200     -21.223  -1.881   7.787  1.00  9.92           H
ATOM   2933  HA  VAL A 200     -21.400  -1.299   5.137  1.00 10.32           H
ATOM   2934  HB  VAL A 200     -19.288  -0.398   6.830  1.00 10.93           H
ATOM   2935 HG11 VAL A 200     -18.374   0.600   4.925  1.00 10.88           H
ATOM   2936 HG12 VAL A 200     -18.383  -0.985   4.807  1.00 10.88           H
ATOM   2937 HG13 VAL A 200     -19.475  -0.125   4.038  1.00 10.88           H
ATOM   2938 HG21 VAL A 200     -20.038   1.748   6.327  1.00 12.13           H
ATOM   2939 HG22 VAL A 200     -21.231   1.130   5.479  1.00 12.13           H
ATOM   2940 HG23 VAL A 200     -21.184   0.922   7.053  1.00 12.13           H
ATOM   2941  N   HIS A 201     -20.128  -3.221   4.417  1.00  8.86           N
ANISOU 2941  N   HIS A 201     1425   1057    886   -162    -95    -22       N
ATOM   2942  CA  HIS A 201     -19.424  -4.405   3.966  1.00  9.63           C
ANISOU 2942  CA  HIS A 201     1532   1109   1016    -91    -13   -166       C
ATOM   2943  C   HIS A 201     -18.189  -4.084   3.149  1.00  8.83           C
ANISOU 2943  C   HIS A 201     1265   1145    945    -16    -27     40       C
ATOM   2944  O   HIS A 201     -18.051  -3.006   2.565  1.00 10.41           O
ANISOU 2944  O   HIS A 201     1530   1345   1080     -6    152     53       O
ATOM   2945  CB  HIS A 201     -20.379  -5.295   3.177  1.00 11.42           C
ANISOU 2945  CB  HIS A 201     1842   1216   1281   -119    -16   -210       C
ATOM   2946  CG  HIS A 201     -21.290  -6.059   4.076  1.00 12.48           C
ANISOU 2946  CG  HIS A 201     1815   1293   1634   -229     69    -85       C
ATOM   2947  ND1 HIS A 201     -20.832  -7.069   4.901  1.00 14.10           N
ANISOU 2947  ND1 HIS A 201     1952   1535   1870   -181    114     38       N
ATOM   2948  CD2 HIS A 201     -22.597  -5.895   4.375  1.00 14.17           C
ANISOU 2948  CD2 HIS A 201     2041   1433   1908   -267    243     15       C
ATOM   2949  CE1 HIS A 201     -21.840  -7.540   5.614  1.00 14.42           C
ANISOU 2949  CE1 HIS A 201     2005   1577   1897   -150    279    -18       C
ATOM   2950  NE2 HIS A 201     -22.915  -6.826   5.330  1.00 14.43           N
ANISOU 2950  NE2 HIS A 201     1937   1488   2058   -184    172     -6       N
ATOM   2951  H   HIS A 201     -20.585  -2.848   3.791  1.00 10.63           H
ATOM   2952  HA  HIS A 201     -19.102  -4.888   4.743  1.00 11.54           H
ATOM   2953  HB2 HIS A 201     -20.921  -4.742   2.592  1.00 13.70           H
ATOM   2954  HB3 HIS A 201     -19.865  -5.929   2.652  1.00 13.70           H
ATOM   2955  HD1 HIS A 201     -20.019  -7.346   4.944  1.00 16.91           H
ATOM   2956  HD2 HIS A 201     -23.173  -5.267   4.003  1.00 16.99           H
ATOM   2957  HE1 HIS A 201     -21.800  -8.252   6.211  1.00 17.30           H
ATOM   2958  N   GLU A 202     -17.267  -5.056   3.152  1.00  9.37           N
ANISOU 2958  N   GLU A 202     1413   1255    891    153     -5    -20       N
ATOM   2959  CA  GLU A 202     -16.033  -4.928   2.379  1.00  9.76           C
ANISOU 2959  CA  GLU A 202     1483   1422    804    151    135    109       C
ATOM   2960  C   GLU A 202     -16.311  -5.094   0.874  1.00 10.59           C
ANISOU 2960  C   GLU A 202     1567   1594    863    150     56     42       C
ATOM   2961  O   GLU A 202     -17.309  -5.678   0.445  1.00 10.91           O
ANISOU 2961  O   GLU A 202     1522   1642    981     99    -77    105       O
ATOM   2962  CB  GLU A 202     -14.976  -5.929   2.874  1.00 10.37           C
ANISOU 2962  CB  GLU A 202     1498   1446    995    178     12     38       C
ATOM   2963  CG  GLU A 202     -15.253  -7.347   2.454  1.00 11.12           C
ANISOU 2963  CG  GLU A 202     1692   1539    992     99    -64    -13       C
ATOM   2964  CD  GLU A 202     -14.134  -8.301   2.809  1.00 11.38           C
ANISOU 2964  CD  GLU A 202     1744   1533   1045    167   -125   -112       C
ATOM   2965  OE1 GLU A 202     -12.949  -7.922   2.686  1.00 11.63           O
ANISOU 2965  OE1 GLU A 202     1766   1592   1059    139   -163   -159       O
ATOM   2966  OE2 GLU A 202     -14.432  -9.437   3.245  1.00 12.04           O
ANISOU 2966  OE2 GLU A 202     1743   1496   1334    218   -200      4       O
ATOM   2967  H   GLU A 202     -17.335  -5.792   3.591  1.00 11.23           H
ATOM   2968  HA  GLU A 202     -15.661  -4.040   2.501  1.00 11.71           H
ATOM   2969  HB2 GLU A 202     -14.112  -5.675   2.514  1.00 12.43           H
ATOM   2970  HB3 GLU A 202     -14.952  -5.904   3.843  1.00 12.43           H
ATOM   2971  HG2 GLU A 202     -16.059  -7.654   2.897  1.00 13.33           H
ATOM   2972  HG3 GLU A 202     -15.372  -7.373   1.492  1.00 13.33           H
ATOM   2973  N   LEU A 203     -15.388  -4.584   0.064  1.00 11.32           N
ANISOU 2973  N   LEU A 203     1611   1801    888    240     58    111       N
ATOM   2974  CA  LEU A 203     -15.585  -4.597  -1.395  1.00 11.87           C
ANISOU 2974  CA  LEU A 203     1724   1996    790    167     25     34       C
ATOM   2975  C   LEU A 203     -15.696  -5.986  -1.988  1.00 12.93           C
ANISOU 2975  C   LEU A 203     1885   2209    817    369     -2    -26       C
ATOM   2976  O   LEU A 203     -16.379  -6.165  -3.007  1.00 13.28           O
ANISOU 2976  O   LEU A 203     1805   2381    862    164    -90    -73       O
ATOM   2977  CB  LEU A 203     -14.440  -3.864  -2.057  1.00 12.71           C
ANISOU 2977  CB  LEU A 203     1763   2066   1001     66     42    112       C
ATOM   2978  CG  LEU A 203     -14.474  -2.378  -1.830  1.00 13.25           C
ANISOU 2978  CG  LEU A 203     1756   2097   1182     43    215   -161       C
ATOM   2979  CD1 LEU A 203     -13.240  -1.752  -2.447  1.00 16.35           C
ANISOU 2979  CD1 LEU A 203     2108   2256   1850    -11    501   -162       C
ATOM   2980  CD2 LEU A 203     -15.764  -1.732  -2.394  1.00 14.69           C
ANISOU 2980  CD2 LEU A 203     2059   2018   1504    160    199    -79       C
ATOM   2981  H   LEU A 203     -14.649  -4.228   0.322  1.00 13.57           H
ATOM   2982  HA  LEU A 203     -16.424  -4.146  -1.578  1.00 14.24           H
ATOM   2983  HB2 LEU A 203     -13.604  -4.201  -1.700  1.00 15.25           H
ATOM   2984  HB3 LEU A 203     -14.479  -4.021  -3.014  1.00 15.25           H
ATOM   2985  HG  LEU A 203     -14.479  -2.204  -0.876  1.00 15.89           H
ATOM   2986 HD11 LEU A 203     -13.216  -0.810  -2.219  1.00 19.62           H
ATOM   2987 HD12 LEU A 203     -12.452  -2.198  -2.098  1.00 19.62           H
ATOM   2988 HD13 LEU A 203     -13.280  -1.858  -3.411  1.00 19.62           H
ATOM   2989 HD21 LEU A 203     -15.687  -0.767  -2.331  1.00 17.62           H
ATOM   2990 HD22 LEU A 203     -15.870  -1.996  -3.321  1.00 17.62           H
ATOM   2991 HD23 LEU A 203     -16.524  -2.038  -1.874  1.00 17.62           H
ATOM   2992  N   SER A 204     -14.973  -6.959  -1.448  1.00 13.93           N
ANISOU 2992  N   SER A 204     2126   2207    960    537   -276   -124       N
ATOM   2993  CA  SER A 204     -15.025  -8.291  -2.039  1.00 15.79           C
ANISOU 2993  CA  SER A 204     2619   2267   1114    653   -320   -396       C
ATOM   2994  C   SER A 204     -16.308  -9.052  -1.728  1.00 16.64           C
ANISOU 2994  C   SER A 204     2731   2169   1424    420   -480   -340       C
ATOM   2995  O   SER A 204     -16.514 -10.138  -2.277  1.00 18.18           O
ANISOU 2995  O   SER A 204     2944   2108   1854    350   -474   -496       O
ATOM   2996  CB  SER A 204     -13.837  -9.128  -1.563  1.00 17.75           C
ANISOU 2996  CB  SER A 204     2993   2399   1352    834   -453   -461       C
ATOM   2997  OG  SER A 204     -13.909  -9.314  -0.159  1.00 19.34           O
ANISOU 2997  OG  SER A 204     3346   2423   1577    924   -562   -426       O
ATOM   2998  H   SER A 204     -14.462  -6.876  -0.762  1.00 16.71           H
ATOM   2999  HA  SER A 204     -14.966  -8.186  -3.001  1.00 18.94           H
ATOM   3000  HB2 SER A 204     -13.859  -9.993  -2.002  1.00 21.29           H
ATOM   3001  HB3 SER A 204     -13.012  -8.667  -1.783  1.00 21.29           H
ATOM   3002  HG  SER A 204     -13.256  -9.772   0.104  1.00 23.20           H
ATOM   3003  N  ASER A 205     -17.178  -8.509  -0.879  0.21 17.58           N
ANISOU 3003  N  ASER A 205     2759   2254   1667    288   -503   -319       N
ATOM   3004  CA ASER A 205     -18.397  -9.207  -0.491  0.21 18.94           C
ANISOU 3004  CA ASER A 205     2848   2346   2004    139   -520   -344       C
ATOM   3005  C  ASER A 205     -19.381  -9.274  -1.656  0.21 19.72           C
ANISOU 3005  C  ASER A 205     2933   2417   2143     73   -442   -458       C
ATOM   3006  O  ASER A 205     -19.585  -8.293  -2.378  0.21 19.87           O
ANISOU 3006  O  ASER A 205     2924   2434   2192    117   -428   -436       O
ATOM   3007  CB ASER A 205     -19.043  -8.491   0.698  0.21 19.36           C
ANISOU 3007  CB ASER A 205     2825   2371   2159     77   -632   -289       C
ATOM   3008  OG ASER A 205     -20.455  -8.621   0.706  0.21 19.67           O
ANISOU 3008  OG ASER A 205     2830   2375   2268     72   -712   -311       O
ATOM   3009  H  ASER A 205     -17.084  -7.736  -0.513  0.21 21.09           H
ATOM   3010  HA ASER A 205     -18.181 -10.116  -0.232  0.21 22.72           H
ATOM   3011  HB2ASER A 205     -18.692  -8.874   1.518  0.21 23.22           H
ATOM   3012  HB3ASER A 205     -18.819  -7.548   0.650  0.21 23.22           H
ATOM   3013  HG ASER A 205     -20.669  -9.432   0.660  0.21 23.59           H
ATOM   3014  N  BSER A 205     -17.158  -8.536  -0.852  0.79 15.27           N
ANISOU 3014  N  BSER A 205     2517   2087   1197    277   -414   -112       N
ATOM   3015  CA BSER A 205     -18.380  -9.241  -0.518  0.79 16.19           C
ANISOU 3015  CA BSER A 205     2532   2095   1525     63   -302    -94       C
ATOM   3016  C  BSER A 205     -19.323  -9.307  -1.713  0.79 17.37           C
ANISOU 3016  C  BSER A 205     2631   2208   1761    148   -270   -353       C
ATOM   3017  O  BSER A 205     -19.447  -8.358  -2.500  0.79 17.40           O
ANISOU 3017  O  BSER A 205     2636   2190   1784    400   -389   -384       O
ATOM   3018  CB BSER A 205     -19.083  -8.574   0.648  0.79 15.34           C
ANISOU 3018  CB BSER A 205     2328   2025   1474   -151   -294    -12       C
ATOM   3019  OG BSER A 205     -19.442  -7.239   0.354  0.79 14.89           O
ANISOU 3019  OG BSER A 205     2329   1949   1379    -79   -155   -280       O
ATOM   3020  H  BSER A 205     -17.049  -7.788  -0.442  0.79 18.31           H
ATOM   3021  HA BSER A 205     -18.151 -10.148  -0.261  0.79 19.42           H
ATOM   3022  HB2BSER A 205     -19.888  -9.075   0.855  0.79 18.40           H
ATOM   3023  HB3BSER A 205     -18.487  -8.575   1.413  0.79 18.40           H
ATOM   3024  HG BSER A 205     -18.752  -6.774   0.240  0.79 17.86           H
ATOM   3025  N   THR A 206     -19.991 -10.450  -1.840  1.00 20.70           N
ANISOU 3025  N   THR A 206     3101   2496   2268    -37   -422   -585       N
ATOM   3026  CA  THR A 206     -21.078 -10.633  -2.795  1.00 24.49           C
ANISOU 3026  CA  THR A 206     3790   2914   2601   -317   -414   -828       C
ATOM   3027  C   THR A 206     -22.389 -10.925  -2.091  1.00 24.83           C
ANISOU 3027  C   THR A 206     3791   3092   2552   -605   -617   -593       C
ATOM   3028  O   THR A 206     -23.432 -11.026  -2.751  1.00 28.34           O
ANISOU 3028  O   THR A 206     4125   3571   3070   -595   -702   -342       O
ATOM   3029  CB  THR A 206     -20.801 -11.812  -3.745  1.00 28.60           C
ANISOU 3029  CB  THR A 206     4539   3083   3243   -265   -105  -1050       C
ATOM   3030  OG1 THR A 206     -20.596 -13.011  -2.991  1.00 31.56           O
ANISOU 3030  OG1 THR A 206     4929   3172   3891   -206    -13  -1130       O
ATOM   3031  CG2 THR A 206     -19.573 -11.549  -4.546  1.00 29.30           C
ANISOU 3031  CG2 THR A 206     4697   3104   3330   -162     43  -1270       C
ATOM   3032  HA  THR A 206     -21.151  -9.832  -3.337  1.00 29.38           H
ATOM   3033  HB  THR A 206     -21.559 -11.924  -4.340  1.00 34.31           H
ATOM   3034  HG1 THR A 206     -20.013 -12.882  -2.400  1.00 37.87           H
ATOM   3035 HG21 THR A 206     -19.428 -12.270  -5.179  1.00 35.15           H
ATOM   3036 HG22 THR A 206     -19.667 -10.716  -5.034  1.00 35.15           H
ATOM   3037 HG23 THR A 206     -18.802 -11.486  -3.960  1.00 35.15           H
ATOM   3038  H  ATHR A 206     -19.787 -11.167  -1.413  0.21 24.83           H
ATOM   3039  H  BTHR A 206     -19.829 -11.152  -1.371  0.79 24.83           H
ATOM   3040  N  ASER A 207     -22.354 -11.130  -0.789  0.59 23.65           N
ANISOU 3040  N  ASER A 207     3700   2923   2363   -593   -403   -493       N
ATOM   3041  CA ASER A 207     -23.534 -11.370   0.017  0.59 22.64           C
ANISOU 3041  CA ASER A 207     3671   2799   2134   -524   -317   -370       C
ATOM   3042  C  ASER A 207     -23.576 -10.322   1.114  0.59 20.45           C
ANISOU 3042  C  ASER A 207     3436   2588   1745   -465   -459   -274       C
ATOM   3043  O  ASER A 207     -22.578  -9.656   1.386  0.59 20.51           O
ANISOU 3043  O  ASER A 207     3403   2606   1785   -404   -493   -200       O
ATOM   3044  CB ASER A 207     -23.469 -12.754   0.655  0.59 23.92           C
ANISOU 3044  CB ASER A 207     3861   2809   2417   -514   -172   -352       C
ATOM   3045  OG ASER A 207     -24.373 -12.851   1.723  0.59 24.92           O
ANISOU 3045  OG ASER A 207     3966   2850   2652   -513    -63   -227       O
ATOM   3046  H  ASER A 207     -21.627 -11.136  -0.330  0.59 28.37           H
ATOM   3047  HA ASER A 207     -24.337 -11.311  -0.523  0.59 27.16           H
ATOM   3048  HB2ASER A 207     -23.695 -13.420  -0.013  0.59 28.69           H
ATOM   3049  HB3ASER A 207     -22.570 -12.908   0.986  0.59 28.69           H
ATOM   3050  HG ASER A 207     -24.038 -12.512   2.415  0.59 29.89           H
ATOM   3051  N  BSER A 207     -22.362 -11.116  -0.785  0.41 23.43           N
ANISOU 3051  N  BSER A 207     3715   2900   2288   -538   -474   -618       N
ATOM   3052  CA BSER A 207     -23.556 -11.357   0.001  0.41 22.08           C
ANISOU 3052  CA BSER A 207     3681   2739   1969   -438   -432   -628       C
ATOM   3053  C  BSER A 207     -23.570 -10.354   1.140  0.41 20.26           C
ANISOU 3053  C  BSER A 207     3458   2563   1678   -410   -481   -411       C
ATOM   3054  O  BSER A 207     -22.554  -9.739   1.457  0.41 20.39           O
ANISOU 3054  O  BSER A 207     3446   2567   1735   -351   -472   -346       O
ATOM   3055  CB BSER A 207     -23.568 -12.790   0.541  0.41 22.62           C
ANISOU 3055  CB BSER A 207     3862   2696   2035   -369   -357   -861       C
ATOM   3056  OG BSER A 207     -23.672 -13.724  -0.532  0.41 22.84           O
ANISOU 3056  OG BSER A 207     3976   2673   2031   -322   -340  -1019       O
ATOM   3057  H  BSER A 207     -21.641 -11.111  -0.317  0.41 28.11           H
ATOM   3058  HA BSER A 207     -24.359 -11.235  -0.529  0.41 26.48           H
ATOM   3059  HB2BSER A 207     -22.744 -12.953   1.025  0.41 27.13           H
ATOM   3060  HB3BSER A 207     -24.329 -12.899   1.132  0.41 27.13           H
ATOM   3061  HG BSER A 207     -23.659 -14.508  -0.232  0.41 27.41           H
ATOM   3062  N   ALA A 208     -24.746 -10.184   1.736  1.00 18.67           N
ANISOU 3062  N   ALA A 208     3276   2439   1379   -399   -433   -251       N
ATOM   3063  CA  ALA A 208     -24.981  -9.172   2.755  1.00 17.96           C
ANISOU 3063  CA  ALA A 208     2969   2253   1603   -208   -158   -104       C
ATOM   3064  C   ALA A 208     -24.765  -9.676   4.180  1.00 15.69           C
ANISOU 3064  C   ALA A 208     2559   1968   1433   -227    -88   -198       C
ATOM   3065  O   ALA A 208     -25.268  -9.060   5.129  1.00 14.70           O
ANISOU 3065  O   ALA A 208     2188   1875   1521   -422   -365   -317       O
ATOM   3066  CB  ALA A 208     -26.391  -8.605   2.599  1.00 20.10           C
ANISOU 3066  CB  ALA A 208     3251   2430   1956   -153   -189    235       C
ATOM   3067  HA  ALA A 208     -24.344  -8.453   2.617  1.00 21.55           H
ATOM   3068  HB1 ALA A 208     -26.527  -7.909   3.260  1.00 24.11           H
ATOM   3069  HB2 ALA A 208     -26.486  -8.236   1.706  1.00 24.11           H
ATOM   3070  HB3 ALA A 208     -27.035  -9.318   2.732  1.00 24.11           H
ATOM   3071  H  AALA A 208     -25.433 -10.677   1.578  0.59 22.40           H
ATOM   3072  H  BALA A 208     -25.443 -10.657   1.560  0.41 22.40           H
ATOM   3073  N   GLY A 209     -23.990 -10.751   4.367  1.00 15.54           N
ANISOU 3073  N   GLY A 209     2542   1904   1458    -90     23   -152       N
ATOM   3074  CA  GLY A 209     -23.662 -11.176   5.719  1.00 14.89           C
ANISOU 3074  CA  GLY A 209     2401   1850   1409   -157    -23    -65       C
ATOM   3075  C   GLY A 209     -24.857 -11.695   6.495  1.00 13.97           C
ANISOU 3075  C   GLY A 209     2169   1765   1375   -230   -293   -102       C
ATOM   3076  O   GLY A 209     -25.800 -12.267   5.945  1.00 14.83           O
ANISOU 3076  O   GLY A 209     2508   1757   1369   -316   -145   -108       O
ATOM   3077  H   GLY A 209     -23.653 -11.235   3.741  1.00 18.64           H
ATOM   3078  HA2 GLY A 209     -23.000 -11.884   5.677  1.00 17.87           H
ATOM   3079  HA3 GLY A 209     -23.290 -10.425   6.206  1.00 17.87           H
ATOM   3080  N   ASN A 210     -24.809 -11.503   7.806  1.00 13.50           N
ANISOU 3080  N   ASN A 210     1782   1789   1559   -350   -232    -24       N
ATOM   3081  CA  ASN A 210     -25.894 -11.925   8.678  1.00 14.25           C
ANISOU 3081  CA  ASN A 210     1929   1905   1582   -385   -131    166       C
ATOM   3082  C   ASN A 210     -26.989 -10.869   8.678  1.00 14.18           C
ANISOU 3082  C   ASN A 210     2017   1786   1583   -342   -209     33       C
ATOM   3083  O   ASN A 210     -26.842  -9.806   9.289  1.00 14.36           O
ANISOU 3083  O   ASN A 210     1966   1810   1682   -280   -108    -46       O
ATOM   3084  CB  ASN A 210     -25.370 -12.185  10.084  1.00 16.03           C
ANISOU 3084  CB  ASN A 210     2101   2243   1748   -502   -181    382       C
ATOM   3085  CG  ASN A 210     -26.484 -12.459  11.067  1.00 17.99           C
ANISOU 3085  CG  ASN A 210     2262   2627   1946   -516   -209    508       C
ATOM   3086  OD1 ASN A 210     -27.619 -12.713  10.669  1.00 18.35           O
ANISOU 3086  OD1 ASN A 210     2292   2542   2139   -634    -86    505       O
ATOM   3087  ND2 ASN A 210     -26.163 -12.449  12.363  1.00 20.53           N
ANISOU 3087  ND2 ASN A 210     2593   2993   2216   -487    -82    530       N
ATOM   3088  H   ASN A 210     -24.153 -11.127   8.217  1.00 16.20           H
ATOM   3089  HA  ASN A 210     -26.276 -12.748   8.337  1.00 17.10           H
ATOM   3090  HB2 ASN A 210     -24.784 -12.958  10.067  1.00 19.23           H
ATOM   3091  HB3 ASN A 210     -24.881 -11.405  10.391  1.00 19.23           H
ATOM   3092 HD21 ASN A 210     -25.353 -12.291  12.604  1.00 24.63           H
ATOM   3093 HD22 ASN A 210     -26.766 -12.600  12.957  1.00 24.63           H
ATOM   3094  N   VAL A 211     -28.085 -11.175   7.991  1.00 14.14           N
ANISOU 3094  N   VAL A 211     2028   1789   1554   -333   -292    -36       N
ATOM   3095  CA  VAL A 211     -29.206 -10.246   7.817  1.00 15.27           C
ANISOU 3095  CA  VAL A 211     2219   1872   1712   -137   -166    -64       C
ATOM   3096  C   VAL A 211     -30.369 -10.554   8.763  1.00 14.63           C
ANISOU 3096  C   VAL A 211     2013   1834   1712   -242   -221    -99       C
ATOM   3097  O   VAL A 211     -31.463 -10.001   8.597  1.00 15.08           O
ANISOU 3097  O   VAL A 211     1976   1929   1825   -265    -71   -175       O
ATOM   3098  CB  VAL A 211     -29.673 -10.183   6.350  1.00 16.56           C
ANISOU 3098  CB  VAL A 211     2451   2056   1784     -7   -235    -54       C
ATOM   3099  CG1 VAL A 211     -28.536  -9.703   5.450  1.00 17.23           C
ANISOU 3099  CG1 VAL A 211     2502   2173   1871     80   -123    211       C
ATOM   3100  CG2 VAL A 211     -30.234 -11.523   5.891  1.00 17.82           C
ANISOU 3100  CG2 VAL A 211     2800   2189   1781   -116   -297   -225       C
ATOM   3101  H   VAL A 211     -28.210 -11.934   7.606  1.00 16.96           H
ATOM   3102  HA  VAL A 211     -28.887  -9.361   8.051  1.00 18.32           H
ATOM   3103  HB  VAL A 211     -30.396  -9.540   6.278  1.00 19.86           H
ATOM   3104 HG11 VAL A 211     -28.877  -9.579   4.550  1.00 20.67           H
ATOM   3105 HG12 VAL A 211     -28.195  -8.863   5.793  1.00 20.67           H
ATOM   3106 HG13 VAL A 211     -27.832 -10.370   5.448  1.00 20.67           H
ATOM   3107 HG21 VAL A 211     -30.442 -11.471   4.945  1.00 21.38           H
ATOM   3108 HG22 VAL A 211     -29.570 -12.213   6.046  1.00 21.38           H
ATOM   3109 HG23 VAL A 211     -31.039 -11.719   6.396  1.00 21.38           H
ATOM   3110  N   ALA A 212     -30.156 -11.418   9.754  1.00 14.94           N
ANISOU 3110  N   ALA A 212     1947   1871   1858   -395   -218      6       N
ATOM   3111  CA  ALA A 212     -31.263 -11.883  10.580  1.00 16.35           C
ANISOU 3111  CA  ALA A 212     2119   1835   2256   -478   -148    126       C
ATOM   3112  C   ALA A 212     -31.990 -10.735  11.255  1.00 15.26           C
ANISOU 3112  C   ALA A 212     1873   1837   2087   -545   -206     80       C
ATOM   3113  O   ALA A 212     -33.209 -10.790  11.442  1.00 15.53           O
ANISOU 3113  O   ALA A 212     1750   1806   2346   -566   -156     -5       O
ATOM   3114  CB  ALA A 212     -30.741 -12.841  11.644  1.00 18.34           C
ANISOU 3114  CB  ALA A 212     2534   1826   2609   -531    -28    297       C
ATOM   3115  H   ALA A 212     -29.390 -11.745   9.966  1.00 17.92           H
ATOM   3116  HA  ALA A 212     -31.892 -12.347  10.006  1.00 19.61           H
ATOM   3117  HB1 ALA A 212     -31.491 -13.191  12.149  1.00 22.00           H
ATOM   3118  HB2 ALA A 212     -30.266 -13.567  11.210  1.00 22.00           H
ATOM   3119  HB3 ALA A 212     -30.140 -12.359  12.234  1.00 22.00           H
ATOM   3120  N   ASP A 213     -31.261  -9.705  11.641  1.00 13.74           N
ANISOU 3120  N   ASP A 213     1660   1832   1728   -483   -207     96       N
ATOM   3121  CA  ASP A 213     -31.810  -8.573  12.368  1.00 12.74           C
ANISOU 3121  CA  ASP A 213     1294   1941   1604   -512   -250    172       C
ATOM   3122  C   ASP A 213     -31.811  -7.311  11.540  1.00 12.14           C
ANISOU 3122  C   ASP A 213     1264   1909   1439   -427   -293    174       C
ATOM   3123  O   ASP A 213     -32.005  -6.222  12.084  1.00 12.56           O
ANISOU 3123  O   ASP A 213     1409   1949   1414   -409   -174    101       O
ATOM   3124  CB  ASP A 213     -31.057  -8.404  13.680  1.00 13.66           C
ANISOU 3124  CB  ASP A 213     1366   2130   1694   -572   -157    381       C
ATOM   3125  CG  ASP A 213     -31.262  -9.575  14.610  1.00 14.47           C
ANISOU 3125  CG  ASP A 213     1424   2305   1769   -644   -307    458       C
ATOM   3126  OD1 ASP A 213     -32.424  -9.959  14.772  1.00 17.64           O
ANISOU 3126  OD1 ASP A 213     1669   2748   2287   -559   -340    832       O
ATOM   3127  OD2 ASP A 213     -30.290 -10.113  15.153  1.00 13.81           O
ANISOU 3127  OD2 ASP A 213     1662   2058   1529   -601   -286    255       O
ATOM   3128  H   ASP A 213     -30.418  -9.635  11.489  1.00 16.48           H
ATOM   3129  HA  ASP A 213     -32.736  -8.743  12.598  1.00 15.28           H
ATOM   3130  HB2 ASP A 213     -30.108  -8.327  13.496  1.00 16.38           H
ATOM   3131  HB3 ASP A 213     -31.374  -7.604  14.128  1.00 16.38           H
ATOM   3132  N   ALA A 214     -31.605  -7.434  10.241  1.00 12.30           N
ANISOU 3132  N   ALA A 214     1376   1920   1377   -387   -317    196       N
ATOM   3133  CA  ALA A 214     -31.434  -6.293   9.362  1.00 12.15           C
ANISOU 3133  CA  ALA A 214     1274   1863   1479   -504   -380    191       C
ATOM   3134  C   ALA A 214     -32.776  -5.740   8.890  1.00 12.62           C
ANISOU 3134  C   ALA A 214     1347   1934   1514   -484   -444    190       C
ATOM   3135  O   ALA A 214     -33.806  -6.412   8.910  1.00 14.49           O
ANISOU 3135  O   ALA A 214     1495   2048   1962   -485   -519    165       O
ATOM   3136  CB  ALA A 214     -30.610  -6.697   8.136  1.00 13.08           C
ANISOU 3136  CB  ALA A 214     1620   1812   1537   -527   -254    161       C
ATOM   3137  H   ALA A 214     -31.559  -8.190   9.833  1.00 14.75           H
ATOM   3138  HA  ALA A 214     -30.975  -5.593   9.851  1.00 14.57           H
ATOM   3139  HB1 ALA A 214     -30.514  -5.929   7.552  1.00 15.69           H
ATOM   3140  HB2 ALA A 214     -29.737  -7.002   8.429  1.00 15.69           H
ATOM   3141  HB3 ALA A 214     -31.070  -7.412   7.668  1.00 15.69           H
ATOM   3142  N   ASP A 215     -32.745  -4.501   8.422  1.00 12.29           N
ANISOU 3142  N   ASP A 215     1172   1936   1563   -485   -440    209       N
ATOM   3143  CA  ASP A 215     -33.846  -3.905   7.672  1.00 13.36           C
ANISOU 3143  CA  ASP A 215     1359   2105   1612   -513   -592    252       C
ATOM   3144  C   ASP A 215     -33.338  -3.657   6.250  1.00 13.78           C
ANISOU 3144  C   ASP A 215     1625   2043   1569   -503   -557    332       C
ATOM   3145  O   ASP A 215     -32.747  -2.618   5.963  1.00 13.45           O
ANISOU 3145  O   ASP A 215     1523   2012   1577   -332   -380    246       O
ATOM   3146  CB  ASP A 215     -34.304  -2.626   8.330  1.00 14.65           C
ANISOU 3146  CB  ASP A 215     1359   2422   1787   -490   -347    311       C
ATOM   3147  CG  ASP A 215     -35.561  -2.070   7.692  1.00 15.83           C
ANISOU 3147  CG  ASP A 215     1453   2712   1848   -436     -8    527       C
ATOM   3148  OD1 ASP A 215     -35.777  -2.289   6.470  1.00 16.50           O
ANISOU 3148  OD1 ASP A 215     1516   2800   1954   -538   -294    643       O
ATOM   3149  OD2 ASP A 215     -36.310  -1.401   8.417  1.00 18.29           O
ANISOU 3149  OD2 ASP A 215     1803   2907   2238   -123    176    674       O
ATOM   3150  H   ASP A 215     -32.078  -3.969   8.529  1.00 14.74           H
ATOM   3151  HA  ASP A 215     -34.597  -4.519   7.636  1.00 16.02           H
ATOM   3152  HB2 ASP A 215     -34.491  -2.798   9.266  1.00 17.58           H
ATOM   3153  HB3 ASP A 215     -33.604  -1.959   8.249  1.00 17.58           H
ATOM   3154  N   LEU A 216     -33.569  -4.625   5.349  1.00 15.24           N
ANISOU 3154  N   LEU A 216     1954   2158   1680   -718   -538    229       N
ATOM   3155  CA  LEU A 216     -33.012  -4.520   4.002  1.00 16.11           C
ANISOU 3155  CA  LEU A 216     2334   2125   1662   -573   -617     68       C
ATOM   3156  C   LEU A 216     -33.651  -3.381   3.217  1.00 15.91           C
ANISOU 3156  C   LEU A 216     2116   2226   1701   -402   -594     79       C
ATOM   3157  O   LEU A 216     -33.013  -2.802   2.325  1.00 17.21           O
ANISOU 3157  O   LEU A 216     2397   2333   1809   -181   -285    243       O
ATOM   3158  CB  LEU A 216     -33.183  -5.843   3.250  1.00 18.28           C
ANISOU 3158  CB  LEU A 216     2992   2029   1923   -579   -431    -68       C
ATOM   3159  CG  LEU A 216     -32.576  -7.076   3.929  1.00 20.90           C
ANISOU 3159  CG  LEU A 216     3562   1988   2390   -659   -413   -191       C
ATOM   3160  CD1 LEU A 216     -33.134  -8.350   3.288  1.00 22.75           C
ANISOU 3160  CD1 LEU A 216     3982   1939   2721   -689   -344   -232       C
ATOM   3161  CD2 LEU A 216     -31.069  -7.019   3.859  1.00 22.25           C
ANISOU 3161  CD2 LEU A 216     3769   2099   2585   -483   -377   -112       C
ATOM   3162  H   LEU A 216     -34.033  -5.334   5.493  1.00 18.28           H
ATOM   3163  HA  LEU A 216     -32.062  -4.340   4.074  1.00 19.32           H
ATOM   3164  HB2 LEU A 216     -34.132  -6.011   3.142  1.00 21.92           H
ATOM   3165  HB3 LEU A 216     -32.761  -5.755   2.381  1.00 21.92           H
ATOM   3166  HG  LEU A 216     -32.817  -7.095   4.868  1.00 25.07           H
ATOM   3167 HD11 LEU A 216     -32.727  -9.122   3.712  1.00 27.29           H
ATOM   3168 HD12 LEU A 216     -34.095  -8.372   3.414  1.00 27.29           H
ATOM   3169 HD13 LEU A 216     -32.925  -8.344   2.340  1.00 27.29           H
ATOM   3170 HD21 LEU A 216     -30.703  -7.813   4.280  1.00 26.69           H
ATOM   3171 HD22 LEU A 216     -30.797  -6.982   2.929  1.00 26.69           H
ATOM   3172 HD23 LEU A 216     -30.762  -6.226   4.326  1.00 26.69           H
ATOM   3173  N   ALA A 217     -34.907  -3.051   3.531  1.00 16.62           N
ANISOU 3173  N   ALA A 217     1977   2320   2019   -259   -805     76       N
ATOM   3174  CA  ALA A 217     -35.587  -1.964   2.838  1.00 17.54           C
ANISOU 3174  CA  ALA A 217     1944   2437   2283   -241   -780    271       C
ATOM   3175  C   ALA A 217     -35.011  -0.604   3.230  1.00 16.12           C
ANISOU 3175  C   ALA A 217     1780   2395   1949   -150   -546    319       C
ATOM   3176  O   ALA A 217     -34.867   0.279   2.381  1.00 18.26           O
ANISOU 3176  O   ALA A 217     2476   2484   1979     21   -708    429       O
ATOM   3177  CB  ALA A 217     -37.072  -2.020   3.167  1.00 18.92           C
ANISOU 3177  CB  ALA A 217     2017   2505   2665   -221   -738    341       C
ATOM   3178  H   ALA A 217     -35.380  -3.438   4.136  1.00 19.94           H
ATOM   3179  HA  ALA A 217     -35.470  -2.071   1.881  1.00 21.04           H
ATOM   3180  HB1 ALA A 217     -37.525  -1.295   2.708  1.00 22.69           H
ATOM   3181  HB2 ALA A 217     -37.429  -2.872   2.873  1.00 22.69           H
ATOM   3182  HB3 ALA A 217     -37.187  -1.926   4.126  1.00 22.69           H
ATOM   3183  N  AGLU A 218     -34.659  -0.419   4.507  0.42 14.08           N
ANISOU 3183  N  AGLU A 218     1294   2305   1753    -47   -272    283       N
ATOM   3184  CA AGLU A 218     -34.137   0.863   4.960  0.42 12.71           C
ANISOU 3184  CA AGLU A 218     1075   2156   1598     22    -47    269       C
ATOM   3185  C  AGLU A 218     -32.628   0.985   4.809  0.42 12.12           C
ANISOU 3185  C  AGLU A 218     1197   2009   1398     31   -154    174       C
ATOM   3186  O  AGLU A 218     -32.113   2.110   4.775  0.42 12.24           O
ANISOU 3186  O  AGLU A 218     1396   1895   1359     23   -144    123       O
ATOM   3187  CB AGLU A 218     -34.461   1.093   6.438  0.42 13.05           C
ANISOU 3187  CB AGLU A 218     1003   2202   1752    154    116    204       C
ATOM   3188  CG AGLU A 218     -35.890   1.461   6.751  0.42 13.65           C
ANISOU 3188  CG AGLU A 218      980   2229   1979    198    193    170       C
ATOM   3189  CD AGLU A 218     -36.342   2.708   6.059  0.42 15.10           C
ANISOU 3189  CD AGLU A 218     1164   2304   2270    147    129    249       C
ATOM   3190  OE1AGLU A 218     -35.508   3.628   5.881  0.42 14.26           O
ANISOU 3190  OE1AGLU A 218     1074   2203   2141     74    215    379       O
ATOM   3191  OE2AGLU A 218     -37.549   2.778   5.726  0.42 16.02           O
ANISOU 3191  OE2AGLU A 218     1206   2403   2477    144   -163    350       O
ATOM   3192  H  AGLU A 218     -34.715  -1.019   5.121  0.42 16.89           H
ATOM   3193  HA AGLU A 218     -34.570   1.553   4.433  0.42 15.24           H
ATOM   3194  HB2AGLU A 218     -34.263   0.276   6.922  0.42 15.65           H
ATOM   3195  HB3AGLU A 218     -33.900   1.815   6.763  0.42 15.65           H
ATOM   3196  HG2AGLU A 218     -36.470   0.737   6.470  0.42 16.38           H
ATOM   3197  HG3AGLU A 218     -35.975   1.603   7.707  0.42 16.38           H
ATOM   3198  N  BGLU A 218     -34.657  -0.426   4.508  0.58 14.94           N
ANISOU 3198  N  BGLU A 218     1481   2393   1804    -27   -271    288       N
ATOM   3199  CA BGLU A 218     -34.132   0.844   5.000  0.58 14.50           C
ANISOU 3199  CA BGLU A 218     1483   2309   1719     55    -71    296       C
ATOM   3200  C  BGLU A 218     -32.631   0.982   4.803  0.58 12.86           C
ANISOU 3200  C  BGLU A 218     1379   2061   1447     62   -181    170       C
ATOM   3201  O  BGLU A 218     -32.124   2.111   4.732  0.58 12.78           O
ANISOU 3201  O  BGLU A 218     1567   1902   1385     55   -193     93       O
ATOM   3202  CB BGLU A 218     -34.388   0.956   6.503  0.58 16.84           C
ANISOU 3202  CB BGLU A 218     1828   2530   2040    221    -10    268       C
ATOM   3203  CG BGLU A 218     -34.393   2.364   7.099  0.58 18.88           C
ANISOU 3203  CG BGLU A 218     2097   2707   2369    333    -60    339       C
ATOM   3204  CD BGLU A 218     -35.299   3.345   6.386  0.58 20.74           C
ANISOU 3204  CD BGLU A 218     2289   2880   2711    415    -99    363       C
ATOM   3205  OE1BGLU A 218     -36.490   3.033   6.201  0.58 23.16           O
ANISOU 3205  OE1BGLU A 218     2730   3017   3053    352   -172    226       O
ATOM   3206  OE2BGLU A 218     -34.846   4.457   6.079  0.58 20.26           O
ANISOU 3206  OE2BGLU A 218     2111   2919   2669    519   -145    579       O
ATOM   3207  H  BGLU A 218     -34.713  -1.034   5.113  0.58 17.93           H
ATOM   3208  HA BGLU A 218     -34.586   1.559   4.527  0.58 17.40           H
ATOM   3209  HB2BGLU A 218     -35.257   0.567   6.689  0.58 20.20           H
ATOM   3210  HB3BGLU A 218     -33.695   0.457   6.963  0.58 20.20           H
ATOM   3211  HG2BGLU A 218     -34.689   2.309   8.021  0.58 22.65           H
ATOM   3212  HG3BGLU A 218     -33.491   2.719   7.061  0.58 22.65           H
ATOM   3213  N   TRP A 219     -31.914  -0.137   4.730  1.00 12.08           N
ANISOU 3213  N   TRP A 219     1330   1993   1268    -46   -215    126       N
ATOM   3214  CA  TRP A 219     -30.454  -0.103   4.701  1.00 10.81           C
ANISOU 3214  CA  TRP A 219     1215   1792   1102   -118   -258    -52       C
ATOM   3215  C   TRP A 219     -29.897   0.824   3.636  1.00 10.96           C
ANISOU 3215  C   TRP A 219     1310   1828   1028   -114   -292    -36       C
ATOM   3216  O   TRP A 219     -28.997   1.614   3.961  1.00 11.15           O
ANISOU 3216  O   TRP A 219     1256   1779   1200   -100   -273   -126       O
ATOM   3217  CB  TRP A 219     -29.949  -1.544   4.599  1.00 11.18           C
ANISOU 3217  CB  TRP A 219     1312   1666   1268    -81   -391   -207       C
ATOM   3218  CG  TRP A 219     -28.519  -1.813   4.924  1.00 10.45           C
ANISOU 3218  CG  TRP A 219     1263   1611   1095    -13   -308   -161       C
ATOM   3219  CD1 TRP A 219     -27.465  -0.957   4.851  1.00 10.42           C
ANISOU 3219  CD1 TRP A 219     1254   1565   1140    -42   -355   -178       C
ATOM   3220  CD2 TRP A 219     -27.993  -3.072   5.336  1.00 10.15           C
ANISOU 3220  CD2 TRP A 219     1486   1537    833     21   -205    -83       C
ATOM   3221  NE1 TRP A 219     -26.304  -1.604   5.240  1.00 10.12           N
ANISOU 3221  NE1 TRP A 219     1301   1552    993      4   -273    -38       N
ATOM   3222  CE2 TRP A 219     -26.606  -2.917   5.526  1.00 10.03           C
ANISOU 3222  CE2 TRP A 219     1437   1490    883     75   -158     26       C
ATOM   3223  CE3 TRP A 219     -28.558  -4.323   5.556  1.00 11.05           C
ANISOU 3223  CE3 TRP A 219     1653   1570    976    -71   -209     -5       C
ATOM   3224  CZ2 TRP A 219     -25.790  -3.983   5.933  1.00 10.50           C
ANISOU 3224  CZ2 TRP A 219     1520   1493    975   -129    -74     54       C
ATOM   3225  CZ3 TRP A 219     -27.755  -5.366   5.971  1.00 11.14           C
ANISOU 3225  CZ3 TRP A 219     1748   1495    988   -190   -145    102       C
ATOM   3226  CH2 TRP A 219     -26.384  -5.200   6.135  1.00 11.50           C
ANISOU 3226  CH2 TRP A 219     1732   1527   1109    -23   -127     19       C
ATOM   3227  HA  TRP A 219     -30.120   0.255   5.538  1.00 12.97           H
ATOM   3228  HB2 TRP A 219     -30.478  -2.085   5.205  1.00 13.41           H
ATOM   3229  HB3 TRP A 219     -30.086  -1.840   3.685  1.00 13.41           H
ATOM   3230  HD1 TRP A 219     -27.517  -0.069   4.580  1.00 12.49           H
ATOM   3231  HE1 TRP A 219     -25.525  -1.245   5.294  1.00 12.14           H
ATOM   3232  HE3 TRP A 219     -29.469  -4.456   5.425  1.00 13.25           H
ATOM   3233  HZ2 TRP A 219     -24.876  -3.868   6.060  1.00 12.59           H
ATOM   3234  HZ3 TRP A 219     -28.138  -6.195   6.144  1.00 13.36           H
ATOM   3235  HH2 TRP A 219     -25.862  -5.928   6.387  1.00 13.79           H
ATOM   3236  H  ATRP A 219     -32.250  -0.928   4.693  0.42 14.49           H
ATOM   3237  H  BTRP A 219     -32.248  -0.929   4.697  0.58 14.49           H
ATOM   3238  N   PRO A 220     -30.354   0.809   2.382  1.00 12.51           N
ANISOU 3238  N   PRO A 220     1627   1983   1141   -115   -373    -25       N
ATOM   3239  C   PRO A 220     -29.976   3.204   1.782  1.00 12.89           C
ANISOU 3239  C   PRO A 220     1742   2116   1038   -117   -374    160       C
ATOM   3240  O   PRO A 220     -29.097   4.033   1.526  1.00 14.24           O
ANISOU 3240  O   PRO A 220     1949   2220   1241   -101   -231    153       O
ATOM   3241  CA APRO A 220     -29.780   1.749   1.407  0.54 12.42           C
ANISOU 3241  CA APRO A 220     1700   2012   1006   -150   -363     61       C
ATOM   3242  CB APRO A 220     -30.473   1.346   0.092  0.54 13.00           C
ANISOU 3242  CB APRO A 220     1826   1956   1156   -122   -478    -55       C
ATOM   3243  CG APRO A 220     -30.717  -0.153   0.285  0.54 12.84           C
ANISOU 3243  CG APRO A 220     1790   1923   1163    -54   -414   -132       C
ATOM   3244  CD APRO A 220     -31.200  -0.207   1.713  0.54 13.03           C
ANISOU 3244  CD APRO A 220     1754   1952   1245    -78   -311   -146       C
ATOM   3245  HA APRO A 220     -28.828   1.593   1.306  0.54 14.89           H
ATOM   3246  HB2APRO A 220     -31.307   1.831  -0.014  0.54 15.59           H
ATOM   3247  HB3APRO A 220     -29.891   1.516  -0.665  0.54 15.59           H
ATOM   3248  HG2APRO A 220     -31.393  -0.474  -0.333  0.54 15.39           H
ATOM   3249  HG3APRO A 220     -29.895  -0.653   0.166  0.54 15.39           H
ATOM   3250  HD2APRO A 220     -32.139   0.029   1.771  0.54 15.63           H
ATOM   3251  HD3APRO A 220     -31.055  -1.087   2.095  0.54 15.63           H
ATOM   3252  CA BPRO A 220     -29.746   1.747   1.427  0.46 12.67           C
ANISOU 3252  CA BPRO A 220     1707   2053   1053   -150   -306     71       C
ATOM   3253  CB BPRO A 220     -30.350   1.338   0.074  0.46 13.43           C
ANISOU 3253  CB BPRO A 220     1782   2076   1245   -128   -322      1       C
ATOM   3254  CG BPRO A 220     -31.628   0.705   0.434  0.46 13.41           C
ANISOU 3254  CG BPRO A 220     1709   2100   1285    -34   -268    -34       C
ATOM   3255  CD BPRO A 220     -31.353  -0.051   1.713  0.46 13.31           C
ANISOU 3255  CD BPRO A 220     1701   2046   1309    -63   -310    -23       C
ATOM   3256  HA BPRO A 220     -28.789   1.595   1.373  0.46 15.19           H
ATOM   3257  HB2BPRO A 220     -30.491   2.122  -0.480  0.46 16.11           H
ATOM   3258  HB3BPRO A 220     -29.764   0.713  -0.380  0.46 16.11           H
ATOM   3259  HG2BPRO A 220     -32.305   1.385   0.574  0.46 16.08           H
ATOM   3260  HG3BPRO A 220     -31.906   0.100  -0.271  0.46 16.08           H
ATOM   3261  HD2BPRO A 220     -32.158  -0.132   2.250  0.46 15.96           H
ATOM   3262  HD3BPRO A 220     -30.988  -0.930   1.527  0.46 15.96           H
ATOM   3263  N   THR A 221     -31.125   3.550   2.356  1.00 13.04           N
ANISOU 3263  N   THR A 221     1508   2074   1373    -81   -327    266       N
ATOM   3264  CA  THR A 221     -31.364   4.918   2.798  1.00 12.75           C
ANISOU 3264  CA  THR A 221     1293   2063   1488    114   -420    240       C
ATOM   3265  C   THR A 221     -30.426   5.283   3.936  1.00 11.89           C
ANISOU 3265  C   THR A 221     1399   1826   1291    -16   -267    292       C
ATOM   3266  O   THR A 221     -29.887   6.392   3.985  1.00 12.22           O
ANISOU 3266  O   THR A 221     1470   1733   1439    146   -274    324       O
ATOM   3267  CB  THR A 221     -32.828   5.071   3.222  1.00 14.19           C
ANISOU 3267  CB  THR A 221     1231   2314   1846    250   -575    145       C
ATOM   3268  OG1 THR A 221     -33.678   4.811   2.106  1.00 16.42           O
ANISOU 3268  OG1 THR A 221     1515   2518   2207    232   -774    -34       O
ATOM   3269  CG2 THR A 221     -33.115   6.473   3.742  1.00 15.66           C
ANISOU 3269  CG2 THR A 221     1388   2444   2119    179   -369    119       C
ATOM   3270  H   THR A 221     -31.781   3.012   2.501  1.00 15.64           H
ATOM   3271  HA  THR A 221     -31.201   5.533   2.066  1.00 15.29           H
ATOM   3272  HB  THR A 221     -33.011   4.441   3.936  1.00 17.02           H
ATOM   3273  HG1 THR A 221     -33.615   4.005   1.878  1.00 19.70           H
ATOM   3274 HG21 THR A 221     -34.073   6.616   3.799  1.00 18.79           H
ATOM   3275 HG22 THR A 221     -32.727   6.587   4.623  1.00 18.79           H
ATOM   3276 HG23 THR A 221     -32.734   7.134   3.142  1.00 18.79           H
ATOM   3277  N   SER A 222     -30.189   4.347   4.848  1.00 10.88           N
ANISOU 3277  N   SER A 222     1367   1671   1096    -29   -233    188       N
ATOM   3278  CA  SER A 222     -29.251   4.614   5.932  1.00 10.91           C
ANISOU 3278  CA  SER A 222     1376   1617   1153     37   -160     47       C
ATOM   3279  C   SER A 222     -27.836   4.811   5.411  1.00 10.48           C
ANISOU 3279  C   SER A 222     1393   1620    971    -84   -253     11       C
ATOM   3280  O   SER A 222     -27.109   5.690   5.879  1.00 10.90           O
ANISOU 3280  O   SER A 222     1380   1658   1102    -44   -157      8       O
ATOM   3281  CB  SER A 222     -29.318   3.475   6.942  1.00 10.54           C
ANISOU 3281  CB  SER A 222     1178   1508   1319    -14   -146    101       C
ATOM   3282  OG  SER A 222     -30.626   3.417   7.459  1.00 10.95           O
ANISOU 3282  OG  SER A 222     1403   1574   1182    -14    -72    221       O
ATOM   3283  H   SER A 222     -30.550   3.566   4.862  1.00 13.05           H
ATOM   3284  HA  SER A 222     -29.502   5.435   6.384  1.00 13.09           H
ATOM   3285  HB2 SER A 222     -29.104   2.637   6.503  1.00 12.64           H
ATOM   3286  HB3 SER A 222     -28.690   3.641   7.663  1.00 12.64           H
ATOM   3287  HG  SER A 222     -30.744   2.689   7.862  1.00 13.13           H
ATOM   3288  N   VAL A 223     -27.441   4.035   4.398  1.00 10.65           N
ANISOU 3288  N   VAL A 223     1261   1621   1165    -20    -87   -121       N
ATOM   3289  CA  VAL A 223     -26.135   4.243   3.784  1.00 11.85           C
ANISOU 3289  CA  VAL A 223     1312   1689   1500    -10    -25    -77       C
ATOM   3290  C   VAL A 223     -26.069   5.614   3.114  1.00 11.56           C
ANISOU 3290  C   VAL A 223     1440   1768   1186   -118    -22     46       C
ATOM   3291  O   VAL A 223     -25.050   6.305   3.192  1.00 12.01           O
ANISOU 3291  O   VAL A 223     1487   1745   1331    -98     45     34       O
ATOM   3292  CB  VAL A 223     -25.808   3.094   2.811  1.00 13.99           C
ANISOU 3292  CB  VAL A 223     1539   1865   1912   -104    157   -230       C
ATOM   3293  CG1 VAL A 223     -24.675   3.478   1.864  1.00 14.91           C
ANISOU 3293  CG1 VAL A 223     1678   1953   2035   -225    257   -451       C
ATOM   3294  CG2 VAL A 223     -25.478   1.832   3.580  1.00 15.53           C
ANISOU 3294  CG2 VAL A 223     1605   1932   2363   -114    161   -309       C
ATOM   3295  H   VAL A 223     -27.902   3.394   4.058  1.00 12.77           H
ATOM   3296  HA  VAL A 223     -25.459   4.231   4.480  1.00 14.21           H
ATOM   3297  HB  VAL A 223     -26.590   2.917   2.265  1.00 16.78           H
ATOM   3298 HG11 VAL A 223     -24.347   2.679   1.423  1.00 17.89           H
[truncated: 132,658 more chars]
