# Supplementary material for: Development of Water-Trapping Pyrrole-2-carboxylic Acids as Broad-Spectrum Metallo-β-lactamase Inhibitors
Source: J Med Chem. 2026 May 14;69(10):11961–84. doi: 10.1021/acs.jmedchem.5c03534 (PMC13224168; doi:10.1021/acs.jmedchem.5c03534)
Supplement: Supplementary file 10 [file jm5c03534_si_010.pdb]

REMARK   3
REMARK   3 REFINEMENT.
REMARK   3   PROGRAM     : PHENIX (1.20.1_4487: ???)
REMARK   3   AUTHORS     : Adams,Afonine,Bunkoczi,Burnley,Chen,Dar,Davis,
REMARK   3               : Draizen,Echols,Gildea,Gros,Grosse-Kunstleve,Headd,
REMARK   3               : Hintze,Hung,Ioerger,Liebschner,McCoy,McKee,Moriarty,
REMARK   3               : Oeffner,Poon,Read,Richardson,Richardson,Sacchettini,
REMARK   3               : Sauter,Sobolev,Storoni,Terwilliger,Williams,Zwart
REMARK   3
REMARK   3  X-RAY DATA.
REMARK   3  
REMARK   3  REFINEMENT TARGET : ML
REMARK   3  
REMARK   3  DATA USED IN REFINEMENT.
REMARK   3   RESOLUTION RANGE HIGH (ANGSTROMS) : 1.15    
REMARK   3   RESOLUTION RANGE LOW  (ANGSTROMS) : 40.23   
REMARK   3   MIN(FOBS/SIGMA_FOBS)              : 1.34  
REMARK   3   COMPLETENESS FOR RANGE        (%) : 99.00 
REMARK   3   NUMBER OF REFLECTIONS             : 146471    
REMARK   3   NUMBER OF REFLECTIONS (NON-ANOMALOUS) : 74330     
REMARK   3  
REMARK   3  FIT TO DATA USED IN REFINEMENT.
REMARK   3   R VALUE     (WORKING + TEST SET) : 0.1415
REMARK   3   R VALUE            (WORKING SET) : 0.1400
REMARK   3   FREE R VALUE                     : 0.1702
REMARK   3   FREE R VALUE TEST SET SIZE   (%) : 5.02  
REMARK   3   FREE R VALUE TEST SET COUNT      : 7348      
REMARK   3  
REMARK   3  FIT TO DATA USED IN REFINEMENT (IN BINS).
REMARK   3   BIN  RESOLUTION RANGE  COMPL.    NWORK NFREE   RWORK  RFREE  CCWORK CCFREE
REMARK   3     1   40.23 -    3.57    1.00     4641   276  0.1241 0.1533   0.958  0.937
REMARK   3     2    3.57 -    2.84    0.98     4595   231  0.1223 0.1546   0.960  0.939
REMARK   3     3    2.84 -    2.48    0.97     4536   238  0.1322 0.1557   0.950  0.930
REMARK   3     4    2.48 -    2.25    0.99     4691   215  0.1284 0.1500   0.956  0.929
REMARK   3     5    2.25 -    2.09    0.99     4763   160  0.1183 0.1456   0.963  0.954
REMARK   3     6    2.09 -    1.97    1.00     4627   282  0.1173 0.1415   0.963  0.939
REMARK   3     7    1.97 -    1.87    1.00     4646   288  0.1170 0.1582   0.963  0.919
REMARK   3     8    1.87 -    1.79    1.00     4752   150  0.1225 0.1665   0.962  0.940
REMARK   3     9    1.79 -    1.72    1.00     4713   232  0.1214 0.1503   0.962  0.932
REMARK   3    10    1.72 -    1.66    1.00     4658   245  0.1231 0.1532   0.960  0.918
REMARK   3    11    1.66 -    1.61    1.00     4673   258  0.1253 0.1648   0.958  0.926
REMARK   3    12    1.61 -    1.56    0.96     4497   232  0.1307 0.1837   0.954  0.880
REMARK   3    13    1.56 -    1.52    0.98     4631   253  0.1280 0.1579   0.956  0.937
REMARK   3    14    1.52 -    1.48    0.99     4544   275  0.1393 0.1926   0.948  0.888
REMARK   3    15    1.48 -    1.45    0.99     4660   204  0.1462 0.1762   0.944  0.921
REMARK   3    16    1.45 -    1.42    0.99     4596   269  0.1559 0.1925   0.937  0.903
REMARK   3    17    1.42 -    1.39    0.99     4656   254  0.1711 0.1929   0.927  0.880
REMARK   3    18    1.39 -    1.36    0.99     4642   233  0.1778 0.1971   0.922  0.907
REMARK   3    19    1.36 -    1.34    0.99     4672   266  0.1750 0.2147   0.911  0.874
REMARK   3    20    1.34 -    1.32    0.99     4592   246  0.1890 0.2104   0.899  0.892
REMARK   3    21    1.32 -    1.30    0.99     4614   286  0.1917 0.2154   0.891  0.862
REMARK   3    22    1.30 -    1.28    0.99     4655   243  0.1997 0.2192   0.867  0.866
REMARK   3    23    1.28 -    1.26    0.99     4619   270  0.2059 0.2162   0.872  0.863
REMARK   3    24    1.26 -    1.24    0.99     4642   233  0.2096 0.2286   0.852  0.812
REMARK   3    25    1.24 -    1.22    0.99     4654   261  0.2263 0.2167   0.834  0.847
REMARK   3    26    1.22 -    1.21    0.99     4671   241  0.2295 0.2615   0.838  0.785
REMARK   3    27    1.21 -    1.19    1.00     4640   246  0.2372 0.2672   0.823  0.711
REMARK   3    28    1.19 -    1.18    1.00     4708   244  0.2486 0.2771   0.808  0.747
REMARK   3    29    1.18 -    1.16    0.98     4587   248  0.2594 0.2785   0.781  0.753
REMARK   3    30    1.16 -    1.15    0.97     4548   269  0.2737 0.2882   0.749  0.708
REMARK   3  
REMARK   3  BULK SOLVENT MODELLING.
REMARK   3   METHOD USED        : FLAT BULK SOLVENT MODEL
REMARK   3   SOLVENT RADIUS     : 1.10    
REMARK   3   SHRINKAGE RADIUS   : 0.90    
REMARK   3   GRID STEP FACTOR   : 4.00    
REMARK   3  
REMARK   3  ERROR ESTIMATES.
REMARK   3   COORDINATE ERROR (MAXIMUM-LIKELIHOOD BASED)     : 0.12    
REMARK   3   PHASE ERROR (DEGREES, MAXIMUM-LIKELIHOOD BASED) : 17.11   
REMARK   3  
REMARK   3  STRUCTURE FACTORS CALCULATION ALGORITHM : FFT
REMARK   3  B VALUES.
REMARK   3   FROM WILSON PLOT           (A**2) : 11.64   
REMARK   3  
REMARK   3  GEOMETRY RESTRAINTS LIBRARY: GEOSTD + MONOMER LIBRARY + CDL V1.2
REMARK   3  DEVIATIONS FROM IDEAL VALUES - RMSD. RMSZ FOR BONDS AND ANGLES.
REMARK   3    BOND      :  0.007   0.087   2153  Z= 0.353
REMARK   3    ANGLE     :  0.987   5.762   2994  Z= 0.560
REMARK   3    CHIRALITY :  0.088   0.308    330
REMARK   3    PLANARITY :  0.010   0.072    416
REMARK   3    DIHEDRAL  :  7.299  62.181    330
REMARK   3    MIN NONBONDED DISTANCE : 1.890
REMARK   3  
REMARK   3  MOLPROBITY STATISTICS.
REMARK   3    ALL-ATOM CLASHSCORE : 2.93
REMARK   3    RAMACHANDRAN PLOT:
REMARK   3      OUTLIERS :  0.00 %
REMARK   3      ALLOWED  :  1.74 %
REMARK   3      FAVORED  : 98.26 %
REMARK   3    ROTAMER OUTLIERS :  1.35 %
REMARK   3    CBETA DEVIATIONS :  0.00 %
REMARK   3    PEPTIDE PLANE:
REMARK   3      CIS-PROLINE     : 0.00 %
REMARK   3      CIS-GENERAL     : 0.00 %
REMARK   3      TWISTED PROLINE : 0.00 %
REMARK   3      TWISTED GENERAL : 0.00 %
REMARK   3  
REMARK   3  RAMA-Z (RAMACHANDRAN PLOT Z-SCORE):
REMARK   3  INTERPRETATION: BAD |RAMA-Z| > 3; SUSPICIOUS 2 < |RAMA-Z| < 3; GOOD |RAMA-Z| < 2.
REMARK   3  SCORES FOR WHOLE/HELIX/SHEET/LOOP ARE SCALED INDEPENDENTLY;
REMARK   3  THEREFORE, THE VALUES ARE NOT RELATED IN A SIMPLE MANNER.
REMARK   3    WHOLE: -0.47 (0.41), RESIDUES: 315
REMARK   3    HELIX:  0.70 (0.53), RESIDUES: 86
REMARK   3    SHEET: -0.53 (0.45), RESIDUES: 84
REMARK   3    LOOP : -0.69 (0.45), RESIDUES: 145
REMARK   3  
REMARK   3                  min    max   mean <Bi,j>   iso aniso
REMARK   3     Overall:    8.10  61.93  17.76   1.22     6  2408
REMARK   3     Protein:    8.10  53.35  15.10   1.22     0  2052
REMARK   3     Water:      9.92  61.93  34.26    N/A     6   331
REMARK   3     Other:     10.48  21.36  14.30    N/A     0    25
REMARK   3     Chain  A:   8.10  53.35  15.09    N/A     0  2075
REMARK   3     Chain  C:  10.48  11.14  10.81    N/A     0     2
REMARK   3     Chain  S:   9.92  61.93  34.26    N/A     6   331
REMARK   3     Histogram:
REMARK   3         Values      Number of atoms
REMARK   3       8.10 - 13.48      1103
REMARK   3      13.48 - 18.87       656
REMARK   3      18.87 - 24.25       252
REMARK   3      24.25 - 29.63       145
REMARK   3      29.63 - 35.01        63
REMARK   3      35.01 - 40.40        46
REMARK   3      40.40 - 45.78        69
REMARK   3      45.78 - 51.16        45
REMARK   3      51.16 - 56.54        21
REMARK   3      56.54 - 61.93        14
REMARK   3  
REMARK   3
LINK        ZN  A ZN C   2                 NE2 HIS A 240 
LINK        ZN  A ZN C   2                 SG  CYS A 198 
CRYST1   39.416   67.750   40.300  90.00  93.49  90.00 P 1 21 1
SCALE1      0.025370  0.000000  0.001547        0.00000
SCALE2      0.000000  0.014760  0.000000        0.00000
SCALE3      0.000000  0.000000  0.024860        0.00000
ATOM      1  N   SER A  30       2.657  -9.426   8.000  1.00 25.31           N
ANISOU    1  N   SER A  30     2921   2524   4170   -143    748    579       N
ATOM      2  CA  SER A  30       3.789  -8.537   7.705  1.00 25.05           C
ANISOU    2  CA  SER A  30     2759   2595   4162   -124    479    305       C
ATOM      3  C   SER A  30       3.380  -7.238   7.010  1.00 23.72           C
ANISOU    3  C   SER A  30     2233   2629   4150   -302    145     18       C
ATOM      4  O   SER A  30       3.947  -6.858   5.979  1.00 22.48           O
ANISOU    4  O   SER A  30     1767   2650   4124   -298    -62   -230       O
ATOM      5  CB  SER A  30       4.863  -9.256   6.877  1.00 25.96           C
ANISOU    5  CB  SER A  30     3052   2654   4158     70     29    369       C
ATOM      6  OG  SER A  30       5.268 -10.457   7.497  1.00 25.96           O
ANISOU    6  OG  SER A  30     3086   2751   4026    148   -518    522       O
ATOM      7  N   GLY A  31       2.412  -6.536   7.592  1.00 23.23           N
ANISOU    7  N   GLY A  31     1996   2606   4224   -322     52    -39       N
ATOM      8  CA  GLY A  31       1.984  -5.245   7.105  1.00 23.07           C
ANISOU    8  CA  GLY A  31     1888   2606   4272   -389     41   -134       C
ATOM      9  C   GLY A  31       0.701  -5.254   6.299  1.00 22.13           C
ANISOU    9  C   GLY A  31     1646   2609   4154   -342    114   -301       C
ATOM     10  O   GLY A  31       0.054  -4.205   6.180  1.00 22.62           O
ANISOU   10  O   GLY A  31     1676   2621   4299   -195    198   -373       O
ATOM     11  N   GLU A  32       0.317  -6.397   5.737  1.00 20.94           N
ANISOU   11  N   GLU A  32     1414   2672   3870   -451    273   -270       N
ATOM     12  CA  GLU A  32      -0.984  -6.496   5.089  1.00 20.89           C
ANISOU   12  CA  GLU A  32     1498   2716   3725   -303    376   -184       C
ATOM     13  C   GLU A  32      -2.097  -6.509   6.128  1.00 18.19           C
ANISOU   13  C   GLU A  32     1346   2345   3222   -111    479     46       C
ATOM     14  O   GLU A  32      -1.871  -6.791   7.310  1.00 19.77           O
ANISOU   14  O   GLU A  32     1546   2353   3613    127    409     29       O
ATOM     15  CB  GLU A  32      -1.062  -7.777   4.265  1.00 23.68           C
ANISOU   15  CB  GLU A  32     1997   3176   3824   -401    518   -257       C
ATOM     16  CG  GLU A  32      -0.046  -7.788   3.167  1.00 26.98           C
ANISOU   16  CG  GLU A  32     2545   3570   4136   -676    575    -88       C
ATOM     17  CD  GLU A  32      -0.234  -6.574   2.274  1.00 31.38           C
ANISOU   17  CD  GLU A  32     3447   3976   4501   -778    399     68       C
ATOM     18  OE1 GLU A  32      -1.324  -6.459   1.667  1.00 32.88           O
ANISOU   18  OE1 GLU A  32     3846   4157   4491   -620    113    -20       O
ATOM     19  OE2 GLU A  32       0.674  -5.715   2.238  1.00 33.09           O
ANISOU   19  OE2 GLU A  32     3676   4137   4759   -911    478    286       O
ATOM     20  N   TYR A  33      -3.324  -6.203   5.682  1.00 16.14           N
ANISOU   20  N   TYR A  33     1448   2002   2681    -66    442     -2       N
ATOM     21  CA  TYR A  33      -4.453  -6.259   6.607  1.00 13.83           C
ANISOU   21  CA  TYR A  33     1272   1751   2230      4    385     44       C
ATOM     22  C   TYR A  33      -4.667  -7.709   7.015  1.00 15.16           C
ANISOU   22  C   TYR A  33     1274   1766   2720     16    345     31       C
ATOM     23  O   TYR A  33      -4.732  -8.588   6.141  1.00 17.41           O
ANISOU   23  O   TYR A  33     1550   1858   3209     -8    481   -169       O
ATOM     24  CB  TYR A  33      -5.742  -5.711   5.983  1.00 12.66           C
ANISOU   24  CB  TYR A  33     1403   1704   1703     62    220     63       C
ATOM     25  CG  TYR A  33      -6.725  -5.333   7.061  1.00 12.19           C
ANISOU   25  CG  TYR A  33     1352   1631   1649    -25    151     13       C
ATOM     26  CD1 TYR A  33      -6.601  -4.119   7.730  1.00 11.73           C
ANISOU   26  CD1 TYR A  33     1269   1619   1569     16     55    -46       C
ATOM     27  CD2 TYR A  33      -7.751  -6.207   7.451  1.00 11.62           C
ANISOU   27  CD2 TYR A  33     1356   1499   1559     48    125    120       C
ATOM     28  CE1 TYR A  33      -7.462  -3.769   8.749  1.00 10.71           C
ANISOU   28  CE1 TYR A  33     1175   1503   1392     35    125     43       C
ATOM     29  CE2 TYR A  33      -8.629  -5.862   8.478  1.00 10.95           C
ANISOU   29  CE2 TYR A  33     1317   1361   1483    235     64     21       C
ATOM     30  CZ  TYR A  33      -8.472  -4.632   9.107  1.00 10.20           C
ANISOU   30  CZ  TYR A  33     1232   1306   1337    -40    126    123       C
ATOM     31  OH  TYR A  33      -9.315  -4.250  10.111  1.00 10.78           O
ANISOU   31  OH  TYR A  33     1225   1295   1576     -6     38     26       O
ATOM     32  N   PRO A  34      -4.736  -8.011   8.314  1.00 16.02           N
ANISOU   32  N   PRO A  34     1312   1882   2893    167    515    416       N
ATOM     33  CA  PRO A  34      -4.784  -9.418   8.725  1.00 17.61           C
ANISOU   33  CA  PRO A  34     1507   1997   3187     48    363    500       C
ATOM     34  C   PRO A  34      -6.118 -10.065   8.423  1.00 17.33           C
ANISOU   34  C   PRO A  34     1543   1886   3158      7    438    388       C
ATOM     35  O   PRO A  34      -7.185  -9.433   8.458  1.00 16.09           O
ANISOU   35  O   PRO A  34     1444   1846   2823     -2    432    309       O
ATOM     36  CB  PRO A  34      -4.537  -9.379  10.236  1.00 20.57           C
ANISOU   36  CB  PRO A  34     2244   2266   3306     -6    291    669       C
ATOM     37  CG  PRO A  34      -4.733  -8.052  10.652  1.00 20.29           C
ANISOU   37  CG  PRO A  34     2438   2286   2987    600    571    662       C
ATOM     38  CD  PRO A  34      -4.674  -7.104   9.465  1.00 17.81           C
ANISOU   38  CD  PRO A  34     1903   2085   2780    405    520    642       C
ATOM     39  N  ATHR A  35      -6.058 -11.351   8.090  0.57 20.71           N
ANISOU   39  N  ATHR A  35     2214   1976   3677     76    641    116       N
ATOM     40  CA ATHR A  35      -7.238 -12.113   7.710  0.57 23.11           C
ANISOU   40  CA ATHR A  35     2714   2028   4039     77   1109    -47       C
ATOM     41  C  ATHR A  35      -7.322 -13.360   8.582  0.57 24.22           C
ANISOU   41  C  ATHR A  35     3176   2017   4008    289   1448   -341       C
ATOM     42  O  ATHR A  35      -6.453 -13.607   9.425  0.57 24.74           O
ANISOU   42  O  ATHR A  35     3289   2000   4112    245   1638   -566       O
ATOM     43  CB ATHR A  35      -7.234 -12.457   6.212  0.57 24.06           C
ANISOU   43  CB ATHR A  35     2739   2062   4340    -25   1209      3       C
ATOM     44  OG1ATHR A  35      -6.247 -13.459   5.947  0.57 25.03           O
ANISOU   44  OG1ATHR A  35     2863   2112   4535     52   1250    -14       O
ATOM     45  CG2ATHR A  35      -6.933 -11.221   5.365  0.57 24.41           C
ANISOU   45  CG2ATHR A  35     2742   2051   4483   -162   1141     30       C
ATOM     46  N  BTHR A  35      -6.036 -11.357   8.140  0.43 17.08           N
ANISOU   46  N  BTHR A  35     1727   1849   2913    189    137    411       N
ATOM     47  CA BTHR A  35      -7.174 -12.215   7.893  0.43 16.06           C
ANISOU   47  CA BTHR A  35     1712   1787   2603    287     32    479       C
ATOM     48  C  BTHR A  35      -7.120 -13.374   8.878  0.43 15.80           C
ANISOU   48  C  BTHR A  35     1755   1758   2489    336   -111    391       C
ATOM     49  O  BTHR A  35      -6.176 -13.511   9.666  0.43 16.16           O
ANISOU   49  O  BTHR A  35     1829   1808   2502    159   -169     79       O
ATOM     50  CB BTHR A  35      -7.150 -12.762   6.462  0.43 15.62           C
ANISOU   50  CB BTHR A  35     1732   1751   2452    314    116    538       C
ATOM     51  OG1BTHR A  35      -6.256 -13.879   6.397  0.43 15.45           O
ANISOU   51  OG1BTHR A  35     1793   1772   2305    280    157    585       O
ATOM     52  CG2BTHR A  35      -6.685 -11.694   5.473  0.43 16.23           C
ANISOU   52  CG2BTHR A  35     1724   1715   2728    373     97    516       C
ATOM     53  N  AVAL A  36      -8.395 -14.140   8.396  0.57 25.43           N
ANISOU   53  N  AVAL A  36     3731   2089   3842    402   1497   -523       N
ATOM     54  CA AVAL A  36      -8.593 -15.349   9.205  0.57 26.91           C
ANISOU   54  CA AVAL A  36     4271   2370   3581    381   1411   -375       C
ATOM     55  C  AVAL A  36      -7.366 -16.245   9.175  0.57 27.06           C
ANISOU   55  C  AVAL A  36     4504   2464   3314    531   1197   -270       C
ATOM     56  O  AVAL A  36      -7.031 -16.901  10.169  0.57 28.63           O
ANISOU   56  O  AVAL A  36     4761   2560   3558    484   1136   -138       O
ATOM     57  CB AVAL A  36      -9.861 -16.117   8.778  0.57 27.63           C
ANISOU   57  CB AVAL A  36     4438   2450   3609    318   1361   -436       C
ATOM     58  CG1AVAL A  36     -11.111 -15.354   9.148  0.57 27.95           C
ANISOU   58  CG1AVAL A  36     4416   2507   3698    409   1327   -419       C
ATOM     59  CG2AVAL A  36      -9.832 -16.458   7.285  0.57 28.16           C
ANISOU   59  CG2AVAL A  36     4566   2480   3654    268   1315   -433       C
ATOM     60  N  BVAL A  36      -8.135 -14.237   8.810  0.43 16.16           N
ANISOU   60  N  BVAL A  36     2057   1746   2337    405   -104    381       N
ATOM     61  CA BVAL A  36      -8.140 -15.435   9.643  0.43 17.38           C
ANISOU   61  CA BVAL A  36     2290   1828   2487    504     88    579       C
ATOM     62  C  BVAL A  36      -6.938 -16.323   9.368  0.43 18.34           C
ANISOU   62  C  BVAL A  36     2552   1972   2444    617    257    447       C
ATOM     63  O  BVAL A  36      -6.601 -17.175  10.197  0.43 19.00           O
ANISOU   63  O  BVAL A  36     2687   1960   2571    836    358    555       O
ATOM     64  CB BVAL A  36      -9.463 -16.216   9.487  0.43 18.19           C
ANISOU   64  CB BVAL A  36     2520   1750   2640    450    -12    714       C
ATOM     65  CG1BVAL A  36     -10.653 -15.376   9.953  0.43 18.15           C
ANISOU   65  CG1BVAL A  36     2558   1751   2585    618   -173    732       C
ATOM     66  CG2BVAL A  36      -9.639 -16.705   8.063  0.43 18.65           C
ANISOU   66  CG2BVAL A  36     2621   1732   2731    483     -2    795       C
ATOM     67  N  AASN A  37      -6.680 -16.294   8.037  0.57 25.49           N
ANISOU   67  N  AASN A  37     4328   2460   2896    830   1234   -400       N
ATOM     68  CA AASN A  37      -5.584 -17.237   7.861  0.57 25.67           C
ANISOU   68  CA AASN A  37     4203   2598   2952    950    841   -339       C
ATOM     69  C  AASN A  37      -4.325 -16.825   8.603  0.57 25.19           C
ANISOU   69  C  AASN A  37     3937   2574   3060    991    581   -169       C
ATOM     70  O  AASN A  37      -3.397 -17.633   8.717  0.57 26.35           O
ANISOU   70  O  AASN A  37     4033   2712   3266   1025    248   -250       O
ATOM     71  CB AASN A  37      -5.306 -17.448   6.375  0.57 26.30           C
ANISOU   71  CB AASN A  37     4305   2771   2917    938    705   -370       C
ATOM     72  CG AASN A  37      -6.500 -18.015   5.657  0.57 27.62           C
ANISOU   72  CG AASN A  37     4522   2908   3065    879    473   -351       C
ATOM     73  OD1AASN A  37      -7.180 -18.891   6.184  0.57 28.21           O
ANISOU   73  OD1AASN A  37     4644   2895   3180    942    467   -406       O
ATOM     74  ND2AASN A  37      -6.778 -17.511   4.461  0.57 28.58           N
ANISOU   74  ND2AASN A  37     4661   3019   3181    811    357   -257       N
ATOM     75  N  BASN A  37      -6.275 -16.149   8.227  0.43 18.82           N
ANISOU   75  N  BASN A  37     2687   2083   2381    595    288    199       N
ATOM     76  CA BASN A  37      -5.096 -16.949   7.925  0.43 21.13           C
ANISOU   76  CA BASN A  37     2902   2404   2722    499    160     78       C
ATOM     77  C  BASN A  37      -3.842 -16.451   8.635  0.43 20.26           C
ANISOU   77  C  BASN A  37     2541   2418   2740    414     44    -39       C
ATOM     78  O  BASN A  37      -2.887 -17.220   8.784  0.43 21.15           O
ANISOU   78  O  BASN A  37     2546   2425   3066    406     79   -101       O
ATOM     79  CB BASN A  37      -4.855 -16.987   6.412  0.43 23.99           C
ANISOU   79  CB BASN A  37     3414   2658   3044    424    200     47       C
ATOM     80  CG BASN A  37      -3.965 -18.144   5.988  0.43 27.34           C
ANISOU   80  CG BASN A  37     4005   2911   3472    306    163     33       C
ATOM     81  OD1BASN A  37      -3.647 -19.023   6.788  0.43 28.85           O
ANISOU   81  OD1BASN A  37     4240   3052   3669    215    153     25       O
ATOM     82  ND2BASN A  37      -3.545 -18.137   4.727  0.43 28.75           N
ANISOU   82  ND2BASN A  37     4232   3000   3690    274    125     -5       N
ATOM     83  N  AGLU A  38      -4.276 -15.601   9.110  0.57 23.88           N
ANISOU   83  N  AGLU A  38     3620   2392   3060    930    653    111       N
ATOM     84  CA AGLU A  38      -3.231 -15.186  10.023  0.57 24.65           C
ANISOU   84  CA AGLU A  38     3554   2370   3441    766    633    338       C
ATOM     85  C  AGLU A  38      -3.736 -15.035  11.447  0.57 23.67           C
ANISOU   85  C  AGLU A  38     3202   2253   3540    402    644    518       C
ATOM     86  O  AGLU A  38      -2.950 -14.677  12.329  0.57 25.71           O
ANISOU   86  O  AGLU A  38     3428   2428   3915    150    637    621       O
ATOM     87  CB AGLU A  38      -2.602 -13.871   9.552  0.57 25.75           C
ANISOU   87  CB AGLU A  38     3804   2493   3485    856    519    382       C
ATOM     88  CG AGLU A  38      -1.921 -13.972   8.201  0.57 26.10           C
ANISOU   88  CG AGLU A  38     3914   2592   3409    986    324    404       C
ATOM     89  CD AGLU A  38      -2.893 -13.797   7.055  0.57 25.91           C
ANISOU   89  CD AGLU A  38     3922   2669   3254   1164    162    377       C
ATOM     90  OE1AGLU A  38      -3.664 -12.818   7.081  0.57 24.52           O
ANISOU   90  OE1AGLU A  38     3698   2654   2965   1207    105    360       O
ATOM     91  OE2AGLU A  38      -2.888 -14.640   6.135  0.57 26.91           O
ANISOU   91  OE2AGLU A  38     4032   2744   3449   1296    126    405       O
ATOM     92  N  BGLU A  38      -3.815 -15.195   9.078  0.43 19.21           N
ANISOU   92  N  BGLU A  38     2326   2432   2543    404    -17   -168       N
ATOM     93  CA BGLU A  38      -2.614 -14.614   9.672  0.43 20.34           C
ANISOU   93  CA BGLU A  38     2461   2481   2788    292     20    -72       C
ATOM     94  C  BGLU A  38      -2.775 -14.262  11.148  0.43 18.98           C
ANISOU   94  C  BGLU A  38     2303   2329   2578     35     33     13       C
ATOM     95  O  BGLU A  38      -1.918 -13.565  11.706  0.43 20.82           O
ANISOU   95  O  BGLU A  38     2573   2435   2902    -94     90    123       O
ATOM     96  CB BGLU A  38      -2.150 -13.383   8.888  0.43 22.73           C
ANISOU   96  CB BGLU A  38     2767   2666   3205    472    139   -121       C
ATOM     97  CG BGLU A  38      -1.726 -13.642   7.447  0.43 24.97           C
ANISOU   97  CG BGLU A  38     3014   2837   3637    615    209   -213       C
ATOM     98  CD BGLU A  38      -2.882 -13.560   6.475  0.43 26.72           C
ANISOU   98  CD BGLU A  38     3196   2963   3993    755    244   -283       C
ATOM     99  OE1BGLU A  38      -3.605 -12.541   6.503  0.43 26.64           O
ANISOU   99  OE1BGLU A  38     3055   3008   4060    803    293   -336       O
ATOM    100  OE2BGLU A  38      -3.047 -14.493   5.661  0.43 27.70           O
ANISOU  100  OE2BGLU A  38     3317   3041   4165    831    292   -282       O
ATOM    101  N  AILE A  39      -5.022 -15.285  11.698  0.57 20.50           N
ANISOU  101  N  AILE A  39     2524   1944   3322    511    811    424       N
ATOM    102  CA AILE A  39      -5.565 -15.112  13.043  0.57 17.22           C
ANISOU  102  CA AILE A  39     1842   1696   3004    332    622    348       C
ATOM    103  C  AILE A  39      -6.263 -16.375  13.541  0.57 15.02           C
ANISOU  103  C  AILE A  39     1297   1616   2793    135    476    359       C
ATOM    104  O  AILE A  39      -7.422 -16.658  13.184  0.57 13.29           O
ANISOU  104  O  AILE A  39      970   1537   2542   -126     74    504       O
ATOM    105  CB AILE A  39      -6.441 -13.855  13.159  0.57 16.08           C
ANISOU  105  CB AILE A  39     1794   1512   2804    236    610    367       C
ATOM    106  CG1AILE A  39      -5.757 -12.643  12.507  0.57 16.10           C
ANISOU  106  CG1AILE A  39     1958   1452   2709    291    600    322       C
ATOM    107  CG2AILE A  39      -6.708 -13.541  14.627  0.57 16.62           C
ANISOU  107  CG2AILE A  39     1981   1498   2837    115    385    358       C
ATOM    108  CD1AILE A  39      -6.653 -11.435  12.434  0.57 15.96           C
ANISOU  108  CD1AILE A  39     2072   1439   2554    324    805    224       C
ATOM    109  N  BILE A  39      -3.846 -14.704  11.792  0.43 15.62           N
ANISOU  109  N  BILE A  39     1888   1979   2067   -131    -25    -14       N
ATOM    110  CA BILE A  39      -4.063 -14.468  13.216  0.43 13.60           C
ANISOU  110  CA BILE A  39     1692   1733   1741    -27    239    -49       C
ATOM    111  C  BILE A  39      -3.964 -15.814  13.929  0.43 13.27           C
ANISOU  111  C  BILE A  39     1599   1638   1804   -135    141      5       C
ATOM    112  O  BILE A  39      -4.772 -16.710  13.652  0.43 13.42           O
ANISOU  112  O  BILE A  39     1593   1624   1881   -195     65    104       O
ATOM    113  CB BILE A  39      -5.421 -13.791  13.472  0.43 13.13           C
ANISOU  113  CB BILE A  39     1768   1609   1611    156    100   -149       C
ATOM    114  CG1BILE A  39      -5.445 -12.384  12.863  0.43 12.26           C
ANISOU  114  CG1BILE A  39     1765   1492   1401     62    -47   -132       C
ATOM    115  CG2BILE A  39      -5.706 -13.693  14.961  0.43 12.85           C
ANISOU  115  CG2BILE A  39     1731   1612   1539    276    225   -313       C
ATOM    116  CD1BILE A  39      -6.831 -11.756  12.827  0.43 12.42           C
ANISOU  116  CD1BILE A  39     1889   1475   1355     53      5   -172       C
ATOM    117  N  APRO A  40      -5.570 -17.189  14.330  0.57 15.26           N
ANISOU  117  N  APRO A  40     1393   1592   2814    137    459    318       N
ATOM    118  CA APRO A  40      -6.248 -18.283  15.021  0.57 15.75           C
ANISOU  118  CA APRO A  40     1633   1533   2819    120    326    189       C
ATOM    119  C  APRO A  40      -7.272 -17.693  15.972  0.57 15.23           C
ANISOU  119  C  APRO A  40     1510   1435   2840     63     95    103       C
ATOM    120  O  APRO A  40      -7.091 -16.600  16.512  0.57 15.18           O
ANISOU  120  O  APRO A  40     1602   1395   2770   -159    189     50       O
ATOM    121  CB APRO A  40      -5.118 -18.971  15.797  0.57 16.89           C
ANISOU  121  CB APRO A  40     1845   1572   3001    192    365    170       C
ATOM    122  CG APRO A  40      -3.864 -18.543  15.133  0.57 17.51           C
ANISOU  122  CG APRO A  40     1862   1645   3145    246    462    224       C
ATOM    123  CD APRO A  40      -4.119 -17.177  14.575  0.57 16.30           C
ANISOU  123  CD APRO A  40     1571   1651   2972    112    511    315       C
ATOM    124  N  BPRO A  40      -2.987 -16.018  14.815  0.43 12.83           N
ANISOU  124  N  BPRO A  40     1547   1511   1817   -163    161     83       N
ATOM    125  CA BPRO A  40      -2.899 -17.301  15.519  0.43 13.91           C
ANISOU  125  CA BPRO A  40     1733   1524   2028   -180     99     74       C
ATOM    126  C  BPRO A  40      -4.128 -17.542  16.380  0.43 12.87           C
ANISOU  126  C  BPRO A  40     1723   1334   1834   -168      7    -77       C
ATOM    127  O  BPRO A  40      -4.811 -16.606  16.811  0.43 12.72           O
ANISOU  127  O  BPRO A  40     1845   1256   1732   -106     -8   -163       O
ATOM    128  CB BPRO A  40      -1.638 -17.149  16.380  0.43 14.30           C
ANISOU  128  CB BPRO A  40     1764   1568   2099   -278     69     96       C
ATOM    129  CG BPRO A  40      -0.805 -16.143  15.642  0.43 14.42           C
ANISOU  129  CG BPRO A  40     1712   1573   2193   -258     34     52       C
ATOM    130  CD BPRO A  40      -1.822 -15.160  15.097  0.43 13.72           C
ANISOU  130  CD BPRO A  40     1613   1553   2046   -199     36     53       C
ATOM    131  N  AVAL A  41      -8.363 -18.423  16.181  0.57 15.55           N
ANISOU  131  N  AVAL A  41     1553   1443   2912    169    -54    138       N
ATOM    132  CA AVAL A  41      -9.365 -17.950  17.121  0.57 15.17           C
ANISOU  132  CA AVAL A  41     1640   1297   2828    456    -88   -225       C
ATOM    133  C  AVAL A  41      -8.748 -17.907  18.511  0.57 16.04           C
ANISOU  133  C  AVAL A  41     1880   1261   2952    345    -66   -221       C
ATOM    134  O  AVAL A  41      -8.160 -18.890  18.979  0.57 17.44           O
ANISOU  134  O  AVAL A  41     2260   1279   3089    435    -30   -244       O
ATOM    135  CB AVAL A  41     -10.600 -18.866  17.068  0.57 16.44           C
ANISOU  135  CB AVAL A  41     1652   1393   3202    -96    -76   -462       C
ATOM    136  CG1AVAL A  41     -11.618 -18.429  18.043  0.57 15.20           C
ANISOU  136  CG1AVAL A  41     1152   1245   3377   -134    -41   -778       C
ATOM    137  CG2AVAL A  41     -11.227 -18.871  15.689  0.57 16.59           C
ANISOU  137  CG2AVAL A  41     1567   1478   3258   -334   -237   -547       C
ATOM    138  N  BVAL A  41      -4.401 -18.825  16.626  0.43 13.01           N
ANISOU  138  N  BVAL A  41     1717   1236   1990   -171    117    -19       N
ATOM    139  CA BVAL A  41      -5.620 -19.223  17.323  0.43 13.61           C
ANISOU  139  CA BVAL A  41     1726   1258   2186   -103    124     66       C
ATOM    140  C  BVAL A  41      -5.731 -18.506  18.663  0.43 13.12           C
ANISOU  140  C  BVAL A  41     1671   1200   2113   -118    -70     74       C
ATOM    141  O  BVAL A  41      -4.785 -18.478  19.461  0.43 13.76           O
ANISOU  141  O  BVAL A  41     1804   1234   2192     90     17    168       O
ATOM    142  CB BVAL A  41      -5.655 -20.750  17.484  0.43 14.39           C
ANISOU  142  CB BVAL A  41     1848   1301   2318    -91    222    211       C
ATOM    143  CG1BVAL A  41      -4.387 -21.257  18.186  0.43 16.30           C
ANISOU  143  CG1BVAL A  41     2203   1469   2519    -76    309    232       C
ATOM    144  CG2BVAL A  41      -6.918 -21.198  18.222  0.43 13.89           C
ANISOU  144  CG2BVAL A  41     1727   1230   2321   -163    329    254       C
ATOM    145  N  AGLY A  42      -8.851 -16.753  19.170  0.57 15.37           N
ANISOU  145  N  AGLY A  42     1991   1219   2632    164     -9   -275       N
ATOM    146  CA AGLY A  42      -8.206 -16.513  20.447  0.57 14.94           C
ANISOU  146  CA AGLY A  42     1902   1302   2473    251   -108   -165       C
ATOM    147  C  AGLY A  42      -7.103 -15.470  20.412  0.57 15.47           C
ANISOU  147  C  AGLY A  42     2083   1283   2513    243    -92   -110       C
ATOM    148  O  AGLY A  42      -6.729 -14.947  21.470  0.57 15.70           O
ANISOU  148  O  AGLY A  42     2236   1239   2492    186   -249   -264       O
ATOM    149  N  BGLY A  42      -6.895 -17.903  18.905  0.43 12.54           N
ANISOU  149  N  BGLY A  42     1534   1244   1984   -121    110    -75       N
ATOM    150  CA BGLY A  42      -7.148 -17.220  20.157  0.43 13.51           C
ANISOU  150  CA BGLY A  42     1713   1251   2169    -40    103    -62       C
ATOM    151  C  BGLY A  42      -6.442 -15.895  20.318  0.43 14.02           C
ANISOU  151  C  BGLY A  42     1891   1249   2188    -63    278   -106       C
ATOM    152  O  BGLY A  42      -6.420 -15.349  21.426  0.43 14.08           O
ANISOU  152  O  BGLY A  42     1939   1265   2146     53    401   -249       O
ATOM    153  N  AGLU A  43      -6.570 -15.153  19.237  0.57 16.29           N
ANISOU  153  N  AGLU A  43     2210   1282   2698    180     97    159       N
ATOM    154  CA AGLU A  43      -5.500 -14.171  19.099  0.57 16.78           C
ANISOU  154  CA AGLU A  43     2294   1350   2730    196    142    157       C
ATOM    155  C  AGLU A  43      -6.075 -12.885  18.528  0.57 14.47           C
ANISOU  155  C  AGLU A  43     2041   1303   2155     38    121    148       C
ATOM    156  O  AGLU A  43      -7.141 -12.894  17.904  0.57 14.69           O
ANISOU  156  O  AGLU A  43     2112   1301   2169     60     55    205       O
ATOM    157  CB AGLU A  43      -4.417 -14.712  18.160  0.57 19.50           C
ANISOU  157  CB AGLU A  43     2514   1539   3356    452    133    157       C
ATOM    158  CG AGLU A  43      -3.788 -16.009  18.653  0.57 22.24           C
ANISOU  158  CG AGLU A  43     2802   1682   3967    604      3    201       C
ATOM    159  CD AGLU A  43      -2.578 -16.457  17.833  0.57 25.18           C
ANISOU  159  CD AGLU A  43     3177   1910   4481    758   -118    277       C
ATOM    160  OE1AGLU A  43      -2.113 -15.690  16.964  0.57 26.26           O
ANISOU  160  OE1AGLU A  43     3227   2042   4709    705     12    251       O
ATOM    161  OE2AGLU A  43      -2.100 -17.588  18.054  0.57 27.03           O
ANISOU  161  OE2AGLU A  43     3561   2040   4670    834   -204    333       O
ATOM    162  N  BGLU A  43      -5.858 -15.351  19.255  0.43 13.88           N
ANISOU  162  N  BGLU A  43     1788   1210   2277   -258    359     30       N
ATOM    163  CA BGLU A  43      -5.156 -14.078  19.336  0.43 13.42           C
ANISOU  163  CA BGLU A  43     1600   1214   2285   -270    148     -5       C
ATOM    164  C  BGLU A  43      -5.887 -12.978  18.561  0.43 12.58           C
ANISOU  164  C  BGLU A  43     1590   1225   1964   -267     35    -20       C
ATOM    165  O  BGLU A  43      -6.878 -13.210  17.858  0.43 12.04           O
ANISOU  165  O  BGLU A  43     1351   1170   2053   -318    -60    -81       O
ATOM    166  CB BGLU A  43      -3.688 -14.229  18.900  0.43 13.93           C
ANISOU  166  CB BGLU A  43     1515   1253   2524   -264   -344    -42       C
ATOM    167  CG BGLU A  43      -2.877 -15.176  19.804  0.43 14.79           C
ANISOU  167  CG BGLU A  43     1568   1367   2686    -61   -576     29       C
ATOM    168  CD BGLU A  43      -1.391 -15.219  19.458  0.43 15.58           C
ANISOU  168  CD BGLU A  43     1671   1445   2804     83   -584    133       C
ATOM    169  OE1BGLU A  43      -0.874 -14.288  18.804  0.43 15.23           O
ANISOU  169  OE1BGLU A  43     1543   1406   2836     67   -538    145       O
ATOM    170  OE2BGLU A  43      -0.727 -16.206  19.827  0.43 16.88           O
ANISOU  170  OE2BGLU A  43     1903   1605   2904    218   -735    262       O
ATOM    171  N   VAL A  44      -5.376 -11.765  18.736  1.00 12.28           N
ANISOU  171  N   VAL A  44     1548   1256   1861   -162    -21     85       N
ATOM    172  CA  VAL A  44      -5.873 -10.516  18.174  1.00 11.61           C
ANISOU  172  CA  VAL A  44     1283   1279   1850    -90   -143    140       C
ATOM    173  C   VAL A  44      -4.705  -9.800  17.511  1.00 11.30           C
ANISOU  173  C   VAL A  44     1181   1212   1899    -51   -134     55       C
ATOM    174  O   VAL A  44      -3.574  -9.828  18.016  1.00 13.13           O
ANISOU  174  O   VAL A  44     1267   1494   2229    -30   -303     32       O
ATOM    175  CB  VAL A  44      -6.505  -9.629  19.281  1.00 12.95           C
ANISOU  175  CB  VAL A  44     1640   1357   1925    -32      2     69       C
ATOM    176  CG1 VAL A  44      -6.889  -8.245  18.769  1.00 13.65           C
ANISOU  176  CG1 VAL A  44     1781   1469   1936    192    -81     44       C
ATOM    177  CG2 VAL A  44      -7.723 -10.312  19.885  1.00 13.94           C
ANISOU  177  CG2 VAL A  44     1595   1723   1977     28     23     81       C
ATOM    178  N  AARG A  45      -4.983  -9.150  16.388  0.52 11.76           N
ANISOU  178  N  AARG A  45     1405   1182   1882    -82     63    104       N
ATOM    179  CA AARG A  45      -4.012  -8.294  15.734  0.52 12.66           C
ANISOU  179  CA AARG A  45     1660   1147   2004    -21    137     89       C
ATOM    180  C  AARG A  45      -4.535  -6.871  15.695  0.52 11.51           C
ANISOU  180  C  AARG A  45     1218   1176   1981     -8   -113    113       C
ATOM    181  O  AARG A  45      -5.750  -6.635  15.699  0.52 11.81           O
ANISOU  181  O  AARG A  45     1228   1287   1972     70   -118    220       O
ATOM    182  CB AARG A  45      -3.696  -8.786  14.321  0.52 15.37           C
ANISOU  182  CB AARG A  45     2282   1137   2419     82    396     70       C
ATOM    183  CG AARG A  45      -2.843 -10.047  14.363  0.52 18.22           C
ANISOU  183  CG AARG A  45     2716   1290   2917     85    383     94       C
ATOM    184  CD AARG A  45      -2.442 -10.519  13.000  0.52 20.82           C
ANISOU  184  CD AARG A  45     3021   1545   3346    165    335    137       C
ATOM    185  NE AARG A  45      -1.733 -11.793  13.070  0.52 23.28           N
ANISOU  185  NE AARG A  45     3420   1774   3650    262    360    122       N
ATOM    186  CZ AARG A  45      -0.428 -11.920  13.277  0.52 25.44           C
ANISOU  186  CZ AARG A  45     3785   1951   3929    231    456    188       C
ATOM    187  NH1AARG A  45       0.353 -10.866  13.456  0.52 26.24           N
ANISOU  187  NH1AARG A  45     3934   2051   3983    198    528    274       N
ATOM    188  NH2AARG A  45       0.108 -13.136  13.303  0.52 26.18           N
ANISOU  188  NH2AARG A  45     3898   1989   4060    211    535    123       N
ATOM    189  N  BARG A  45      -4.964  -9.151  16.382  0.48 11.31           N
ANISOU  189  N  BARG A  45     1181   1248   1870   -146    -26     43       N
ATOM    190  CA BARG A  45      -3.955  -8.310  15.760  0.48 11.73           C
ANISOU  190  CA BARG A  45     1228   1269   1959   -117    -32      0       C
ATOM    191  C  BARG A  45      -4.502  -6.906  15.565  0.48 11.06           C
ANISOU  191  C  BARG A  45      990   1243   1970   -157   -252     29       C
ATOM    192  O  BARG A  45      -5.707  -6.715  15.342  0.48 10.52           O
ANISOU  192  O  BARG A  45      819   1314   1863   -179   -448     46       O
ATOM    193  CB BARG A  45      -3.438  -8.901  14.438  0.48 13.27           C
ANISOU  193  CB BARG A  45     1401   1356   2285     53     72    -42       C
ATOM    194  CG BARG A  45      -2.637 -10.203  14.635  0.48 13.32           C
ANISOU  194  CG BARG A  45     1154   1390   2517    132    -45    -50       C
ATOM    195  CD BARG A  45      -1.286  -9.908  15.279  0.48 13.37           C
ANISOU  195  CD BARG A  45      913   1449   2719    177     52    -97       C
ATOM    196  NE BARG A  45      -0.445 -11.092  15.442  0.48 15.51           N
ANISOU  196  NE BARG A  45     1374   1586   2934    191     27    -23       N
ATOM    197  CZ BARG A  45      -0.498 -11.915  16.482  0.48 16.41           C
ANISOU  197  CZ BARG A  45     1529   1689   3019    196    -21    -65       C
ATOM    198  NH1BARG A  45      -1.355 -11.722  17.476  0.48 14.74           N
ANISOU  198  NH1BARG A  45     1255   1688   2657      9    -20   -177       N
ATOM    199  NH2BARG A  45       0.345 -12.944  16.537  0.48 17.38           N
ANISOU  199  NH2BARG A  45     1618   1771   3214    306   -334     88       N
ATOM    200  N   LEU A  46      -3.600  -5.931  15.654  1.00 11.30           N
ANISOU  200  N   LEU A  46     1038   1199   2058    -57   -189    207       N
ATOM    201  CA  LEU A  46      -3.916  -4.530  15.454  1.00 11.12           C
ANISOU  201  CA  LEU A  46     1068   1233   1924     -8   -231     83       C
ATOM    202  C   LEU A  46      -3.375  -4.104  14.101  1.00 11.58           C
ANISOU  202  C   LEU A  46     1076   1311   2013    -14     34     32       C
ATOM    203  O   LEU A  46      -2.386  -4.653  13.614  1.00 13.75           O
ANISOU  203  O   LEU A  46     1361   1616   2248    130    296    157       O
ATOM    204  CB  LEU A  46      -3.337  -3.638  16.560  1.00 11.68           C
ANISOU  204  CB  LEU A  46     1112   1452   1874   -129   -125     28       C
ATOM    205  CG  LEU A  46      -3.611  -4.071  18.000  1.00 12.55           C
ANISOU  205  CG  LEU A  46     1160   1710   1897   -112    -50     16       C
ATOM    206  CD1 LEU A  46      -3.080  -3.010  18.961  1.00 13.85           C
ANISOU  206  CD1 LEU A  46     1440   1806   2018   -235   -341   -196       C
ATOM    207  CD2 LEU A  46      -5.077  -4.355  18.253  1.00 12.70           C
ANISOU  207  CD2 LEU A  46     1028   1607   2191     31    -14     71       C
ATOM    208  N   TYR A  47      -3.997  -3.084  13.518  1.00 11.13           N
ANISOU  208  N   TYR A  47     1085   1258   1884     -5     92    -17       N
ATOM    209  CA  TYR A  47      -3.572  -2.549  12.229  1.00 11.52           C
ANISOU  209  CA  TYR A  47     1179   1385   1814   -122     35   -126       C
ATOM    210  C   TYR A  47      -3.655  -1.038  12.299  1.00 10.96           C
ANISOU  210  C   TYR A  47     1009   1394   1762    -81    -48     21       C
ATOM    211  O   TYR A  47      -4.717  -0.494  12.584  1.00 11.33           O
ANISOU  211  O   TYR A  47     1031   1408   1866    -78    215     67       O
ATOM    212  CB  TYR A  47      -4.469  -3.088  11.116  1.00 11.83           C
ANISOU  212  CB  TYR A  47     1132   1473   1892   -122    233    -52       C
ATOM    213  CG  TYR A  47      -4.090  -2.640   9.735  1.00 11.81           C
ANISOU  213  CG  TYR A  47     1147   1507   1833    -99    153   -141       C
ATOM    214  CD1 TYR A  47      -3.170  -3.363   8.972  1.00 12.37           C
ANISOU  214  CD1 TYR A  47     1016   1734   1952   -164    180   -111       C
ATOM    215  CD2 TYR A  47      -4.657  -1.496   9.188  1.00 12.76           C
ANISOU  215  CD2 TYR A  47     1386   1613   1851   -141     91     -6       C
ATOM    216  CE1 TYR A  47      -2.830  -2.944   7.681  1.00 13.21           C
ANISOU  216  CE1 TYR A  47     1215   1813   1991   -186    294    101       C
ATOM    217  CE2 TYR A  47      -4.340  -1.073   7.917  1.00 13.38           C
ANISOU  217  CE2 TYR A  47     1597   1728   1759   -204    161    105       C
ATOM    218  CZ  TYR A  47      -3.443  -1.803   7.156  1.00 13.51           C
ANISOU  218  CZ  TYR A  47     1494   1751   1890   -214    449    159       C
ATOM    219  OH  TYR A  47      -3.134  -1.368   5.874  1.00 15.82           O
ANISOU  219  OH  TYR A  47     2114   1930   1968   -106    338     77       O
ATOM    220  N  AGLN A  48      -2.540  -0.355  12.057  0.59 11.26           N
ANISOU  220  N  AGLN A  48      853   1345   2079   -101    -33     49       N
ATOM    221  CA AGLN A  48      -2.553   1.099  12.137  0.59 11.80           C
ANISOU  221  CA AGLN A  48      643   1410   2430   -153    -32    116       C
ATOM    222  C  AGLN A  48      -3.266   1.678  10.923  0.59 12.08           C
ANISOU  222  C  AGLN A  48      906   1478   2205   -143    298     67       C
ATOM    223  O  AGLN A  48      -2.866   1.423   9.782  0.59 13.37           O
ANISOU  223  O  AGLN A  48     1321   1496   2263     22    610     60       O
ATOM    224  CB AGLN A  48      -1.135   1.645  12.210  0.59 15.16           C
ANISOU  224  CB AGLN A  48     1079   1559   3124   -186      0    192       C
ATOM    225  CG AGLN A  48      -1.119   3.143  12.401  0.59 18.39           C
ANISOU  225  CG AGLN A  48     1717   1818   3453   -114     -4    166       C
ATOM    226  CD AGLN A  48      -0.918   3.532  13.841  0.59 19.72           C
ANISOU  226  CD AGLN A  48     1881   2052   3562    226     -2    243       C
ATOM    227  OE1AGLN A  48      -1.824   4.055  14.479  0.59 20.52           O
ANISOU  227  OE1AGLN A  48     1893   2164   3740    220    236    232       O
ATOM    228  NE2AGLN A  48       0.279   3.286  14.363  0.59 19.63           N
ANISOU  228  NE2AGLN A  48     1878   2164   3415    443   -376    265       N
ATOM    229  N  BGLN A  48      -2.540  -0.359  12.031  0.41 12.48           N
ANISOU  229  N  BGLN A  48     1224   1387   2129   -190   -146     -7       N
ATOM    230  CA BGLN A  48      -2.509   1.100  12.091  0.41 14.18           C
ANISOU  230  CA BGLN A  48     1394   1459   2536   -279   -235    -14       C
ATOM    231  C  BGLN A  48      -3.264   1.682  10.900  0.41 13.47           C
ANISOU  231  C  BGLN A  48     1310   1493   2314   -196     50     42       C
ATOM    232  O  BGLN A  48      -2.902   1.426   9.746  0.41 14.43           O
ANISOU  232  O  BGLN A  48     1538   1511   2433   -115    249    102       O
ATOM    233  CB BGLN A  48      -1.056   1.572  12.074  0.41 17.80           C
ANISOU  233  CB BGLN A  48     2034   1582   3146   -449   -434   -105       C
ATOM    234  CG BGLN A  48      -0.867   3.078  12.247  0.41 21.36           C
ANISOU  234  CG BGLN A  48     2742   1763   3612   -491   -673   -254       C
ATOM    235  CD BGLN A  48      -0.082   3.435  13.496  0.41 23.89           C
ANISOU  235  CD BGLN A  48     3159   1929   3989   -461   -855   -298       C
ATOM    236  OE1BGLN A  48       0.537   2.575  14.123  0.41 24.85           O
ANISOU  236  OE1BGLN A  48     3401   1965   4075   -327   -997   -298       O
ATOM    237  NE2BGLN A  48      -0.105   4.712  13.864  0.41 24.13           N
ANISOU  237  NE2BGLN A  48     3091   1981   4098   -630   -911   -363       N
ATOM    238  N   ILE A  49      -4.303   2.471  11.176  1.00 12.28           N
ANISOU  238  N   ILE A  49     1115   1485   2067      7    143     91       N
ATOM    239  CA  ILE A  49      -5.107   3.100  10.124  1.00 13.02           C
ANISOU  239  CA  ILE A  49     1259   1533   2153     23    199    156       C
ATOM    240  C   ILE A  49      -4.631   4.509   9.827  1.00 14.20           C
ANISOU  240  C   ILE A  49     1467   1640   2288    -48    401    215       C
ATOM    241  O   ILE A  49      -4.584   4.922   8.663  1.00 16.30           O
ANISOU  241  O   ILE A  49     1872   1902   2421      5    412    381       O
ATOM    242  CB  ILE A  49      -6.594   3.115  10.551  1.00 13.44           C
ANISOU  242  CB  ILE A  49     1354   1479   2275    142     75    210       C
ATOM    243  CG1 ILE A  49      -7.139   1.690  10.708  1.00 13.96           C
ANISOU  243  CG1 ILE A  49     1454   1488   2363    -16    -60    132       C
ATOM    244  CG2 ILE A  49      -7.449   3.932   9.573  1.00 14.41           C
ANISOU  244  CG2 ILE A  49     1558   1543   2376    134     20    320       C
ATOM    245  CD1 ILE A  49      -7.421   0.935   9.398  1.00 13.83           C
ANISOU  245  CD1 ILE A  49     1483   1480   2291     82    103    -10       C
ATOM    246  N   ALA A  50      -4.290   5.252  10.878  1.00 13.77           N
ANISOU  246  N   ALA A  50     1487   1424   2319    -44    295    161       N
ATOM    247  CA  ALA A  50      -3.869   6.643  10.780  1.00 15.05           C
ANISOU  247  CA  ALA A  50     1755   1481   2484   -145    228    216       C
ATOM    248  C   ALA A  50      -3.195   6.978  12.099  1.00 14.74           C
ANISOU  248  C   ALA A  50     1475   1586   2540   -411    338    152       C
ATOM    249  O   ALA A  50      -3.152   6.156  13.016  1.00 14.43           O
ANISOU  249  O   ALA A  50     1443   1595   2444   -146    403    187       O
ATOM    250  CB  ALA A  50      -5.074   7.565  10.543  1.00 16.45           C
ANISOU  250  CB  ALA A  50     2136   1363   2750    -91    311    295       C
ATOM    251  N   ASP A  51      -2.662   8.193  12.199  1.00 17.44           N
ANISOU  251  N   ASP A  51     2031   1718   2877   -756    326    235       N
ATOM    252  C   ASP A  51      -3.121   8.513  14.569  1.00 17.10           C
ANISOU  252  C   ASP A  51     1839   1824   2834   -713    175     71       C
ATOM    253  O   ASP A  51      -4.199   9.110  14.489  1.00 17.43           O
ANISOU  253  O   ASP A  51     1987   1783   2851   -636     76    126       O
ATOM    254  CA AASP A  51      -2.084   8.630  13.463  0.61 18.48           C
ANISOU  254  CA AASP A  51     2104   1883   3033   -791    191    194       C
ATOM    255  CB AASP A  51      -1.591  10.074  13.354  0.61 20.89           C
ANISOU  255  CB AASP A  51     2371   2083   3484   -841    102    195       C
ATOM    256  CG AASP A  51      -0.988  10.590  14.656  0.61 23.69           C
ANISOU  256  CG AASP A  51     2725   2264   4013   -871    -54    259       C
ATOM    257  OD1AASP A  51      -0.379   9.795  15.399  0.61 23.86           O
ANISOU  257  OD1AASP A  51     2600   2363   4104  -1035   -248    444       O
ATOM    258  OD2AASP A  51      -1.112  11.802  14.933  0.61 26.28           O
ANISOU  258  OD2AASP A  51     3207   2473   4307   -696    -65     58       O
ATOM    259  CA BASP A  51      -2.081   8.628  13.460  0.39 18.08           C
ANISOU  259  CA BASP A  51     2081   1860   2929   -832    334    153       C
ATOM    260  CB BASP A  51      -1.595  10.071  13.332  0.39 19.69           C
ANISOU  260  CB BASP A  51     2325   2018   3139   -975    503    113       C
ATOM    261  CG BASP A  51      -0.309  10.196  12.524  0.39 21.61           C
ANISOU  261  CG BASP A  51     2617   2159   3433  -1098    640    141       C
ATOM    262  OD1BASP A  51       0.223   9.179  12.027  0.39 21.60           O
ANISOU  262  OD1BASP A  51     2481   2258   3467  -1237    654    120       O
ATOM    263  OD2BASP A  51       0.162  11.337  12.378  0.39 22.99           O
ANISOU  263  OD2BASP A  51     2844   2234   3659  -1132    851    154       O
ATOM    264  N   GLY A  52      -2.808   7.719  15.590  1.00 15.14           N
ANISOU  264  N   GLY A  52     1632   1669   2450   -663     21   -131       N
ATOM    265  CA  GLY A  52      -3.728   7.547  16.704  1.00 14.62           C
ANISOU  265  CA  GLY A  52     1522   1597   2436   -524     10   -143       C
ATOM    266  C   GLY A  52      -4.996   6.770  16.407  1.00 13.17           C
ANISOU  266  C   GLY A  52     1429   1385   2189   -356    158   -283       C
ATOM    267  O   GLY A  52      -5.946   6.845  17.190  1.00 13.46           O
ANISOU  267  O   GLY A  52     1478   1423   2212   -170     45   -258       O
ATOM    268  N   VAL A  53      -5.037   6.007  15.313  1.00 11.86           N
ANISOU  268  N   VAL A  53     1170   1186   2152   -269     42   -142       N
ATOM    269  CA  VAL A  53      -6.220   5.226  14.968  1.00 11.39           C
ANISOU  269  CA  VAL A  53     1050   1173   2103    -80     22    -73       C
ATOM    270  C   VAL A  53      -5.757   3.850  14.524  1.00 10.66           C
ANISOU  270  C   VAL A  53      985   1226   1838   -164     80     30       C
ATOM    271  O   VAL A  53      -4.927   3.738  13.613  1.00 11.54           O
ANISOU  271  O   VAL A  53     1149   1254   1982    -96    113    102       O
ATOM    272  CB  VAL A  53      -7.071   5.860  13.852  1.00 11.89           C
ANISOU  272  CB  VAL A  53     1242   1079   2196     13    -47    -99       C
ATOM    273  CG1 VAL A  53      -8.346   5.016  13.639  1.00 12.43           C
ANISOU  273  CG1 VAL A  53     1258   1379   2084     71    -46   -222       C
ATOM    274  CG2 VAL A  53      -7.431   7.317  14.169  1.00 13.34           C
ANISOU  274  CG2 VAL A  53     1737   1158   2172     41    194   -141       C
ATOM    275  N   TRP A  54      -6.272   2.807  15.175  1.00 10.08           N
ANISOU  275  N   TRP A  54      957   1168   1704   -182    -38    -34       N
ATOM    276  CA  TRP A  54      -6.001   1.429  14.795  1.00 10.26           C
ANISOU  276  CA  TRP A  54      933   1196   1769    -32   -118     31       C
ATOM    277  C   TRP A  54      -7.320   0.700  14.630  1.00 10.01           C
ANISOU  277  C   TRP A  54      887   1251   1665    -38     91    -79       C
ATOM    278  O   TRP A  54      -8.325   1.034  15.268  1.00 10.92           O
ANISOU  278  O   TRP A  54     1077   1407   1666   -129    202   -183       O
ATOM    279  CB  TRP A  54      -5.246   0.676  15.900  1.00 11.65           C
ANISOU  279  CB  TRP A  54     1092   1343   1992    -68     46    -74       C
ATOM    280  CG  TRP A  54      -3.923   1.261  16.315  1.00 12.28           C
ANISOU  280  CG  TRP A  54     1021   1488   2155    -12     27   -135       C
ATOM    281  CD1 TRP A  54      -2.691   0.813  15.954  1.00 14.34           C
ANISOU  281  CD1 TRP A  54     1226   1684   2540    -78    -78   -130       C
ATOM    282  CD2 TRP A  54      -3.704   2.382  17.195  1.00 13.00           C
ANISOU  282  CD2 TRP A  54     1149   1503   2287   -126   -218   -181       C
ATOM    283  NE1 TRP A  54      -1.723   1.578  16.539  1.00 15.04           N
ANISOU  283  NE1 TRP A  54     1305   1788   2620    -58   -119   -259       N
ATOM    284  CE2 TRP A  54      -2.309   2.550  17.305  1.00 14.63           C
ANISOU  284  CE2 TRP A  54     1331   1656   2572   -114   -360   -203       C
ATOM    285  CE3 TRP A  54      -4.546   3.253  17.902  1.00 13.75           C
ANISOU  285  CE3 TRP A  54     1644   1440   2142   -138   -469   -140       C
ATOM    286  CZ2 TRP A  54      -1.733   3.547  18.096  1.00 15.23           C
ANISOU  286  CZ2 TRP A  54     1403   1670   2714   -199   -441    -62       C
ATOM    287  CZ3 TRP A  54      -3.967   4.243  18.689  1.00 14.66           C
ANISOU  287  CZ3 TRP A  54     1600   1521   2448   -272   -344    -32       C
ATOM    288  CH2 TRP A  54      -2.571   4.374  18.779  1.00 15.07           C
ANISOU  288  CH2 TRP A  54     1587   1579   2560   -238   -432   -161       C
ATOM    289  N   SER A  55      -7.318  -0.323  13.790  1.00 10.24           N
ANISOU  289  N   SER A  55     1126   1128   1635   -205     20     67       N
ATOM    290  CA  SER A  55      -8.370  -1.321  13.904  1.00  9.70           C
ANISOU  290  CA  SER A  55     1088   1045   1554    -91   -117    168       C
ATOM    291  C   SER A  55      -7.831  -2.516  14.677  1.00  9.00           C
ANISOU  291  C   SER A  55      930   1026   1463   -101    -58    -63       C
ATOM    292  O   SER A  55      -6.612  -2.704  14.793  1.00 10.33           O
ANISOU  292  O   SER A  55      969   1205   1750   -134    -17     70       O
ATOM    293  CB  SER A  55      -8.932  -1.747  12.542  1.00 10.42           C
ANISOU  293  CB  SER A  55     1232   1278   1449    125    179     47       C
ATOM    294  OG  SER A  55      -7.920  -2.398  11.797  1.00 10.61           O
ANISOU  294  OG  SER A  55     1076   1322   1635     83    203    -28       O
ATOM    295  N   HIS A  56      -8.752  -3.263  15.283  1.00  9.39           N
ANISOU  295  N   HIS A  56     1095   1011   1463   -132     28     52       N
ATOM    296  CA  HIS A  56      -8.426  -4.546  15.881  1.00  9.18           C
ANISOU  296  CA  HIS A  56     1035   1076   1379     -5    -27    127       C
ATOM    297  C   HIS A  56      -9.159  -5.642  15.134  1.00  8.64           C
ANISOU  297  C   HIS A  56      914   1116   1252   -161     -8     41       C
ATOM    298  O   HIS A  56     -10.284  -5.431  14.674  1.00  9.09           O
ANISOU  298  O   HIS A  56      894   1216   1345   -126     52    -37       O
ATOM    299  CB  HIS A  56      -8.646  -4.609  17.408  1.00  9.89           C
ANISOU  299  CB  HIS A  56      988   1278   1489      1   -100     88       C
ATOM    300  CG  HIS A  56     -10.055  -4.402  17.900  1.00  8.97           C
ANISOU  300  CG  HIS A  56      894   1130   1386    -74   -219    -54       C
ATOM    301  ND1 HIS A  56     -11.000  -5.414  17.917  1.00  9.60           N
ANISOU  301  ND1 HIS A  56     1211   1121   1317    -31    -55      7       N
ATOM    302  CD2 HIS A  56     -10.623  -3.336  18.524  1.00  9.37           C
ANISOU  302  CD2 HIS A  56      927   1290   1342    -76   -194    -34       C
ATOM    303  CE1 HIS A  56     -12.101  -4.958  18.499  1.00  9.42           C
ANISOU  303  CE1 HIS A  56     1052   1139   1388     42     51   -113       C
ATOM    304  NE2 HIS A  56     -11.896  -3.705  18.883  1.00  9.39           N
ANISOU  304  NE2 HIS A  56      964   1311   1292   -127    -71   -120       N
ATOM    305  N   ILE A  57      -8.496  -6.788  14.971  1.00  9.77           N
ANISOU  305  N   ILE A  57     1225   1018   1470    -90    -21     54       N
ATOM    306  CA  ILE A  57      -9.007  -7.891  14.169  1.00  9.72           C
ANISOU  306  CA  ILE A  57     1117   1069   1509    -41      5    -19       C
ATOM    307  C   ILE A  57      -8.888  -9.168  14.991  1.00  9.60           C
ANISOU  307  C   ILE A  57     1043   1118   1485    -81     90    -97       C
ATOM    308  O   ILE A  57      -7.813  -9.477  15.534  1.00 10.29           O
ANISOU  308  O   ILE A  57     1007   1221   1680    -52    -54     33       O
ATOM    309  CB  ILE A  57      -8.315  -8.047  12.796  1.00 10.03           C
ANISOU  309  CB  ILE A  57     1230   1157   1425    -62     28    -13       C
ATOM    310  CG1 ILE A  57      -8.171  -6.729  12.020  1.00 10.75           C
ANISOU  310  CG1 ILE A  57     1137   1166   1783    -31    -50   -107       C
ATOM    311  CG2 ILE A  57      -9.096  -9.047  11.917  1.00 11.14           C
ANISOU  311  CG2 ILE A  57     1323   1187   1721   -122   -182    -40       C
ATOM    312  CD1 ILE A  57      -6.954  -5.857  12.382  1.00 12.64           C
ANISOU  312  CD1 ILE A  57     1286   1386   2128     57    136   -149       C
ATOM    313  N   ALA A  58      -9.991  -9.908  15.079  1.00 10.29           N
ANISOU  313  N   ALA A  58     1064   1219   1626   -147    -30     17       N
ATOM    314  CA  ALA A  58     -10.025 -11.173  15.796  1.00 11.71           C
ANISOU  314  CA  ALA A  58     1587   1267   1593   -494    -42     81       C
ATOM    315  C   ALA A  58     -10.856 -12.147  14.970  1.00 11.38           C
ANISOU  315  C   ALA A  58     1454   1298   1572   -301    -40      5       C
ATOM    316  O   ALA A  58     -11.524 -11.755  14.008  1.00 11.07           O
ANISOU  316  O   ALA A  58     1423   1256   1529    -61   -113   -158       O
ATOM    317  CB  ALA A  58     -10.617 -11.000  17.210  1.00 14.20           C
ANISOU  317  CB  ALA A  58     2197   1487   1712   -421    301    -38       C
ATOM    318  N   THR A  59     -10.811 -13.430  15.339  1.00 12.05           N
ANISOU  318  N   THR A  59     1563   1322   1693   -503     24    -44       N
ATOM    319  C   THR A  59     -12.441 -15.208  15.613  1.00 10.58           C
ANISOU  319  C   THR A  59     1381   1192   1448   -290    -38   -160       C
ATOM    320  O   THR A  59     -12.088 -15.391  16.782  1.00 11.10           O
ANISOU  320  O   THR A  59     1420   1339   1458   -392    -76   -122       O
ATOM    321  CA ATHR A  59     -11.613 -14.405  14.627  0.56 11.94           C
ANISOU  321  CA ATHR A  59     1693   1269   1575   -437    136   -132       C
ATOM    322  CB ATHR A  59     -10.743 -15.327  13.822  0.56 12.73           C
ANISOU  322  CB ATHR A  59     1807   1306   1726   -279    368    -39       C
ATOM    323  OG1ATHR A  59      -9.740 -15.826  14.701  0.56 13.14           O
ANISOU  323  OG1ATHR A  59     1924   1285   1783     57    382    223       O
ATOM    324  CG2ATHR A  59     -10.078 -14.553  12.666  0.56 12.68           C
ANISOU  324  CG2ATHR A  59     1788   1384   1646   -136    399    -10       C
ATOM    325  CA BTHR A  59     -11.477 -14.528  14.640  0.44 11.57           C
ANISOU  325  CA BTHR A  59     1527   1247   1623   -466     58   -138       C
ATOM    326  CB BTHR A  59     -10.393 -15.568  14.232  0.44 11.62           C
ANISOU  326  CB BTHR A  59     1378   1205   1831   -451    237   -110       C
ATOM    327  OG1BTHR A  59      -9.444 -14.987  13.321  0.44 11.44           O
ANISOU  327  OG1BTHR A  59     1243   1264   1838   -295     81   -245       O
ATOM    328  CG2BTHR A  59     -10.994 -16.771  13.572  0.44 11.96           C
ANISOU  328  CG2BTHR A  59     1403   1222   1919   -439    543      2       C
ATOM    329  N   GLN A  60     -13.620 -15.623  15.145  1.00 10.23           N
ANISOU  329  N   GLN A  60     1331   1064   1491   -184    125    -49       N
ATOM    330  CA  GLN A  60     -14.522 -16.357  16.018  1.00 10.41           C
ANISOU  330  CA  GLN A  60     1308   1098   1551   -190     27    -86       C
ATOM    331  C   GLN A  60     -15.330 -17.339  15.183  1.00 10.68           C
ANISOU  331  C   GLN A  60     1418   1114   1525   -178     43    -44       C
ATOM    332  O   GLN A  60     -15.549 -17.135  13.988  1.00 12.23           O
ANISOU  332  O   GLN A  60     1648   1190   1808   -113    -54   -116       O
ATOM    333  CB  GLN A  60     -15.467 -15.395  16.766  1.00 10.41           C
ANISOU  333  CB  GLN A  60     1270   1158   1527    -96    107   -130       C
ATOM    334  CG  GLN A  60     -16.290 -16.048  17.893  1.00 11.56           C
ANISOU  334  CG  GLN A  60     1472   1202   1719   -152     45      5       C
ATOM    335  CD  GLN A  60     -15.408 -16.809  18.833  1.00 10.46           C
ANISOU  335  CD  GLN A  60     1374   1072   1527   -211     76    -10       C
ATOM    336  OE1 GLN A  60     -15.186 -18.019  18.668  1.00 11.12           O
ANISOU  336  OE1 GLN A  60     1503   1111   1612   -167    180     -5       O
ATOM    337  NE2 GLN A  60     -14.858 -16.104  19.828  1.00 12.31           N
ANISOU  337  NE2 GLN A  60     1616   1304   1755   -262    -34   -114       N
ATOM    338  N  ASER A  61     -15.802 -18.396  15.847  0.39 11.91           N
ANISOU  338  N  ASER A  61     1727   1102   1696   -340    212    -98       N
ATOM    339  CA ASER A  61     -16.600 -19.455  15.239  0.39 13.66           C
ANISOU  339  CA ASER A  61     2064   1151   1973   -568    365   -177       C
ATOM    340  C  ASER A  61     -18.069 -19.260  15.612  0.39 12.99           C
ANISOU  340  C  ASER A  61     1790   1212   1935   -598    311   -222       C
ATOM    341  O  ASER A  61     -18.394 -19.132  16.799  0.39 12.75           O
ANISOU  341  O  ASER A  61     1703   1190   1950   -693    514   -320       O
ATOM    342  CB ASER A  61     -16.090 -20.807  15.752  0.39 16.55           C
ANISOU  342  CB ASER A  61     2695   1183   2410   -639    413   -130       C
ATOM    343  OG ASER A  61     -17.038 -21.857  15.645  0.39 17.84           O
ANISOU  343  OG ASER A  61     3059   1177   2541   -678    287   -211       O
ATOM    344  N  BSER A  61     -15.735 -18.424  15.815  0.61 10.88           N
ANISOU  344  N  BSER A  61     1330   1133   1671   -238     89   -176       N
ATOM    345  CA BSER A  61     -16.625 -19.359  15.163  0.61 12.26           C
ANISOU  345  CA BSER A  61     1450   1263   1945   -464    224   -226       C
ATOM    346  C  BSER A  61     -18.058 -19.052  15.558  0.61 12.02           C
ANISOU  346  C  BSER A  61     1416   1264   1886   -635    113   -246       C
ATOM    347  O  BSER A  61     -18.339 -18.619  16.681  0.61 12.61           O
ANISOU  347  O  BSER A  61     1429   1383   1978   -623    196   -266       O
ATOM    348  CB BSER A  61     -16.253 -20.802  15.478  0.61 14.15           C
ANISOU  348  CB BSER A  61     1669   1425   2282   -329    335   -137       C
ATOM    349  OG BSER A  61     -15.153 -21.170  14.659  0.61 13.52           O
ANISOU  349  OG BSER A  61     1480   1496   2162   -199    179   -189       O
ATOM    350  N   PHE A  62     -18.954 -19.247  14.604  1.00 12.83           N
ANISOU  350  N   PHE A  62     1557   1258   2060   -576    118   -127       N
ATOM    351  CA  PHE A  62     -20.384 -19.071  14.820  1.00 12.51           C
ANISOU  351  CA  PHE A  62     1493   1171   2090   -458    191    -67       C
ATOM    352  C   PHE A  62     -21.104 -20.040  13.911  1.00 12.16           C
ANISOU  352  C   PHE A  62     1364   1307   1951   -306    187     -3       C
ATOM    353  O   PHE A  62     -20.867 -20.027  12.703  1.00 12.69           O
ANISOU  353  O   PHE A  62     1592   1259   1972   -316    214     71       O
ATOM    354  CB  PHE A  62     -20.854 -17.643  14.521  1.00 14.61           C
ANISOU  354  CB  PHE A  62     1799   1282   2471   -268     30     66       C
ATOM    355  CG  PHE A  62     -22.339 -17.527  14.557  1.00 18.02           C
ANISOU  355  CG  PHE A  62     2172   1672   3004    139    137    190       C
ATOM    356  CD1 PHE A  62     -23.011 -17.625  15.770  1.00 20.44           C
ANISOU  356  CD1 PHE A  62     2310   2005   3452    233    482    100       C
ATOM    357  CD2 PHE A  62     -23.070 -17.386  13.394  1.00 19.21           C
ANISOU  357  CD2 PHE A  62     2352   1721   3228    184    -39    393       C
ATOM    358  CE1 PHE A  62     -24.396 -17.576  15.823  1.00 21.68           C
ANISOU  358  CE1 PHE A  62     2472   2175   3590    278    230    200       C
ATOM    359  CE2 PHE A  62     -24.465 -17.326  13.440  1.00 21.15           C
ANISOU  359  CE2 PHE A  62     2551   1893   3590    234     19    246       C
ATOM    360  CZ  PHE A  62     -25.124 -17.417  14.660  1.00 21.63           C
ANISOU  360  CZ  PHE A  62     2483   2052   3683    246    -47    241       C
ATOM    361  N   ASP A  63     -21.958 -20.883  14.491  1.00 11.96           N
ANISOU  361  N   ASP A  63     1165   1375   2005   -300    -16    159       N
ATOM    362  CA  ASP A  63     -22.729 -21.850  13.707  1.00 12.84           C
ANISOU  362  CA  ASP A  63     1332   1494   2052   -228   -164     44       C
ATOM    363  C   ASP A  63     -21.835 -22.668  12.778  1.00 12.67           C
ANISOU  363  C   ASP A  63     1248   1446   2120   -487    -93    129       C
ATOM    364  O   ASP A  63     -22.226 -23.044  11.669  1.00 14.36           O
ANISOU  364  O   ASP A  63     1586   1710   2162   -430   -272     46       O
ATOM    365  CB  ASP A  63     -23.885 -21.191  12.949  1.00 15.21           C
ANISOU  365  CB  ASP A  63     1626   1954   2199   -209   -108    203       C
ATOM    366  CG  ASP A  63     -25.068 -20.941  13.827  1.00 16.95           C
ANISOU  366  CG  ASP A  63     1785   2283   2373    -23   -349    362       C
ATOM    367  OD1 ASP A  63     -24.879 -20.885  15.061  1.00 17.77           O
ANISOU  367  OD1 ASP A  63     1740   2442   2570     64    132    864       O
ATOM    368  OD2 ASP A  63     -26.187 -20.782  13.280  1.00 19.12           O
ANISOU  368  OD2 ASP A  63     2109   2476   2681    -55   -319     56       O
ATOM    369  N   GLY A  64     -20.637 -22.983  13.252  1.00 12.40           N
ANISOU  369  N   GLY A  64     1350   1200   2160   -291    -53     52       N
ATOM    370  CA  GLY A  64     -19.793 -23.909  12.528  1.00 13.95           C
ANISOU  370  CA  GLY A  64     1740   1279   2280   -260    -11    -23       C
ATOM    371  C   GLY A  64     -18.993 -23.313  11.396  1.00 14.16           C
ANISOU  371  C   GLY A  64     1770   1331   2280   -178   -106    -82       C
ATOM    372  O   GLY A  64     -18.498 -24.069  10.552  1.00 16.61           O
ANISOU  372  O   GLY A  64     2152   1506   2655    -90    204   -150       O
ATOM    373  N   ALA A  65     -18.871 -21.990  11.331  1.00 13.34           N
ANISOU  373  N   ALA A  65     1803   1363   1902   -281     75    -79       N
ATOM    374  CA  ALA A  65     -17.979 -21.346  10.374  1.00 13.83           C
ANISOU  374  CA  ALA A  65     1937   1394   1922   -386    118   -166       C
ATOM    375  C   ALA A  65     -17.155 -20.292  11.107  1.00 13.32           C
ANISOU  375  C   ALA A  65     1804   1270   1987   -254    226   -194       C
ATOM    376  O   ALA A  65     -17.556 -19.767  12.148  1.00 13.03           O
ANISOU  376  O   ALA A  65     1658   1405   1887   -265    204   -278       O
ATOM    377  CB  ALA A  65     -18.779 -20.715   9.222  1.00 15.55           C
ANISOU  377  CB  ALA A  65     2277   1674   1958   -403   -254   -217       C
ATOM    378  N   VAL A  66     -15.989 -19.986  10.549  1.00 13.49           N
ANISOU  378  N   VAL A  66     1709   1161   2256   -293    299    -86       N
ATOM    379  CA  VAL A  66     -15.035 -19.068  11.162  1.00 14.05           C
ANISOU  379  CA  VAL A  66     1576   1298   2463   -126    228    258       C
ATOM    380  C   VAL A  66     -15.092 -17.741  10.426  1.00 12.06           C
ANISOU  380  C   VAL A  66     1608   1207   1769   -132    173     82       C
ATOM    381  O   VAL A  66     -15.050 -17.701   9.190  1.00 13.98           O
ANISOU  381  O   VAL A  66     2296   1217   1799   -120    374   -181       O
ATOM    382  CB  VAL A  66     -13.621 -19.660  11.105  1.00 18.06           C
ANISOU  382  CB  VAL A  66     1638   1490   3736    -89    127    609       C
ATOM    383  CG1 VAL A  66     -12.605 -18.658  11.555  1.00 19.50           C
ANISOU  383  CG1 VAL A  66     1567   1780   4062   -247     57    751       C
ATOM    384  CG2 VAL A  66     -13.578 -20.923  11.947  1.00 20.36           C
ANISOU  384  CG2 VAL A  66     1957   1538   4241     33    265    909       C
ATOM    385  N   TYR A  67     -15.161 -16.649  11.187  1.00 11.30           N
ANISOU  385  N   TYR A  67     1609   1033   1651   -183     42     75       N
ATOM    386  CA  TYR A  67     -15.267 -15.316  10.626  1.00 11.21           C
ANISOU  386  CA  TYR A  67     1579   1045   1634   -103   -109   -254       C
ATOM    387  C   TYR A  67     -14.255 -14.375  11.261  1.00 10.64           C
ANISOU  387  C   TYR A  67     1517   1077   1448   -134     54   -192       C
ATOM    388  O   TYR A  67     -14.028 -14.443  12.473  1.00 11.21           O
ANISOU  388  O   TYR A  67     1725   1196   1338   -209     -1    -96       O
ATOM    389  CB  TYR A  67     -16.662 -14.730  10.907  1.00 11.88           C
ANISOU  389  CB  TYR A  67     1610   1275   1628   -191    -76   -189       C
ATOM    390  CG  TYR A  67     -17.792 -15.540  10.337  1.00 12.14           C
ANISOU  390  CG  TYR A  67     1577   1451   1585   -135    -87   -224       C
ATOM    391  CD1 TYR A  67     -18.386 -16.550  11.077  1.00 12.40           C
ANISOU  391  CD1 TYR A  67     1481   1540   1690   -328     11   -222       C
ATOM    392  CD2 TYR A  67     -18.247 -15.310   9.055  1.00 13.78           C
ANISOU  392  CD2 TYR A  67     1685   1725   1827   -293    -59   -115       C
ATOM    393  CE1 TYR A  67     -19.414 -17.305  10.555  1.00 13.00           C
ANISOU  393  CE1 TYR A  67     1456   1771   1713   -306    -85   -203       C
ATOM    394  CE2 TYR A  67     -19.265 -16.047   8.524  1.00 14.97           C
ANISOU  394  CE2 TYR A  67     1728   1942   2019   -403   -236     41       C
ATOM    395  CZ  TYR A  67     -19.855 -17.050   9.270  1.00 13.96           C
ANISOU  395  CZ  TYR A  67     1644   1894   1766   -416   -334   -128       C
ATOM    396  OH  TYR A  67     -20.889 -17.782   8.727  1.00 16.20           O
ANISOU  396  OH  TYR A  67     1934   2132   2090   -541   -441   -145       O
ATOM    397  N   PRO A  68     -13.709 -13.435  10.496  1.00 10.44           N
ANISOU  397  N   PRO A  68     1524   1098   1345   -143    178   -120       N
ATOM    398  CA  PRO A  68     -12.986 -12.316  11.097  1.00 10.46           C
ANISOU  398  CA  PRO A  68     1397   1074   1502   -166    261    -31       C
ATOM    399  C   PRO A  68     -13.982 -11.248  11.518  1.00  9.71           C
ANISOU  399  C   PRO A  68     1294   1070   1326   -161     88    -63       C
ATOM    400  O   PRO A  68     -15.122 -11.221  11.064  1.00 10.36           O
ANISOU  400  O   PRO A  68     1334   1177   1425     23     20    -87       O
ATOM    401  CB  PRO A  68     -12.155 -11.814   9.914  1.00 11.46           C
ANISOU  401  CB  PRO A  68     1596   1304   1454   -116     61    139       C
ATOM    402  CG  PRO A  68     -13.119 -11.967   8.739  1.00 11.94           C
ANISOU  402  CG  PRO A  68     1850   1318   1371    -51   -174    188       C
ATOM    403  CD  PRO A  68     -13.901 -13.249   9.041  1.00 11.69           C
ANISOU  403  CD  PRO A  68     1858   1276   1307    -67    140     94       C
ATOM    404  N  ASER A  69     -13.504 -10.331  12.357  0.52 10.00           N
ANISOU  404  N  ASER A  69     1264   1044   1491    -22    -15    -80       N
ATOM    405  CA ASER A  69     -14.306  -9.206  12.803  0.52 10.04           C
ANISOU  405  CA ASER A  69     1132   1103   1579    -85     -0   -108       C
ATOM    406  C  ASER A  69     -13.379  -8.060  13.183  0.52  9.22           C
ANISOU  406  C  ASER A  69     1000   1099   1404      4     43    -38       C
ATOM    407  O  ASER A  69     -12.296  -8.283  13.744  0.52  9.60           O
ANISOU  407  O  ASER A  69      986   1149   1513    -54    -79     23       O
ATOM    408  CB ASER A  69     -15.131  -9.624  14.017  0.52 11.40           C
ANISOU  408  CB ASER A  69     1362   1237   1733   -148    -40   -106       C
ATOM    409  OG ASER A  69     -16.024  -8.609  14.406  0.52 11.79           O
ANISOU  409  OG ASER A  69     1394   1257   1830   -185    -25    -57       O
ATOM    410  N  BSER A  69     -13.551 -10.374  12.426  0.48  9.23           N
ANISOU  410  N  BSER A  69     1224   1038   1246    -44     25     -3       N
ATOM    411  CA BSER A  69     -14.329  -9.176  12.708  0.48  9.04           C
ANISOU  411  CA BSER A  69     1117   1097   1222   -142     47     20       C
ATOM    412  C  BSER A  69     -13.404  -8.064  13.179  0.48  8.85           C
ANISOU  412  C  BSER A  69     1039   1077   1247    -32     74     25       C
ATOM    413  O  BSER A  69     -12.352  -8.311  13.788  0.48  9.57           O
ANISOU  413  O  BSER A  69     1118   1107   1412    -79     12     82       O
ATOM    414  CB BSER A  69     -15.478  -9.414  13.706  0.48  9.95           C
ANISOU  414  CB BSER A  69     1376   1269   1137   -250     38    149       C
ATOM    415  OG BSER A  69     -15.037  -9.374  15.053  0.48  9.47           O
ANISOU  415  OG BSER A  69     1257   1282   1058   -327    -67    152       O
ATOM    416  N   ASN A  70     -13.807  -6.834  12.872  1.00  9.24           N
ANISOU  416  N   ASN A  70     1060   1021   1429    -19     45    -16       N
ATOM    417  CA  ASN A  70     -13.060  -5.623  13.184  1.00  8.80           C
ANISOU  417  CA  ASN A  70      962   1079   1303   -108     23    -48       C
ATOM    418  C   ASN A  70     -13.672  -4.841  14.338  1.00  8.95           C
ANISOU  418  C   ASN A  70      858   1144   1398    -87    -56    -66       C
ATOM    419  O   ASN A  70     -14.888  -4.870  14.563  1.00 10.14           O
ANISOU  419  O   ASN A  70      968   1220   1664    -64    -65   -242       O
ATOM    420  CB  ASN A  70     -13.068  -4.660  11.999  1.00 10.01           C
ANISOU  420  CB  ASN A  70     1206   1193   1406   -141      2     70       C
ATOM    421  CG  ASN A  70     -12.396  -5.225  10.789  1.00 10.04           C
ANISOU  421  CG  ASN A  70     1030   1377   1409   -119    -31   -128       C
ATOM    422  OD1 ASN A  70     -11.342  -5.883  10.892  1.00  9.93           O
ANISOU  422  OD1 ASN A  70     1062   1393   1317    -93     68      5       O
ATOM    423  ND2 ASN A  70     -12.989  -4.965   9.610  1.00 10.26           N
ANISOU  423  ND2 ASN A  70     1255   1412   1230    -99   -116   -175       N
ATOM    424  N   GLY A  71     -12.808  -4.117  15.053  1.00  8.89           N
ANISOU  424  N   GLY A  71      928   1204   1244    -51    -16    -77       N
ATOM    425  CA  GLY A  71     -13.196  -3.014  15.912  1.00  8.89           C
ANISOU  425  CA  GLY A  71     1012   1113   1253   -109     65    -31       C
ATOM    426  C   GLY A  71     -12.221  -1.866  15.713  1.00  8.57           C
ANISOU  426  C   GLY A  71      884   1144   1227   -102     43     73       C
ATOM    427  O   GLY A  71     -11.381  -1.915  14.806  1.00  9.36           O
ANISOU  427  O   GLY A  71      958   1138   1461   -133     54    -77       O
ATOM    428  N   LEU A  72     -12.323  -0.830  16.542  1.00  9.06           N
ANISOU  428  N   LEU A  72      927    983   1531    -75    -13     15       N
ATOM    429  CA  LEU A  72     -11.495   0.361  16.398  1.00  9.21           C
ANISOU  429  CA  LEU A  72     1087    999   1413   -156   -107    -65       C
ATOM    430  C   LEU A  72     -10.865   0.717  17.737  1.00  8.82           C
ANISOU  430  C   LEU A  72      822   1060   1469    -91     37    -94       C
ATOM    431  O   LEU A  72     -11.438   0.448  18.793  1.00  9.33           O
ANISOU  431  O   LEU A  72      814   1155   1577    -54    -38    -48       O
ATOM    432  CB  LEU A  72     -12.320   1.571  15.906  1.00  9.92           C
ANISOU  432  CB  LEU A  72     1116   1053   1602   -225   -256     57       C
ATOM    433  CG  LEU A  72     -11.561   2.672  15.163  1.00 10.86           C
ANISOU  433  CG  LEU A  72     1376   1229   1521   -162    -73     83       C
ATOM    434  CD1 LEU A  72     -11.079   2.202  13.812  1.00 11.86           C
ANISOU  434  CD1 LEU A  72     1487   1493   1525   -376    -96    174       C
ATOM    435  CD2 LEU A  72     -12.446   3.933  15.019  1.00 11.85           C
ANISOU  435  CD2 LEU A  72     1480   1260   1763     -9   -392    182       C
ATOM    436  N   ILE A  73      -9.698   1.369  17.679  1.00  9.68           N
ANISOU  436  N   ILE A  73      873   1103   1701    -92    -24   -194       N
ATOM    437  CA  ILE A  73      -9.026   1.937  18.843  1.00  9.80           C
ANISOU  437  CA  ILE A  73     1077   1068   1578    -87   -183   -185       C
ATOM    438  C   ILE A  73      -8.639   3.356  18.454  1.00  9.49           C
ANISOU  438  C   ILE A  73      976   1112   1518   -117    -44   -134       C
ATOM    439  O   ILE A  73      -8.034   3.566  17.400  1.00 10.33           O
ANISOU  439  O   ILE A  73     1125   1177   1624   -106     29    -78       O
ATOM    440  CB  ILE A  73      -7.758   1.147  19.233  1.00 10.44           C
ANISOU  440  CB  ILE A  73      977   1170   1819    -63   -310   -165       C
ATOM    441  CG1 ILE A  73      -8.074  -0.330  19.521  1.00 11.12           C
ANISOU  441  CG1 ILE A  73     1001   1177   2046    -40   -235    -84       C
ATOM    442  CG2 ILE A  73      -7.063   1.797  20.435  1.00 12.05           C
ANISOU  442  CG2 ILE A  73     1297   1296   1987    -28   -380    -50       C
ATOM    443  CD1 ILE A  73      -6.862  -1.248  19.352  1.00 11.58           C
ANISOU  443  CD1 ILE A  73     1192   1313   1896    171   -288    150       C
ATOM    444  N   VAL A  74      -8.988   4.331  19.285  1.00  9.76           N
ANISOU  444  N   VAL A  74      848   1093   1766    -74   -133   -116       N
ATOM    445  CA  VAL A  74      -8.683   5.724  18.982  1.00 10.29           C
ANISOU  445  CA  VAL A  74      935   1128   1847   -180   -129    -68       C
ATOM    446  C   VAL A  74      -7.964   6.350  20.167  1.00 10.99           C
ANISOU  446  C   VAL A  74      985   1229   1964   -238    -12   -105       C
ATOM    447  O   VAL A  74      -8.467   6.316  21.298  1.00 11.12           O
ANISOU  447  O   VAL A  74     1135   1211   1877   -234    -98    -79       O
ATOM    448  CB  VAL A  74      -9.947   6.530  18.629  1.00 10.97           C
ANISOU  448  CB  VAL A  74     1208   1155   1804    -44    -76    -49       C
ATOM    449  CG1 VAL A  74      -9.555   7.941  18.184  1.00 11.88           C
ANISOU  449  CG1 VAL A  74     1483   1184   1846   -155     81     18       C
ATOM    450  CG2 VAL A  74     -10.759   5.825  17.539  1.00 11.17           C
ANISOU  450  CG2 VAL A  74     1279   1321   1642   -155   -287   -196       C
ATOM    451  N  AARG A  75      -6.790   6.924  19.911  0.53 11.45           N
ANISOU  451  N  AARG A  75      926   1310   2114   -221   -124   -305       N
ATOM    452  CA AARG A  75      -6.060   7.592  20.981  0.53 12.84           C
ANISOU  452  CA AARG A  75      964   1482   2434   -204   -274   -451       C
ATOM    453  C  AARG A  75      -6.847   8.792  21.496  0.53 13.66           C
ANISOU  453  C  AARG A  75     1281   1378   2532    -90   -258   -431       C
ATOM    454  O  AARG A  75      -7.426   9.557  20.719  0.53 14.37           O
ANISOU  454  O  AARG A  75     1519   1344   2597   -241   -214   -485       O
ATOM    455  CB AARG A  75      -4.672   8.021  20.508  0.53 15.02           C
ANISOU  455  CB AARG A  75     1058   1826   2824   -328   -261   -538       C
ATOM    456  CG AARG A  75      -3.866   8.646  21.649  0.53 16.24           C
ANISOU  456  CG AARG A  75     1144   2068   2957   -350   -452   -618       C
ATOM    457  CD AARG A  75      -2.369   8.704  21.423  0.53 18.85           C
ANISOU  457  CD AARG A  75     1551   2310   3303   -307   -441   -612       C
ATOM    458  NE AARG A  75      -1.716   9.155  22.645  0.53 20.45           N
ANISOU  458  NE AARG A  75     1821   2407   3544   -361   -489   -512       N
ATOM    459  CZ AARG A  75      -0.411   9.145  22.876  0.53 22.16           C
ANISOU  459  CZ AARG A  75     2149   2504   3766   -317   -245   -509       C
ATOM    460  NH1AARG A  75       0.454   8.703  21.976  0.53 22.57           N
ANISOU  460  NH1AARG A  75     2267   2520   3788    -77     80   -511       N
ATOM    461  NH2AARG A  75       0.036   9.601  24.040  0.53 22.10           N
ANISOU  461  NH2AARG A  75     2104   2520   3773   -686   -671   -586       N
ATOM    462  N  BARG A  75      -6.807   6.954  19.908  0.47 11.93           N
ANISOU  462  N  BARG A  75     1098   1363   2070   -291    -43   -204       N
ATOM    463  CA BARG A  75      -6.054   7.582  20.987  0.47 13.68           C
ANISOU  463  CA BARG A  75     1298   1565   2333   -313   -104   -312       C
ATOM    464  C  BARG A  75      -6.776   8.828  21.495  0.47 14.16           C
ANISOU  464  C  BARG A  75     1474   1487   2421    -96   -231   -321       C
ATOM    465  O  BARG A  75      -7.224   9.669  20.707  0.47 14.87           O
ANISOU  465  O  BARG A  75     1697   1571   2384    -66   -241   -263       O
ATOM    466  CB BARG A  75      -4.636   7.910  20.528  0.47 16.08           C
ANISOU  466  CB BARG A  75     1585   1897   2628   -542     25   -351       C
ATOM    467  CG BARG A  75      -3.714   8.289  21.687  0.47 17.64           C
ANISOU  467  CG BARG A  75     1816   2132   2753   -683    -48   -363       C
ATOM    468  CD BARG A  75      -2.277   8.426  21.235  0.47 20.02           C
ANISOU  468  CD BARG A  75     2245   2408   2952   -782     40   -367       C
ATOM    469  NE BARG A  75      -2.146   9.327  20.096  0.47 20.99           N
ANISOU  469  NE BARG A  75     2487   2490   3000  -1026     86   -386       N
ATOM    470  CZ BARG A  75      -1.514   9.017  18.971  0.47 22.48           C
ANISOU  470  CZ BARG A  75     2927   2524   3090  -1221     42   -486       C
ATOM    471  NH1BARG A  75      -0.926   7.839  18.809  0.47 22.74           N
ANISOU  471  NH1BARG A  75     3007   2478   3154  -1208    -39   -600       N
ATOM    472  NH2BARG A  75      -1.478   9.906  17.981  0.47 22.28           N
ANISOU  472  NH2BARG A  75     2938   2502   3026  -1546    180   -434       N
ATOM    473  N   ASP A  76      -6.868   8.936  22.828  1.00 14.80           N
ANISOU  473  N   ASP A  76     1584   1478   2560    -45   -260   -557       N
ATOM    474  CA  ASP A  76      -7.692   9.921  23.543  1.00 17.70           C
ANISOU  474  CA  ASP A  76     2147   1737   2841    -76   -393   -664       C
ATOM    475  C   ASP A  76      -6.744  10.560  24.579  1.00 19.72           C
ANISOU  475  C   ASP A  76     2438   1874   3181    -38   -545   -711       C
ATOM    476  O   ASP A  76      -6.796  10.269  25.779  1.00 19.74           O
ANISOU  476  O   ASP A  76     2363   1884   3253    215   -754   -733       O
ATOM    477  CB  ASP A  76      -8.863   9.149  24.214  1.00 17.88           C
ANISOU  477  CB  ASP A  76     2092   1838   2864     62   -125   -602       C
ATOM    478  CG  ASP A  76      -9.805  10.021  25.044  1.00 17.96           C
ANISOU  478  CG  ASP A  76     2156   1786   2881     25   -283   -360       C
ATOM    479  OD1 ASP A  76     -10.586   9.425  25.840  1.00 17.45           O
ANISOU  479  OD1 ASP A  76     1952   1704   2974     31   -330   -323       O
ATOM    480  OD2 ASP A  76      -9.872  11.253  24.826  1.00 17.36           O
ANISOU  480  OD2 ASP A  76     2058   1619   2919     38   -427   -478       O
ATOM    481  N   GLY A  77      -5.822  11.393  24.094  1.00 21.19           N
ANISOU  481  N   GLY A  77     2751   1930   3371   -435   -718   -765       N
ATOM    482  CA  GLY A  77      -4.745  11.912  24.929  1.00 22.85           C
ANISOU  482  CA  GLY A  77     2650   2199   3835   -682   -503   -557       C
ATOM    483  C   GLY A  77      -3.749  10.841  25.345  1.00 22.79           C
ANISOU  483  C   GLY A  77     2377   2376   3906   -720   -520   -764       C
ATOM    484  O   GLY A  77      -3.105  10.219  24.493  1.00 25.30           O
ANISOU  484  O   GLY A  77     2727   2712   4175   -764   -261   -812       O
ATOM    485  N  AASP A  78      -3.611  10.597  26.648  0.70 21.32           N
ANISOU  485  N  AASP A  78     2127   2319   3654   -680   -839   -771       N
ATOM    486  CA AASP A  78      -2.825   9.473  27.146  0.70 20.62           C
ANISOU  486  CA AASP A  78     2088   2358   3388   -581   -954   -755       C
ATOM    487  C  AASP A  78      -3.702   8.289  27.542  0.70 19.15           C
ANISOU  487  C  AASP A  78     1834   2296   3147   -360   -895   -769       C
ATOM    488  O  AASP A  78      -3.287   7.441  28.341  0.70 18.83           O
ANISOU  488  O  AASP A  78     1758   2422   2977    -33  -1059   -832       O
ATOM    489  CB AASP A  78      -1.897   9.892  28.285  0.70 22.45           C
ANISOU  489  CB AASP A  78     2469   2514   3547   -645  -1048   -740       C
ATOM    490  CG AASP A  78      -2.628  10.580  29.411  0.70 24.22           C
ANISOU  490  CG AASP A  78     2900   2641   3663   -644   -837   -676       C
ATOM    491  OD1AASP A  78      -3.871  10.458  29.492  0.70 24.70           O
ANISOU  491  OD1AASP A  78     3072   2632   3682   -707   -706   -718       O
ATOM    492  OD2AASP A  78      -1.949  11.239  30.226  0.70 26.22           O
ANISOU  492  OD2AASP A  78     3293   2774   3897   -630   -695   -503       O
ATOM    493  N  BASP A  78      -3.637  10.612  26.652  0.30 21.97           N
ANISOU  493  N  BASP A  78     2169   2350   3829   -722   -654   -740       N
ATOM    494  CA BASP A  78      -2.843   9.525  27.207  0.30 21.48           C
ANISOU  494  CA BASP A  78     2059   2357   3746   -677   -705   -696       C
ATOM    495  C  BASP A  78      -3.671   8.276  27.482  0.30 19.66           C
ANISOU  495  C  BASP A  78     1853   2270   3346   -453   -695   -701       C
ATOM    496  O  BASP A  78      -3.181   7.354  28.143  0.30 20.00           O
ANISOU  496  O  BASP A  78     1897   2324   3379   -262   -700   -675       O
ATOM    497  CB BASP A  78      -2.136   9.978  28.487  0.30 23.27           C
ANISOU  497  CB BASP A  78     2282   2485   4073   -788   -649   -585       C
ATOM    498  CG BASP A  78      -1.296  11.219  28.278  0.30 24.98           C
ANISOU  498  CG BASP A  78     2528   2589   4373   -846   -504   -488       C
ATOM    499  OD1BASP A  78      -0.686  11.346  27.196  0.30 25.76           O
ANISOU  499  OD1BASP A  78     2633   2641   4512   -842   -398   -410       O
ATOM    500  OD2BASP A  78      -1.245  12.065  29.194  0.30 25.56           O
ANISOU  500  OD2BASP A  78     2584   2647   4481   -866   -564   -478       O
ATOM    501  N   GLU A  79      -4.908   8.226  26.999  1.00 17.20           N
ANISOU  501  N   GLU A  79     1562   2131   2840   -383   -719   -759       N
ATOM    502  C   GLU A  79      -6.261   6.620  25.804  1.00 14.13           C
ANISOU  502  C   GLU A  79     1320   1854   2195    -88   -499   -555       C
ATOM    503  O   GLU A  79      -5.978   7.255  24.783  1.00 13.88           O
ANISOU  503  O   GLU A  79     1319   1787   2167   -194   -317   -466       O
ATOM    504  CA AGLU A  79      -5.824   7.108  27.179  0.76 15.90           C
ANISOU  504  CA AGLU A  79     1392   2061   2589   -253   -471   -684       C
ATOM    505  CB AGLU A  79      -7.053   7.526  28.005  0.76 17.62           C
ANISOU  505  CB AGLU A  79     1673   2305   2718    -76   -164   -878       C
ATOM    506  CG AGLU A  79      -6.699   8.036  29.395  0.76 20.23           C
ANISOU  506  CG AGLU A  79     2211   2527   2948    -70    -16  -1168       C
ATOM    507  CD AGLU A  79      -7.898   8.517  30.194  0.76 23.08           C
ANISOU  507  CD AGLU A  79     2706   2724   3340    -16    -63  -1314       C
ATOM    508  OE1AGLU A  79      -9.047   8.316  29.752  0.76 22.42           O
ANISOU  508  OE1AGLU A  79     2589   2542   3387     58   -430  -1417       O
ATOM    509  OE2AGLU A  79      -7.688   9.129  31.265  0.76 25.36           O
ANISOU  509  OE2AGLU A  79     3041   2986   3608    -47     68  -1314       O
ATOM    510  CA BGLU A  79      -5.762   7.065  27.170  0.24 15.78           C
ANISOU  510  CA BGLU A  79     1582   2017   2396   -192   -586   -685       C
ATOM    511  CB BGLU A  79      -6.913   7.364  28.140  0.24 16.31           C
ANISOU  511  CB BGLU A  79     1960   2088   2148    -47   -552   -785       C
ATOM    512  CG BGLU A  79      -6.433   7.507  29.580  0.24 16.87           C
ANISOU  512  CG BGLU A  79     2316   2152   1940     17   -495   -925       C
ATOM    513  CD BGLU A  79      -7.262   8.473  30.406  0.24 17.91           C
ANISOU  513  CD BGLU A  79     2628   2247   1929    148   -406   -956       C
ATOM    514  OE1BGLU A  79      -7.985   9.313  29.825  0.24 18.61           O
ANISOU  514  OE1BGLU A  79     2786   2272   2013    156   -409   -967       O
ATOM    515  OE2BGLU A  79      -7.179   8.387  31.651  0.24 18.35           O
ANISOU  515  OE2BGLU A  79     2783   2292   1898    199   -290   -946       O
ATOM    516  N   LEU A  80      -6.977   5.492  25.788  1.00 12.40           N
ANISOU  516  N   LEU A  80     1000   1672   2040     -7   -460   -571       N
ATOM    517  CA  LEU A  80      -7.557   4.965  24.557  1.00 11.37           C
ANISOU  517  CA  LEU A  80     1032   1540   1750     55   -366   -433       C
ATOM    518  C   LEU A  80      -9.063   4.779  24.690  1.00 10.38           C
ANISOU  518  C   LEU A  80      969   1396   1579     60   -271   -355       C
ATOM    519  O   LEU A  80      -9.557   4.350  25.740  1.00 11.84           O
ANISOU  519  O   LEU A  80     1082   1556   1862    150   -263   -295       O
ATOM    520  CB  LEU A  80      -6.962   3.601  24.196  1.00 12.16           C
ANISOU  520  CB  LEU A  80     1062   1529   2031     99   -258   -296       C
ATOM    521  CG  LEU A  80      -5.439   3.582  24.046  1.00 12.55           C
ANISOU  521  CG  LEU A  80     1124   1477   2166     94   -165   -215       C
ATOM    522  CD1 LEU A  80      -4.962   2.148  23.848  1.00 13.82           C
ANISOU  522  CD1 LEU A  80     1343   1519   2390    259   -180   -291       C
ATOM    523  CD2 LEU A  80      -4.999   4.446  22.888  1.00 13.64           C
ANISOU  523  CD2 LEU A  80     1502   1631   2051     19    -49   -135       C
ATOM    524  N   LEU A  81      -9.769   5.079  23.603  1.00 10.31           N
ANISOU  524  N   LEU A  81      903   1287   1726     43   -244   -353       N
ATOM    525  CA  LEU A  81     -11.186   4.763  23.436  1.00 10.55           C
ANISOU  525  CA  LEU A  81      981   1145   1882    -63   -289   -211       C
ATOM    526  C   LEU A  81     -11.274   3.528  22.546  1.00  9.53           C
ANISOU  526  C   LEU A  81      863   1141   1617   -104   -156   -195       C
ATOM    527  O   LEU A  81     -10.685   3.491  21.459  1.00 10.28           O
ANISOU  527  O   LEU A  81     1077   1172   1657   -157     51   -143       O
ATOM    528  CB  LEU A  81     -11.883   5.954  22.766  1.00 10.56           C
ANISOU  528  CB  LEU A  81     1016   1199   1796     27   -274    -78       C
ATOM    529  CG  LEU A  81     -13.319   5.673  22.321  1.00 10.84           C
ANISOU  529  CG  LEU A  81     1181   1249   1690    181   -232    -70       C
ATOM    530  CD1 LEU A  81     -14.222   5.397  23.522  1.00 11.00           C
ANISOU  530  CD1 LEU A  81     1076   1408   1697    191   -138    -32       C
ATOM    531  CD2 LEU A  81     -13.852   6.834  21.506  1.00 12.14           C
ANISOU  531  CD2 LEU A  81     1465   1220   1930    202   -336    -31       C
ATOM    532  N   LEU A  82     -11.986   2.515  23.019  1.00  9.63           N
ANISOU  532  N   LEU A  82     1022   1005   1633     58   -216   -165       N
ATOM    533  CA  LEU A  82     -12.192   1.286  22.261  1.00  9.08           C
ANISOU  533  CA  LEU A  82      973    983   1492    -33   -118    -89       C
ATOM    534  C   LEU A  82     -13.578   1.299  21.629  1.00  8.84           C
ANISOU  534  C   LEU A  82      907   1075   1376     23    -90      4       C
ATOM    535  O   LEU A  82     -14.563   1.637  22.294  1.00 10.06           O
ANISOU  535  O   LEU A  82      950   1299   1574     92   -172   -152       O
ATOM    536  CB  LEU A  82     -12.113   0.101  23.228  1.00  9.73           C
ANISOU  536  CB  LEU A  82     1046   1120   1532      1      6      8       C
ATOM    537  CG  LEU A  82     -12.304  -1.293  22.631  1.00 10.34           C
ANISOU  537  CG  LEU A  82     1249   1116   1565    119    -84    -12       C
ATOM    538  CD1 LEU A  82     -11.190  -1.623  21.607  1.00 11.00           C
ANISOU  538  CD1 LEU A  82     1385   1253   1541    151    -96   -136       C
ATOM    539  CD2 LEU A  82     -12.358  -2.343  23.721  1.00 10.55           C
ANISOU  539  CD2 LEU A  82     1255   1046   1706    143   -125    105       C
ATOM    540  N   ILE A  83     -13.671   0.917  20.352  1.00  9.09           N
ANISOU  540  N   ILE A  83      876   1213   1365    -57   -139    -31       N
ATOM    541  CA  ILE A  83     -14.956   0.693  19.696  1.00  8.93           C
ANISOU  541  CA  ILE A  83      948   1093   1352    -69   -158    -96       C
ATOM    542  C   ILE A  83     -15.090  -0.795  19.420  1.00  8.48           C
ANISOU  542  C   ILE A  83      894   1080   1249    -16   -173     -8       C
ATOM    543  O   ILE A  83     -14.323  -1.360  18.619  1.00  8.93           O
ANISOU  543  O   ILE A  83      939   1121   1334    -44     47    -26       O
ATOM    544  CB  ILE A  83     -15.100   1.485  18.387  1.00  9.35           C
ANISOU  544  CB  ILE A  83     1172    908   1472    -89   -167    131       C
ATOM    545  CG1 ILE A  83     -14.700   2.959  18.557  1.00  9.75           C
ANISOU  545  CG1 ILE A  83     1189    954   1560    -72   -119    -50       C
ATOM    546  CG2 ILE A  83     -16.520   1.330  17.861  1.00  9.60           C
ANISOU  546  CG2 ILE A  83     1064   1139   1444    -41   -296    -33       C
ATOM    547  CD1 ILE A  83     -15.543   3.769  19.547  1.00 11.08           C
ANISOU  547  CD1 ILE A  83     1277   1096   1835    -18     24   -130       C
ATOM    548  N   ASP A  84     -16.081  -1.414  20.073  1.00  8.50           N
ANISOU  548  N   ASP A  84      872   1087   1270   -206   -198    138       N
ATOM    549  CA  ASP A  84     -16.436  -2.829  19.922  1.00  8.42           C
ANISOU  549  CA  ASP A  84      970   1083   1146     13    -40     21       C
ATOM    550  C   ASP A  84     -15.463  -3.798  20.582  1.00  8.65           C
ANISOU  550  C   ASP A  84      776   1150   1359    -41   -250   -106       C
ATOM    551  O   ASP A  84     -14.249  -3.588  20.634  1.00  9.49           O
ANISOU  551  O   ASP A  84      916   1186   1506    -25   -167    -47       O
ATOM    552  CB  ASP A  84     -16.743  -3.164  18.455  1.00  8.66           C
ANISOU  552  CB  ASP A  84      912   1153   1226    104   -102     55       C
ATOM    553  CG  ASP A  84     -18.005  -2.475  17.981  1.00  8.35           C
ANISOU  553  CG  ASP A  84      949   1122   1103    -28     82    -74       C
ATOM    554  OD1 ASP A  84     -18.927  -2.343  18.813  1.00  9.00           O
ANISOU  554  OD1 ASP A  84      977   1102   1342    -40    -37    -85       O
ATOM    555  OD2 ASP A  84     -18.065  -2.083  16.806  1.00  9.25           O
ANISOU  555  OD2 ASP A  84      977   1234   1304    -98     -2     40       O
ATOM    556  N   THR A  85     -16.021  -4.874  21.111  1.00  9.04           N
ANISOU  556  N   THR A  85     1041   1112   1283    -51   -109     83       N
ATOM    557  CA  THR A  85     -15.210  -5.959  21.626  1.00  8.78           C
ANISOU  557  CA  THR A  85      964   1116   1255    -12    -30    107       C
ATOM    558  C   THR A  85     -14.597  -6.745  20.472  1.00  9.07           C
ANISOU  558  C   THR A  85      948   1151   1348    -90    -77   -108       C
ATOM    559  O   THR A  85     -14.845  -6.491  19.294  1.00  9.01           O
ANISOU  559  O   THR A  85      915   1038   1469   -109     26    -69       O
ATOM    560  CB  THR A  85     -16.045  -6.925  22.466  1.00  9.54           C
ANISOU  560  CB  THR A  85     1085   1205   1333    -17    -33     62       C
ATOM    561  OG1 THR A  85     -16.985  -7.590  21.599  1.00  9.81           O
ANISOU  561  OG1 THR A  85      996   1276   1457    -68    -86    134       O
ATOM    562  CG2 THR A  85     -16.786  -6.225  23.613  1.00  9.74           C
ANISOU  562  CG2 THR A  85      949   1292   1457    112     42      9       C
ATOM    563  N   ALA A  86     -13.802  -7.755  20.834  1.00  9.40           N
ANISOU  563  N   ALA A  86     1109   1046   1416    -49    -22    -39       N
ATOM    564  CA  ALA A  86     -13.181  -8.648  19.862  1.00  9.60           C
ANISOU  564  CA  ALA A  86      983   1046   1617    -97    -57   -106       C
ATOM    565  C   ALA A  86     -13.957  -9.953  19.678  1.00 10.73           C
ANISOU  565  C   ALA A  86     1157   1064   1857     52    -74     60       C
ATOM    566  O   ALA A  86     -13.379 -10.949  19.242  1.00 12.64           O
ANISOU  566  O   ALA A  86     1225   1181   2396     51    -21    -13       O
ATOM    567  CB  ALA A  86     -11.723  -8.917  20.242  1.00 10.79           C
ANISOU  567  CB  ALA A  86     1142   1199   1757    -86    -97   -122       C
ATOM    568  N   TRP A  87     -15.266  -9.943  19.961  1.00 10.31           N
ANISOU  568  N   TRP A  87     1016   1098   1804   -137     -3    103       N
ATOM    569  CA  TRP A  87     -16.156 -11.080  19.726  1.00 10.20           C
ANISOU  569  CA  TRP A  87     1175   1142   1558   -112    119     47       C
ATOM    570  C   TRP A  87     -15.837 -12.247  20.644  1.00 11.18           C
ANISOU  570  C   TRP A  87     1295   1203   1751    -47   -146    160       C
ATOM    571  O   TRP A  87     -15.359 -13.296  20.201  1.00 13.22           O
ANISOU  571  O   TRP A  87     1785   1159   2077    223   -257     14       O
ATOM    572  CB  TRP A  87     -16.168 -11.493  18.248  1.00 10.31           C
ANISOU  572  CB  TRP A  87     1151   1270   1495   -236    142    -63       C
ATOM    573  CG  TRP A  87     -17.325 -12.344  17.823  1.00  9.82           C
ANISOU  573  CG  TRP A  87     1214   1042   1476    -65    136     95       C
ATOM    574  CD1 TRP A  87     -18.304 -12.907  18.592  1.00 10.69           C
ANISOU  574  CD1 TRP A  87     1273    979   1810   -101    128   -137       C
ATOM    575  CD2 TRP A  87     -17.600 -12.728  16.477  1.00 10.78           C
ANISOU  575  CD2 TRP A  87     1391   1098   1605    -94     99    -99       C
ATOM    576  NE1 TRP A  87     -19.172 -13.610  17.792  1.00 11.06           N
ANISOU  576  NE1 TRP A  87     1360   1136   1705   -208    236   -211       N
ATOM    577  CE2 TRP A  87     -18.757 -13.528  16.490  1.00 11.80           C
ANISOU  577  CE2 TRP A  87     1526   1182   1775   -263    120   -335       C
ATOM    578  CE3 TRP A  87     -16.980 -12.463  15.256  1.00 11.78           C
ANISOU  578  CE3 TRP A  87     1533   1307   1636    -99    304    -47       C
ATOM    579  CZ2 TRP A  87     -19.309 -14.064  15.318  1.00 13.35           C
ANISOU  579  CZ2 TRP A  87     1802   1321   1952   -336    381   -360       C
ATOM    580  CZ3 TRP A  87     -17.510 -12.999  14.103  1.00 13.57           C
ANISOU  580  CZ3 TRP A  87     1922   1312   1920   -146    315   -289       C
ATOM    581  CH2 TRP A  87     -18.665 -13.786  14.137  1.00 14.02           C
ANISOU  581  CH2 TRP A  87     1947   1403   1977   -317    308   -277       C
ATOM    582  N   GLY A  88     -16.101 -12.056  21.929  1.00 12.15           N
ANISOU  582  N   GLY A  88     1342   1426   1847   -149     45    365       N
ATOM    583  CA  GLY A  88     -15.931 -13.102  22.916  1.00 13.36           C
ANISOU  583  CA  GLY A  88     1645   1476   1954    -99    -90    477       C
ATOM    584  C   GLY A  88     -15.030 -12.700  24.064  1.00 12.49           C
ANISOU  584  C   GLY A  88     1518   1472   1756     90    -76    496       C
ATOM    585  O   GLY A  88     -14.155 -11.835  23.923  1.00 11.78           O
ANISOU  585  O   GLY A  88     1368   1319   1789     70     74    292       O
ATOM    586  N   ALA A  89     -15.230 -13.360  25.208  1.00 12.90           N
ANISOU  586  N   ALA A  89     1627   1588   1687     -8    -36    514       N
ATOM    587  CA  ALA A  89     -14.483 -13.027  26.412  1.00 13.73           C
ANISOU  587  CA  ALA A  89     1745   1676   1797     -0    123    379       C
ATOM    588  C   ALA A  89     -12.991 -13.261  26.226  1.00 12.09           C
ANISOU  588  C   ALA A  89     1490   1428   1675    182     30    284       C
ATOM    589  O   ALA A  89     -12.177 -12.365  26.497  1.00 12.53           O
ANISOU  589  O   ALA A  89     1526   1454   1779    -48    -26    107       O
ATOM    590  CB  ALA A  89     -15.018 -13.832  27.600  1.00 14.54           C
ANISOU  590  CB  ALA A  89     1808   1887   1830   -103    447    571       C
ATOM    591  N  ALYS A  90     -12.606 -14.465  25.784  0.51 12.84           N
ANISOU  591  N  ALYS A  90     1589   1376   1913    284     -9    312       N
ATOM    592  CA ALYS A  90     -11.179 -14.743  25.631  0.51 13.46           C
ANISOU  592  CA ALYS A  90     1823   1221   2070    297    -29    358       C
ATOM    593  C  ALYS A  90     -10.557 -13.835  24.583  0.51 11.97           C
ANISOU  593  C  ALYS A  90     1499   1191   1859    311    -47    237       C
ATOM    594  O  ALYS A  90      -9.467 -13.288  24.795  0.51 11.91           O
ANISOU  594  O  ALYS A  90     1425   1234   1866    348    -55    130       O
ATOM    595  CB ALYS A  90     -10.935 -16.211  25.288  0.51 15.11           C
ANISOU  595  CB ALYS A  90     2351   1211   2180     75    158    479       C
ATOM    596  CG ALYS A  90     -10.864 -17.124  26.499  0.51 16.57           C
ANISOU  596  CG ALYS A  90     2693   1268   2335    -16    200    557       C
ATOM    597  CD ALYS A  90     -10.520 -18.529  26.071  0.51 17.99           C
ANISOU  597  CD ALYS A  90     2942   1422   2473    -79     48    467       C
ATOM    598  CE ALYS A  90     -10.406 -19.457  27.262  0.51 18.24           C
ANISOU  598  CE ALYS A  90     2901   1498   2530   -256    -15    545       C
ATOM    599  NZ ALYS A  90      -9.882 -20.797  26.871  0.51 17.87           N
ANISOU  599  NZ ALYS A  90     2711   1582   2498   -246   -169    546       N
ATOM    600  N  BLYS A  90     -12.610 -14.447  25.742  0.49 12.33           N
ANISOU  600  N  BLYS A  90     1488   1395   1803    253    -99    211       N
ATOM    601  CA BLYS A  90     -11.184 -14.751  25.637  0.49 12.50           C
ANISOU  601  CA BLYS A  90     1654   1254   1839    220   -204    143       C
ATOM    602  C  BLYS A  90     -10.519 -13.924  24.541  0.49 11.79           C
ANISOU  602  C  BLYS A  90     1489   1222   1770    177   -181    112       C
ATOM    603  O  BLYS A  90      -9.365 -13.505  24.689  0.49 12.01           O
ANISOU  603  O  BLYS A  90     1496   1292   1774     50   -265     52       O
ATOM    604  CB BLYS A  90     -10.969 -16.255  25.465  0.49 12.73           C
ANISOU  604  CB BLYS A  90     1954   1238   1647     42   -162     69       C
ATOM    605  CG BLYS A  90     -11.479 -17.045  26.676  0.49 12.74           C
ANISOU  605  CG BLYS A  90     2074   1259   1507     36     14     27       C
ATOM    606  CD BLYS A  90     -11.258 -18.547  26.569  0.49 12.89           C
ANISOU  606  CD BLYS A  90     2001   1308   1590    155    -50     47       C
ATOM    607  CE BLYS A  90      -9.788 -18.914  26.446  0.49 13.24           C
ANISOU  607  CE BLYS A  90     1964   1356   1712    290   -126    215       C
ATOM    608  NZ BLYS A  90      -9.608 -20.390  26.268  0.49 14.00           N
ANISOU  608  NZ BLYS A  90     2081   1372   1866    296    -15    510       N
ATOM    609  N   ASN A  91     -11.236 -13.654  23.446  1.00 11.30           N
ANISOU  609  N   ASN A  91     1352   1165   1777    213    -14    145       N
ATOM    610  CA  ASN A  91     -10.710 -12.749  22.425  1.00 11.14           C
ANISOU  610  CA  ASN A  91     1273   1187   1771    141     58    189       C
ATOM    611  C   ASN A  91     -10.513 -11.340  22.977  1.00 10.90           C
ANISOU  611  C   ASN A  91     1191   1270   1681    139   -106     66       C
ATOM    612  O   ASN A  91      -9.535 -10.664  22.647  1.00 10.87           O
ANISOU  612  O   ASN A  91     1121   1294   1715     37   -129   -114       O
ATOM    613  CB  ASN A  91     -11.652 -12.654  21.230  1.00 10.55           C
ANISOU  613  CB  ASN A  91     1175   1228   1607    183   -220     38       C
ATOM    614  CG  ASN A  91     -11.479 -13.769  20.228  1.00 11.49           C
ANISOU  614  CG  ASN A  91     1134   1189   2043    203   -220    -80       C
ATOM    615  OD1 ASN A  91     -10.582 -14.597  20.350  1.00 15.17           O
ANISOU  615  OD1 ASN A  91     1683   1381   2701    360   -639   -424       O
ATOM    616  ND2 ASN A  91     -12.339 -13.791  19.218  1.00 10.90           N
ANISOU  616  ND2 ASN A  91     1240   1213   1688     64     92    141       N
ATOM    617  N   THR A  92     -11.447 -10.873  23.809  1.00 10.19           N
ANISOU  617  N   THR A  92     1149   1232   1492    173    -76     21       N
ATOM    618  CA  THR A  92     -11.367  -9.510  24.331  1.00 10.45           C
ANISOU  618  CA  THR A  92     1155   1324   1491     87     33     10       C
ATOM    619  C   THR A  92     -10.257  -9.388  25.376  1.00 10.56           C
ANISOU  619  C   THR A  92     1148   1397   1467    180    -63    195       C
ATOM    620  O   THR A  92      -9.560  -8.367  25.437  1.00 10.74           O
ANISOU  620  O   THR A  92     1250   1397   1434    121   -166     14       O
ATOM    621  CB  THR A  92     -12.749  -9.054  24.812  1.00 10.79           C
ANISOU  621  CB  THR A  92     1305   1288   1508     97   -110     89       C
ATOM    622  OG1 THR A  92     -13.666  -9.107  23.705  1.00 10.58           O
ANISOU  622  OG1 THR A  92     1251   1380   1390     38   -107    172       O
ATOM    623  CG2 THR A  92     -12.729  -7.625  25.352  1.00 11.72           C
ANISOU  623  CG2 THR A  92     1405   1338   1709    -71   -166    -85       C
ATOM    624  N   ALA A  93     -10.031 -10.435  26.180  1.00 11.28           N
ANISOU  624  N   ALA A  93     1239   1453   1596    145    -36    241       N
ATOM    625  CA  ALA A  93      -8.842 -10.432  27.033  1.00 12.19           C
ANISOU  625  CA  ALA A  93     1466   1497   1668    152   -145    273       C
ATOM    626  C   ALA A  93      -7.570 -10.368  26.193  1.00 11.37           C
ANISOU  626  C   ALA A  93     1295   1425   1599    122   -130     81       C
ATOM    627  O   ALA A  93      -6.625  -9.637  26.529  1.00 12.52           O
ANISOU  627  O   ALA A  93     1347   1549   1859    187   -249     35       O
ATOM    628  CB  ALA A  93      -8.844 -11.661  27.953  1.00 13.08           C
ANISOU  628  CB  ALA A  93     1639   1638   1691    144   -115    415       C
ATOM    629  N   ALA A  94      -7.534 -11.119  25.089  1.00 10.59           N
ANISOU  629  N   ALA A  94     1281   1377   1367    316    -77    137       N
ATOM    630  CA  ALA A  94      -6.366 -11.078  24.222  1.00 10.63           C
ANISOU  630  CA  ALA A  94     1319   1323   1396    199    -90     62       C
ATOM    631  C   ALA A  94      -6.214  -9.716  23.568  1.00 10.37           C
ANISOU  631  C   ALA A  94     1169   1320   1449    -17   -148    -59       C
ATOM    632  O   ALA A  94      -5.085  -9.250  23.352  1.00 11.65           O
ANISOU  632  O   ALA A  94     1138   1385   1903     59   -142    -27       O
ATOM    633  CB  ALA A  94      -6.476 -12.182  23.165  1.00 11.22           C
ANISOU  633  CB  ALA A  94     1356   1394   1512    171    127   -118       C
ATOM    634  N   LEU A  95      -7.338  -9.061  23.261  1.00 10.20           N
ANISOU  634  N   LEU A  95     1175   1327   1375    213   -210      7       N
ATOM    635  CA  LEU A  95      -7.298  -7.701  22.727  1.00 10.75           C
ANISOU  635  CA  LEU A  95     1230   1315   1540     35   -241    -21       C
ATOM    636  C   LEU A  95      -6.625  -6.744  23.707  1.00 10.69           C
ANISOU  636  C   LEU A  95     1094   1319   1651     61   -125    -55       C
ATOM    637  O   LEU A  95      -5.739  -5.966  23.326  1.00 11.14           O
ANISOU  637  O   LEU A  95     1121   1388   1722     44   -256    -43       O
ATOM    638  CB  LEU A  95      -8.725  -7.252  22.406  1.00 10.46           C
ANISOU  638  CB  LEU A  95     1044   1286   1645     97   -324     43       C
ATOM    639  CG  LEU A  95      -8.924  -5.756  22.139  1.00 10.18           C
ANISOU  639  CG  LEU A  95     1078   1304   1485    115   -229     36       C
ATOM    640  CD1 LEU A  95      -8.214  -5.321  20.878  1.00 11.70           C
ANISOU  640  CD1 LEU A  95     1527   1334   1585     67   -122    -19       C
ATOM    641  CD2 LEU A  95     -10.418  -5.469  22.048  1.00 12.31           C
ANISOU  641  CD2 LEU A  95     1183   1453   2043     65   -308    115       C
ATOM    642  N   LEU A  96      -7.031  -6.790  24.979  1.00 10.36           N
ANISOU  642  N   LEU A  96      998   1440   1498     96   -277    -88       N
ATOM    643  CA  LEU A  96      -6.411  -5.916  25.973  1.00 11.23           C
ANISOU  643  CA  LEU A  96     1044   1577   1644     92   -177   -186       C
ATOM    644  C   LEU A  96      -4.915  -6.179  26.078  1.00 11.39           C
ANISOU  644  C   LEU A  96     1112   1634   1584    -48   -223    -29       C
ATOM    645  O   LEU A  96      -4.121  -5.241  26.202  1.00 12.49           O
ANISOU  645  O   LEU A  96     1183   1800   1764    -40   -356    -62       O
ATOM    646  CB  LEU A  96      -7.083  -6.071  27.341  1.00 12.71           C
ANISOU  646  CB  LEU A  96     1216   1742   1871    172   -300   -233       C
ATOM    647  CG  LEU A  96      -8.530  -5.569  27.423  1.00 12.77           C
ANISOU  647  CG  LEU A  96     1323   1747   1782    274   -217   -117       C
ATOM    648  CD1 LEU A  96      -9.089  -5.826  28.827  1.00 13.91           C
ANISOU  648  CD1 LEU A  96     1515   2083   1689    300     76    -65       C
ATOM    649  CD2 LEU A  96      -8.607  -4.070  27.048  1.00 13.61           C
ANISOU  649  CD2 LEU A  96     1360   1649   2162    291   -154   -111       C
ATOM    650  N   ALA A  97      -4.516  -7.458  26.029  1.00 12.07           N
ANISOU  650  N   ALA A  97     1266   1687   1633    206   -271   -110       N
ATOM    651  CA  ALA A  97      -3.095  -7.783  26.115  1.00 12.22           C
ANISOU  651  CA  ALA A  97     1240   1583   1822     91   -316     15       C
ATOM    652  C   ALA A  97      -2.340  -7.274  24.888  1.00 11.62           C
ANISOU  652  C   ALA A  97     1166   1548   1701    153   -389    -35       C
ATOM    653  O   ALA A  97      -1.213  -6.775  25.005  1.00 12.43           O
ANISOU  653  O   ALA A  97     1188   1621   1912     18   -242      8       O
ATOM    654  CB  ALA A  97      -2.922  -9.296  26.285  1.00 13.02           C
ANISOU  654  CB  ALA A  97     1349   1517   2081    144   -203    291       C
ATOM    655  N   GLU A  98      -2.944  -7.379  23.705  1.00 12.13           N
ANISOU  655  N   GLU A  98     1374   1505   1731    256   -234    -45       N
ATOM    656  CA  GLU A  98      -2.297  -6.897  22.491  1.00 11.62           C
ANISOU  656  CA  GLU A  98     1113   1540   1762    114   -198    -41       C
ATOM    657  C   GLU A  98      -2.164  -5.379  22.503  1.00 11.57           C
ANISOU  657  C   GLU A  98     1064   1498   1835     30   -189   -145       C
ATOM    658  O   GLU A  98      -1.155  -4.827  22.043  1.00 11.79           O
ANISOU  658  O   GLU A  98     1089   1517   1873     22   -150   -195       O
ATOM    659  CB  GLU A  98      -3.070  -7.375  21.268  1.00 12.17           C
ANISOU  659  CB  GLU A  98     1228   1700   1696     89   -280    -35       C
ATOM    660  CG  GLU A  98      -2.368  -7.179  19.936  1.00 12.84           C
ANISOU  660  CG  GLU A  98     1241   1758   1881    204    -35      9       C
ATOM    661  CD  GLU A  98      -1.147  -8.062  19.741  1.00 14.68           C
ANISOU  661  CD  GLU A  98     1560   1849   2167     68     -5    -28       C
ATOM    662  OE1 GLU A  98      -1.002  -9.069  20.466  1.00 15.94           O
ANISOU  662  OE1 GLU A  98     1777   2049   2231    303    190    -91       O
ATOM    663  OE2 GLU A  98      -0.366  -7.776  18.813  1.00 15.17           O
ANISOU  663  OE2 GLU A  98     1506   1791   2466    -53      9    -24       O
ATOM    664  N   ILE A  99      -3.176  -4.686  23.025  1.00 11.08           N
ANISOU  664  N   ILE A  99     1184   1310   1716    114   -234    -45       N
ATOM    665  CA  ILE A  99      -3.100  -3.236  23.145  1.00 12.03           C
ANISOU  665  CA  ILE A  99     1281   1339   1950    136   -218   -187       C
ATOM    666  C   ILE A  99      -1.948  -2.843  24.065  1.00 12.02           C
ANISOU  666  C   ILE A  99     1100   1589   1878   -110    -89   -237       C
ATOM    667  O   ILE A  99      -1.196  -1.902  23.784  1.00 12.51           O
ANISOU  667  O   ILE A  99     1086   1604   2064    -89   -206   -221       O
ATOM    668  CB  ILE A  99      -4.447  -2.673  23.628  1.00 11.99           C
ANISOU  668  CB  ILE A  99     1103   1327   2127     19   -201   -222       C
ATOM    669  CG1 ILE A  99      -5.492  -2.756  22.512  1.00 12.27           C
ANISOU  669  CG1 ILE A  99     1120   1481   2061     39   -306   -134       C
ATOM    670  CG2 ILE A  99      -4.285  -1.238  24.119  1.00 12.68           C
ANISOU  670  CG2 ILE A  99     1240   1342   2236     99    -52   -327       C
ATOM    671  CD1 ILE A  99      -6.909  -2.460  22.961  1.00 12.65           C
ANISOU  671  CD1 ILE A  99     1015   1447   2346    160   -261   -259       C
ATOM    672  N   GLU A 100      -1.803  -3.541  25.190  1.00 13.00           N
ANISOU  672  N   GLU A 100     1083   1951   1904    -68   -297   -267       N
ATOM    673  CA  GLU A 100      -0.725  -3.187  26.107  1.00 15.23           C
ANISOU  673  CA  GLU A 100     1348   2291   2148    -62   -456    -52       C
ATOM    674  C   GLU A 100       0.630  -3.423  25.465  1.00 14.75           C
ANISOU  674  C   GLU A 100     1313   2076   2214   -150   -323    -93       C
ATOM    675  O   GLU A 100       1.558  -2.624  25.646  1.00 16.21           O
ANISOU  675  O   GLU A 100     1454   2150   2556   -344   -388   -328       O
ATOM    676  CB  GLU A 100      -0.880  -3.949  27.420  1.00 18.31           C
ANISOU  676  CB  GLU A 100     1698   2718   2542     56   -867   -120       C
ATOM    677  CG  GLU A 100       0.196  -3.638  28.510  1.00 22.18           C
ANISOU  677  CG  GLU A 100     2064   3058   3305     23  -1131   -298       C
ATOM    678  CD  GLU A 100       0.382  -2.134  28.829  1.00 26.32           C
ANISOU  678  CD  GLU A 100     2510   3331   4160    179  -1236   -452       C
ATOM    679  OE1 GLU A 100       1.551  -1.717  29.070  1.00 28.96           O
ANISOU  679  OE1 GLU A 100     3025   3451   4529    128  -1415   -506       O
ATOM    680  OE2 GLU A 100      -0.608  -1.359  28.775  1.00 27.13           O
ANISOU  680  OE2 GLU A 100     2718   3317   4273    527   -970   -514       O
ATOM    681  N   LYS A 101       0.746  -4.502  24.687  1.00 13.77           N
ANISOU  681  N   LYS A 101     1268   1902   2063    109   -365     41       N
ATOM    682  CA  LYS A 101       1.996  -4.836  24.010  1.00 14.20           C
ANISOU  682  CA  LYS A 101     1302   1768   2324    188   -509    142       C
ATOM    683  C   LYS A 101       2.334  -3.807  22.940  1.00 13.19           C
ANISOU  683  C   LYS A 101     1123   1786   2101    -80   -515    -25       C
ATOM    684  O   LYS A 101       3.483  -3.364  22.835  1.00 15.29           O
ANISOU  684  O   LYS A 101     1387   1984   2440    -93   -627    107       O
ATOM    685  CB  LYS A 101       1.858  -6.236  23.400  1.00 14.72           C
ANISOU  685  CB  LYS A 101     1355   1627   2611    174   -218     26       C
ATOM    686  CG  LYS A 101       2.984  -6.668  22.478  1.00 16.06           C
ANISOU  686  CG  LYS A 101     1643   1627   2833     67     57   -129       C
ATOM    687  CD  LYS A 101       2.722  -8.063  21.920  1.00 17.55           C
ANISOU  687  CD  LYS A 101     1821   1768   3079    183    195   -258       C
ATOM    688  CE  LYS A 101       3.818  -8.430  20.931  1.00 18.65           C
ANISOU  688  CE  LYS A 101     2049   1881   3157     69    163   -468       C
ATOM    689  NZ  LYS A 101       3.703  -9.827  20.474  1.00 19.57           N
ANISOU  689  NZ  LYS A 101     2182   2009   3245    129    104   -650       N
ATOM    690  N   GLN A 102       1.346  -3.404  22.141  1.00 12.47           N
ANISOU  690  N   GLN A 102     1281   1613   1844     82   -276    -69       N
ATOM    691  CA  GLN A 102       1.632  -2.632  20.943  1.00 13.04           C
ANISOU  691  CA  GLN A 102     1210   1609   2136    -60   -252    -62       C
ATOM    692  C   GLN A 102       1.517  -1.129  21.149  1.00 13.64           C
ANISOU  692  C   GLN A 102     1139   1586   2457   -127    -95     34       C
ATOM    693  O   GLN A 102       2.152  -0.365  20.411  1.00 16.28           O
ANISOU  693  O   GLN A 102     1516   1644   3026    -30    343     75       O
ATOM    694  CB  GLN A 102       0.657  -2.985  19.822  1.00 13.82           C
ANISOU  694  CB  GLN A 102     1399   1658   2193    -28   -198    -49       C
ATOM    695  CG  GLN A 102       0.661  -4.410  19.301  1.00 14.32           C
ANISOU  695  CG  GLN A 102     1312   1803   2327   -178     86    -29       C
ATOM    696  CD  GLN A 102       1.985  -4.838  18.758  1.00 15.11           C
ANISOU  696  CD  GLN A 102     1401   1982   2357   -148    -41    -17       C
ATOM    697  OE1 GLN A 102       2.766  -4.015  18.270  1.00 16.54           O
ANISOU  697  OE1 GLN A 102     1459   2236   2591   -242      5   -142       O
ATOM    698  NE2 GLN A 102       2.120  -6.142  18.574  1.00 16.25           N
ANISOU  698  NE2 GLN A 102     1570   2003   2603     -0     24    -32       N
ATOM    699  N   ILE A 103       0.699  -0.685  22.101  1.00 12.96           N
ANISOU  699  N   ILE A 103      995   1510   2418     53   -181   -130       N
ATOM    700  CA  ILE A 103       0.393   0.729  22.284  1.00 13.52           C
ANISOU  700  CA  ILE A 103      961   1589   2586     91   -184   -243       C
ATOM    701  C   ILE A 103       0.778   1.209  23.677  1.00 15.01           C
ANISOU  701  C   ILE A 103      977   1795   2931    187   -299   -449       C
ATOM    702  O   ILE A 103       1.409   2.258  23.831  1.00 16.05           O
ANISOU  702  O   ILE A 103     1070   1820   3210   -109   -257   -586       O
ATOM    703  CB  ILE A 103      -1.087   1.043  21.976  1.00 13.62           C
ANISOU  703  CB  ILE A 103     1144   1491   2541     26   -221     57       C
ATOM    704  CG1 ILE A 103      -1.434   0.581  20.562  1.00 13.34           C
ANISOU  704  CG1 ILE A 103     1104   1557   2405    -29   -220     64       C
ATOM    705  CG2 ILE A 103      -1.333   2.530  22.159  1.00 14.36           C
ANISOU  705  CG2 ILE A 103     1221   1464   2770    104   -174    -63       C
ATOM    706  CD1 ILE A 103      -2.945   0.658  20.254  1.00 14.34           C
ANISOU  706  CD1 ILE A 103     1125   1603   2722    -52   -122     60       C
ATOM    707  N   GLY A 104       0.437   0.436  24.704  1.00 15.27           N
ANISOU  707  N   GLY A 104     1026   1985   2789    325   -456   -458       N
ATOM    708  CA  GLY A 104       0.887   0.744  26.046  1.00 16.02           C
ANISOU  708  CA  GLY A 104     1181   2131   2775    310   -530   -690       C
ATOM    709  C   GLY A 104       0.175   1.885  26.733  1.00 16.07           C
ANISOU  709  C   GLY A 104     1096   2203   2807    255   -596   -908       C
ATOM    710  O   GLY A 104       0.723   2.461  27.675  1.00 19.01           O
ANISOU  710  O   GLY A 104     1283   2616   3324    438   -634  -1124       O
ATOM    711  N   LEU A 105      -1.021   2.250  26.277  1.00 15.21           N
ANISOU  711  N   LEU A 105     1021   2043   2714    198   -476   -722       N
ATOM    712  CA  LEU A 105      -1.860   3.230  26.946  1.00 15.02           C
ANISOU  712  CA  LEU A 105     1046   1949   2711    110   -307   -585       C
ATOM    713  C   LEU A 105      -3.127   2.537  27.424  1.00 14.24           C
ANISOU  713  C   LEU A 105     1028   1872   2511    153   -367   -525       C
ATOM    714  O   LEU A 105      -3.562   1.558  26.816  1.00 14.87           O
ANISOU  714  O   LEU A 105     1225   1767   2658    128   -479   -505       O
ATOM    715  CB  LEU A 105      -2.246   4.343  25.964  1.00 15.36           C
ANISOU  715  CB  LEU A 105     1125   1870   2841    -56   -225   -630       C
ATOM    716  CG  LEU A 105      -1.095   5.200  25.445  1.00 17.25           C
ANISOU  716  CG  LEU A 105     1545   1893   3116   -249   -250   -590       C
ATOM    717  CD1 LEU A 105      -1.618   6.120  24.355  1.00 18.19           C
ANISOU  717  CD1 LEU A 105     1802   1894   3215   -244    -83   -551       C
ATOM    718  CD2 LEU A 105      -0.433   5.994  26.583  1.00 18.91           C
ANISOU  718  CD2 LEU A 105     1910   1929   3347   -150   -321   -612       C
ATOM    719  N   PRO A 106      -3.724   2.997  28.518  1.00 14.26           N
ANISOU  719  N   PRO A 106     1080   2058   2280    185   -406   -561       N
ATOM    720  CA  PRO A 106      -4.874   2.280  29.080  1.00 14.50           C
ANISOU  720  CA  PRO A 106     1185   2120   2203    222   -442   -427       C
ATOM    721  C   PRO A 106      -6.146   2.550  28.296  1.00 13.17           C
ANISOU  721  C   PRO A 106     1208   1874   1924    207   -370   -333       C
ATOM    722  O   PRO A 106      -6.444   3.691  27.928  1.00 13.17           O
ANISOU  722  O   PRO A 106     1320   1724   1958    253   -430   -271       O
ATOM    723  CB  PRO A 106      -4.998   2.876  30.488  1.00 16.43           C
ANISOU  723  CB  PRO A 106     1504   2319   2421    247   -563   -445       C
ATOM    724  CG  PRO A 106      -4.425   4.260  30.355  1.00 17.23           C
ANISOU  724  CG  PRO A 106     1671   2325   2550    274   -357   -624       C
ATOM    725  CD  PRO A 106      -3.275   4.107  29.378  1.00 16.16           C
ANISOU  725  CD  PRO A 106     1352   2252   2537    107   -292   -745       C
ATOM    726  N   VAL A 107      -6.922   1.490  28.092  1.00 13.31           N
ANISOU  726  N   VAL A 107     1236   1869   1954    256   -336   -326       N
ATOM    727  CA  VAL A 107      -8.277   1.623  27.561  1.00 12.31           C
ANISOU  727  CA  VAL A 107     1113   1776   1788    259   -373   -406       C
ATOM    728  C   VAL A 107      -9.175   2.053  28.710  1.00 12.02           C
ANISOU  728  C   VAL A 107     1146   1701   1721    139   -431   -356       C
ATOM    729  O   VAL A 107      -9.317   1.328  29.695  1.00 14.16           O
ANISOU  729  O   VAL A 107     1609   1859   1911    273   -177    -99       O
ATOM    730  CB  VAL A 107      -8.773   0.293  26.974  1.00 13.40           C
ANISOU  730  CB  VAL A 107     1352   1820   1921     44   -311   -393       C
ATOM    731  CG1 VAL A 107     -10.212   0.463  26.504  1.00 14.26           C
ANISOU  731  CG1 VAL A 107     1553   1857   2008    -26   -515   -180       C
ATOM    732  CG2 VAL A 107      -7.846  -0.181  25.853  1.00 14.57           C
ANISOU  732  CG2 VAL A 107     1686   1774   2074   -108    217   -317       C
ATOM    733  N   THR A 108      -9.781   3.235  28.599  1.00 11.44           N
ANISOU  733  N   THR A 108      993   1664   1689    203   -384   -344       N
ATOM    734  CA  THR A 108     -10.605   3.711  29.696  1.00 12.14           C
ANISOU  734  CA  THR A 108     1253   1616   1744     10   -435   -423       C
ATOM    735  C   THR A 108     -12.093   3.669  29.404  1.00 11.16           C
ANISOU  735  C   THR A 108     1073   1493   1675    124   -288   -354       C
ATOM    736  O   THR A 108     -12.888   3.611  30.341  1.00 11.65           O
ANISOU  736  O   THR A 108     1254   1537   1634     97   -183   -288       O
ATOM    737  CB  THR A 108     -10.207   5.142  30.075  1.00 14.10           C
ANISOU  737  CB  THR A 108     1455   1795   2108    -30   -535   -442       C
ATOM    738  OG1 THR A 108     -10.250   5.952  28.893  1.00 14.21           O
ANISOU  738  OG1 THR A 108     1392   1770   2238     23   -299   -279       O
ATOM    739  CG2 THR A 108      -8.798   5.139  30.659  1.00 16.38           C
ANISOU  739  CG2 THR A 108     1577   2182   2466   -104   -566   -462       C
ATOM    740  N   ARG A 109     -12.488   3.704  28.136  1.00 10.78           N
ANISOU  740  N   ARG A 109     1092   1466   1539     -4   -347   -296       N
ATOM    741  CA  ARG A 109     -13.886   3.689  27.754  1.00 10.85           C
ANISOU  741  CA  ARG A 109     1109   1441   1573      7   -362   -227       C
ATOM    742  C   ARG A 109     -14.037   2.817  26.520  1.00 10.14           C
ANISOU  742  C   ARG A 109      923   1486   1442     55   -249    -81       C
ATOM    743  O   ARG A 109     -13.123   2.732  25.695  1.00 10.43           O
ANISOU  743  O   ARG A 109     1000   1379   1585     75   -110   -240       O
ATOM    744  CB  ARG A 109     -14.391   5.109  27.444  1.00 10.99           C
ANISOU  744  CB  ARG A 109     1136   1360   1680    190   -278   -309       C
ATOM    745  CG  ARG A 109     -14.317   6.044  28.657  1.00 12.42           C
ANISOU  745  CG  ARG A 109     1503   1437   1778    288   -361   -331       C
ATOM    746  CD  ARG A 109     -14.878   7.418  28.349  1.00 12.84           C
ANISOU  746  CD  ARG A 109     1568   1519   1793    350   -135   -206       C
ATOM    747  NE  ARG A 109     -14.024   8.175  27.438  1.00 13.46           N
ANISOU  747  NE  ARG A 109     1676   1569   1869    288   -179   -201       N
ATOM    748  CZ  ARG A 109     -14.227   9.451  27.134  1.00 14.38           C
ANISOU  748  CZ  ARG A 109     1661   1738   2063    347     26     -1       C
ATOM    749  NH1 ARG A 109     -15.291  10.104  27.576  1.00 16.36           N
ANISOU  749  NH1 ARG A 109     1884   1902   2429    545     62     -9       N
ATOM    750  NH2 ARG A 109     -13.351  10.085  26.348  1.00 15.59           N
ANISOU  750  NH2 ARG A 109     1781   1843   2301     76     96     29       N
ATOM    751  N   ALA A 110     -15.222   2.207  26.388  1.00 10.08           N
ANISOU  751  N   ALA A 110      985   1448   1396     -4   -286   -163       N
ATOM    752  CA  ALA A 110     -15.562   1.443  25.197  1.00 10.11           C
ANISOU  752  CA  ALA A 110      994   1450   1397     62   -316   -164       C
ATOM    753  C   ALA A 110     -16.995   1.747  24.792  1.00  9.94           C
ANISOU  753  C   ALA A 110      946   1428   1401     67   -281   -227       C
ATOM    754  O   ALA A 110     -17.863   1.946  25.647  1.00 10.82           O
ANISOU  754  O   ALA A 110     1011   1596   1506     36   -108   -201       O
ATOM    755  CB  ALA A 110     -15.424  -0.069  25.440  1.00 11.10           C
ANISOU  755  CB  ALA A 110     1155   1505   1557     43   -305    -96       C
ATOM    756  N   VAL A 111     -17.233   1.754  23.481  1.00  9.83           N
ANISOU  756  N   VAL A 111      985   1335   1417     -8   -277   -121       N
ATOM    757  CA  VAL A 111     -18.561   1.904  22.892  1.00  9.67           C
ANISOU  757  CA  VAL A 111     1019   1216   1440     39   -413     35       C
ATOM    758  C   VAL A 111     -18.831   0.667  22.045  1.00  9.18           C
ANISOU  758  C   VAL A 111      915   1212   1360    132   -148    -97       C
ATOM    759  O   VAL A 111     -17.995   0.293  21.219  1.00  9.46           O
ANISOU  759  O   VAL A 111      905   1273   1416     72     69    -65       O
ATOM    760  CB  VAL A 111     -18.632   3.164  22.006  1.00 10.03           C
ANISOU  760  CB  VAL A 111      961   1264   1585    -17   -142     62       C
ATOM    761  CG1 VAL A 111     -19.962   3.206  21.255  1.00 11.65           C
ANISOU  761  CG1 VAL A 111     1028   1434   1964    -74   -352     92       C
ATOM    762  CG2 VAL A 111     -18.437   4.439  22.850  1.00 10.89           C
ANISOU  762  CG2 VAL A 111     1255   1241   1641   -257    -76    -76       C
ATOM    763  N   SER A 112     -20.012   0.065  22.212  1.00  8.97           N
ANISOU  763  N   SER A 112      891   1214   1303     -2   -146    -89       N
ATOM    764  CA  SER A 112     -20.441  -1.045  21.361  1.00  8.83           C
ANISOU  764  CA  SER A 112      948   1159   1250    -43   -215     -6       C
ATOM    765  C   SER A 112     -21.445  -0.503  20.353  1.00  8.38           C
ANISOU  765  C   SER A 112      775   1243   1167   -157    -82    -79       C
ATOM    766  O   SER A 112     -22.394   0.197  20.739  1.00  9.54           O
ANISOU  766  O   SER A 112     1014   1298   1315     65     15   -115       O
ATOM    767  CB  SER A 112     -21.095  -2.163  22.181  1.00  9.12           C
ANISOU  767  CB  SER A 112     1095   1120   1251    -49   -115     68       C
ATOM    768  OG  SER A 112     -20.126  -2.762  23.045  1.00  9.67           O
ANISOU  768  OG  SER A 112     1171   1120   1383     72   -113     98       O
ATOM    769  N   THR A 113     -21.235  -0.819  19.069  1.00  8.10           N
ANISOU  769  N   THR A 113      943   1172    963   -149   -113      5       N
ATOM    770  CA  THR A 113     -22.000  -0.193  17.995  1.00  8.23           C
ANISOU  770  CA  THR A 113      870   1232   1024    -30   -109    111       C
ATOM    771  C   THR A 113     -23.283  -0.929  17.605  1.00  8.95           C
ANISOU  771  C   THR A 113      944   1219   1239     13   -115     85       C
ATOM    772  O   THR A 113     -24.062  -0.367  16.836  1.00 10.42           O
ANISOU  772  O   THR A 113     1051   1440   1467   -189   -217    128       O
ATOM    773  CB  THR A 113     -21.108   0.063  16.768  1.00  9.37           C
ANISOU  773  CB  THR A 113      957   1234   1370    -32      5    -75       C
ATOM    774  OG1 THR A 113     -20.587  -1.172  16.267  1.00  9.29           O
ANISOU  774  OG1 THR A 113     1039   1183   1306      4    -51    -46       O
ATOM    775  CG2 THR A 113     -19.961   1.023  17.097  1.00 10.09           C
ANISOU  775  CG2 THR A 113      948   1254   1631    -35      8    -61       C
ATOM    776  N   HIS A 114     -23.511  -2.158  18.088  1.00  8.56           N
ANISOU  776  N   HIS A 114      727   1131   1395    -91    -79    -29       N
ATOM    777  CA  HIS A 114     -24.850  -2.754  18.124  1.00  8.86           C
ANISOU  777  CA  HIS A 114      893   1248   1227   -150   -122    102       C
ATOM    778  C   HIS A 114     -24.820  -3.922  19.103  1.00  8.30           C
ANISOU  778  C   HIS A 114      858   1176   1118    -54    -56     -4       C
ATOM    779  O   HIS A 114     -23.802  -4.184  19.751  1.00  9.04           O
ANISOU  779  O   HIS A 114      914   1259   1263   -100    -53     61       O
ATOM    780  CB  HIS A 114     -25.434  -3.072  16.739  1.00  9.34           C
ANISOU  780  CB  HIS A 114      873   1394   1280    -75   -190     15       C
ATOM    781  CG  HIS A 114     -24.736  -4.167  15.976  1.00  9.65           C
ANISOU  781  CG  HIS A 114     1094   1406   1166    -70   -141    -37       C
ATOM    782  ND1 HIS A 114     -23.591  -3.953  15.237  1.00  9.68           N
ANISOU  782  ND1 HIS A 114     1000   1489   1191    -36   -105    -69       N
ATOM    783  CD2 HIS A 114     -25.063  -5.473  15.795  1.00  9.90           C
ANISOU  783  CD2 HIS A 114     1109   1336   1316     32    -71   -126       C
ATOM    784  CE1 HIS A 114     -23.248  -5.076  14.627  1.00 10.76           C
ANISOU  784  CE1 HIS A 114     1080   1392   1617    -28   -164    -14       C
ATOM    785  NE2 HIS A 114     -24.122  -6.019  14.947  1.00 10.67           N
ANISOU  785  NE2 HIS A 114     1329   1309   1416     63   -147    -72       N
ATOM    786  N   PHE A 115     -25.920  -4.661  19.181  1.00  8.98           N
ANISOU  786  N   PHE A 115      997   1272   1141   -219     50     20       N
ATOM    787  CA  PHE A 115     -26.125  -5.578  20.292  1.00  9.59           C
ANISOU  787  CA  PHE A 115     1118   1207   1320   -149     55     40       C
ATOM    788  C   PHE A 115     -25.585  -6.983  20.069  1.00  9.13           C
ANISOU  788  C   PHE A 115     1049   1217   1201   -125      5    -14       C
ATOM    789  O   PHE A 115     -25.651  -7.789  20.994  1.00 10.15           O
ANISOU  789  O   PHE A 115     1103   1320   1433    -38    -20     54       O
ATOM    790  CB  PHE A 115     -27.606  -5.667  20.657  1.00 10.12           C
ANISOU  790  CB  PHE A 115      922   1409   1515   -183     10    -45       C
ATOM    791  CG  PHE A 115     -28.457  -6.439  19.676  1.00 10.67           C
ANISOU  791  CG  PHE A 115      907   1498   1648    -73    -66     12       C
ATOM    792  CD1 PHE A 115     -28.961  -5.842  18.526  1.00 11.65           C
ANISOU  792  CD1 PHE A 115      910   1757   1760   -183   -127    -10       C
ATOM    793  CD2 PHE A 115     -28.831  -7.758  19.954  1.00 11.70           C
ANISOU  793  CD2 PHE A 115     1174   1530   1743   -371     23   -178       C
ATOM    794  CE1 PHE A 115     -29.803  -6.559  17.664  1.00 13.14           C
ANISOU  794  CE1 PHE A 115     1222   1860   1910   -231    -36   -122       C
ATOM    795  CE2 PHE A 115     -29.664  -8.474  19.093  1.00 13.26           C
ANISOU  795  CE2 PHE A 115     1432   1740   1868   -289   -122   -222       C
ATOM    796  CZ  PHE A 115     -30.142  -7.878  17.952  1.00 13.59           C
ANISOU  796  CZ  PHE A 115     1397   1848   1919   -148   -147   -187       C
ATOM    797  N  AHIS A 116     -25.085  -7.313  18.867  0.84  9.21           N
ANISOU  797  N  AHIS A 116      947   1209   1343   -142   -181   -156       N
ATOM    798  CA AHIS A 116     -24.628  -8.662  18.586  0.84 10.19           C
ANISOU  798  CA AHIS A 116     1058   1336   1478    -82    -69    -90       C
ATOM    799  C  AHIS A 116     -23.316  -8.958  19.317  0.84  9.82           C
ANISOU  799  C  AHIS A 116      960   1196   1577    -21    -15    -39       C
ATOM    800  O  AHIS A 116     -22.576  -8.056  19.748  0.84  9.96           O
ANISOU  800  O  AHIS A 116     1028   1227   1529    -61     63    -30       O
ATOM    801  CB AHIS A 116     -24.426  -8.878  17.085  0.84 10.56           C
ANISOU  801  CB AHIS A 116     1155   1444   1415   -251     20     19       C
ATOM    802  CG AHIS A 116     -25.697  -8.937  16.288  0.84 11.78           C
ANISOU  802  CG AHIS A 116     1351   1409   1718   -107   -131   -108       C
ATOM    803  ND1AHIS A 116     -25.740  -8.662  14.933  0.84 12.49           N
ANISOU  803  ND1AHIS A 116     1584   1318   1845   -167   -712   -174       N
ATOM    804  CD2AHIS A 116     -26.954  -9.298  16.641  0.84 13.18           C
ANISOU  804  CD2AHIS A 116     1493   1532   1980    -70   -366     -8       C
ATOM    805  CE1AHIS A 116     -26.977  -8.823  14.497  0.84 12.96           C
ANISOU  805  CE1AHIS A 116     1586   1506   1831   -178   -154    -15       C
ATOM    806  NE2AHIS A 116     -27.732  -9.215  15.511  0.84 13.23           N
ANISOU  806  NE2AHIS A 116     1697   1521   1809   -168   -293   -119       N
ATOM    807  N  BHIS A 116     -25.071  -7.296  18.882  0.16  9.29           N
ANISOU  807  N  BHIS A 116      976   1271   1283    -31    -21    -92       N
ATOM    808  CA BHIS A 116     -24.636  -8.654  18.598  0.16  9.52           C
ANISOU  808  CA BHIS A 116      941   1337   1341     68     -3   -155       C
ATOM    809  C  BHIS A 116     -23.318  -8.959  19.310  0.16  9.80           C
ANISOU  809  C  BHIS A 116      990   1268   1467     76     -4    -89       C
ATOM    810  O  BHIS A 116     -22.590  -8.062  19.748  0.16  9.86           O
ANISOU  810  O  BHIS A 116     1002   1285   1460     86    -35    -94       O
ATOM    811  CB BHIS A 116     -24.507  -8.867  17.091  0.16  9.23           C
ANISOU  811  CB BHIS A 116      822   1433   1250    127     13   -266       C
ATOM    812  CG BHIS A 116     -25.821  -8.879  16.372  0.16  8.92           C
ANISOU  812  CG BHIS A 116      674   1509   1205    229     61   -415       C
ATOM    813  ND1BHIS A 116     -25.927  -8.703  15.008  0.16  9.15           N
ANISOU  813  ND1BHIS A 116      692   1567   1219    256     26   -421       N
ATOM    814  CD2BHIS A 116     -27.086  -9.043  16.829  0.16  9.10           C
ANISOU  814  CD2BHIS A 116      674   1566   1219    237   -137   -443       C
ATOM    815  CE1BHIS A 116     -27.198  -8.762  14.656  0.16  9.42           C
ANISOU  815  CE1BHIS A 116      726   1603   1250    278    -67   -411       C
ATOM    816  NE2BHIS A 116     -27.922  -8.970  15.741  0.16  9.26           N
ANISOU  816  NE2BHIS A 116      749   1599   1169    267   -168   -481       N
ATOM    817  N   ASP A 117     -23.013 -10.256  19.418  1.00 10.18           N
ANISOU  817  N   ASP A 117     1071   1218   1580     74     48    -20       N
ATOM    818  C   ASP A 117     -20.530 -10.253  19.708  1.00 10.16           C
ANISOU  818  C   ASP A 117     1146   1181   1535     24    101     38       C
ATOM    819  O   ASP A 117     -19.560 -10.227  20.483  1.00 10.50           O
ANISOU  819  O   ASP A 117     1214   1178   1596     47     63    156       O
ATOM    820  CA AASP A 117     -21.886 -10.717  20.232  0.73 10.72           C
ANISOU  820  CA AASP A 117     1244   1187   1641     20   -147    140       C
ATOM    821  CB AASP A 117     -21.941 -12.244  20.269  0.73 12.19           C
ANISOU  821  CB AASP A 117     1498   1283   1851      4   -128     36       C
ATOM    822  CG AASP A 117     -21.117 -12.857  21.380  0.73 12.40           C
ANISOU  822  CG AASP A 117     1404   1442   1868     -9    -19    -32       C
ATOM    823  OD1AASP A 117     -21.173 -12.372  22.519  0.73 12.14           O
ANISOU  823  OD1AASP A 117     1459   1433   1719   -119     63    -13       O
ATOM    824  OD2AASP A 117     -20.466 -13.887  21.105  0.73 12.85           O
ANISOU  824  OD2AASP A 117     1578   1512   1794    162     47     69       O
ATOM    825  CA BASP A 117     -21.889 -10.682  20.247  0.27 10.99           C
ANISOU  825  CA BASP A 117     1317   1174   1685     51     51     97       C
ATOM    826  CB BASP A 117     -21.922 -12.192  20.449  0.27 12.64           C
ANISOU  826  CB BASP A 117     1693   1178   1931     61    199    166       C
ATOM    827  CG BASP A 117     -22.621 -12.581  21.721  0.27 14.26           C
ANISOU  827  CG BASP A 117     1961   1246   2211     -4    377    297       C
ATOM    828  OD1BASP A 117     -22.893 -11.672  22.537  0.27 14.50           O
ANISOU  828  OD1BASP A 117     2078   1321   2110    -35    441    383       O
ATOM    829  OD2BASP A 117     -22.883 -13.787  21.907  0.27 15.00           O
ANISOU  829  OD2BASP A 117     2046   1279   2373   -144    349    388       O
ATOM    830  N   ASP A 118     -20.417  -9.939  18.407  1.00 10.11           N
ANISOU  830  N   ASP A 118     1289   1191   1361      8    203    -26       N
ATOM    831  CA  ASP A 118     -19.172  -9.388  17.873  1.00  9.87           C
ANISOU  831  CA  ASP A 118     1098   1267   1386    -20    170     -9       C
ATOM    832  C   ASP A 118     -18.942  -7.941  18.279  1.00 10.12           C
ANISOU  832  C   ASP A 118      969   1290   1587    -16    -58   -224       C
ATOM    833  O   ASP A 118     -17.891  -7.374  17.945  1.00 11.45           O
ANISOU  833  O   ASP A 118     1182   1329   1838    -80    100   -193       O
ATOM    834  CB  ASP A 118     -19.051  -9.578  16.357  1.00 10.67           C
ANISOU  834  CB  ASP A 118     1223   1496   1335     83    -64   -142       C
ATOM    835  CG  ASP A 118     -20.171  -8.915  15.558  1.00 10.20           C
ANISOU  835  CG  ASP A 118     1136   1455   1283    -26    130    -93       C
ATOM    836  OD1 ASP A 118     -21.311  -8.784  16.050  1.00 11.98           O
ANISOU  836  OD1 ASP A 118     1618   1487   1446    -19   -131    -96       O
ATOM    837  OD2 ASP A 118     -19.923  -8.620  14.363  1.00 11.84           O
ANISOU  837  OD2 ASP A 118     1407   1475   1617    -12    -32     99       O
ATOM    838  N   ARG A 119     -19.881  -7.359  19.008  1.00  8.85           N
ANISOU  838  N   ARG A 119     1096   1041   1226     56      6    -81       N
ATOM    839  CA  ARG A 119     -19.806  -5.984  19.458  1.00  9.23           C
ANISOU  839  CA  ARG A 119     1005   1148   1355     46    -31     62       C
ATOM    840  C   ARG A 119     -19.855  -5.862  20.966  1.00  8.79           C
ANISOU  840  C   ARG A 119     1033   1120   1187    -45     11    -60       C
ATOM    841  O   ARG A 119     -19.180  -4.973  21.515  1.00  9.10           O
ANISOU  841  O   ARG A 119     1168   1140   1148     -1    -99    -96       O
ATOM    842  CB  ARG A 119     -20.954  -5.151  18.850  1.00  9.09           C
ANISOU  842  CB  ARG A 119      872   1369   1212     -9   -129    105       C
ATOM    843  CG  ARG A 119     -21.126  -5.331  17.336  1.00  9.19           C
ANISOU  843  CG  ARG A 119     1032   1385   1075   -237    -43    -38       C
ATOM    844  CD  ARG A 119     -20.006  -4.747  16.504  1.00 10.03           C
ANISOU  844  CD  ARG A 119     1123   1390   1300   -182    177   -136       C
ATOM    845  NE  ARG A 119     -19.570  -5.666  15.463  1.00  9.79           N
ANISOU  845  NE  ARG A 119     1106   1281   1333    -76     77     27       N
ATOM    846  CZ  ARG A 119     -18.425  -5.516  14.810  1.00 10.49           C
ANISOU  846  CZ  ARG A 119     1203   1291   1492     41    -84   -164       C
ATOM    847  NH1 ARG A 119     -17.686  -4.436  14.987  1.00 11.35           N
ANISOU  847  NH1 ARG A 119     1274   1263   1776    -31     -5    -49       N
ATOM    848  NH2 ARG A 119     -18.000  -6.487  13.992  1.00 11.69           N
ANISOU  848  NH2 ARG A 119     1243   1628   1569    158    -28   -253       N
ATOM    849  N   VAL A 120     -20.614  -6.733  21.653  1.00  9.52           N
ANISOU  849  N   VAL A 120     1120   1251   1247    -88    146     68       N
ATOM    850  CA  VAL A 120     -20.736  -6.699  23.110  1.00  9.52           C
ANISOU  850  CA  VAL A 120     1209   1272   1135    -15    147    129       C
ATOM    851  C   VAL A 120     -20.127  -7.916  23.787  1.00  9.42           C
ANISOU  851  C   VAL A 120     1109   1220   1250     -7     55     36       C
ATOM    852  O   VAL A 120     -20.008  -7.907  25.014  1.00 10.17           O
ANISOU  852  O   VAL A 120     1197   1336   1330     49     38     38       O
ATOM    853  CB  VAL A 120     -22.197  -6.517  23.587  1.00  9.57           C
ANISOU  853  CB  VAL A 120     1131   1206   1298    -70     28     14       C
ATOM    854  CG1 VAL A 120     -22.797  -5.201  23.073  1.00 10.08           C
ANISOU  854  CG1 VAL A 120     1184   1271   1376     78     95    214       C
ATOM    855  CG2 VAL A 120     -23.068  -7.746  23.182  1.00 11.13           C
ANISOU  855  CG2 VAL A 120     1248   1368   1613   -208    -33      4       C
ATOM    856  N   GLY A 121     -19.809  -8.988  23.053  1.00 10.26           N
ANISOU  856  N   GLY A 121     1145   1160   1591    -37     -2    170       N
ATOM    857  CA  GLY A 121     -19.296 -10.180  23.713  1.00 11.25           C
ANISOU  857  CA  GLY A 121     1359   1215   1701      7     46    204       C
ATOM    858  C   GLY A 121     -17.872  -9.899  24.145  1.00 10.51           C
ANISOU  858  C   GLY A 121     1280   1280   1433     64     41    121       C
ATOM    859  O   GLY A 121     -16.998  -9.716  23.289  1.00 10.52           O
ANISOU  859  O   GLY A 121     1261   1312   1424    148     54    159       O
ATOM    860  N   GLY A 122     -17.627  -9.838  25.458  1.00 10.99           N
ANISOU  860  N   GLY A 122     1249   1379   1547    140    -72     -8       N
ATOM    861  CA  GLY A 122     -16.384  -9.321  26.002  1.00 11.30           C
ANISOU  861  CA  GLY A 122     1206   1501   1587    155    -60     22       C
ATOM    862  C   GLY A 122     -16.571  -8.088  26.853  1.00 10.68           C
ANISOU  862  C   GLY A 122     1059   1575   1424    189      2    243       C
ATOM    863  O   GLY A 122     -15.614  -7.655  27.505  1.00 11.27           O
ANISOU  863  O   GLY A 122     1181   1690   1413     94   -158    174       O
ATOM    864  N   VAL A 123     -17.779  -7.521  26.887  1.00 11.08           N
ANISOU  864  N   VAL A 123     1146   1549   1516    246    -27    174       N
ATOM    865  CA  VAL A 123     -18.057  -6.378  27.754  1.00 11.80           C
ANISOU  865  CA  VAL A 123     1291   1680   1513    351    -78     16       C
ATOM    866  C   VAL A 123     -17.805  -6.711  29.222  1.00 12.52           C
ANISOU  866  C   VAL A 123     1527   1791   1438    359     66     65       C
ATOM    867  O   VAL A 123     -17.319  -5.869  29.982  1.00 13.18           O
ANISOU  867  O   VAL A 123     1746   1888   1375    247     -9    -35       O
ATOM    868  CB  VAL A 123     -19.485  -5.871  27.487  1.00 12.75           C
ANISOU  868  CB  VAL A 123     1559   1733   1552    417    -20     74       C
ATOM    869  CG1 VAL A 123     -20.091  -5.223  28.717  1.00 13.82           C
ANISOU  869  CG1 VAL A 123     1770   1793   1687    409    127    -52       C
ATOM    870  CG2 VAL A 123     -19.461  -4.933  26.272  1.00 12.67           C
ANISOU  870  CG2 VAL A 123     1656   1712   1448    269     87    275       C
ATOM    871  N   ASP A 124     -18.117  -7.939  29.650  1.00 12.34           N
ANISOU  871  N   ASP A 124     1565   1900   1226    280     86    303       N
ATOM    872  CA  ASP A 124     -17.873  -8.283  31.056  1.00 13.76           C
ANISOU  872  CA  ASP A 124     1776   2041   1413    199   -108    365       C
ATOM    873  C   ASP A 124     -16.370  -8.274  31.357  1.00 13.81           C
ANISOU  873  C   ASP A 124     1839   2025   1384    130   -149    237       C
ATOM    874  O   ASP A 124     -15.947  -7.797  32.416  1.00 14.78           O
ANISOU  874  O   ASP A 124     2070   2048   1497     51   -185    250       O
ATOM    875  CB  ASP A 124     -18.487  -9.651  31.379  1.00 14.74           C
ANISOU  875  CB  ASP A 124     1836   2178   1586    245     82    505       C
ATOM    876  CG  ASP A 124     -20.011  -9.611  31.493  1.00 16.62           C
ANISOU  876  CG  ASP A 124     2044   2227   2042    190    330    278       C
ATOM    877  OD1 ASP A 124     -20.630  -8.513  31.451  1.00 17.07           O
ANISOU  877  OD1 ASP A 124     1914   2409   2161    266    331      8       O
ATOM    878  OD2 ASP A 124     -20.599 -10.706  31.622  1.00 18.65           O
ANISOU  878  OD2 ASP A 124     2218   2268   2602    -19    484    378       O
ATOM    879  N   VAL A 125     -15.552  -8.793  30.423  1.00 12.60           N
ANISOU  879  N   VAL A 125     1433   1863   1490    374   -177    352       N
ATOM    880  CA  VAL A 125     -14.096  -8.727  30.557  1.00 13.68           C
ANISOU  880  CA  VAL A 125     1604   1794   1801    241   -171    167       C
ATOM    881  C   VAL A 125     -13.637  -7.275  30.640  1.00 13.16           C
ANISOU  881  C   VAL A 125     1559   1826   1615    357   -249     48       C
ATOM    882  O   VAL A 125     -12.811  -6.906  31.485  1.00 14.83           O
ANISOU  882  O   VAL A 125     1947   1991   1696    280   -539    168       O
ATOM    883  CB  VAL A 125     -13.417  -9.499  29.402  1.00 13.89           C
ANISOU  883  CB  VAL A 125     1682   1699   1898    346     83    216       C
ATOM    884  CG1 VAL A 125     -11.949  -9.105  29.235  1.00 13.71           C
ANISOU  884  CG1 VAL A 125     1715   1709   1784    252    144    181       C
ATOM    885  CG2 VAL A 125     -13.492 -11.001  29.622  1.00 14.93           C
ANISOU  885  CG2 VAL A 125     1977   1681   2017    274      7    294       C
ATOM    886  N   LEU A 126     -14.163  -6.420  29.758  1.00 12.80           N
ANISOU  886  N   LEU A 126     1630   1668   1564    411    -45     38       N
ATOM    887  CA  LEU A 126     -13.781  -5.007  29.796  1.00 12.60           C
ANISOU  887  CA  LEU A 126     1595   1758   1433    354   -257     -1       C
ATOM    888  C   LEU A 126     -14.128  -4.384  31.143  1.00 13.28           C
ANISOU  888  C   LEU A 126     1616   2085   1344    232   -384    -76       C
ATOM    889  O   LEU A 126     -13.302  -3.692  31.761  1.00 14.10           O
ANISOU  889  O   LEU A 126     1803   2054   1499    248   -512   -111       O
ATOM    890  CB  LEU A 126     -14.464  -4.229  28.670  1.00 11.74           C
ANISOU  890  CB  LEU A 126     1389   1779   1295    277   -190     96       C
ATOM    891  CG  LEU A 126     -14.058  -4.596  27.239  1.00 11.63           C
ANISOU  891  CG  LEU A 126     1278   1794   1348    291    -95     57       C
ATOM    892  CD1 LEU A 126     -14.921  -3.766  26.284  1.00 12.30           C
ANISOU  892  CD1 LEU A 126     1417   1910   1345    137   -174    103       C
ATOM    893  CD2 LEU A 126     -12.593  -4.313  26.988  1.00 13.22           C
ANISOU  893  CD2 LEU A 126     1514   1843   1665    286     32    105       C
ATOM    894  N  AARG A 127     -15.359  -4.591  31.609  0.43 14.84           N
ANISOU  894  N  AARG A 127     1918   2234   1485    117   -223   -134       N
ATOM    895  CA AARG A 127     -15.782  -3.953  32.852  0.43 16.12           C
ANISOU  895  CA AARG A 127     2222   2419   1484    -34   -230   -308       C
ATOM    896  C  AARG A 127     -14.938  -4.426  34.032  0.43 18.24           C
ANISOU  896  C  AARG A 127     2632   2785   1515    -23   -353   -264       C
ATOM    897  O  AARG A 127     -14.529  -3.616  34.870  0.43 19.06           O
ANISOU  897  O  AARG A 127     2713   2950   1580    -40   -441   -293       O
ATOM    898  CB AARG A 127     -17.275  -4.191  33.096  0.43 16.02           C
ANISOU  898  CB AARG A 127     2230   2219   1638   -156     78   -213       C
ATOM    899  CG AARG A 127     -17.908  -3.351  34.207  0.43 15.53           C
ANISOU  899  CG AARG A 127     2128   1990   1781   -198    292    -80       C
ATOM    900  CD AARG A 127     -19.378  -3.723  34.354  0.43 14.51           C
ANISOU  900  CD AARG A 127     1993   1713   1805    -96    278    -19       C
ATOM    901  NE AARG A 127     -19.484  -5.041  34.959  0.43 13.37           N
ANISOU  901  NE AARG A 127     1749   1473   1856     24    271     -7       N
ATOM    902  CZ AARG A 127     -19.836  -6.133  34.305  0.43 11.55           C
ANISOU  902  CZ AARG A 127     1589   1197   1601    -56    459    152       C
ATOM    903  NH1AARG A 127     -20.215  -6.077  33.032  0.43 12.68           N
ANISOU  903  NH1AARG A 127     1544   1276   1999   -185    530    152       N
ATOM    904  NH2AARG A 127     -19.769  -7.311  34.938  0.43  8.69           N
ANISOU  904  NH2AARG A 127     1307    616   1379     10    497    116       N
ATOM    905  N  BARG A 127     -15.346  -4.639  31.615  0.57 14.94           N
ANISOU  905  N  BARG A 127     1853   2305   1518    179   -167   -112       N
ATOM    906  CA BARG A 127     -15.845  -4.011  32.833  0.57 16.41           C
ANISOU  906  CA BARG A 127     2116   2588   1530     55   -189   -286       C
ATOM    907  C  BARG A 127     -15.047  -4.456  34.057  0.57 18.32           C
ANISOU  907  C  BARG A 127     2491   2894   1576     -1   -239   -265       C
ATOM    908  O  BARG A 127     -14.773  -3.648  34.951  0.57 18.91           O
ANISOU  908  O  BARG A 127     2380   3114   1693    -41   -234   -303       O
ATOM    909  CB BARG A 127     -17.344  -4.319  32.958  0.57 16.87           C
ANISOU  909  CB BARG A 127     2128   2530   1752     22    102   -100       C
ATOM    910  CG BARG A 127     -18.024  -3.966  34.269  0.57 16.57           C
ANISOU  910  CG BARG A 127     2032   2397   1869     76    319    -55       C
ATOM    911  CD BARG A 127     -19.541  -3.814  34.047  0.57 15.96           C
ANISOU  911  CD BARG A 127     1838   2241   1983    131    293    -54       C
ATOM    912  NE BARG A 127     -20.161  -4.997  33.460  0.57 15.75           N
ANISOU  912  NE BARG A 127     1702   2173   2110    334    219    -79       N
ATOM    913  CZ BARG A 127     -20.916  -4.993  32.366  0.57 13.93           C
ANISOU  913  CZ BARG A 127     1540   1983   1769    235    -32   -193       C
ATOM    914  NH1BARG A 127     -21.136  -3.876  31.665  0.57 11.32           N
ANISOU  914  NH1BARG A 127     1012   1742   1546    467   -494   -108       N
ATOM    915  NH2BARG A 127     -21.477  -6.133  31.968  0.57 15.57           N
ANISOU  915  NH2BARG A 127     1816   2062   2037    238    308   -109       N
ATOM    916  N   ALA A 128     -14.644  -5.730  34.099  1.00 19.95           N
ANISOU  916  N   ALA A 128     3047   3011   1524     25   -522   -101       N
ATOM    917  CA  ALA A 128     -13.818  -6.254  35.179  1.00 23.25           C
ANISOU  917  CA  ALA A 128     3568   3249   2016    166   -929    125       C
ATOM    918  C   ALA A 128     -12.384  -5.741  35.113  1.00 24.22           C
ANISOU  918  C   ALA A 128     3621   3365   2215    204  -1575     68       C
ATOM    919  O   ALA A 128     -11.681  -5.769  36.131  1.00 27.52           O
ANISOU  919  O   ALA A 128     4369   3645   2443    156  -1723    133       O
ATOM    920  CB  ALA A 128     -13.839  -7.782  35.142  1.00 23.35           C
ANISOU  920  CB  ALA A 128     3855   3296   1721    232   -950    189       C
ATOM    921  N   ALA A 129     -11.938  -5.266  33.954  1.00 23.61           N
ANISOU  921  N   ALA A 129     3167   3237   2568    406  -1425     33       N
ATOM    922  CA  ALA A 129     -10.640  -4.628  33.798  1.00 23.47           C
ANISOU  922  CA  ALA A 129     2907   3164   2847    523  -1499    -20       C
ATOM    923  C   ALA A 129     -10.678  -3.127  34.059  1.00 24.65           C
ANISOU  923  C   ALA A 129     2996   3211   3159    484  -1411   -309       C
ATOM    924  O   ALA A 129      -9.665  -2.453  33.865  1.00 26.88           O
ANISOU  924  O   ALA A 129     2973   3284   3956    468  -1107   -356       O
ATOM    925  CB  ALA A 129     -10.065  -4.917  32.404  1.00 22.64           C
ANISOU  925  CB  ALA A 129     2524   3144   2934    434  -1556     85       C
ATOM    926  N   GLY A 130     -11.818  -2.585  34.470  1.00 23.53           N
ANISOU  926  N   GLY A 130     3201   3116   2623    694  -1413   -358       N
ATOM    927  CA  GLY A 130     -11.922  -1.175  34.775  1.00 23.11           C
ANISOU  927  CA  GLY A 130     3273   3086   2423    711  -1436   -379       C
ATOM    928  C   GLY A 130     -12.351  -0.282  33.626  1.00 21.75           C
ANISOU  928  C   GLY A 130     2966   2964   2335    563  -1368   -431       C
ATOM    929  O   GLY A 130     -12.385   0.940  33.806  1.00 24.18           O
ANISOU  929  O   GLY A 130     3510   3057   2621    641  -1549   -547       O
ATOM    930  N   VAL A 131     -12.687  -0.842  32.461  1.00 17.38           N
ANISOU  930  N   VAL A 131     2095   2681   1828    423   -983   -498       N
ATOM    931  CA  VAL A 131     -13.118  -0.045  31.318  1.00 15.13           C
ANISOU  931  CA  VAL A 131     1604   2279   1865    177   -674   -260       C
ATOM    932  C   VAL A 131     -14.584   0.309  31.504  1.00 14.39           C
ANISOU  932  C   VAL A 131     1663   2100   1706     55   -740     59       C
ATOM    933  O   VAL A 131     -15.402  -0.557  31.815  1.00 15.67           O
ANISOU  933  O   VAL A 131     1769   2077   2107   -134   -590    344       O
ATOM    934  CB  VAL A 131     -12.930  -0.838  30.009  1.00 14.58           C
ANISOU  934  CB  VAL A 131     1681   2182   1679     89   -472   -215       C
ATOM    935  CG1 VAL A 131     -13.421  -0.017  28.810  1.00 14.69           C
ANISOU  935  CG1 VAL A 131     1744   2163   1675    -40   -151   -255       C
ATOM    936  CG2 VAL A 131     -11.481  -1.301  29.833  1.00 15.32           C
ANISOU  936  CG2 VAL A 131     1594   2169   2057     21   -405     -0       C
ATOM    937  N   ALA A 132     -14.922   1.573  31.305  1.00 13.06           N
ANISOU  937  N   ALA A 132     1487   1921   1555    122   -529    -15       N
ATOM    938  CA  ALA A 132     -16.321   1.982  31.351  1.00 12.17           C
ANISOU  938  CA  ALA A 132     1335   1848   1440     36   -372   -158       C
ATOM    939  C   ALA A 132     -16.953   1.692  29.998  1.00 11.64           C
ANISOU  939  C   ALA A 132     1236   1795   1392     13   -139   -105       C
ATOM    940  O   ALA A 132     -16.462   2.172  28.978  1.00 11.96           O
ANISOU  940  O   ALA A 132     1236   1874   1436   -142     26   -198       O
ATOM    941  CB  ALA A 132     -16.386   3.474  31.669  1.00 12.92           C
ANISOU  941  CB  ALA A 132     1611   1779   1520    116   -226   -263       C
ATOM    942  N   THR A 133     -18.027   0.912  29.990  1.00 11.14           N
ANISOU  942  N   THR A 133     1156   1758   1318    -22   -220     25       N
ATOM    943  CA  THR A 133     -18.640   0.427  28.757  1.00 10.56           C
ANISOU  943  CA  THR A 133     1066   1610   1336    -60   -160    -67       C
ATOM    944  C   THR A 133     -19.947   1.170  28.482  1.00 10.15           C
ANISOU  944  C   THR A 133     1124   1522   1213    -84    100   -235       C
ATOM    945  O   THR A 133     -20.750   1.406  29.393  1.00 10.48           O
ANISOU  945  O   THR A 133     1182   1543   1257     68    -31     -1       O
ATOM    946  CB  THR A 133     -18.865  -1.089  28.807  1.00 11.30           C
ANISOU  946  CB  THR A 133     1176   1613   1507    152   -165     81       C
ATOM    947  OG1 THR A 133     -19.705  -1.416  29.928  1.00 11.22           O
ANISOU  947  OG1 THR A 133     1364   1516   1383     83   -104   -102       O
ATOM    948  CG2 THR A 133     -17.517  -1.824  28.931  1.00 13.04           C
ANISOU  948  CG2 THR A 133     1205   1875   1874    211   -269    203       C
ATOM    949  N   TYR A 134     -20.140   1.526  27.213  1.00 10.07           N
ANISOU  949  N   TYR A 134     1194   1460   1173    -14   -193   -104       N
ATOM    950  CA  TYR A 134     -21.242   2.372  26.780  1.00  9.44           C
ANISOU  950  CA  TYR A 134     1050   1290   1248     75   -167   -108       C
ATOM    951  C   TYR A 134     -21.904   1.792  25.535  1.00  8.85           C
ANISOU  951  C   TYR A 134      938   1263   1160    -16     24     10       C
ATOM    952  O   TYR A 134     -21.255   1.147  24.700  1.00  9.03           O
ANISOU  952  O   TYR A 134     1047   1246   1137     25    -32   -106       O
ATOM    953  CB  TYR A 134     -20.721   3.759  26.352  1.00 10.89           C
ANISOU  953  CB  TYR A 134     1399   1257   1483    -20   -102   -112       C
ATOM    954  CG  TYR A 134     -20.118   4.581  27.463  1.00 11.59           C
ANISOU  954  CG  TYR A 134     1547   1350   1506     14    -88   -124       C
ATOM    955  CD1 TYR A 134     -18.833   4.349  27.915  1.00 11.64           C
ANISOU  955  CD1 TYR A 134     1631   1377   1413   -124   -178   -219       C
ATOM    956  CD2 TYR A 134     -20.833   5.631  28.042  1.00 12.03           C
ANISOU  956  CD2 TYR A 134     1679   1285   1607     86    -59   -162       C
ATOM    957  CE1 TYR A 134     -18.279   5.118  28.933  1.00 12.91           C
ANISOU  957  CE1 TYR A 134     1865   1459   1583   -301   -182   -182       C
ATOM    958  CE2 TYR A 134     -20.270   6.410  29.061  1.00 12.47           C
ANISOU  958  CE2 TYR A 134     1692   1420   1627     61   -253   -172       C
ATOM    959  CZ  TYR A 134     -19.010   6.130  29.496  1.00 13.13           C
ANISOU  959  CZ  TYR A 134     1928   1456   1607    -98   -254   -266       C
ATOM    960  OH  TYR A 134     -18.472   6.917  30.491  1.00 15.32           O
ANISOU  960  OH  TYR A 134     2440   1618   1764      8   -299   -391       O
ATOM    961  N   ALA A 135     -23.209   2.045  25.418  1.00  9.03           N
ANISOU  961  N   ALA A 135     1027   1185   1220     -6   -118     50       N
ATOM    962  CA  ALA A 135     -23.971   1.757  24.202  1.00  9.11           C
ANISOU  962  CA  ALA A 135      910   1085   1467     18   -238     30       C
ATOM    963  C   ALA A 135     -25.260   2.557  24.257  1.00  9.37           C
ANISOU  963  C   ALA A 135     1007   1111   1441     15    -20    112       C
ATOM    964  O   ALA A 135     -25.646   3.043  25.316  1.00 10.07           O
ANISOU  964  O   ALA A 135     1184   1215   1427     84     15    -93       O
ATOM    965  CB  ALA A 135     -24.280   0.256  24.065  1.00 10.20           C
ANISOU  965  CB  ALA A 135     1053   1034   1789     98   -167    -85       C
ATOM    966  N   SER A 136     -25.944   2.672  23.113  1.00  9.72           N
ANISOU  966  N   SER A 136      982   1220   1492     32    -97    164       N
ATOM    967  CA  SER A 136     -27.238   3.347  23.129  1.00  9.83           C
ANISOU  967  CA  SER A 136     1012   1245   1477     77    -28    125       C
ATOM    968  C   SER A 136     -28.229   2.559  23.989  1.00  9.96           C
ANISOU  968  C   SER A 136     1121   1184   1477      4    -90    -56       C
ATOM    969  O   SER A 136     -28.076   1.355  24.177  1.00  9.72           O
ANISOU  969  O   SER A 136     1105   1284   1303    -27   -154     10       O
ATOM    970  CB  SER A 136     -27.786   3.475  21.717  1.00 10.42           C
ANISOU  970  CB  SER A 136     1230   1240   1490    147    -49     88       C
ATOM    971  OG  SER A 136     -28.258   2.202  21.278  1.00 10.47           O
ANISOU  971  OG  SER A 136     1224   1289   1465     84    -47    105       O
ATOM    972  N   PRO A 137     -29.296   3.215  24.476  1.00 10.01           N
ANISOU  972  N   PRO A 137      988   1243   1574    174    -65    -16       N
ATOM    973  CA  PRO A 137     -30.328   2.448  25.202  1.00 11.08           C
ANISOU  973  CA  PRO A 137     1132   1396   1684     91     88   -152       C
ATOM    974  C   PRO A 137     -30.931   1.373  24.335  1.00 11.21           C
ANISOU  974  C   PRO A 137     1005   1510   1743     86    202   -254       C
ATOM    975  O   PRO A 137     -31.282   0.302  24.838  1.00 12.71           O
ANISOU  975  O   PRO A 137     1206   1500   2125   -156    325    -86       O
ATOM    976  CB  PRO A 137     -31.366   3.501  25.604  1.00 13.51           C
ANISOU  976  CB  PRO A 137     1535   1436   2161    191    322     21       C
ATOM    977  CG  PRO A 137     -30.775   4.802  25.319  1.00 15.35           C
ANISOU  977  CG  PRO A 137     1644   1507   2681     36    458     77       C
ATOM    978  CD  PRO A 137     -29.547   4.661  24.481  1.00 11.46           C
ANISOU  978  CD  PRO A 137     1196   1262   1896    164    214     53       C
ATOM    979  N  ASER A 138     -31.065   1.629  23.036  0.56 11.68           N
ANISOU  979  N  ASER A 138      968   1663   1805     77     -8   -329       N
ATOM    980  CA ASER A 138     -31.580   0.606  22.135  0.56 13.06           C
ANISOU  980  CA ASER A 138     1184   1791   1987    137   -153   -460       C
ATOM    981  C  ASER A 138     -30.693  -0.634  22.166  0.56 12.32           C
ANISOU  981  C  ASER A 138     1116   1677   1888    -42    -10   -362       C
ATOM    982  O  ASER A 138     -31.170  -1.762  22.349  0.56 12.41           O
ANISOU  982  O  ASER A 138      975   1650   2091   -128    -98   -464       O
ATOM    983  CB ASER A 138     -31.644   1.185  20.723  0.56 15.41           C
ANISOU  983  CB ASER A 138     1459   2103   2295    262   -351   -583       C
ATOM    984  OG ASER A 138     -32.255   0.287  19.829  0.56 16.69           O
ANISOU  984  OG ASER A 138     1481   2305   2557    359   -371   -843       O
ATOM    985  N  BSER A 138     -31.051   1.611  23.027  0.44 11.69           N
ANISOU  985  N  BSER A 138     1042   1603   1797     73     51   -268       N
ATOM    986  CA BSER A 138     -31.600   0.582  22.148  0.44 12.97           C
ANISOU  986  CA BSER A 138     1297   1665   1966    120    -60   -338       C
ATOM    987  C  BSER A 138     -30.698  -0.647  22.111  0.44 12.25           C
ANISOU  987  C  BSER A 138     1196   1620   1839    -57    166   -322       C
ATOM    988  O  BSER A 138     -31.177  -1.786  22.167  0.44 12.64           O
ANISOU  988  O  BSER A 138     1184   1615   2002   -209    293   -459       O
ATOM    989  CB BSER A 138     -31.788   1.143  20.739  0.44 15.20           C
ANISOU  989  CB BSER A 138     1644   1831   2301    251   -304   -329       C
ATOM    990  OG BSER A 138     -32.862   2.064  20.695  0.44 16.57           O
ANISOU  990  OG BSER A 138     1788   1914   2592    375   -453   -405       O
ATOM    991  N   THR A 139     -29.386  -0.435  22.024  1.00 10.59           N
ANISOU  991  N   THR A 139      888   1555   1579    -21     24    -43       N
ATOM    992  CA  THR A 139     -28.465  -1.561  22.052  1.00  9.57           C
ANISOU  992  CA  THR A 139      861   1357   1418    -65    185    119       C
ATOM    993  C   THR A 139     -28.516  -2.297  23.385  1.00  9.42           C
ANISOU  993  C   THR A 139      884   1335   1361   -131     70     39       C
ATOM    994  O   THR A 139     -28.490  -3.533  23.424  1.00 10.71           O
ANISOU  994  O   THR A 139     1330   1278   1463   -234     76     76       O
ATOM    995  CB  THR A 139     -27.049  -1.060  21.762  1.00  9.02           C
ANISOU  995  CB  THR A 139      924   1270   1234    -20     75    -28       C
ATOM    996  OG1 THR A 139     -27.005  -0.578  20.417  1.00  9.32           O
ANISOU  996  OG1 THR A 139     1071   1255   1214     11    131     73       O
ATOM    997  CG2 THR A 139     -25.996  -2.180  21.989  1.00  9.54           C
ANISOU  997  CG2 THR A 139      879   1236   1508     10     76    -27       C
ATOM    998  N   ARG A 140     -28.572  -1.551  24.491  1.00  9.86           N
ANISOU  998  N   ARG A 140     1010   1435   1303   -125    -32    -13       N
ATOM    999  C   ARG A 140     -29.875  -3.049  25.954  1.00 10.96           C
ANISOU  999  C   ARG A 140     1253   1488   1424   -148    160   -111       C
ATOM   1000  O   ARG A 140     -29.809  -4.169  26.481  1.00 11.72           O
ANISOU 1000  O   ARG A 140     1392   1431   1631   -168     91    107       O
ATOM   1001  CA AARG A 140     -28.622  -2.193  25.800  0.65 10.61           C
ANISOU 1001  CA AARG A 140     1182   1460   1390   -115    210    -15       C
ATOM   1002  CB AARG A 140     -28.516  -1.142  26.904  0.65 11.21           C
ANISOU 1002  CB AARG A 140     1241   1572   1448    -92    122    -89       C
ATOM   1003  CG AARG A 140     -27.189  -0.396  26.886  0.65 11.39           C
ANISOU 1003  CG AARG A 140     1252   1648   1428   -140     10   -169       C
ATOM   1004  CD AARG A 140     -27.092   0.619  28.014  0.65 11.83           C
ANISOU 1004  CD AARG A 140     1394   1669   1432   -106    -75   -159       C
ATOM   1005  NE AARG A 140     -26.823  -0.044  29.287  0.65 12.21           N
ANISOU 1005  NE AARG A 140     1653   1743   1242   -154    -53   -170       N
ATOM   1006  CZ AARG A 140     -27.741  -0.328  30.201  0.65 12.81           C
ANISOU 1006  CZ AARG A 140     1587   1818   1462    -55   -330    -77       C
ATOM   1007  NH1AARG A 140     -29.001   0.068  30.073  0.65 14.80           N
ANISOU 1007  NH1AARG A 140     1932   1916   1774     59   -354    -24       N
ATOM   1008  NH2AARG A 140     -27.398  -1.061  31.253  0.65 13.68           N
ANISOU 1008  NH2AARG A 140     1750   1845   1601    111   -424   -108       N
ATOM   1009  CA BARG A 140     -28.623  -2.192  25.801  0.35 10.59           C
ANISOU 1009  CA BARG A 140     1158   1469   1398    -95    127    -22       C
ATOM   1010  CB BARG A 140     -28.523  -1.142  26.907  0.35 10.99           C
ANISOU 1010  CB BARG A 140     1172   1533   1472    -36     36    -31       C
ATOM   1011  CG BARG A 140     -27.178  -0.433  26.930  0.35 11.22           C
ANISOU 1011  CG BARG A 140     1189   1566   1506    -18    -77    -36       C
ATOM   1012  CD BARG A 140     -27.044   0.517  28.109  0.35 11.58           C
ANISOU 1012  CD BARG A 140     1260   1555   1587     66   -163     -6       C
ATOM   1013  NE BARG A 140     -27.167  -0.176  29.387  0.35 12.14           N
ANISOU 1013  NE BARG A 140     1464   1578   1569      2   -168    -13       N
ATOM   1014  CZ BARG A 140     -27.832   0.297  30.432  0.35 12.37           C
ANISOU 1014  CZ BARG A 140     1492   1581   1629     98    -62     66       C
ATOM   1015  NH1BARG A 140     -28.422   1.480  30.395  0.35 12.90           N
ANISOU 1015  NH1BARG A 140     1637   1545   1721    130     87     51       N
ATOM   1016  NH2BARG A 140     -27.906  -0.432  31.541  0.35 13.75           N
ANISOU 1016  NH2BARG A 140     1772   1671   1781    207    -11    102       N
ATOM   1017  N  AARG A 141     -31.030  -2.545  25.509  0.57 11.29           N
ANISOU 1017  N  AARG A 141     1036   1575   1677   -120    307   -138       N
ATOM   1018  CA AARG A 141     -32.252  -3.342  25.600  0.57 12.32           C
ANISOU 1018  CA AARG A 141     1128   1621   1934   -203    240   -212       C
ATOM   1019  C  AARG A 141     -32.151  -4.597  24.748  0.57 12.21           C
ANISOU 1019  C  AARG A 141     1125   1555   1958   -258    221   -154       C
ATOM   1020  O  AARG A 141     -32.553  -5.685  25.179  0.57 13.58           O
ANISOU 1020  O  AARG A 141     1414   1632   2115   -297    409   -105       O
ATOM   1021  CB AARG A 141     -33.458  -2.525  25.134  0.57 13.66           C
ANISOU 1021  CB AARG A 141     1120   1720   2348   -216    193   -280       C
ATOM   1022  CG AARG A 141     -33.935  -1.449  26.091  0.57 15.58           C
ANISOU 1022  CG AARG A 141     1318   1802   2800   -190    384   -270       C
ATOM   1023  CD AARG A 141     -35.242  -0.839  25.571  0.57 16.68           C
ANISOU 1023  CD AARG A 141     1334   1790   3216    -57    376   -180       C
ATOM   1024  NE AARG A 141     -35.038   0.104  24.471  0.57 17.43           N
ANISOU 1024  NE AARG A 141     1387   1823   3414     99     48   -130       N
ATOM   1025  CZ AARG A 141     -34.691   1.375  24.614  0.57 18.33           C
ANISOU 1025  CZ AARG A 141     1478   1926   3561    165   -126   -257       C
ATOM   1026  NH1AARG A 141     -34.547   1.924  25.809  0.57 19.13           N
ANISOU 1026  NH1AARG A 141     1726   1940   3603     72   -241   -339       N
ATOM   1027  NH2AARG A 141     -34.499   2.120  23.528  0.57 17.67           N
ANISOU 1027  NH2AARG A 141     1210   1903   3601    274    -23   -193       N
ATOM   1028  N  BARG A 141     -31.028  -2.551  25.491  0.43 11.47           N
ANISOU 1028  N  BARG A 141     1081   1633   1644   -121    265   -194       N
ATOM   1029  CA BARG A 141     -32.260  -3.332  25.595  0.43 12.53           C
ANISOU 1029  CA BARG A 141     1147   1740   1872   -193    193   -318       C
ATOM   1030  C  BARG A 141     -32.205  -4.579  24.725  0.43 12.08           C
ANISOU 1030  C  BARG A 141     1157   1579   1853   -342    171   -231       C
ATOM   1031  O  BARG A 141     -32.702  -5.642  25.120  0.43 12.76           O
ANISOU 1031  O  BARG A 141     1367   1569   1912   -595    226   -260       O
ATOM   1032  CB BARG A 141     -33.470  -2.491  25.182  0.43 14.17           C
ANISOU 1032  CB BARG A 141     1127   2002   2253   -102    145   -487       C
ATOM   1033  CG BARG A 141     -33.870  -1.407  26.163  0.43 16.14           C
ANISOU 1033  CG BARG A 141     1242   2251   2641      5    226   -617       C
ATOM   1034  CD BARG A 141     -35.159  -0.707  25.715  0.43 17.59           C
ANISOU 1034  CD BARG A 141     1203   2454   3029    186    190   -671       C
ATOM   1035  NE BARG A 141     -35.172  -0.341  24.299  0.43 18.12           N
ANISOU 1035  NE BARG A 141     1051   2626   3210    421    -44   -730       N
ATOM   1036  CZ BARG A 141     -34.976   0.889  23.839  0.43 19.29           C
ANISOU 1036  CZ BARG A 141     1206   2751   3375    498     -8   -797       C
ATOM   1037  NH1BARG A 141     -34.710   1.899  24.653  0.43 19.68           N
ANISOU 1037  NH1BARG A 141     1236   2800   3443    516   -121   -787       N
ATOM   1038  NH2BARG A 141     -35.046   1.115  22.529  0.43 19.35           N
ANISOU 1038  NH2BARG A 141     1190   2780   3383    555     37   -753       N
ATOM   1039  N   LEU A 142     -31.652  -4.461  23.517  1.00 10.79           N
ANISOU 1039  N   LEU A 142     1071   1467   1562   -189     34    -51       N
ATOM   1040  CA  LEU A 142     -31.589  -5.616  22.625  1.00 11.11           C
ANISOU 1040  CA  LEU A 142     1175   1438   1608    -98     39    -11       C
ATOM   1041  C   LEU A 142     -30.586  -6.644  23.126  1.00 11.67           C
ANISOU 1041  C   LEU A 142     1358   1374   1700   -111     51    159       C
ATOM   1042  O   LEU A 142     -30.843  -7.851  23.063  1.00 12.91           O
ANISOU 1042  O   LEU A 142     1715   1322   1870   -203    -27    143       O
ATOM   1043  CB  LEU A 142     -31.289  -5.159  21.196  1.00 11.21           C
ANISOU 1043  CB  LEU A 142     1055   1493   1711    -27    111     90       C
ATOM   1044  CG  LEU A 142     -32.430  -4.363  20.528  1.00 11.35           C
ANISOU 1044  CG  LEU A 142      986   1653   1674     19   -188    110       C
ATOM   1045  CD1 LEU A 142     -31.934  -3.721  19.252  1.00 13.15           C
ANISOU 1045  CD1 LEU A 142     1327   1914   1755     66    -74    309       C
ATOM   1046  CD2 LEU A 142     -33.606  -5.255  20.208  1.00 13.25           C
ANISOU 1046  CD2 LEU A 142     1137   1777   2119    -96   -355     45       C
ATOM   1047  N   ALA A 143     -29.446  -6.187  23.659  1.00 10.69           N
ANISOU 1047  N   ALA A 143     1235   1423   1405    -43    -95     -5       N
ATOM   1048  CA  ALA A 143     -28.478  -7.115  24.234  1.00 11.67           C
ANISOU 1048  CA  ALA A 143     1488   1371   1576   -101   -137    192       C
ATOM   1049  C   ALA A 143     -29.091  -7.876  25.405  1.00 12.72           C
ANISOU 1049  C   ALA A 143     1815   1404   1615   -284   -236    206       C
ATOM   1050  O   ALA A 143     -28.965  -9.102  25.497  1.00 14.10           O
ANISOU 1050  O   ALA A 143     2090   1267   2001   -221   -346    267       O
ATOM   1051  CB  ALA A 143     -27.211  -6.376  24.669  1.00 11.80           C
ANISOU 1051  CB  ALA A 143     1481   1456   1547     39   -184    129       C
ATOM   1052  N   GLU A 144     -29.774  -7.166  26.305  1.00 14.09           N
ANISOU 1052  N   GLU A 144     1993   1672   1690   -411   -162    181       N
ATOM   1053  CA  GLU A 144     -30.416  -7.830  27.435  1.00 16.34           C
ANISOU 1053  CA  GLU A 144     2440   1983   1784   -702     79    192       C
ATOM   1054  C   GLU A 144     -31.413  -8.879  26.961  1.00 16.36           C
ANISOU 1054  C   GLU A 144     2427   1966   1822   -863    106    247       C
ATOM   1055  O   GLU A 144     -31.425 -10.012  27.461  1.00 18.19           O
ANISOU 1055  O   GLU A 144     2792   2066   2052  -1006    -40    382       O
ATOM   1056  CB  GLU A 144     -31.118  -6.800  28.317  1.00 18.77           C
ANISOU 1056  CB  GLU A 144     2836   2380   1916   -861    478    240       C
ATOM   1057  CG  GLU A 144     -31.643  -7.427  29.603  1.00 22.82           C
ANISOU 1057  CG  GLU A 144     3461   2782   2428  -1017    777    404       C
ATOM   1058  CD  GLU A 144     -32.270  -6.432  30.560  1.00 28.27           C
ANISOU 1058  CD  GLU A 144     4287   3197   3258  -1021    985    342       C
ATOM   1059  OE1 GLU A 144     -32.227  -5.218  30.299  1.00 30.89           O
ANISOU 1059  OE1 GLU A 144     4669   3346   3720   -769    832     89       O
ATOM   1060  OE2 GLU A 144     -32.831  -6.876  31.586  1.00 31.36           O
ANISOU 1060  OE2 GLU A 144     4768   3473   3675   -922   1022    382       O
ATOM   1061  N   ALA A 145     -32.270  -8.514  26.001  1.00 15.89           N
ANISOU 1061  N   ALA A 145     2074   1926   2037   -746     58    317       N
ATOM   1062  CA  ALA A 145     -33.297  -9.438  25.530  1.00 16.89           C
ANISOU 1062  CA  ALA A 145     2154   1913   2350   -699   -196    310       C
ATOM   1063  C   ALA A 145     -32.704 -10.659  24.834  1.00 17.78           C
ANISOU 1063  C   ALA A 145     2570   1692   2495   -712   -474    299       C
ATOM   1064  O   ALA A 145     -33.303 -11.742  24.876  1.00 20.61           O
ANISOU 1064  O   ALA A 145     2916   1844   3071   -889   -580    193       O
ATOM   1065  CB  ALA A 145     -34.271  -8.702  24.606  1.00 17.05           C
ANISOU 1065  CB  ALA A 145     2023   1997   2457   -635   -136    354       C
ATOM   1066  N   GLU A 146     -31.539 -10.513  24.202  1.00 17.29           N
ANISOU 1066  N   GLU A 146     2804   1576   2191   -482   -397    224       N
ATOM   1067  CA  GLU A 146     -30.847 -11.584  23.493  1.00 19.28           C
ANISOU 1067  CA  GLU A 146     3185   1631   2511   -396   -257    -18       C
ATOM   1068  C   GLU A 146     -30.037 -12.472  24.422  1.00 17.70           C
ANISOU 1068  C   GLU A 146     2666   1533   2528   -465   -279    195       C
ATOM   1069  O   GLU A 146     -29.572 -13.534  23.991  1.00 18.83           O
ANISOU 1069  O   GLU A 146     2780   1561   2814   -217   -286    224       O
ATOM   1070  CB  GLU A 146     -29.886 -10.969  22.456  1.00 22.62           C
ANISOU 1070  CB  GLU A 146     3948   1943   2703   -306    -81   -309       C
ATOM   1071  CG  GLU A 146     -29.304 -11.923  21.402  1.00 25.63           C
ANISOU 1071  CG  GLU A 146     4463   2174   3102   -430   -264   -550       C
ATOM   1072  CD  GLU A 146     -30.244 -12.159  20.230  1.00 28.97           C
ANISOU 1072  CD  GLU A 146     4925   2427   3656   -691   -221   -784       C
ATOM   1073  OE1 GLU A 146     -31.341 -11.554  20.214  1.00 29.81           O
ANISOU 1073  OE1 GLU A 146     5026   2508   3791   -797   -412   -637       O
ATOM   1074  OE2 GLU A 146     -29.893 -12.963  19.335  1.00 31.05           O
ANISOU 1074  OE2 GLU A 146     5062   2650   4084   -706    -89   -917       O
ATOM   1075  N   GLY A 147     -29.868 -12.068  25.678  1.00 15.25           N
ANISOU 1075  N   GLY A 147     2054   1562   2177   -519   -111    385       N
ATOM   1076  CA  GLY A 147     -28.961 -12.757  26.574  1.00 15.54           C
ANISOU 1076  CA  GLY A 147     1758   1642   2506   -433   -120    441       C
ATOM   1077  C   GLY A 147     -27.501 -12.499  26.277  1.00 15.50           C
ANISOU 1077  C   GLY A 147     1819   1538   2534   -320    128    391       C
ATOM   1078  O   GLY A 147     -26.646 -13.341  26.604  1.00 17.33           O
ANISOU 1078  O   GLY A 147     1972   1641   2970   -275    143    573       O
ATOM   1079  N   ASN A 148     -27.188 -11.356  25.671  1.00 13.22           N
ANISOU 1079  N   ASN A 148     1431   1453   2138   -337    174    191       N
ATOM   1080  CA  ASN A 148     -25.801 -10.974  25.453  1.00 13.04           C
ANISOU 1080  CA  ASN A 148     1548   1549   1858   -329    -36    154       C
ATOM   1081  C   ASN A 148     -25.328 -10.072  26.585  1.00 13.04           C
ANISOU 1081  C   ASN A 148     1543   1560   1852   -270    116    -50       C
ATOM   1082  O   ASN A 148     -26.117  -9.580  27.393  1.00 14.65           O
ANISOU 1082  O   ASN A 148     1719   1876   1973   -329    288   -280       O
ATOM   1083  CB  ASN A 148     -25.663 -10.252  24.114  1.00 13.12           C
ANISOU 1083  CB  ASN A 148     1874   1518   1594   -252    115    137       C
ATOM   1084  CG  ASN A 148     -25.836 -11.173  22.949  1.00 15.41           C
ANISOU 1084  CG  ASN A 148     2558   1462   1835   -327    346    224       C
ATOM   1085  OD1 ASN A 148     -25.884 -12.390  23.111  1.00 17.62           O
ANISOU 1085  OD1 ASN A 148     3297   1414   1986   -354    273    220       O
ATOM   1086  ND2 ASN A 148     -25.919 -10.599  21.752  1.00 16.09           N
ANISOU 1086  ND2 ASN A 148     2845   1546   1724   -357    210    129       N
ATOM   1087  N   GLU A 149     -24.021  -9.846  26.640  1.00 12.40           N
ANISOU 1087  N   GLU A 149     1486   1467   1758   -160      2   -117       N
ATOM   1088  C   GLU A 149     -23.917  -7.534  27.437  1.00 11.51           C
ANISOU 1088  C   GLU A 149     1593   1419   1361    -29     93    -32       C
ATOM   1089  O   GLU A 149     -24.137  -7.106  26.304  1.00 11.90           O
ANISOU 1089  O   GLU A 149     1608   1546   1368     62     81     32       O
ATOM   1090  CA AGLU A 149     -23.476  -8.975  27.675  0.56 11.83           C
ANISOU 1090  CA AGLU A 149     1520   1428   1546    -57      5   -133       C
ATOM   1091  CB AGLU A 149     -21.954  -9.076  27.705  0.56 11.71           C
ANISOU 1091  CB AGLU A 149     1408   1447   1595     28     75    -12       C
ATOM   1092  CG AGLU A 149     -21.474 -10.457  28.137  0.56 12.36           C
ANISOU 1092  CG AGLU A 149     1616   1530   1551    128    208    -19       C
ATOM   1093  CD AGLU A 149     -20.085 -10.780  27.636  0.56 13.78           C
ANISOU 1093  CD AGLU A 149     1827   1614   1796    208     56     -7       C
ATOM   1094  OE1AGLU A 149     -19.119 -10.101  28.033  0.56 12.86           O
ANISOU 1094  OE1AGLU A 149     1686   1517   1682    326     52     -6       O
ATOM   1095  OE2AGLU A 149     -19.965 -11.710  26.821  0.56 16.10           O
ANISOU 1095  OE2AGLU A 149     2039   1835   2245     21    180   -333       O
ATOM   1096  CA BGLU A 149     -23.481  -8.980  27.678  0.44 12.07           C
ANISOU 1096  CA BGLU A 149     1492   1405   1689    -69    -34    -56       C
ATOM   1097  CB BGLU A 149     -21.960  -9.134  27.744  0.44 12.38           C
ANISOU 1097  CB BGLU A 149     1349   1365   1989    -14    -90    171       C
ATOM   1098  CG BGLU A 149     -21.563 -10.558  28.184  0.44 13.44           C
ANISOU 1098  CG BGLU A 149     1499   1354   2254     63    -53    313       C
ATOM   1099  CD BGLU A 149     -20.077 -10.856  28.071  0.44 14.72           C
ANISOU 1099  CD BGLU A 149     1655   1356   2582    159   -145    469       C
ATOM   1100  OE1BGLU A 149     -19.279  -9.915  27.894  0.44 14.33           O
ANISOU 1100  OE1BGLU A 149     1533   1481   2428      7    -71    350       O
ATOM   1101  OE2BGLU A 149     -19.703 -12.048  28.171  0.44 16.08           O
ANISOU 1101  OE2BGLU A 149     1733   1271   3104    279   -301    707       O
ATOM   1102  N   ILE A 150     -24.074  -6.782  28.522  1.00 11.13           N
ANISOU 1102  N   ILE A 150     1634   1280   1313     15      7    -54       N
ATOM   1103  CA  ILE A 150     -24.767  -5.502  28.472  1.00 11.66           C
ANISOU 1103  CA  ILE A 150     1559   1386   1485    -27     98    -41       C
ATOM   1104  C   ILE A 150     -23.816  -4.386  28.890  1.00 10.94           C
ANISOU 1104  C   ILE A 150     1511   1473   1172    114    136    -12       C
ATOM   1105  O   ILE A 150     -23.386  -4.344  30.046  1.00 11.10           O
ANISOU 1105  O   ILE A 150     1413   1615   1188    196     10     91       O
ATOM   1106  CB  ILE A 150     -26.031  -5.480  29.350  1.00 13.23           C
ANISOU 1106  CB  ILE A 150     1531   1564   1930    -31    159   -209       C
ATOM   1107  CG1 ILE A 150     -26.933  -6.693  29.078  1.00 14.23           C
ANISOU 1107  CG1 ILE A 150     1814   1764   1829   -268    238   -109       C
ATOM   1108  CG2 ILE A 150     -26.801  -4.162  29.121  1.00 15.49           C
ANISOU 1108  CG2 ILE A 150     1541   1749   2595    202    274   -220       C
ATOM   1109  CD1 ILE A 150     -27.920  -6.964  30.225  1.00 16.93           C
ANISOU 1109  CD1 ILE A 150     2216   2036   2183   -345    388     48       C
ATOM   1110  N   PRO A 151     -23.488  -3.442  28.005  1.00 10.12           N
ANISOU 1110  N   PRO A 151     1303   1380   1163     49    -86    153       N
ATOM   1111  CA  PRO A 151     -22.710  -2.267  28.422  1.00 10.24           C
ANISOU 1111  CA  PRO A 151     1264   1428   1197     41     69     72       C
ATOM   1112  C   PRO A 151     -23.385  -1.529  29.574  1.00 10.80           C
ANISOU 1112  C   PRO A 151     1268   1394   1443     63     62     82       C
ATOM   1113  O   PRO A 151     -24.614  -1.512  29.696  1.00 11.36           O
ANISOU 1113  O   PRO A 151     1225   1559   1532    243     -7     64       O
ATOM   1114  CB  PRO A 151     -22.690  -1.411  27.150  1.00 11.37           C
ANISOU 1114  CB  PRO A 151     1505   1492   1324    128    199     59       C
ATOM   1115  CG  PRO A 151     -22.759  -2.477  26.017  1.00 10.96           C
ANISOU 1115  CG  PRO A 151     1576   1453   1135    110    269     94       C
ATOM   1116  CD  PRO A 151     -23.757  -3.448  26.550  1.00 10.36           C
ANISOU 1116  CD  PRO A 151     1523   1437    975    175      3    122       C
ATOM   1117  N   THR A 152     -22.560  -0.904  30.422  1.00 10.77           N
ANISOU 1117  N   THR A 152     1523   1379   1190    160     27    -10       N
ATOM   1118  CA  THR A 152     -23.066  -0.308  31.663  1.00 10.62           C
ANISOU 1118  CA  THR A 152     1417   1431   1186    189     70    -76       C
ATOM   1119  C   THR A 152     -23.845   0.985  31.426  1.00 11.01           C
ANISOU 1119  C   THR A 152     1494   1504   1184    251    130    -87       C
ATOM   1120  O   THR A 152     -24.862   1.232  32.095  1.00 12.14           O
ANISOU 1120  O   THR A 152     1642   1670   1303    264    184     -9       O
ATOM   1121  CB  THR A 152     -21.873  -0.038  32.580  1.00 11.99           C
ANISOU 1121  CB  THR A 152     1603   1563   1389    286   -120   -136       C
ATOM   1122  OG1 THR A 152     -21.317  -1.297  32.965  1.00 11.70           O
ANISOU 1122  OG1 THR A 152     1552   1494   1400    238     -9      6       O
ATOM   1123  CG2 THR A 152     -22.268   0.745  33.834  1.00 13.30           C
ANISOU 1123  CG2 THR A 152     1869   1887   1298    361   -110   -256       C
ATOM   1124  N   HIS A 153     -23.365   1.839  30.530  1.00 11.49           N
ANISOU 1124  N   HIS A 153     1543   1400   1423    272    -68     -0       N
ATOM   1125  CA  HIS A 153     -23.828   3.221  30.448  1.00 11.94           C
ANISOU 1125  CA  HIS A 153     1733   1406   1396    150   -122     19       C
ATOM   1126  C   HIS A 153     -24.582   3.451  29.145  1.00 11.56           C
ANISOU 1126  C   HIS A 153     1508   1572   1312     96    -54   -122       C
ATOM   1127  O   HIS A 153     -24.147   3.009  28.079  1.00 12.03           O
ANISOU 1127  O   HIS A 153     1411   1797   1364    190    -17   -232       O
ATOM   1128  CB  HIS A 153     -22.651   4.209  30.484  1.00 13.26           C
ANISOU 1128  CB  HIS A 153     1984   1631   1423     70   -131   -160       C
ATOM   1129  CG  HIS A 153     -21.808   4.109  31.716  1.00 14.34           C
ANISOU 1129  CG  HIS A 153     2306   1638   1507     55   -425   -253       C
ATOM   1130  ND1 HIS A 153     -22.242   4.544  32.948  1.00 15.75           N
ANISOU 1130  ND1 HIS A 153     2639   1818   1528     36   -290   -469       N
ATOM   1131  CD2 HIS A 153     -20.535   3.681  31.894  1.00 15.76           C
ANISOU 1131  CD2 HIS A 153     2627   1696   1665    -72   -537    -26       C
ATOM   1132  CE1 HIS A 153     -21.286   4.350  33.842  1.00 16.11           C
ANISOU 1132  CE1 HIS A 153     2898   1817   1406     25   -521   -515       C
ATOM   1133  NE2 HIS A 153     -20.239   3.827  33.228  1.00 17.22           N
ANISOU 1133  NE2 HIS A 153     3027   1771   1747    -60   -403   -284       N
ATOM   1134  N   SER A 154     -25.677   4.195  29.227  1.00 13.01           N
ANISOU 1134  N   SER A 154     1771   1529   1645    311    103    -57       N
ATOM   1135  CA  SER A 154     -26.491   4.516  28.062  1.00 12.25           C
ANISOU 1135  CA  SER A 154     1649   1441   1564    330    -35     43       C
ATOM   1136  C   SER A 154     -26.003   5.788  27.381  1.00 12.23           C
ANISOU 1136  C   SER A 154     1749   1256   1641    175   -185   -148       C
ATOM   1137  O   SER A 154     -25.718   6.792  28.039  1.00 14.92           O
ANISOU 1137  O   SER A 154     2582   1374   1714    121   -311    -76       O
ATOM   1138  CB  SER A 154     -27.957   4.736  28.456  1.00 15.98           C
ANISOU 1138  CB  SER A 154     2114   1768   2192    290    596     95       C
ATOM   1139  OG  SER A 154     -28.614   3.525  28.743  1.00 19.42           O
ANISOU 1139  OG  SER A 154     2517   2090   2772    298    633    -18       O
ATOM   1140  N   LEU A 155     -25.959   5.741  26.051  1.00 10.82           N
ANISOU 1140  N   LEU A 155     1317   1320   1472     18    -48      5       N
ATOM   1141  CA  LEU A 155     -25.629   6.885  25.203  1.00 11.15           C
ANISOU 1141  CA  LEU A 155     1326   1403   1507     -6   -144    111       C
ATOM   1142  C   LEU A 155     -26.935   7.475  24.679  1.00 11.17           C
ANISOU 1142  C   LEU A 155     1339   1214   1691     -9   -198      6       C
ATOM   1143  O   LEU A 155     -27.535   6.950  23.734  1.00 11.50           O
ANISOU 1143  O   LEU A 155     1344   1265   1760    -73   -187     -2       O
ATOM   1144  CB  LEU A 155     -24.754   6.428  24.040  1.00 11.19           C
ANISOU 1144  CB  LEU A 155     1110   1450   1692    -50    -12    139       C
ATOM   1145  CG  LEU A 155     -23.375   5.866  24.419  1.00 12.10           C
ANISOU 1145  CG  LEU A 155     1138   1641   1820   -117   -143    126       C
ATOM   1146  CD1 LEU A 155     -22.715   5.216  23.210  1.00 12.22           C
ANISOU 1146  CD1 LEU A 155     1374   1803   1468     57    113    286       C
ATOM   1147  CD2 LEU A 155     -22.504   6.968  25.064  1.00 13.33           C
ANISOU 1147  CD2 LEU A 155     1350   1607   2107   -118   -300     66       C
ATOM   1148  N   GLU A 156     -27.362   8.580  25.282  1.00 12.24           N
ANISOU 1148  N   GLU A 156     1619   1228   1805    187   -270     54       N
ATOM   1149  CA  GLU A 156     -28.544   9.300  24.841  1.00 11.85           C
ANISOU 1149  CA  GLU A 156     1536   1332   1636     96   -186     36       C
ATOM   1150  C   GLU A 156     -28.195  10.171  23.634  1.00 11.98           C
ANISOU 1150  C   GLU A 156     1457   1287   1806     85    -70     54       C
ATOM   1151  O   GLU A 156     -27.027  10.301  23.238  1.00 12.49           O
ANISOU 1151  O   GLU A 156     1535   1295   1918    150    -44    219       O
ATOM   1152  CB  GLU A 156     -29.065  10.162  25.989  1.00 13.05           C
ANISOU 1152  CB  GLU A 156     1823   1512   1624    211    -10    108       C
ATOM   1153  CG  GLU A 156     -29.484   9.346  27.212  1.00 16.50           C
ANISOU 1153  CG  GLU A 156     2472   1913   1886    -45    306     90       C
ATOM   1154  CD  GLU A 156     -30.657   8.435  26.945  1.00 21.34           C
ANISOU 1154  CD  GLU A 156     3286   2350   2473   -120    776     86       C
ATOM   1155  OE1 GLU A 156     -31.465   8.719  26.029  1.00 23.58           O
ANISOU 1155  OE1 GLU A 156     3466   2587   2906   -195    787    -10       O
ATOM   1156  OE2 GLU A 156     -30.782   7.441  27.673  1.00 24.64           O
ANISOU 1156  OE2 GLU A 156     3841   2585   2935   -197    846     29       O
ATOM   1157  N   GLY A 157     -29.231  10.726  23.007  1.00 11.72           N
ANISOU 1157  N   GLY A 157     1482   1356   1613    340    -36    113       N
ATOM   1158  CA  GLY A 157     -29.004  11.632  21.898  1.00 11.64           C
ANISOU 1158  CA  GLY A 157     1395   1487   1540    276    147     25       C
ATOM   1159  C   GLY A 157     -28.770  10.979  20.569  1.00 10.65           C
ANISOU 1159  C   GLY A 157     1076   1495   1477    254    151    169       C
ATOM   1160  O   GLY A 157     -28.325  11.658  19.639  1.00 11.23           O
ANISOU 1160  O   GLY A 157     1339   1452   1475    136    -51    122       O
ATOM   1161  N   LEU A 158     -29.079   9.681  20.450  1.00 11.11           N
ANISOU 1161  N   LEU A 158     1094   1556   1571    241    -80     88       N
ATOM   1162  CA  LEU A 158     -28.831   8.921  19.229  1.00 10.76           C
ANISOU 1162  CA  LEU A 158      878   1614   1594    189    -12    -48       C
ATOM   1163  C   LEU A 158     -30.074   8.171  18.764  1.00 10.94           C
ANISOU 1163  C   LEU A 158      921   1772   1463    169    -14    -22       C
ATOM   1164  O   LEU A 158     -29.961   7.269  17.928  1.00 12.57           O
ANISOU 1164  O   LEU A 158     1140   1810   1827    186    -68   -341       O
ATOM   1165  CB  LEU A 158     -27.657   7.941  19.414  1.00 11.27           C
ANISOU 1165  CB  LEU A 158     1047   1587   1647     92    -95    -17       C
ATOM   1166  CG  LEU A 158     -26.290   8.619  19.581  1.00 10.97           C
ANISOU 1166  CG  LEU A 158      922   1657   1588    181   -116     88       C
ATOM   1167  CD1 LEU A 158     -25.266   7.629  20.154  1.00 12.25           C
ANISOU 1167  CD1 LEU A 158     1184   1692   1778    259   -322    -57       C
ATOM   1168  CD2 LEU A 158     -25.800   9.185  18.272  1.00 12.24           C
ANISOU 1168  CD2 LEU A 158     1214   1783   1655    249    -38    114       C
ATOM   1169  N   SER A 159     -31.258   8.531  19.255  1.00 11.77           N
ANISOU 1169  N   SER A 159      881   1821   1771    124    -36    211       N
ATOM   1170  CA  SER A 159     -32.416   7.697  18.972  1.00 12.99           C
ANISOU 1170  CA  SER A 159     1073   1991   1869    168    -95    278       C
ATOM   1171  C   SER A 159     -33.105   7.993  17.640  1.00 13.09           C
ANISOU 1171  C   SER A 159     1078   1936   1959     97   -186    285       C
ATOM   1172  O   SER A 159     -33.928   7.179  17.206  1.00 15.38           O
ANISOU 1172  O   SER A 159     1262   2059   2521   -229   -284    109       O
ATOM   1173  CB  SER A 159     -33.424   7.767  20.126  1.00 15.64           C
ANISOU 1173  CB  SER A 159     1480   2180   2282    261    204    314       C
ATOM   1174  OG  SER A 159     -33.988   9.055  20.241  1.00 16.91           O
ANISOU 1174  OG  SER A 159     1528   2425   2473    303    102    103       O
ATOM   1175  N  ASER A 160     -32.798   9.100  16.962  0.53 12.81           N
ANISOU 1175  N  ASER A 160     1110   1985   1771    187    -70    231       N
ATOM   1176  CA ASER A 160     -33.413   9.401  15.672  0.53 13.41           C
ANISOU 1176  CA ASER A 160     1079   2169   1849    205    -89    217       C
ATOM   1177  C  ASER A 160     -32.365   9.343  14.568  0.53 12.04           C
ANISOU 1177  C  ASER A 160      870   2094   1610     75   -270    144       C
ATOM   1178  O  ASER A 160     -31.237   9.803  14.754  0.53 11.92           O
ANISOU 1178  O  ASER A 160      745   2117   1666    -21   -328    130       O
ATOM   1179  CB ASER A 160     -34.035  10.798  15.669  0.53 15.04           C
ANISOU 1179  CB ASER A 160     1249   2459   2008    297    102    287       C
ATOM   1180  OG ASER A 160     -35.062  10.915  16.635  0.53 16.60           O
ANISOU 1180  OG ASER A 160     1508   2717   2081    313    219    251       O
ATOM   1181  N  BSER A 160     -32.780   9.115  17.001  0.47 13.27           N
ANISOU 1181  N  BSER A 160     1362   1830   1851    314   -177    301       N
ATOM   1182  CA BSER A 160     -33.411   9.552  15.766  0.47 14.52           C
ANISOU 1182  CA BSER A 160     1637   1846   2035    489   -206    367       C
ATOM   1183  C  BSER A 160     -32.385   9.477  14.642  0.47 14.18           C
ANISOU 1183  C  BSER A 160     1639   1732   2016    432   -214    410       C
ATOM   1184  O  BSER A 160     -31.234   9.885  14.823  0.47 14.49           O
ANISOU 1184  O  BSER A 160     1684   1648   2175    443   -111    482       O
ATOM   1185  CB BSER A 160     -33.872  11.003  15.927  0.47 15.98           C
ANISOU 1185  CB BSER A 160     1911   1985   2175    651   -281    428       C
ATOM   1186  OG BSER A 160     -34.364  11.541  14.715  0.47 17.37           O
ANISOU 1186  OG BSER A 160     2288   2072   2240    677   -487    376       O
ATOM   1187  N  ASER A 161     -32.734   8.801  13.406  0.53 12.16           N
ANISOU 1187  N  ASER A 161      816   2084   1720     47   -310    126       N
ATOM   1188  CA ASER A 161     -31.777   8.719  12.310  0.53 13.07           C
ANISOU 1188  CA ASER A 161     1235   2039   1690     77   -128    -29       C
ATOM   1189  C  ASER A 161     -31.266  10.110  11.950  0.53 12.40           C
ANISOU 1189  C  ASER A 161     1125   1931   1656    194   -172    109       C
ATOM   1190  O  ASER A 161     -32.027  11.080  11.874  0.53 13.97           O
ANISOU 1190  O  ASER A 161     1245   2073   1991    181   -333     44       O
ATOM   1191  CB ASER A 161     -32.404   8.045  11.090  0.53 14.48           C
ANISOU 1191  CB ASER A 161     1417   2174   1912     -0   -153   -147       C
ATOM   1192  OG ASER A 161     -33.490   8.815  10.612  0.53 15.12           O
ANISOU 1192  OG ASER A 161     1414   2285   2046     86   -246   -109       O
ATOM   1193  N  BSER A 161     -32.792   8.952  13.485  0.47 14.70           N
ANISOU 1193  N  BSER A 161     1673   1800   2113    312   -242    351       N
ATOM   1194  CA BSER A 161     -31.864   8.836  12.365  0.47 15.01           C
ANISOU 1194  CA BSER A 161     1796   1815   2095    171   -203    168       C
ATOM   1195  C  BSER A 161     -31.257  10.195  12.046  0.47 13.25           C
ANISOU 1195  C  BSER A 161     1394   1812   1828    208   -280    253       C
ATOM   1196  O  BSER A 161     -31.937  11.225  12.094  0.47 13.66           O
ANISOU 1196  O  BSER A 161     1331   1899   1962    150   -476    239       O
ATOM   1197  CB BSER A 161     -32.581   8.280  11.135  0.47 16.87           C
ANISOU 1197  CB BSER A 161     2111   1845   2455     19   -203    102       C
ATOM   1198  OG BSER A 161     -33.162   7.029  11.437  0.47 17.49           O
ANISOU 1198  OG BSER A 161     2199   1809   2636     13   -235     39       O
ATOM   1199  N   GLY A 162     -29.954  10.200  11.760  1.00 12.66           N
ANISOU 1199  N   GLY A 162     1235   1852   1723    178   -294    230       N
ATOM   1200  CA  GLY A 162     -29.244  11.439  11.544  1.00 13.55           C
ANISOU 1200  CA  GLY A 162     1430   1838   1881    185   -239    287       C
ATOM   1201  C   GLY A 162     -28.652  12.054  12.795  1.00 12.18           C
ANISOU 1201  C   GLY A 162     1229   1677   1724    197   -209    293       C
ATOM   1202  O   GLY A 162     -27.899  13.034  12.687  1.00 13.02           O
ANISOU 1202  O   GLY A 162     1513   1525   1909    143   -148    262       O
ATOM   1203  N   ASP A 163     -28.982  11.530  13.975  1.00 12.17           N
ANISOU 1203  N   ASP A 163     1364   1666   1596    267   -184    276       N
ATOM   1204  CA  ASP A 163     -28.441  12.061  15.216  1.00 12.01           C
ANISOU 1204  CA  ASP A 163     1325   1680   1560    202   -266    211       C
ATOM   1205  C   ASP A 163     -26.946  11.798  15.309  1.00 11.75           C
ANISOU 1205  C   ASP A 163     1285   1481   1697    295   -192    141       C
ATOM   1206  O   ASP A 163     -26.436  10.759  14.862  1.00 11.64           O
ANISOU 1206  O   ASP A 163     1352   1338   1731    212   -201     20       O
ATOM   1207  CB  ASP A 163     -29.100  11.384  16.427  1.00 12.92           C
ANISOU 1207  CB  ASP A 163     1485   1789   1637    258   -128    319       C
ATOM   1208  CG  ASP A 163     -30.417  12.011  16.834  1.00 15.37           C
ANISOU 1208  CG  ASP A 163     1913   1877   2050    210    176    324       C
ATOM   1209  OD1 ASP A 163     -30.750  13.124  16.372  1.00 16.63           O
ANISOU 1209  OD1 ASP A 163     1947   1960   2411    488    363    506       O
ATOM   1210  OD2 ASP A 163     -31.112  11.372  17.654  1.00 15.26           O
ANISOU 1210  OD2 ASP A 163     1839   1896   2063     22    134    209       O
ATOM   1211  N   ALA A 164     -26.256  12.733  15.947  1.00 11.41           N
ANISOU 1211  N   ALA A 164     1061   1448   1824    146   -146    151       N
ATOM   1212  CA  ALA A 164     -24.827  12.638  16.185  1.00 12.24           C
ANISOU 1212  CA  ALA A 164     1156   1535   1958    144    -53   -159       C
ATOM   1213  C   ALA A 164     -24.493  13.202  17.557  1.00 12.01           C
ANISOU 1213  C   ALA A 164     1107   1489   1968    190   -181   -128       C
ATOM   1214  O   ALA A 164     -25.096  14.189  17.999  1.00 12.41           O
ANISOU 1214  O   ALA A 164     1405   1346   1964    271   -259   -259       O
ATOM   1215  CB  ALA A 164     -24.050  13.381  15.097  1.00 13.09           C
ANISOU 1215  CB  ALA A 164     1219   1760   1994     61     10   -204       C
ATOM   1216  N   VAL A 165     -23.519  12.584  18.219  1.00 11.78           N
ANISOU 1216  N   VAL A 165     1068   1522   1886    122   -192    -59       N
ATOM   1217  CA  VAL A 165     -23.004  13.075  19.494  1.00 12.03           C
ANISOU 1217  CA  VAL A 165     1195   1511   1863     97   -164    -49       C
ATOM   1218  C   VAL A 165     -21.492  12.923  19.500  1.00 11.51           C
ANISOU 1218  C   VAL A 165     1175   1416   1783    155   -176   -166       C
ATOM   1219  O   VAL A 165     -20.934  12.029  18.849  1.00 12.27           O
ANISOU 1219  O   VAL A 165     1229   1464   1971    146    -39   -362       O
ATOM   1220  CB  VAL A 165     -23.610  12.380  20.745  1.00 12.27           C
ANISOU 1220  CB  VAL A 165     1116   1554   1992    123    -51    -81       C
ATOM   1221  CG1 VAL A 165     -25.140  12.512  20.759  1.00 13.68           C
ANISOU 1221  CG1 VAL A 165     1307   1665   2224     74    281    -24       C
ATOM   1222  CG2 VAL A 165     -23.188  10.902  20.795  1.00 12.71           C
ANISOU 1222  CG2 VAL A 165     1477   1553   1798    192    100   -128       C
ATOM   1223  N  AARG A 166     -20.822  13.794  20.255  0.77 10.94           N
ANISOU 1223  N  AARG A 166     1128   1299   1729     79   -137    -90       N
ATOM   1224  CA AARG A 166     -19.386  13.659  20.447  0.77 11.10           C
ANISOU 1224  CA AARG A 166     1153   1244   1820    122   -182    -63       C
ATOM   1225  C  AARG A 166     -19.099  12.742  21.627  0.77 11.24           C
ANISOU 1225  C  AARG A 166     1238   1271   1762     96     64   -162       C
ATOM   1226  O  AARG A 166     -19.794  12.774  22.648  0.77 11.59           O
ANISOU 1226  O  AARG A 166     1383   1296   1723    144    -66   -120       O
ATOM   1227  CB AARG A 166     -18.738  15.026  20.645  0.77 13.07           C
ANISOU 1227  CB AARG A 166     1439   1410   2118     17   -331    169       C
ATOM   1228  CG AARG A 166     -18.729  15.880  19.371  0.77 15.80           C
ANISOU 1228  CG AARG A 166     1877   1630   2496    276   -125    197       C
ATOM   1229  CD AARG A 166     -18.136  15.151  18.170  0.77 18.83           C
ANISOU 1229  CD AARG A 166     2312   1772   3069    251   -163    197       C
ATOM   1230  NE AARG A 166     -16.810  14.611  18.461  0.77 21.85           N
ANISOU 1230  NE AARG A 166     2668   1889   3747    238     58    281       N
ATOM   1231  CZ AARG A 166     -15.669  15.276  18.353  0.77 24.40           C
ANISOU 1231  CZ AARG A 166     2995   2073   4202    244    192    385       C
ATOM   1232  NH1AARG A 166     -15.623  16.498  17.844  0.77 25.17           N
ANISOU 1232  NH1AARG A 166     3039   2161   4365     40    335    520       N
ATOM   1233  NH2AARG A 166     -14.545  14.703  18.770  0.77 25.09           N
ANISOU 1233  NH2AARG A 166     3153   2105   4274    333   -102    543       N
ATOM   1234  N  BARG A 166     -20.828  13.772  20.281  0.23 11.97           N
ANISOU 1234  N  BARG A 166     1305   1444   1799     64   -234   -158       N
ATOM   1235  CA BARG A 166     -19.386  13.692  20.458  0.23 12.58           C
ANISOU 1235  CA BARG A 166     1446   1462   1872     10   -294   -149       C
ATOM   1236  C  BARG A 166     -19.060  12.796  21.649  0.23 11.94           C
ANISOU 1236  C  BARG A 166     1332   1380   1826     47   -144   -160       C
ATOM   1237  O  BARG A 166     -19.716  12.868  22.693  0.23 11.73           O
ANISOU 1237  O  BARG A 166     1281   1376   1801     33   -148   -157       O
ATOM   1238  CB BARG A 166     -18.822  15.096  20.681  0.23 14.29           C
ANISOU 1238  CB BARG A 166     1760   1616   2053   -107   -474    -94       C
ATOM   1239  CG BARG A 166     -17.394  15.133  21.162  0.23 15.96           C
ANISOU 1239  CG BARG A 166     2073   1782   2207   -110   -537   -134       C
ATOM   1240  CD BARG A 166     -16.442  14.593  20.127  0.23 18.09           C
ANISOU 1240  CD BARG A 166     2524   1968   2381   -186   -480   -226       C
ATOM   1241  NE BARG A 166     -16.248  15.478  18.988  0.23 19.71           N
ANISOU 1241  NE BARG A 166     2864   2082   2543   -191   -299   -296       N
ATOM   1242  CZ BARG A 166     -15.061  15.797  18.489  0.23 19.91           C
ANISOU 1242  CZ BARG A 166     3015   2101   2450   -169   -126   -404       C
ATOM   1243  NH1BARG A 166     -13.941  15.337  19.022  0.23 19.67           N
ANISOU 1243  NH1BARG A 166     3042   2046   2385   -126    -37   -476       N
ATOM   1244  NH2BARG A 166     -14.995  16.595  17.427  0.23 19.96           N
ANISOU 1244  NH2BARG A 166     3073   2159   2352   -167    -79   -408       N
ATOM   1245  N   PHE A 167     -18.036  11.950  21.490  1.00 11.23           N
ANISOU 1245  N   PHE A 167     1161   1289   1818    109   -212   -131       N
ATOM   1246  CA  PHE A 167     -17.603  11.042  22.555  1.00 11.16           C
ANISOU 1246  CA  PHE A 167     1221   1237   1782     12   -301   -158       C
ATOM   1247  C   PHE A 167     -16.074  10.986  22.484  1.00 11.14           C
ANISOU 1247  C   PHE A 167     1205   1416   1611      0   -244   -264       C
ATOM   1248  O   PHE A 167     -15.512  10.294  21.627  1.00 11.67           O
ANISOU 1248  O   PHE A 167     1268   1450   1714    158    -42   -238       O
ATOM   1249  CB  PHE A 167     -18.239   9.653  22.409  1.00 11.32           C
ANISOU 1249  CB  PHE A 167     1341   1176   1785      7    -83    -67       C
ATOM   1250  CG  PHE A 167     -18.167   8.841  23.669  1.00 11.06           C
ANISOU 1250  CG  PHE A 167     1307   1168   1729    115   -242   -127       C
ATOM   1251  CD1 PHE A 167     -17.051   8.067  23.940  1.00 12.73           C
ANISOU 1251  CD1 PHE A 167     1534   1498   1805    194   -179    -41       C
ATOM   1252  CD2 PHE A 167     -19.199   8.890  24.604  1.00 11.57           C
ANISOU 1252  CD2 PHE A 167     1396   1213   1785     34   -191    -39       C
ATOM   1253  CE1 PHE A 167     -16.985   7.331  25.107  1.00 12.72           C
ANISOU 1253  CE1 PHE A 167     1525   1573   1734    278    -84    -53       C
ATOM   1254  CE2 PHE A 167     -19.129   8.163  25.789  1.00 10.83           C
ANISOU 1254  CE2 PHE A 167     1135   1276   1703     22   -305   -138       C
ATOM   1255  CZ  PHE A 167     -18.014   7.381  26.038  1.00 11.54           C
ANISOU 1255  CZ  PHE A 167     1171   1381   1834    149   -104   -127       C
ATOM   1256  N   GLY A 168     -15.394  11.755  23.340  1.00 12.57           N
ANISOU 1256  N   GLY A 168     1178   1711   1887     29   -407   -321       N
ATOM   1257  CA  GLY A 168     -13.953  11.838  23.247  1.00 13.15           C
ANISOU 1257  CA  GLY A 168     1241   1794   1961    -26   -288   -292       C
ATOM   1258  C   GLY A 168     -13.522  12.248  21.854  1.00 12.89           C
ANISOU 1258  C   GLY A 168     1236   1563   2097     46   -261   -254       C
ATOM   1259  O   GLY A 168     -14.050  13.206  21.277  1.00 13.71           O
ANISOU 1259  O   GLY A 168     1396   1410   2404    -31    -36   -206       O
ATOM   1260  N   PRO A 169     -12.566  11.517  21.274  1.00 12.93           N
ANISOU 1260  N   PRO A 169     1213   1526   2172     44   -233   -379       N
ATOM   1261  CA  PRO A 169     -12.024  11.879  19.960  1.00 13.16           C
ANISOU 1261  CA  PRO A 169     1173   1652   2176    -37   -204   -431       C
ATOM   1262  C   PRO A 169     -12.861  11.439  18.768  1.00 13.02           C
ANISOU 1262  C   PRO A 169     1289   1616   2041    -71     13   -243       C
ATOM   1263  O   PRO A 169     -12.395  11.568  17.631  1.00 13.66           O
ANISOU 1263  O   PRO A 169     1289   1744   2156   -235     21    -42       O
ATOM   1264  CB  PRO A 169     -10.665  11.161  19.962  1.00 14.41           C
ANISOU 1264  CB  PRO A 169     1117   1750   2609    -55   -327   -254       C
ATOM   1265  CG  PRO A 169     -10.942   9.903  20.730  1.00 14.61           C
ANISOU 1265  CG  PRO A 169     1337   1786   2430     67   -202   -176       C
ATOM   1266  CD  PRO A 169     -11.864  10.363  21.862  1.00 14.30           C
ANISOU 1266  CD  PRO A 169     1536   1683   2213    230   -210   -257       C
ATOM   1267  N   VAL A 170     -14.084  10.959  18.976  1.00 11.56           N
ANISOU 1267  N   VAL A 170     1123   1410   1859     42   -205   -260       N
ATOM   1268  CA  VAL A 170     -14.920  10.524  17.862  1.00 11.29           C
ANISOU 1268  CA  VAL A 170     1238   1312   1741      9   -191    -36       C
ATOM   1269  C   VAL A 170     -16.271  11.210  17.892  1.00 10.24           C
ANISOU 1269  C   VAL A 170     1171   1123   1598    -51   -142   -176       C
ATOM   1270  O   VAL A 170     -16.679  11.806  18.891  1.00 10.92           O
ANISOU 1270  O   VAL A 170     1255   1201   1693     10    -29   -250       O
ATOM   1271  CB  VAL A 170     -15.103   8.995  17.797  1.00 11.03           C
ANISOU 1271  CB  VAL A 170     1286   1237   1669    117    -40   -107       C
ATOM   1272  CG1 VAL A 170     -13.732   8.312  17.814  1.00 11.96           C
ANISOU 1272  CG1 VAL A 170     1144   1508   1893    302   -234   -129       C
ATOM   1273  CG2 VAL A 170     -16.030   8.473  18.904  1.00 10.59           C
ANISOU 1273  CG2 VAL A 170     1505   1010   1509    159   -161   -228       C
ATOM   1274  N   GLU A 171     -16.966  11.097  16.761  1.00 10.20           N
ANISOU 1274  N   GLU A 171     1141   1094   1640    -16   -111     65       N
ATOM   1275  CA  GLU A 171     -18.385  11.394  16.650  1.00 10.32           C
ANISOU 1275  CA  GLU A 171     1038   1168   1717     20   -125     30       C
ATOM   1276  C   GLU A 171     -19.101  10.068  16.451  1.00 10.11           C
ANISOU 1276  C   GLU A 171      955   1192   1693      9     40     26       C
ATOM   1277  O   GLU A 171     -18.664   9.235  15.649  1.00 11.09           O
ANISOU 1277  O   GLU A 171     1157   1251   1804    -22    269    -91       O
ATOM   1278  CB  GLU A 171     -18.676  12.310  15.465  1.00 11.89           C
ANISOU 1278  CB  GLU A 171     1144   1328   2044     57    -72     56       C
ATOM   1279  CG  GLU A 171     -20.137  12.663  15.331  1.00 13.04           C
ANISOU 1279  CG  GLU A 171     1297   1448   2210    242    -56    168       C
ATOM   1280  CD  GLU A 171     -20.335  13.751  14.307  1.00 14.12           C
ANISOU 1280  CD  GLU A 171     1446   1571   2349    422    231     80       C
ATOM   1281  OE1 GLU A 171     -20.103  13.489  13.112  1.00 16.39           O
ANISOU 1281  OE1 GLU A 171     2142   1783   2304    392    147    213       O
ATOM   1282  OE2 GLU A 171     -20.703  14.879  14.692  1.00 15.99           O
ANISOU 1282  OE2 GLU A 171     1787   1536   2751    389    209    119       O
ATOM   1283  N   LEU A 172     -20.176   9.866  17.206  1.00  9.48           N
ANISOU 1283  N   LEU A 172      861   1137   1603    -29    -35     48       N
ATOM   1284  CA  LEU A 172     -21.073   8.726  17.050  1.00  9.82           C
ANISOU 1284  CA  LEU A 172     1004   1108   1620     51     -4     81       C
ATOM   1285  C   LEU A 172     -22.278   9.189  16.242  1.00  9.85           C
ANISOU 1285  C   LEU A 172      927   1264   1552     74    -54    -19       C
ATOM   1286  O   LEU A 172     -22.806  10.281  16.491  1.00 10.95           O
ANISOU 1286  O   LEU A 172     1038   1234   1888    136   -177   -102       O
ATOM   1287  CB  LEU A 172     -21.549   8.230  18.422  1.00  9.92           C
ANISOU 1287  CB  LEU A 172     1102   1234   1433     37    -15    117       C
ATOM   1288  CG  LEU A 172     -20.438   7.921  19.426  1.00 10.03           C
ANISOU 1288  CG  LEU A 172      953   1392   1467    123   -151     84       C
ATOM   1289  CD1 LEU A 172     -21.029   7.470  20.756  1.00 11.24           C
ANISOU 1289  CD1 LEU A 172     1401   1522   1348     63     98    140       C
ATOM   1290  CD2 LEU A 172     -19.486   6.836  18.876  1.00 10.63           C
ANISOU 1290  CD2 LEU A 172     1107   1312   1620    205    -28   -119       C
ATOM   1291  N   PHE A 173     -22.694   8.389  15.257  1.00 10.19           N
ANISOU 1291  N   PHE A 173      930   1354   1590    -56   -113     67       N
ATOM   1292  CA  PHE A 173     -23.771   8.764  14.341  1.00 10.45           C
ANISOU 1292  CA  PHE A 173     1034   1369   1569    -74   -210    136       C
ATOM   1293  C   PHE A 173     -24.742   7.599  14.225  1.00  9.63           C
ANISOU 1293  C   PHE A 173      965   1313   1381     50    -72    118       C
ATOM   1294  O   PHE A 173     -24.325   6.454  14.032  1.00 10.47           O
ANISOU 1294  O   PHE A 173     1046   1205   1726    128    -94    -47       O
ATOM   1295  CB  PHE A 173     -23.150   9.070  12.971  1.00 10.87           C
ANISOU 1295  CB  PHE A 173     1143   1513   1474    -22   -123    139       C
ATOM   1296  CG  PHE A 173     -24.135   9.492  11.915  1.00 11.26           C
ANISOU 1296  CG  PHE A 173     1258   1484   1536    -68    182     82       C
ATOM   1297  CD1 PHE A 173     -24.712  10.767  11.949  1.00 11.81           C
ANISOU 1297  CD1 PHE A 173     1374   1478   1636     13   -190    156       C
ATOM   1298  CD2 PHE A 173     -24.418   8.658  10.824  1.00 12.04           C
ANISOU 1298  CD2 PHE A 173     1361   1649   1566   -222   -143    126       C
ATOM   1299  CE1 PHE A 173     -25.583  11.168  10.960  1.00 12.86           C
ANISOU 1299  CE1 PHE A 173     1660   1564   1663    -22   -172    238       C
ATOM   1300  CE2 PHE A 173     -25.294   9.085   9.822  1.00 12.35           C
ANISOU 1300  CE2 PHE A 173     1477   1638   1577    -52   -149    203       C
ATOM   1301  CZ  PHE A 173     -25.867  10.347   9.892  1.00 12.56           C
ANISOU 1301  CZ  PHE A 173     1525   1683   1564      3   -231    218       C
ATOM   1302  N   TYR A 174     -26.038   7.884  14.368  1.00 10.20           N
ANISOU 1302  N   TYR A 174      928   1379   1569    153    -51     70       N
ATOM   1303  CA  TYR A 174     -27.048   6.857  14.152  1.00 10.54           C
ANISOU 1303  CA  TYR A 174      920   1571   1515     31     41     13       C
ATOM   1304  C   TYR A 174     -27.654   7.044  12.767  1.00 10.41           C
ANISOU 1304  C   TYR A 174      937   1525   1495     98    -50      2       C
ATOM   1305  O   TYR A 174     -28.377   8.031  12.543  1.00 11.12           O
ANISOU 1305  O   TYR A 174     1063   1513   1650    150   -156     81       O
ATOM   1306  CB  TYR A 174     -28.141   6.903  15.228  1.00 11.01           C
ANISOU 1306  CB  TYR A 174     1044   1655   1486     44      9    -19       C
ATOM   1307  CG  TYR A 174     -29.269   5.937  14.928  1.00 10.83           C
ANISOU 1307  CG  TYR A 174      909   1709   1496     46      1     89       C
ATOM   1308  CD1 TYR A 174     -29.003   4.589  14.678  1.00 11.55           C
ANISOU 1308  CD1 TYR A 174      930   1820   1639    -72     51     61       C
ATOM   1309  CD2 TYR A 174     -30.592   6.371  14.835  1.00 12.49           C
ANISOU 1309  CD2 TYR A 174     1042   1883   1820     28     54    260       C
ATOM   1310  CE1 TYR A 174     -30.024   3.690  14.362  1.00 11.83           C
ANISOU 1310  CE1 TYR A 174      734   2020   1739   -261    -43    158       C
ATOM   1311  CE2 TYR A 174     -31.619   5.476  14.515  1.00 12.80           C
ANISOU 1311  CE2 TYR A 174     1036   1924   1903     22    125    291       C
ATOM   1312  CZ  TYR A 174     -31.321   4.135  14.286  1.00 12.38           C
ANISOU 1312  CZ  TYR A 174      791   2001   1911    -74   -212    215       C
ATOM   1313  OH  TYR A 174     -32.334   3.247  13.970  1.00 12.92           O
ANISOU 1313  OH  TYR A 174      890   1972   2046   -100   -221    222       O
ATOM   1314  N   PRO A 175     -27.362   6.171  11.799  1.00 10.35           N
ANISOU 1314  N   PRO A 175     1099   1479   1354     38   -120      9       N
ATOM   1315  CA  PRO A 175     -27.810   6.418  10.420  1.00 10.61           C
ANISOU 1315  CA  PRO A 175     1134   1575   1321     49   -198     28       C
ATOM   1316  C   PRO A 175     -29.221   5.954  10.131  1.00 10.97           C
ANISOU 1316  C   PRO A 175     1010   1625   1531    154   -189    201       C
ATOM   1317  O   PRO A 175     -29.725   6.236   9.035  1.00 12.15           O
ANISOU 1317  O   PRO A 175     1127   1824   1666     78   -223    204       O
ATOM   1318  CB  PRO A 175     -26.811   5.610   9.592  1.00 11.18           C
ANISOU 1318  CB  PRO A 175     1267   1635   1345     86     69    107       C
ATOM   1319  CG  PRO A 175     -26.517   4.402  10.485  1.00 11.43           C
ANISOU 1319  CG  PRO A 175     1426   1574   1342     25   -148     19       C
ATOM   1320  CD  PRO A 175     -26.454   5.013  11.886  1.00 10.77           C
ANISOU 1320  CD  PRO A 175     1068   1546   1479    115    -55    -66       C
ATOM   1321  N   GLY A 176     -29.860   5.257  11.058  1.00 11.35           N
ANISOU 1321  N   GLY A 176     1030   1648   1635    -69   -139     95       N
ATOM   1322  CA  GLY A 176     -31.087   4.530  10.797  1.00 11.07           C
ANISOU 1322  CA  GLY A 176      987   1683   1534      2   -245    185       C
ATOM   1323  C   GLY A 176     -30.828   3.031  10.727  1.00 10.81           C
ANISOU 1323  C   GLY A 176      932   1670   1505    -92   -104    173       C
ATOM   1324  O   GLY A 176     -29.691   2.564  10.749  1.00 11.42           O
ANISOU 1324  O   GLY A 176     1013   1711   1615    -73   -194     76       O
ATOM   1325  N   ALA A 177     -31.925   2.267  10.654  1.00 11.54           N
ANISOU 1325  N   ALA A 177     1023   1755   1607   -131    -84     93       N
ATOM   1326  CA  ALA A 177     -31.836   0.811  10.650  1.00 11.98           C
ANISOU 1326  CA  ALA A 177     1100   1858   1593   -205   -150     27       C
ATOM   1327  C   ALA A 177     -31.112   0.324   9.402  1.00 11.45           C
ANISOU 1327  C   ALA A 177     1114   1770   1467   -152   -189    161       C
ATOM   1328  O   ALA A 177     -31.302   0.851   8.298  1.00 12.37           O
ANISOU 1328  O   ALA A 177     1278   1866   1557   -193   -432    128       O
ATOM   1329  CB  ALA A 177     -33.242   0.185  10.704  1.00 13.07           C
ANISOU 1329  CB  ALA A 177     1202   1938   1827   -240   -106     79       C
ATOM   1330  N   ALA A 178     -30.262  -0.685   9.581  1.00 11.22           N
ANISOU 1330  N   ALA A 178     1089   1718   1455   -171   -220     51       N
ATOM   1331  CA  ALA A 178     -29.491  -1.217   8.461  1.00 11.14           C
ANISOU 1331  CA  ALA A 178     1213   1641   1379   -251   -142    -62       C
ATOM   1332  C   ALA A 178     -29.208  -2.690   8.738  1.00 11.40           C
ANISOU 1332  C   ALA A 178     1224   1743   1366   -261   -308    -69       C
ATOM   1333  O   ALA A 178     -30.115  -3.521   8.652  1.00 12.27           O
ANISOU 1333  O   ALA A 178     1100   1883   1677   -264   -197   -162       O
ATOM   1334  CB  ALA A 178     -28.237  -0.382   8.204  1.00 12.45           C
ANISOU 1334  CB  ALA A 178     1195   1813   1721   -342   -129    -48       C
ATOM   1335  N   HIS A 179     -27.968  -3.004   9.120  1.00 11.12           N
ANISOU 1335  N   HIS A 179     1227   1743   1257   -192   -202    -27       N
ATOM   1336  CA  HIS A 179     -27.644  -4.349   9.572  1.00 11.26           C
ANISOU 1336  CA  HIS A 179     1174   1741   1365   -159    -23    -65       C
ATOM   1337  C   HIS A 179     -28.452  -4.720  10.810  1.00 11.06           C
ANISOU 1337  C   HIS A 179     1095   1680   1427   -256   -247   -103       C
ATOM   1338  O   HIS A 179     -28.847  -5.880  10.974  1.00 11.26           O
ANISOU 1338  O   HIS A 179     1054   1651   1574   -238   -152     47       O
ATOM   1339  CB  HIS A 179     -26.142  -4.401   9.865  1.00 11.30           C
ANISOU 1339  CB  HIS A 179     1071   1698   1526   -155   -131    -38       C
ATOM   1340  CG  HIS A 179     -25.723  -5.607  10.643  1.00 10.98           C
ANISOU 1340  CG  HIS A 179     1132   1551   1489   -142     -6     29       C
ATOM   1341  ND1 HIS A 179     -25.514  -6.839  10.059  1.00 11.18           N
ANISOU 1341  ND1 HIS A 179     1234   1541   1474   -155    -91     26       N
ATOM   1342  CD2 HIS A 179     -25.518  -5.778  11.969  1.00 10.57           C
ANISOU 1342  CD2 HIS A 179     1136   1457   1423   -186   -166    124       C
ATOM   1343  CE1 HIS A 179     -25.164  -7.708  10.992  1.00 10.60           C
ANISOU 1343  CE1 HIS A 179     1239   1492   1298   -241   -268     12       C
ATOM   1344  NE2 HIS A 179     -25.148  -7.089  12.158  1.00 10.74           N
ANISOU 1344  NE2 HIS A 179     1200   1457   1425   -224   -214    -93       N
ATOM   1345  N   SER A 180     -28.730  -3.739  11.671  1.00 10.79           N
ANISOU 1345  N   SER A 180     1163   1792   1144   -108   -123    -50       N
ATOM   1346  CA  SER A 180     -29.610  -3.921  12.816  1.00 11.21           C
ANISOU 1346  CA  SER A 180     1256   1768   1233   -261   -116    196       C
ATOM   1347  C   SER A 180     -30.322  -2.592  13.031  1.00 11.20           C
ANISOU 1347  C   SER A 180     1010   1793   1454   -311   -233     34       C
ATOM   1348  O   SER A 180     -29.952  -1.570  12.451  1.00 11.29           O
ANISOU 1348  O   SER A 180      956   1693   1641   -215   -132    131       O
ATOM   1349  CB  SER A 180     -28.817  -4.378  14.051  1.00 11.14           C
ANISOU 1349  CB  SER A 180     1218   1681   1333   -320   -116     54       C
ATOM   1350  OG  SER A 180     -27.899  -3.353  14.418  1.00 11.16           O
ANISOU 1350  OG  SER A 180     1214   1658   1369   -268    -70    127       O
ATOM   1351  N  ATHR A 181     -31.361  -2.597  13.866  0.77 11.31           N
ANISOU 1351  N  ATHR A 181      920   1924   1455   -207   -160    152       N
ATOM   1352  CA ATHR A 181     -32.064  -1.335  14.065  0.77 12.07           C
ANISOU 1352  CA ATHR A 181      877   1942   1765   -268   -141    223       C
ATOM   1353  C  ATHR A 181     -31.265  -0.355  14.909  0.77 11.52           C
ANISOU 1353  C  ATHR A 181      799   1848   1731    -76   -184    204       C
ATOM   1354  O  ATHR A 181     -31.509   0.855  14.813  0.77 13.20           O
ANISOU 1354  O  ATHR A 181     1094   1894   2028     84   -315    270       O
ATOM   1355  CB ATHR A 181     -33.412  -1.561  14.734  0.77 13.93           C
ANISOU 1355  CB ATHR A 181      968   2163   2162   -330    -18    324       C
ATOM   1356  OG1ATHR A 181     -33.208  -2.304  15.933  0.77 14.49           O
ANISOU 1356  OG1ATHR A 181      960   2388   2158   -223     33    449       O
ATOM   1357  CG2ATHR A 181     -34.358  -2.316  13.809  0.77 15.27           C
ANISOU 1357  CG2ATHR A 181     1106   2242   2453   -219   -261    348       C
ATOM   1358  N  BTHR A 181     -31.362  -2.614  13.870  0.23 11.55           N
ANISOU 1358  N  BTHR A 181      949   1856   1583   -220   -173    112       N
ATOM   1359  CA BTHR A 181     -32.113  -1.390  14.132  0.23 12.08           C
ANISOU 1359  CA BTHR A 181      908   1876   1807   -176   -120    192       C
ATOM   1360  C  BTHR A 181     -31.310  -0.384  14.953  0.23 11.45           C
ANISOU 1360  C  BTHR A 181      808   1840   1704   -136   -147    148       C
ATOM   1361  O  BTHR A 181     -31.584   0.819  14.879  0.23 12.00           O
ANISOU 1361  O  BTHR A 181      881   1864   1813   -116   -254    140       O
ATOM   1362  CB BTHR A 181     -33.439  -1.717  14.832  0.23 13.41           C
ANISOU 1362  CB BTHR A 181      969   1948   2176   -100     18    317       C
ATOM   1363  OG1BTHR A 181     -34.100  -2.793  14.152  0.23 14.20           O
ANISOU 1363  OG1BTHR A 181      956   2024   2414     48    -40    395       O
ATOM   1364  CG2BTHR A 181     -34.365  -0.511  14.825  0.23 14.04           C
ANISOU 1364  CG2BTHR A 181     1062   1957   2314   -102     78    355       C
ATOM   1365  N   ASP A 182     -30.305  -0.849  15.694  1.00 10.96           N
ANISOU 1365  N   ASP A 182      789   1806   1569   -122   -103     81       N
ATOM   1366  CA  ASP A 182     -29.550  -0.039  16.643  1.00 10.49           C
ANISOU 1366  CA  ASP A 182      913   1564   1508    -90     10    103       C
ATOM   1367  C   ASP A 182     -28.155   0.333  16.148  1.00  9.58           C
ANISOU 1367  C   ASP A 182      861   1363   1416      0     24    169       C
ATOM   1368  O   ASP A 182     -27.418   0.987  16.877  1.00 10.53           O
ANISOU 1368  O   ASP A 182     1085   1477   1440   -181    -21    -41       O
ATOM   1369  CB  ASP A 182     -29.435  -0.785  17.995  1.00  9.92           C
ANISOU 1369  CB  ASP A 182      972   1345   1452     17    181    229       C
ATOM   1370  CG  ASP A 182     -28.720  -2.125  17.874  1.00  9.34           C
ANISOU 1370  CG  ASP A 182      926   1443   1179     27    -73    101       C
ATOM   1371  OD1 ASP A 182     -28.899  -2.827  16.847  1.00 10.53           O
ANISOU 1371  OD1 ASP A 182     1131   1617   1254    -24   -101     37       O
ATOM   1372  OD2 ASP A 182     -27.959  -2.494  18.805  1.00  9.87           O
ANISOU 1372  OD2 ASP A 182      964   1466   1320     15      7     21       O
ATOM   1373  N   ASN A 183     -27.767  -0.054  14.935  1.00  9.43           N
ANISOU 1373  N   ASN A 183      842   1422   1320     27      9    131       N
ATOM   1374  CA  ASN A 183     -26.371   0.125  14.542  1.00  9.46           C
ANISOU 1374  CA  ASN A 183      805   1405   1384    -70    -32    -68       C
ATOM   1375  C   ASN A 183     -25.931   1.589  14.530  1.00  9.32           C
ANISOU 1375  C   ASN A 183      850   1334   1357    -25    -98     15       C
ATOM   1376  O   ASN A 183     -26.605   2.456  13.969  1.00 10.16           O
ANISOU 1376  O   ASN A 183     1101   1352   1409      5   -214    160       O
ATOM   1377  CB  ASN A 183     -26.028  -0.609  13.236  1.00  9.97           C
ANISOU 1377  CB  ASN A 183     1107   1531   1150    -10   -149   -198       C
ATOM   1378  CG  ASN A 183     -26.990  -0.362  12.065  1.00 10.08           C
ANISOU 1378  CG  ASN A 183     1064   1668   1097    -66      1    -44       C
ATOM   1379  OD1 ASN A 183     -27.068  -1.217  11.172  1.00 10.80           O
ANISOU 1379  OD1 ASN A 183     1089   1806   1210   -196   -113    -29       O
ATOM   1380  ND2 ASN A 183     -27.636   0.805  11.995  1.00 10.57           N
ANISOU 1380  ND2 ASN A 183     1047   1680   1290   -152   -164     36       N
ATOM   1381  N   LEU A 184     -24.765   1.845  15.129  1.00  9.44           N
ANISOU 1381  N   LEU A 184      922   1268   1397    -84    -52     94       N
ATOM   1382  CA  LEU A 184     -24.113   3.141  15.116  1.00  8.97           C
ANISOU 1382  CA  LEU A 184     1043   1104   1262    -82     36     43       C
ATOM   1383  C   LEU A 184     -22.881   3.091  14.237  1.00  8.68           C
ANISOU 1383  C   LEU A 184      931   1122   1244     50    -45    -65       C
ATOM   1384  O   LEU A 184     -22.250   2.041  14.069  1.00 10.07           O
ANISOU 1384  O   LEU A 184     1172   1225   1428     32    -43     27       O
ATOM   1385  CB  LEU A 184     -23.607   3.507  16.515  1.00 10.08           C
ANISOU 1385  CB  LEU A 184     1180   1295   1353    -71     90   -170       C
ATOM   1386  CG  LEU A 184     -24.649   3.607  17.613  1.00  9.98           C
ANISOU 1386  CG  LEU A 184     1142   1315   1336     14    -39    -48       C
ATOM   1387  CD1 LEU A 184     -23.981   4.004  18.936  1.00 11.07           C
ANISOU 1387  CD1 LEU A 184     1312   1409   1484     63    -40    -80       C
ATOM   1388  CD2 LEU A 184     -25.779   4.564  17.221  1.00 10.79           C
ANISOU 1388  CD2 LEU A 184     1202   1324   1573     25     -0   -135       C
ATOM   1389  N  AVAL A 185     -22.495   4.281  13.789  0.25  9.20           N
ANISOU 1389  N  AVAL A 185     1015   1146   1335     39    -16     -1       N
ATOM   1390  CA AVAL A 185     -21.346   4.551  12.941  0.25  9.21           C
ANISOU 1390  CA AVAL A 185     1049   1105   1343     -6   -137    -79       C
ATOM   1391  C  AVAL A 185     -20.440   5.517  13.696  0.25  9.29           C
ANISOU 1391  C  AVAL A 185      979   1117   1433   -106   -135     22       C
ATOM   1392  O  AVAL A 185     -20.922   6.363  14.456  0.25  9.65           O
ANISOU 1392  O  AVAL A 185     1017   1091   1558    -47    -93     59       O
ATOM   1393  CB AVAL A 185     -21.893   5.190  11.649  0.25  8.89           C
ANISOU 1393  CB AVAL A 185     1057   1015   1304     95   -334   -157       C
ATOM   1394  CG1AVAL A 185     -20.795   5.818  10.846  0.25  9.49           C
ANISOU 1394  CG1AVAL A 185     1156   1043   1407     95   -434   -133       C
ATOM   1395  CG2AVAL A 185     -22.670   4.158  10.833  0.25  8.85           C
ANISOU 1395  CG2AVAL A 185     1074    980   1308    105   -457   -288       C
ATOM   1396  N  BVAL A 185     -22.545   4.219  13.631  0.75  9.61           N
ANISOU 1396  N  BVAL A 185      990   1316   1345    -47    -35    207       N
ATOM   1397  CA BVAL A 185     -21.246   4.365  12.991  0.75  9.88           C
ANISOU 1397  CA BVAL A 185     1076   1382   1297   -293   -133     92       C
ATOM   1398  C  BVAL A 185     -20.427   5.383  13.773  0.75  9.13           C
ANISOU 1398  C  BVAL A 185      929   1195   1345   -202   -154     73       C
ATOM   1399  O  BVAL A 185     -20.941   6.118  14.627  0.75  9.35           O
ANISOU 1399  O  BVAL A 185     1092   1105   1356     35    -33      7       O
ATOM   1400  CB BVAL A 185     -21.313   4.685  11.479  0.75 10.80           C
ANISOU 1400  CB BVAL A 185     1202   1474   1427   -190    -17    154       C
ATOM   1401  CG1BVAL A 185     -22.116   3.607  10.742  0.75 11.62           C
ANISOU 1401  CG1BVAL A 185     1226   1598   1591   -128     -5     54       C
ATOM   1402  CG2BVAL A 185     -21.911   6.070  11.221  0.75 11.36           C
ANISOU 1402  CG2BVAL A 185     1230   1370   1716    -74    -36    203       C
ATOM   1403  N   VAL A 186     -19.122   5.387  13.509  1.00  9.14           N
ANISOU 1403  N   VAL A 186      918   1143   1411   -188   -193     88       N
ATOM   1404  CA  VAL A 186     -18.163   6.174  14.280  1.00  9.90           C
ANISOU 1404  CA  VAL A 186      988   1217   1557    -59    -80    119       C
ATOM   1405  C   VAL A 186     -17.227   6.895  13.328  1.00 10.14           C
ANISOU 1405  C   VAL A 186     1098   1159   1597    -53      5     67       C
ATOM   1406  O   VAL A 186     -16.656   6.272  12.427  1.00 10.77           O
ANISOU 1406  O   VAL A 186     1306   1232   1555   -127    174   -138       O
ATOM   1407  CB  VAL A 186     -17.342   5.277  15.232  1.00  9.76           C
ANISOU 1407  CB  VAL A 186      853   1295   1560     68    -53    106       C
ATOM   1408  CG1 VAL A 186     -16.336   6.114  16.023  1.00 11.06           C
ANISOU 1408  CG1 VAL A 186     1188   1429   1585    -66   -239     38       C
ATOM   1409  CG2 VAL A 186     -18.271   4.480  16.160  1.00 10.59           C
ANISOU 1409  CG2 VAL A 186     1225   1312   1485     82    -58    151       C
ATOM   1410  N   TYR A 187     -17.069   8.206  13.510  1.00  9.72           N
ANISOU 1410  N   TYR A 187     1058   1094   1541   -222     22     18       N
ATOM   1411  CA  TYR A 187     -16.167   8.989  12.678  1.00  9.96           C
ANISOU 1411  CA  TYR A 187     1061   1117   1605   -194     50     78       C
ATOM   1412  C   TYR A 187     -15.059   9.570  13.544  1.00 10.55           C
ANISOU 1412  C   TYR A 187     1078   1164   1766     12     13    106       C
ATOM   1413  O   TYR A 187     -15.325  10.048  14.653  1.00 11.03           O
ANISOU 1413  O   TYR A 187     1223   1207   1761    -76     72    -50       O
ATOM   1414  CB  TYR A 187     -16.917  10.126  11.982  1.00 10.47           C
ANISOU 1414  CB  TYR A 187     1191   1170   1618     56    -17    203       C
ATOM   1415  CG  TYR A 187     -16.176  10.765  10.827  1.00 11.82           C
ANISOU 1415  CG  TYR A 187     1463   1270   1759     69    -92    262       C
ATOM   1416  CD1 TYR A 187     -15.959  10.055   9.660  1.00 13.22           C
ANISOU 1416  CD1 TYR A 187     1701   1510   1811    278    314    309       C
ATOM   1417  CD2 TYR A 187     -15.733  12.086  10.887  1.00 12.30           C
ANISOU 1417  CD2 TYR A 187     1475   1363   1836     11      4    329       C
ATOM   1418  CE1 TYR A 187     -15.313  10.625   8.578  1.00 15.12           C
ANISOU 1418  CE1 TYR A 187     1873   1740   2132    261    279    480       C
ATOM   1419  CE2 TYR A 187     -15.073  12.668   9.800  1.00 14.17           C
ANISOU 1419  CE2 TYR A 187     1682   1610   2091    -14    112    492       C
ATOM   1420  CZ  TYR A 187     -14.875  11.926   8.656  1.00 14.69           C
ANISOU 1420  CZ  TYR A 187     1651   1787   2142     93    365    615       C
ATOM   1421  OH  TYR A 187     -14.269  12.473   7.558  1.00 17.04           O
ANISOU 1421  OH  TYR A 187     1894   2090   2490     28    513    777       O
ATOM   1422  N   VAL A 188     -13.824   9.518  13.040  1.00 10.66           N
ANISOU 1422  N   VAL A 188     1087   1186   1777   -140   -104     80       N
ATOM   1423  CA  VAL A 188     -12.687  10.117  13.731  1.00 10.21           C
ANISOU 1423  CA  VAL A 188      958   1158   1764   -166   -145    124       C
ATOM   1424  C   VAL A 188     -12.325  11.377  12.953  1.00 11.49           C
ANISOU 1424  C   VAL A 188     1265   1151   1950   -227     59     35       C
ATOM   1425  O   VAL A 188     -11.654  11.289  11.915  1.00 12.15           O
ANISOU 1425  O   VAL A 188     1313   1282   2020   -141     30    106       O
ATOM   1426  CB  VAL A 188     -11.488   9.160  13.799  1.00 11.16           C
ANISOU 1426  CB  VAL A 188     1232   1053   1955   -107     24     30       C
ATOM   1427  CG1 VAL A 188     -10.399   9.749  14.709  1.00 12.09           C
ANISOU 1427  CG1 VAL A 188     1362   1260   1970    -85      2   -179       C
ATOM   1428  CG2 VAL A 188     -11.925   7.743  14.257  1.00 11.63           C
ANISOU 1428  CG2 VAL A 188     1420    979   2020    -18     62    129       C
ATOM   1429  N   PRO A 189     -12.766  12.557  13.390  1.00 12.94           N
ANISOU 1429  N   PRO A 189     1724   1052   2140      7    103     35       N
ATOM   1430  CA  PRO A 189     -12.552  13.758  12.567  1.00 15.32           C
ANISOU 1430  CA  PRO A 189     2062   1249   2510     -8    343    118       C
ATOM   1431  C   PRO A 189     -11.089  14.091  12.318  1.00 16.12           C
ANISOU 1431  C   PRO A 189     2039   1410   2677   -344    225    157       C
ATOM   1432  O   PRO A 189     -10.770  14.592  11.234  1.00 17.50           O
ANISOU 1432  O   PRO A 189     2318   1497   2833   -262    456    365       O
ATOM   1433  CB  PRO A 189     -13.282  14.875  13.329  1.00 17.00           C
ANISOU 1433  CB  PRO A 189     2478   1221   2760    196    507    -34       C
ATOM   1434  CG  PRO A 189     -13.774  14.301  14.565  1.00 16.77           C
ANISOU 1434  CG  PRO A 189     2600   1102   2671    194    325     48       C
ATOM   1435  CD  PRO A 189     -13.604  12.816  14.574  1.00 13.42           C
ANISOU 1435  CD  PRO A 189     1853    974   2273    125     82     13       C
ATOM   1436  N   SER A 190     -10.191  13.822  13.273  1.00 16.10           N
ANISOU 1436  N   SER A 190     1991   1549   2576   -591     25     11       N
ATOM   1437  CA  SER A 190      -8.787  14.192  13.103  1.00 17.50           C
ANISOU 1437  CA  SER A 190     1984   1764   2901   -737    -92     84       C
ATOM   1438  C   SER A 190      -8.151  13.461  11.937  1.00 17.10           C
ANISOU 1438  C   SER A 190     1819   1690   2987   -668     17    162       C
ATOM   1439  O   SER A 190      -7.161  13.939  11.378  1.00 19.12           O
ANISOU 1439  O   SER A 190     2154   1774   3336   -782    356     89       O
ATOM   1440  CB  SER A 190      -7.993  13.891  14.384  1.00 19.14           C
ANISOU 1440  CB  SER A 190     1997   2054   3221   -931   -345    139       C
ATOM   1441  OG  SER A 190      -7.878  12.488  14.603  1.00 21.08           O
ANISOU 1441  OG  SER A 190     2176   2349   3484   -749   -511    479       O
ATOM   1442  N   ALA A 191      -8.700  12.306  11.558  1.00 16.17           N
ANISOU 1442  N   ALA A 191     1675   1603   2867   -452   -359     93       N
ATOM   1443  CA  ALA A 191      -8.103  11.463  10.534  1.00 16.22           C
ANISOU 1443  CA  ALA A 191     1753   1629   2781   -316   -310     99       C
ATOM   1444  C   ALA A 191      -9.031  11.158   9.372  1.00 14.62           C
ANISOU 1444  C   ALA A 191     1634   1479   2444   -408     61    203       C
ATOM   1445  O   ALA A 191      -8.644  10.398   8.476  1.00 15.60           O
ANISOU 1445  O   ALA A 191     1656   1608   2665   -387    485    181       O
ATOM   1446  CB  ALA A 191      -7.649  10.135  11.154  1.00 17.97           C
ANISOU 1446  CB  ALA A 191     2058   1816   2954      8   -662    205       C
ATOM   1447  N  AASN A 192     -10.240  11.720   9.366  0.66 14.02           N
ANISOU 1447  N  AASN A 192     1572   1452   2301   -421    -24    373       N
ATOM   1448  CA AASN A 192     -11.281  11.390   8.393  0.66 13.98           C
ANISOU 1448  CA AASN A 192     1843   1374   2094   -469    166    343       C
ATOM   1449  C  AASN A 192     -11.422   9.883   8.193  0.66 12.58           C
ANISOU 1449  C  AASN A 192     1490   1334   1956   -299    202    173       C
ATOM   1450  O  AASN A 192     -11.470   9.375   7.070  0.66 13.19           O
ANISOU 1450  O  AASN A 192     1599   1548   1865   -159    131    207       O
ATOM   1451  CB AASN A 192     -11.091  12.138   7.081  0.66 16.34           C
ANISOU 1451  CB AASN A 192     2400   1576   2233   -532    214    308       C
ATOM   1452  CG AASN A 192     -11.357  13.612   7.231  0.66 18.15           C
ANISOU 1452  CG AASN A 192     2708   1706   2483   -632    470    380       C
ATOM   1453  OD1AASN A 192     -12.388  14.024   7.763  0.66 17.72           O
ANISOU 1453  OD1AASN A 192     2736   1711   2284   -530    562    513       O
ATOM   1454  ND2AASN A 192     -10.426  14.416   6.769  0.66 19.66           N
ANISOU 1454  ND2AASN A 192     2967   1752   2749   -758    611    411       N
ATOM   1455  N  BASN A 192     -10.257  11.679   9.373  0.34 14.34           N
ANISOU 1455  N  BASN A 192     1726   1442   2281   -288     96    265       N
ATOM   1456  CA BASN A 192     -11.222  11.386   8.312  0.34 14.21           C
ANISOU 1456  CA BASN A 192     1963   1364   2072   -172    239    240       C
ATOM   1457  C  BASN A 192     -11.496   9.884   8.182  0.34 12.82           C
ANISOU 1457  C  BASN A 192     1641   1303   1927    -95    240    168       C
ATOM   1458  O  BASN A 192     -11.703   9.370   7.081  0.34 12.71           O
ANISOU 1458  O  BASN A 192     1653   1389   1788     46    220    174       O
ATOM   1459  CB BASN A 192     -10.787  11.989   6.971  0.34 15.93           C
ANISOU 1459  CB BASN A 192     2494   1465   2095    -88    307    220       C
ATOM   1460  CG BASN A 192     -10.905  13.505   6.938  0.34 17.61           C
ANISOU 1460  CG BASN A 192     2996   1563   2133    -23    338    250       C
ATOM   1461  OD1BASN A 192     -10.645  14.191   7.929  0.34 18.50           O
ANISOU 1461  OD1BASN A 192     3257   1647   2124     39    341    252       O
ATOM   1462  ND2BASN A 192     -11.300  14.033   5.788  0.34 17.75           N
ANISOU 1462  ND2BASN A 192     3109   1515   2121     43    347    270       N
ATOM   1463  N   VAL A 193     -11.508   9.168   9.311  1.00 12.14           N
ANISOU 1463  N   VAL A 193     1467   1221   1926   -154    244    193       N
ATOM   1464  CA  VAL A 193     -11.734   7.720   9.318  1.00 11.74           C
ANISOU 1464  CA  VAL A 193     1359   1110   1991    -32     67    182       C
ATOM   1465  C   VAL A 193     -13.194   7.463   9.672  1.00 11.26           C
ANISOU 1465  C   VAL A 193     1298   1157   1824    -25    337    140       C
ATOM   1466  O   VAL A 193     -13.667   7.888  10.727  1.00 10.68           O
ANISOU 1466  O   VAL A 193     1177   1115   1766    -90     96     28       O
ATOM   1467  CB  VAL A 193     -10.796   7.006  10.306  1.00 11.64           C
ANISOU 1467  CB  VAL A 193     1214   1164   2044    -14     83    234       C
ATOM   1468  CG1 VAL A 193     -11.168   5.517  10.427  1.00 11.90           C
ANISOU 1468  CG1 VAL A 193     1339   1145   2037   -144    143    181       C
ATOM   1469  CG2 VAL A 193      -9.352   7.136   9.846  1.00 12.53           C
ANISOU 1469  CG2 VAL A 193     1156   1382   2225    -12      7    241       C
ATOM   1470  N   LEU A 194     -13.886   6.724   8.818  1.00 11.41           N
ANISOU 1470  N   LEU A 194     1302   1252   1783     13    112    146       N
ATOM   1471  CA  LEU A 194     -15.277   6.337   9.029  1.00 10.19           C
ANISOU 1471  CA  LEU A 194     1101   1214   1556    -18    176     54       C
ATOM   1472  C   LEU A 194     -15.288   4.848   9.350  1.00  9.83           C
ANISOU 1472  C   LEU A 194     1158   1181   1396    -60     85    -78       C
ATOM   1473  O   LEU A 194     -14.929   4.017   8.507  1.00 11.39           O
ANISOU 1473  O   LEU A 194     1718   1223   1386    -63    345     39       O
ATOM   1474  CB  LEU A 194     -16.085   6.613   7.763  1.00 11.66           C
ANISOU 1474  CB  LEU A 194     1348   1387   1695    -48   -196     78       C
ATOM   1475  CG  LEU A 194     -17.546   6.168   7.831  1.00 13.55           C
ANISOU 1475  CG  LEU A 194     1475   1888   1787    -59   -198    -35       C
ATOM   1476  CD1 LEU A 194     -18.272   6.874   8.948  1.00 15.18           C
ANISOU 1476  CD1 LEU A 194     1586   2158   2025      0    -40   -158       C
ATOM   1477  CD2 LEU A 194     -18.225   6.431   6.504  1.00 15.58           C
ANISOU 1477  CD2 LEU A 194     1742   2138   2040    -47   -447    -69       C
ATOM   1478  N   TYR A 195     -15.679   4.512  10.567  1.00  9.99           N
ANISOU 1478  N   TYR A 195     1162   1284   1349    -79     65    189       N
ATOM   1479  CA  TYR A 195     -15.847   3.125  10.975  1.00  9.71           C
ANISOU 1479  CA  TYR A 195     1151   1266   1272   -136      4     82       C
ATOM   1480  C   TYR A 195     -17.332   2.800  10.834  1.00  9.98           C
ANISOU 1480  C   TYR A 195     1209   1220   1362   -109    203    -55       C
ATOM   1481  O   TYR A 195     -18.163   3.297  11.605  1.00  9.96           O
ANISOU 1481  O   TYR A 195     1294   1209   1281   -157    100     -4       O
ATOM   1482  CB  TYR A 195     -15.370   3.000  12.413  1.00 10.09           C
ANISOU 1482  CB  TYR A 195     1324   1298   1212   -237   -171    175       C
ATOM   1483  CG  TYR A 195     -15.614   1.663  13.060  1.00  9.76           C
ANISOU 1483  CG  TYR A 195     1074   1307   1329    -55    -44    165       C
ATOM   1484  CD1 TYR A 195     -14.727   0.611  12.871  1.00 11.37           C
ANISOU 1484  CD1 TYR A 195     1448   1428   1445     -2    121    412       C
ATOM   1485  CD2 TYR A 195     -16.721   1.452  13.866  1.00 10.60           C
ANISOU 1485  CD2 TYR A 195     1247   1438   1342   -116     15     76       C
ATOM   1486  CE1 TYR A 195     -14.919  -0.591  13.496  1.00 12.48           C
ANISOU 1486  CE1 TYR A 195     1543   1544   1653     40    330    359       C
ATOM   1487  CE2 TYR A 195     -16.936   0.239  14.479  1.00 10.44           C
ANISOU 1487  CE2 TYR A 195     1184   1496   1288     40     33    154       C
ATOM   1488  CZ  TYR A 195     -16.025  -0.778  14.304  1.00 11.49           C
ANISOU 1488  CZ  TYR A 195     1361   1481   1526    108    240    320       C
ATOM   1489  OH  TYR A 195     -16.205  -1.981  14.932  1.00 12.43           O
ANISOU 1489  OH  TYR A 195     1547   1475   1701    239    359    285       O
ATOM   1490  N   GLY A 196     -17.673   1.981   9.846  1.00 10.83           N
ANISOU 1490  N   GLY A 196     1109   1458   1547   -166    -33   -197       N
ATOM   1491  CA  GLY A 196     -19.076   1.719   9.589  1.00 10.99           C
ANISOU 1491  CA  GLY A 196      966   1568   1640   -155   -127    -30       C
ATOM   1492  C   GLY A 196     -19.679   0.619  10.426  1.00 10.70           C
ANISOU 1492  C   GLY A 196     1013   1651   1400   -114   -106   -137       C
ATOM   1493  O   GLY A 196     -20.904   0.460  10.432  1.00 11.49           O
ANISOU 1493  O   GLY A 196     1078   1798   1492    -71   -118   -212       O
ATOM   1494  N   GLY A 197     -18.854  -0.181  11.091  1.00 10.81           N
ANISOU 1494  N   GLY A 197     1201   1581   1325   -118   -168     40       N
ATOM   1495  CA  GLY A 197     -19.375  -1.365  11.751  1.00 11.19           C
ANISOU 1495  CA  GLY A 197     1244   1601   1408    -86   -179    -44       C
ATOM   1496  C   GLY A 197     -20.123  -2.251  10.769  1.00 10.02           C
ANISOU 1496  C   GLY A 197     1060   1506   1242    -36   -273     32       C
ATOM   1497  O   GLY A 197     -19.910  -2.199   9.551  1.00 10.43           O
ANISOU 1497  O   GLY A 197     1138   1549   1274    -47    -83    -30       O
ATOM   1498  N   CYS A 198     -21.064  -3.043  11.287  1.00 10.70           N
ANISOU 1498  N   CYS A 198     1263   1374   1427   -209   -200     94       N
ATOM   1499  CA  CYS A 198     -21.663  -4.071  10.442  1.00 11.06           C
ANISOU 1499  CA  CYS A 198     1189   1498   1514   -231   -317    108       C
ATOM   1500  C   CYS A 198     -22.685  -3.526   9.454  1.00  9.71           C
ANISOU 1500  C   CYS A 198     1023   1420   1247   -157   -162    -44       C
ATOM   1501  O   CYS A 198     -23.136  -4.281   8.581  1.00 10.92           O
ANISOU 1501  O   CYS A 198     1285   1385   1478   -127   -143    -32       O
ATOM   1502  CB  CYS A 198     -22.169  -5.228  11.285  1.00 12.28           C
ANISOU 1502  CB  CYS A 198     1271   1574   1820      1   -248    357       C
ATOM   1503  SG  CYS A 198     -20.806  -5.846  12.291  1.00 12.18           S
ANISOU 1503  SG  CYS A 198     1214   1682   1730    -10      2    256       S
ATOM   1504  N   ALA A 199     -23.008  -2.229   9.531  1.00  9.95           N
ANISOU 1504  N   ALA A 199     1119   1361   1299    -79   -178    148       N
ATOM   1505  CA  ALA A 199     -23.791  -1.561   8.493  1.00 10.22           C
ANISOU 1505  CA  ALA A 199     1183   1379   1320    -73     44    111       C
ATOM   1506  C   ALA A 199     -23.025  -1.393   7.187  1.00  9.82           C
ANISOU 1506  C   ALA A 199     1208   1330   1192    -18   -109    -29       C
ATOM   1507  O   ALA A 199     -23.641  -1.004   6.185  1.00 10.50           O
ANISOU 1507  O   ALA A 199     1311   1445   1231      1    -76      7       O
ATOM   1508  CB  ALA A 199     -24.276  -0.205   9.006  1.00 10.78           C
ANISOU 1508  CB  ALA A 199     1260   1427   1409    -75   -152     97       C
ATOM   1509  N   VAL A 200     -21.711  -1.634   7.184  1.00  9.63           N
ANISOU 1509  N   VAL A 200     1175   1265   1221      3    -13     87       N
ATOM   1510  CA  VAL A 200     -20.875  -1.452   6.009  1.00 10.20           C
ANISOU 1510  CA  VAL A 200     1279   1241   1357   -107    181     72       C
ATOM   1511  C   VAL A 200     -20.119  -2.748   5.741  1.00 10.60           C
ANISOU 1511  C   VAL A 200     1401   1347   1280    -33    120     94       C
ATOM   1512  O   VAL A 200     -19.510  -3.330   6.655  1.00 10.34           O
ANISOU 1512  O   VAL A 200     1330   1342   1256   -118     23      4       O
ATOM   1513  CB  VAL A 200     -19.907  -0.266   6.180  1.00 10.72           C
ANISOU 1513  CB  VAL A 200     1264   1328   1482   -111    103    206       C
ATOM   1514  CG1 VAL A 200     -18.972  -0.150   4.971  1.00 11.17           C
ANISOU 1514  CG1 VAL A 200     1294   1514   1436    -65    150     51       C
ATOM   1515  CG2 VAL A 200     -20.688   1.021   6.365  1.00 11.12           C
ANISOU 1515  CG2 VAL A 200     1299   1353   1571    -11     23    380       C
ATOM   1516  N   HIS A 201     -20.143  -3.179   4.484  1.00 10.60           N
ANISOU 1516  N   HIS A 201     1351   1321   1355   -117    130   -116       N
ATOM   1517  C   HIS A 201     -18.204  -4.035   3.241  1.00 11.02           C
ANISOU 1517  C   HIS A 201     1451   1407   1328     14     47     41       C
ATOM   1518  O   HIS A 201     -18.081  -2.953   2.654  1.00 12.78           O
ANISOU 1518  O   HIS A 201     1673   1545   1637    -73    131    -54       O
ATOM   1519  CA AHIS A 201     -19.432  -4.378   4.072  0.64 11.50           C
ANISOU 1519  CA AHIS A 201     1426   1430   1515    -33     90   -131       C
ATOM   1520  CB AHIS A 201     -20.356  -5.338   3.317  0.64 14.12           C
ANISOU 1520  CB AHIS A 201     1919   1552   1894   -170    138   -128       C
ATOM   1521  CG AHIS A 201     -21.235  -6.134   4.233  0.64 15.39           C
ANISOU 1521  CG AHIS A 201     2054   1588   2206   -187    208   -158       C
ATOM   1522  ND1AHIS A 201     -20.805  -7.281   4.867  0.64 16.07           N
ANISOU 1522  ND1AHIS A 201     1980   1640   2487   -254     40   -165       N
ATOM   1523  CD2AHIS A 201     -22.496  -5.914   4.667  0.64 16.59           C
ANISOU 1523  CD2AHIS A 201     2250   1643   2409   -342    107   -108       C
ATOM   1524  CE1AHIS A 201     -21.775  -7.745   5.634  0.64 16.05           C
ANISOU 1524  CE1AHIS A 201     2073   1636   2389   -214    155   -172       C
ATOM   1525  NE2AHIS A 201     -22.805  -6.922   5.545  0.64 16.49           N
ANISOU 1525  NE2AHIS A 201     2208   1573   2486   -403      1   -213       N
ATOM   1526  CA BHIS A 201     -19.477  -4.381   4.004  0.36 11.20           C
ANISOU 1526  CA BHIS A 201     1436   1406   1412    -66     29   -115       C
ATOM   1527  CB BHIS A 201     -20.403  -5.117   3.041  0.36 12.55           C
ANISOU 1527  CB BHIS A 201     1752   1458   1560   -190    -29   -191       C
ATOM   1528  CG BHIS A 201     -21.453  -5.934   3.721  0.36 14.54           C
ANISOU 1528  CG BHIS A 201     2025   1579   1922   -196     40   -237       C
ATOM   1529  ND1BHIS A 201     -22.013  -5.583   4.931  0.36 15.73           N
ANISOU 1529  ND1BHIS A 201     2159   1635   2181   -321     95    -59       N
ATOM   1530  CD2BHIS A 201     -22.038  -7.098   3.358  0.36 15.76           C
ANISOU 1530  CD2BHIS A 201     2256   1586   2146   -119     34   -146       C
ATOM   1531  CE1BHIS A 201     -22.905  -6.493   5.279  0.36 16.17           C
ANISOU 1531  CE1BHIS A 201     2301   1567   2275   -304      9   -122       C
ATOM   1532  NE2BHIS A 201     -22.936  -7.424   4.343  0.36 16.71           N
ANISOU 1532  NE2BHIS A 201     2420   1657   2272   -170    -35    -88       N
ATOM   1533  N   GLU A 202     -17.266  -4.979   3.231  1.00 11.67           N
ANISOU 1533  N   GLU A 202     1432   1586   1418    128    -81    -86       N
ATOM   1534  CA  GLU A 202     -16.047  -4.817   2.457  1.00 11.98           C
ANISOU 1534  CA  GLU A 202     1601   1691   1259    204    103    108       C
ATOM   1535  C   GLU A 202     -16.336  -4.976   0.953  1.00 12.30           C
ANISOU 1535  C   GLU A 202     1552   1865   1256    151    -26     71       C
ATOM   1536  O   GLU A 202     -17.354  -5.541   0.531  1.00 12.34           O
ANISOU 1536  O   GLU A 202     1563   1801   1324    133   -114     31       O
ATOM   1537  CB  GLU A 202     -14.981  -5.824   2.923  1.00 12.12           C
ANISOU 1537  CB  GLU A 202     1681   1475   1449    240    -30   -126       C
ATOM   1538  CG  GLU A 202     -15.262  -7.258   2.501  1.00 12.29           C
ANISOU 1538  CG  GLU A 202     1664   1531   1473     69   -168   -142       C
ATOM   1539  CD  GLU A 202     -14.110  -8.207   2.841  1.00 12.23           C
ANISOU 1539  CD  GLU A 202     1648   1548   1451     40   -100   -136       C
ATOM   1540  OE1 GLU A 202     -12.933  -7.793   2.695  1.00 12.71           O
ANISOU 1540  OE1 GLU A 202     1664   1736   1428     87    -27   -129       O
ATOM   1541  OE2 GLU A 202     -14.391  -9.358   3.250  1.00 13.80           O
ANISOU 1541  OE2 GLU A 202     1991   1523   1729    130   -227   -179       O
ATOM   1542  N   LEU A 203     -15.419  -4.462   0.131  1.00 12.94           N
ANISOU 1542  N   LEU A 203     1604   2053   1259    115      1    -74       N
ATOM   1543  CA  LEU A 203     -15.639  -4.459  -1.319  1.00 14.31           C
ANISOU 1543  CA  LEU A 203     1735   2338   1364    121     32      5       C
ATOM   1544  C   LEU A 203     -15.768  -5.857  -1.916  1.00 14.67           C
ANISOU 1544  C   LEU A 203     1827   2473   1272    374   -138   -108       C
ATOM   1545  O   LEU A 203     -16.436  -6.025  -2.940  1.00 15.76           O
ANISOU 1545  O   LEU A 203     1997   2655   1338    202    -13    -42       O
ATOM   1546  CB  LEU A 203     -14.482  -3.752  -1.997  1.00 15.41           C
ANISOU 1546  CB  LEU A 203     1777   2390   1688   -105    173    174       C
ATOM   1547  CG  LEU A 203     -14.467  -2.256  -1.785  1.00 15.74           C
ANISOU 1547  CG  LEU A 203     1683   2394   1902   -156    144    -42       C
ATOM   1548  CD1 LEU A 203     -13.238  -1.668  -2.430  1.00 17.99           C
ANISOU 1548  CD1 LEU A 203     1876   2416   2545   -296    264     62       C
ATOM   1549  CD2 LEU A 203     -15.722  -1.612  -2.366  1.00 17.57           C
ANISOU 1549  CD2 LEU A 203     1950   2478   2247     35     80    122       C
ATOM   1550  N   SER A 204     -15.088  -6.855  -1.356  1.00 16.47           N
ANISOU 1550  N   SER A 204     2240   2425   1594    715   -136   -284       N
ATOM   1551  CA  SER A 204     -15.170  -8.196  -1.920  1.00 18.52           C
ANISOU 1551  CA  SER A 204     2833   2464   1740    792   -349   -448       C
ATOM   1552  C   SER A 204     -16.463  -8.924  -1.561  1.00 19.68           C
ANISOU 1552  C   SER A 204     3190   2404   1883    354   -718   -239       C
ATOM   1553  O   SER A 204     -16.689 -10.028  -2.064  1.00 21.84           O
ANISOU 1553  O   SER A 204     3753   2373   2171    408   -454   -476       O
ATOM   1554  CB  SER A 204     -13.963  -9.018  -1.464  1.00 20.01           C
ANISOU 1554  CB  SER A 204     3257   2586   1760    977   -534   -624       C
ATOM   1555  OG  SER A 204     -14.011  -9.208  -0.058  1.00 22.21           O
ANISOU 1555  OG  SER A 204     3603   2642   2194   1153   -746   -549       O
ATOM   1556  N  ASER A 205     -17.309  -8.334  -0.717  0.31 20.28           N
ANISOU 1556  N  ASER A 205     3178   2478   2047    113   -823   -234       N
ATOM   1557  CA ASER A 205     -18.508  -9.011  -0.235  0.31 21.56           C
ANISOU 1557  CA ASER A 205     3299   2560   2331   -128   -725   -385       C
ATOM   1558  C  ASER A 205     -19.486  -9.272  -1.375  0.31 22.61           C
ANISOU 1558  C  ASER A 205     3500   2606   2484   -155   -814   -446       C
ATOM   1559  O  ASER A 205     -19.632  -8.457  -2.290  0.31 22.53           O
ANISOU 1559  O  ASER A 205     3473   2594   2492   -104   -790   -462       O
ATOM   1560  CB ASER A 205     -19.183  -8.163   0.846  0.31 21.76           C
ANISOU 1560  CB ASER A 205     3288   2590   2389   -286   -491   -467       C
ATOM   1561  OG ASER A 205     -20.522  -8.570   1.084  0.31 21.81           O
ANISOU 1561  OG ASER A 205     3296   2606   2386   -393   -371   -597       O
ATOM   1562  N  BSER A 205     -17.307  -8.347  -0.717  0.69 18.77           N
ANISOU 1562  N  BSER A 205     2915   2347   1871    162   -967     65       N
ATOM   1563  CA BSER A 205     -18.476  -9.065  -0.237  0.69 19.93           C
ANISOU 1563  CA BSER A 205     2989   2377   2209    -43   -701    -73       C
ATOM   1564  C  BSER A 205     -19.478  -9.279  -1.366  0.69 21.57           C
ANISOU 1564  C  BSER A 205     3328   2463   2406    -51   -771   -250       C
ATOM   1565  O  BSER A 205     -19.642  -8.436  -2.253  0.69 21.13           O
ANISOU 1565  O  BSER A 205     3252   2373   2405     87   -691   -235       O
ATOM   1566  CB BSER A 205     -19.140  -8.276   0.878  0.69 19.41           C
ANISOU 1566  CB BSER A 205     2893   2324   2158    -72   -320    -25       C
ATOM   1567  OG BSER A 205     -19.607  -7.053   0.360  0.69 19.01           O
ANISOU 1567  OG BSER A 205     2993   2273   1958     67   -145   -116       O
ATOM   1568  N   THR A 206     -20.159 -10.425  -1.311  1.00 23.78           N
ANISOU 1568  N   THR A 206     3734   2645   2659   -248   -883   -500       N
ATOM   1569  CA  THR A 206     -21.151 -10.816  -2.304  1.00 27.97           C
ANISOU 1569  CA  THR A 206     4648   2972   3007   -529   -652   -702       C
ATOM   1570  C   THR A 206     -22.528 -11.042  -1.700  1.00 29.33           C
ANISOU 1570  C   THR A 206     5035   3271   2838   -883   -779   -730       C
ATOM   1571  O   THR A 206     -23.450 -11.445  -2.424  1.00 31.21           O
ANISOU 1571  O   THR A 206     5217   3526   3116   -948   -805   -693       O
ATOM   1572  CB  THR A 206     -20.726 -12.117  -3.001  1.00 30.50           C
ANISOU 1572  CB  THR A 206     5073   2930   3585   -434   -420   -705       C
ATOM   1573  OG1 THR A 206     -20.595 -13.154  -2.016  1.00 32.22           O
ANISOU 1573  OG1 THR A 206     5335   2923   3984   -323   -366   -653       O
ATOM   1574  CG2 THR A 206     -19.407 -11.940  -3.744  1.00 31.06           C
ANISOU 1574  CG2 THR A 206     5156   2932   3715   -343   -255   -769       C
ATOM   1575  N   SER A 207     -22.683 -10.863  -0.394  1.00 29.22           N
ANISOU 1575  N   SER A 207     5149   3279   2676  -1057   -806   -560       N
ATOM   1576  CA  SER A 207     -23.982 -11.008   0.235  1.00 29.35           C
ANISOU 1576  CA  SER A 207     5308   3229   2615  -1012   -635   -500       C
ATOM   1577  C   SER A 207     -24.052 -10.024   1.382  1.00 27.05           C
ANISOU 1577  C   SER A 207     4862   3139   2277  -1025   -934   -261       C
ATOM   1578  O   SER A 207     -23.056  -9.404   1.765  1.00 27.68           O
ANISOU 1578  O   SER A 207     4740   3260   2516   -975   -992   -202       O
ATOM   1579  CB  SER A 207     -24.214 -12.428   0.755  1.00 31.55           C
ANISOU 1579  CB  SER A 207     5713   3191   3083  -1066   -299   -592       C
ATOM   1580  OG  SER A 207     -23.701 -12.585   2.065  1.00 32.75           O
ANISOU 1580  OG  SER A 207     5894   3160   3387  -1007     81   -592       O
ATOM   1581  N   ALA A 208     -25.250  -9.862   1.909  1.00 25.06           N
ANISOU 1581  N   ALA A 208     4570   3007   1946   -915   -790     69       N
ATOM   1582  CA  ALA A 208     -25.445  -8.945   3.011  1.00 24.42           C
ANISOU 1582  CA  ALA A 208     4053   2855   2371   -646   -575    209       C
ATOM   1583  C   ALA A 208     -25.074  -9.544   4.371  1.00 20.92           C
ANISOU 1583  C   ALA A 208     3284   2476   2188   -627   -568    223       C
ATOM   1584  O   ALA A 208     -25.453  -8.965   5.388  1.00 19.23           O
ANISOU 1584  O   ALA A 208     2759   2284   2263   -664   -477     81       O
ATOM   1585  CB  ALA A 208     -26.877  -8.398   3.000  1.00 25.72           C
ANISOU 1585  CB  ALA A 208     4175   3032   2565   -527   -564    394       C
ATOM   1586  N   GLY A 209     -24.337 -10.664   4.437  1.00 21.07           N
ANISOU 1586  N   GLY A 209     3414   2483   2107   -388   -316     37       N
ATOM   1587  CA  GLY A 209     -23.904 -11.156   5.744  1.00 20.50           C
ANISOU 1587  CA  GLY A 209     3226   2387   2177   -262    -16    178       C
ATOM   1588  C   GLY A 209     -25.050 -11.732   6.560  1.00 20.42           C
ANISOU 1588  C   GLY A 209     3106   2305   2346   -226   -301    383       C
ATOM   1589  O   GLY A 209     -25.985 -12.340   6.031  1.00 20.69           O
ANISOU 1589  O   GLY A 209     3213   2141   2508   -414   -572    167       O
ATOM   1590  N  AASN A 210     -24.987 -11.536   7.873  0.47 20.13           N
ANISOU 1590  N  AASN A 210     2915   2321   2412   -107   -318    518       N
ATOM   1591  CA AASN A 210     -26.050 -12.007   8.754  0.47 20.61           C
ANISOU 1591  CA AASN A 210     2853   2348   2628   -118   -214    632       C
ATOM   1592  C  AASN A 210     -27.150 -10.950   8.813  0.47 19.46           C
ANISOU 1592  C  AASN A 210     2594   2331   2467   -156   -346    516       C
ATOM   1593  O  AASN A 210     -26.981  -9.896   9.438  0.47 19.09           O
ANISOU 1593  O  AASN A 210     2547   2311   2394    -53   -244    499       O
ATOM   1594  CB AASN A 210     -25.514 -12.363  10.138  0.47 22.15           C
ANISOU 1594  CB AASN A 210     3064   2446   2907    -50    -26    852       C
ATOM   1595  CG AASN A 210     -26.486 -13.221  10.928  0.47 23.99           C
ANISOU 1595  CG AASN A 210     3344   2530   3243     44     40   1026       C
ATOM   1596  OD1AASN A 210     -27.698 -13.009  10.871  0.47 24.97           O
ANISOU 1596  OD1AASN A 210     3477   2592   3419      1    -12   1007       O
ATOM   1597  ND2AASN A 210     -25.964 -14.206  11.654  0.47 25.09           N
ANISOU 1597  ND2AASN A 210     3502   2600   3432    118    162   1171       N
ATOM   1598  N  BASN A 210     -24.969 -11.541   7.878  0.53 19.65           N
ANISOU 1598  N  BASN A 210     2770   2365   2330   -210   -353    499       N
ATOM   1599  CA BASN A 210     -26.037 -11.950   8.785  0.53 19.92           C
ANISOU 1599  CA BASN A 210     2612   2442   2515   -308   -221    598       C
ATOM   1600  C  BASN A 210     -27.133 -10.894   8.750  0.53 19.07           C
ANISOU 1600  C  BASN A 210     2404   2392   2450   -257   -323    461       C
ATOM   1601  O  BASN A 210     -26.948  -9.779   9.253  0.53 18.55           O
ANISOU 1601  O  BASN A 210     2259   2389   2402   -148   -131    405       O
ATOM   1602  CB BASN A 210     -25.488 -12.136  10.200  0.53 20.97           C
ANISOU 1602  CB BASN A 210     2688   2633   2646   -349    -36    831       C
ATOM   1603  CG BASN A 210     -26.588 -12.236  11.260  0.53 22.67           C
ANISOU 1603  CG BASN A 210     2889   2828   2895   -305    -58    911       C
ATOM   1604  OD1BASN A 210     -27.729 -12.584  10.961  0.53 22.25           O
ANISOU 1604  OD1BASN A 210     2706   2754   2995   -408   -103   1067       O
ATOM   1605  ND2BASN A 210     -26.228 -11.971  12.513  0.53 23.89           N
ANISOU 1605  ND2BASN A 210     3081   2968   3029   -281      6    759       N
ATOM   1606  N   VAL A 211     -28.278 -11.243   8.163  1.00 19.16           N
ANISOU 1606  N   VAL A 211     2470   2367   2445   -271   -511    333       N
ATOM   1607  CA  VAL A 211     -29.393 -10.307   8.021  1.00 19.92           C
ANISOU 1607  CA  VAL A 211     2634   2313   2621   -140   -534    105       C
ATOM   1608  C   VAL A 211     -30.542 -10.614   8.972  1.00 19.65           C
ANISOU 1608  C   VAL A 211     2362   2275   2828   -297   -401      3       C
ATOM   1609  O   VAL A 211     -31.635 -10.054   8.815  1.00 19.62           O
ANISOU 1609  O   VAL A 211     2183   2303   2970   -354   -346     -6       O
ATOM   1610  CB  VAL A 211     -29.893 -10.219   6.569  1.00 21.46           C
ANISOU 1610  CB  VAL A 211     2905   2485   2763   -134   -643     58       C
ATOM   1611  CG1 VAL A 211     -28.762  -9.808   5.650  1.00 21.47           C
ANISOU 1611  CG1 VAL A 211     2882   2566   2710     22   -537    206       C
ATOM   1612  CG2 VAL A 211     -30.536 -11.544   6.125  1.00 22.45           C
ANISOU 1612  CG2 VAL A 211     2972   2611   2946   -260   -781    -83       C
ATOM   1613  N   ALA A 212     -30.325 -11.474   9.969  1.00 20.40           N
ANISOU 1613  N   ALA A 212     2381   2438   2932   -458   -258     38       N
ATOM   1614  CA  ALA A 212     -31.440 -11.911  10.807  1.00 21.48           C
ANISOU 1614  CA  ALA A 212     2502   2499   3161   -507   -139     50       C
ATOM   1615  C   ALA A 212     -32.120 -10.738  11.495  1.00 19.88           C
ANISOU 1615  C   ALA A 212     2079   2483   2993   -633   -286    138       C
ATOM   1616  O   ALA A 212     -33.338 -10.755  11.710  1.00 19.90           O
ANISOU 1616  O   ALA A 212     1843   2576   3142   -797   -331     76       O
ATOM   1617  CB  ALA A 212     -30.944 -12.913  11.845  1.00 22.69           C
ANISOU 1617  CB  ALA A 212     2767   2579   3277   -512   -119    150       C
ATOM   1618  N   ASP A 213     -31.362  -9.698  11.816  1.00 17.75           N
ANISOU 1618  N   ASP A 213     1892   2375   2477   -661   -381    297       N
ATOM   1619  CA  ASP A 213     -31.895  -8.545  12.520  1.00 15.82           C
ANISOU 1619  CA  ASP A 213     1381   2484   2148   -678   -477    322       C
ATOM   1620  C   ASP A 213     -31.881  -7.290  11.667  1.00 14.81           C
ANISOU 1620  C   ASP A 213     1230   2439   1959   -580   -404    286       C
ATOM   1621  O   ASP A 213     -32.091  -6.189  12.190  1.00 16.04           O
ANISOU 1621  O   ASP A 213     1485   2574   2036   -395    -23    183       O
ATOM   1622  CB  ASP A 213     -31.141  -8.365  13.828  1.00 16.95           C
ANISOU 1622  CB  ASP A 213     1447   2706   2286   -738   -417    419       C
ATOM   1623  CG  ASP A 213     -31.325  -9.556  14.743  1.00 18.02           C
ANISOU 1623  CG  ASP A 213     1640   2812   2394   -872   -321    381       C
ATOM   1624  OD1 ASP A 213     -32.469 -10.009  14.867  1.00 20.40           O
ANISOU 1624  OD1 ASP A 213     1889   3156   2706   -778   -249    630       O
ATOM   1625  OD2 ASP A 213     -30.350 -10.070  15.313  1.00 17.46           O
ANISOU 1625  OD2 ASP A 213     1617   2642   2374   -791   -265    354       O
ATOM   1626  N   ALA A 214     -31.692  -7.435  10.360  1.00 14.58           N
ANISOU 1626  N   ALA A 214     1374   2360   1807   -404   -368    277       N
ATOM   1627  CA  ALA A 214     -31.513  -6.305   9.461  1.00 14.06           C
ANISOU 1627  CA  ALA A 214     1188   2329   1825   -423   -401    316       C
ATOM   1628  C   ALA A 214     -32.842  -5.748   8.976  1.00 14.70           C
ANISOU 1628  C   ALA A 214     1218   2240   2128   -549   -508    217       C
ATOM   1629  O   ALA A 214     -33.883  -6.413   9.011  1.00 16.79           O
ANISOU 1629  O   ALA A 214     1456   2408   2515   -666   -393    330       O
ATOM   1630  CB  ALA A 214     -30.689  -6.710   8.241  1.00 15.30           C
ANISOU 1630  CB  ALA A 214     1431   2466   1917   -488   -394    166       C
ATOM   1631  N   ASP A 215     -32.783  -4.522   8.469  1.00 14.57           N
ANISOU 1631  N   ASP A 215     1304   2204   2027   -337   -396    253       N
ATOM   1632  CA  ASP A 215     -33.890  -3.932   7.720  1.00 14.59           C
ANISOU 1632  CA  ASP A 215     1341   2209   1993   -321   -408    173       C
ATOM   1633  C   ASP A 215     -33.379  -3.681   6.301  1.00 14.84           C
ANISOU 1633  C   ASP A 215     1511   2125   2000   -406   -533    142       C
ATOM   1634  O   ASP A 215     -32.784  -2.634   6.030  1.00 14.18           O
ANISOU 1634  O   ASP A 215     1429   1992   1968   -334   -483    206       O
ATOM   1635  CB  ASP A 215     -34.362  -2.663   8.400  1.00 15.25           C
ANISOU 1635  CB  ASP A 215     1169   2435   2189   -249   -191    186       C
ATOM   1636  CG  ASP A 215     -35.608  -2.094   7.759  1.00 17.50           C
ANISOU 1636  CG  ASP A 215     1558   2760   2330   -267   -134    362       C
ATOM   1637  OD1 ASP A 215     -35.830  -2.325   6.550  1.00 17.71           O
ANISOU 1637  OD1 ASP A 215     1429   2923   2377   -357   -326    362       O
ATOM   1638  OD2 ASP A 215     -36.356  -1.416   8.475  1.00 19.62           O
ANISOU 1638  OD2 ASP A 215     1940   2914   2600     20     56    573       O
ATOM   1639  N   LEU A 216     -33.598  -4.653   5.395  1.00 15.47           N
ANISOU 1639  N   LEU A 216     1747   2218   1914   -637   -535     62       N
ATOM   1640  CA  LEU A 216     -33.051  -4.544   4.041  1.00 16.15           C
ANISOU 1640  CA  LEU A 216     2003   2213   1921   -518   -571      6       C
ATOM   1641  C   LEU A 216     -33.673  -3.384   3.272  1.00 16.50           C
ANISOU 1641  C   LEU A 216     1733   2370   2167   -206   -587      2       C
ATOM   1642  O   LEU A 216     -33.012  -2.786   2.417  1.00 17.70           O
ANISOU 1642  O   LEU A 216     2052   2444   2229    125   -175    110       O
ATOM   1643  CB  LEU A 216     -33.235  -5.867   3.283  1.00 19.06           C
ANISOU 1643  CB  LEU A 216     2727   2212   2302   -446   -511   -245       C
ATOM   1644  CG  LEU A 216     -32.532  -7.075   3.912  1.00 21.13           C
ANISOU 1644  CG  LEU A 216     3179   2181   2670   -406   -565   -324       C
ATOM   1645  CD1 LEU A 216     -32.871  -8.376   3.162  1.00 23.47           C
ANISOU 1645  CD1 LEU A 216     3591   2276   3049   -338   -491   -324       C
ATOM   1646  CD2 LEU A 216     -31.036  -6.853   3.954  1.00 22.32           C
ANISOU 1646  CD2 LEU A 216     3390   2214   2876   -247   -555   -318       C
ATOM   1647  N   ALA A 217     -34.939  -3.057   3.556  1.00 17.31           N
ANISOU 1647  N   ALA A 217     1657   2485   2436   -103   -836   -157       N
ATOM   1648  CA  ALA A 217     -35.601  -1.962   2.856  1.00 18.79           C
ANISOU 1648  CA  ALA A 217     1796   2643   2702    -63   -990    -19       C
ATOM   1649  C   ALA A 217     -35.031  -0.615   3.275  1.00 17.86           C
ANISOU 1649  C   ALA A 217     1868   2633   2284    -39   -659     73       C
ATOM   1650  O   ALA A 217     -34.887   0.286   2.438  1.00 19.42           O
ANISOU 1650  O   ALA A 217     2482   2700   2195    317   -664    309       O
ATOM   1651  CB  ALA A 217     -37.110  -2.001   3.108  1.00 20.58           C
ANISOU 1651  CB  ALA A 217     1951   2718   3151   -154  -1072    -34       C
ATOM   1652  N   GLU A 218     -34.692  -0.452   4.562  1.00 15.68           N
ANISOU 1652  N   GLU A 218     1313   2534   2109   -109   -398     37       N
ATOM   1653  CA  GLU A 218     -34.185   0.830   5.044  1.00 14.93           C
ANISOU 1653  CA  GLU A 218     1176   2453   2045    -50   -238     47       C
ATOM   1654  C   GLU A 218     -32.678   0.972   4.879  1.00 13.54           C
ANISOU 1654  C   GLU A 218     1189   2199   1755    -27   -470     37       C
ATOM   1655  O   GLU A 218     -32.177   2.107   4.830  1.00 14.04           O
ANISOU 1655  O   GLU A 218     1385   2056   1891   -159   -235      1       O
ATOM   1656  CB  GLU A 218     -34.516   1.022   6.529  1.00 16.48           C
ANISOU 1656  CB  GLU A 218     1162   2723   2375     52    -99    102       C
ATOM   1657  CG  GLU A 218     -35.950   1.395   6.798  1.00 20.61           C
ANISOU 1657  CG  GLU A 218     1773   3076   2983    162    121    186       C
ATOM   1658  CD  GLU A 218     -36.331   2.734   6.219  1.00 22.98           C
ANISOU 1658  CD  GLU A 218     2073   3330   3326    476     69    345       C
ATOM   1659  OE1 GLU A 218     -35.459   3.646   6.124  1.00 22.85           O
ANISOU 1659  OE1 GLU A 218     2167   3331   3183    714    256    350       O
ATOM   1660  OE2 GLU A 218     -37.520   2.855   5.868  1.00 26.01           O
ANISOU 1660  OE2 GLU A 218     2494   3539   3849    520     54    392       O
ATOM   1661  N   TRP A 219     -31.956  -0.147   4.793  1.00 13.63           N
ANISOU 1661  N   TRP A 219     1378   2230   1571    -20   -293     64       N
ATOM   1662  CA  TRP A 219     -30.496  -0.126   4.762  1.00 12.77           C
ANISOU 1662  CA  TRP A 219     1197   2029   1627    -87   -348     66       C
ATOM   1663  C   TRP A 219     -29.925   0.810   3.704  1.00 12.91           C
ANISOU 1663  C   TRP A 219     1337   2060   1506   -106   -187     91       C
ATOM   1664  O   TRP A 219     -29.040   1.610   4.051  1.00 12.92           O
ANISOU 1664  O   TRP A 219     1286   2048   1577   -113   -298     23       O
ATOM   1665  CB  TRP A 219     -30.009  -1.575   4.655  1.00 13.30           C
ANISOU 1665  CB  TRP A 219     1195   1979   1881   -110   -455   -123       C
ATOM   1666  CG  TRP A 219     -28.577  -1.835   4.989  1.00 12.05           C
ANISOU 1666  CG  TRP A 219     1264   1904   1410   -106   -321    -51       C
ATOM   1667  CD1 TRP A 219     -27.522  -0.975   4.922  1.00 11.51           C
ANISOU 1667  CD1 TRP A 219     1196   1781   1398    -37   -272    -91       C
ATOM   1668  CD2 TRP A 219     -28.049  -3.095   5.408  1.00 12.10           C
ANISOU 1668  CD2 TRP A 219     1416   1867   1314      5   -182     28       C
ATOM   1669  NE1 TRP A 219     -26.354  -1.631   5.297  1.00 11.60           N
ANISOU 1669  NE1 TRP A 219     1145   1792   1471    -66   -153    -26       N
ATOM   1670  CE2 TRP A 219     -26.661  -2.937   5.591  1.00 11.80           C
ANISOU 1670  CE2 TRP A 219     1291   1814   1378    -67   -138    -36       C
ATOM   1671  CE3 TRP A 219     -28.619  -4.355   5.628  1.00 12.70           C
ANISOU 1671  CE3 TRP A 219     1636   1841   1349   -126    -78    -33       C
ATOM   1672  CZ2 TRP A 219     -25.837  -3.993   6.003  1.00 12.62           C
ANISOU 1672  CZ2 TRP A 219     1576   1853   1364   -169    -34     33       C
ATOM   1673  CZ3 TRP A 219     -27.800  -5.405   6.040  1.00 13.16           C
ANISOU 1673  CZ3 TRP A 219     1806   1837   1356    -74    -35    -96       C
ATOM   1674  CH2 TRP A 219     -26.423  -5.211   6.225  1.00 13.11           C
ANISOU 1674  CH2 TRP A 219     1680   1896   1406    -84   -165    -12       C
ATOM   1675  N   PRO A 220     -30.375   0.807   2.437  1.00 13.94           N
ANISOU 1675  N   PRO A 220     1628   2120   1548   -222   -282    -28       N
ATOM   1676  C   PRO A 220     -30.036   3.218   1.873  1.00 14.48           C
ANISOU 1676  C   PRO A 220     1691   2220   1590   -241   -255     42       C
ATOM   1677  O   PRO A 220     -29.161   4.060   1.642  1.00 15.59           O
ANISOU 1677  O   PRO A 220     1821   2335   1769   -383   -198    -45       O
ATOM   1678  CA APRO A 220     -29.799   1.768   1.485  0.56 14.16           C
ANISOU 1678  CA APRO A 220     1775   2151   1453   -172   -329     -9       C
ATOM   1679  CB APRO A 220     -30.470   1.378   0.159  0.56 15.10           C
ANISOU 1679  CB APRO A 220     1985   2123   1631   -210   -357    -28       C
ATOM   1680  CG APRO A 220     -30.705  -0.104   0.330  0.56 14.79           C
ANISOU 1680  CG APRO A 220     1994   2123   1503   -182   -157    -29       C
ATOM   1681  CD APRO A 220     -31.216  -0.188   1.741  0.56 14.54           C
ANISOU 1681  CD APRO A 220     1858   2138   1528   -235   -217     10       C
ATOM   1682  CA BPRO A 220     -29.799   1.769   1.483  0.44 14.24           C
ANISOU 1682  CA BPRO A 220     1701   2183   1529   -155   -341      7       C
ATOM   1683  CB BPRO A 220     -30.463   1.399   0.146  0.44 15.09           C
ANISOU 1683  CB BPRO A 220     1783   2212   1740   -136   -414     11       C
ATOM   1684  CG BPRO A 220     -31.689   0.664   0.516  0.44 14.96           C
ANISOU 1684  CG BPRO A 220     1729   2258   1696    -69   -314     36       C
ATOM   1685  CD BPRO A 220     -31.371  -0.069   1.787  0.44 14.63           C
ANISOU 1685  CD BPRO A 220     1724   2194   1641   -169   -307     47       C
ATOM   1686  N   THR A 221     -31.207   3.537   2.445  1.00 14.49           N
ANISOU 1686  N   THR A 221     1461   2247   1797     37   -371    100       N
ATOM   1687  CA  THR A 221     -31.459   4.901   2.904  1.00 14.45           C
ANISOU 1687  CA  THR A 221     1313   2311   1867    124   -325    133       C
ATOM   1688  C   THR A 221     -30.511   5.279   4.036  1.00 13.47           C
ANISOU 1688  C   THR A 221     1432   2064   1621     45   -228    219       C
ATOM   1689  O   THR A 221     -29.977   6.397   4.071  1.00 13.32           O
ANISOU 1689  O   THR A 221     1470   1868   1723     82   -268    184       O
ATOM   1690  CB  THR A 221     -32.917   5.023   3.352  1.00 16.40           C
ANISOU 1690  CB  THR A 221     1408   2525   2298    166   -553    -24       C
ATOM   1691  OG1 THR A 221     -33.775   4.756   2.239  1.00 17.64           O
ANISOU 1691  OG1 THR A 221     1680   2640   2384    194   -873   -172       O
ATOM   1692  CG2 THR A 221     -33.220   6.429   3.862  1.00 17.93           C
ANISOU 1692  CG2 THR A 221     1491   2616   2706    223   -220    -57       C
ATOM   1693  N   SER A 222     -30.281   4.353   4.961  1.00 12.57           N
ANISOU 1693  N   SER A 222     1402   1943   1433      1   -206    285       N
ATOM   1694  CA  SER A 222     -29.333   4.597   6.044  1.00 11.67           C
ANISOU 1694  CA  SER A 222     1199   1911   1323     18   -343    244       C
ATOM   1695  C   SER A 222     -27.917   4.802   5.511  1.00 11.59           C
ANISOU 1695  C   SER A 222     1248   1817   1338   -111   -159    153       C
ATOM   1696  O   SER A 222     -27.194   5.689   5.981  1.00 11.92           O
ANISOU 1696  O   SER A 222     1250   1841   1440    -90   -159    146       O
ATOM   1697  CB  SER A 222     -29.390   3.436   7.021  1.00 11.55           C
ANISOU 1697  CB  SER A 222     1116   1815   1456    -37   -195    281       C
ATOM   1698  OG  SER A 222     -30.703   3.388   7.551  1.00 12.41           O
ANISOU 1698  OG  SER A 222     1218   1974   1525     63    -82    255       O
ATOM   1699  N   VAL A 223     -27.505   4.019   4.507  1.00 11.90           N
ANISOU 1699  N   VAL A 223     1327   1892   1304    -45    -83    -60       N
ATOM   1700  CA  VAL A 223     -26.196   4.236   3.892  1.00 12.82           C
ANISOU 1700  CA  VAL A 223     1347   1886   1639     59    143    -77       C
ATOM   1701  C   VAL A 223     -26.126   5.597   3.212  1.00 12.89           C
ANISOU 1701  C   VAL A 223     1350   1997   1551    -54     15     63       C
ATOM   1702  O   VAL A 223     -25.109   6.293   3.301  1.00 13.76           O
ANISOU 1702  O   VAL A 223     1485   1956   1789    -45    156     -9       O
ATOM   1703  CB  VAL A 223     -25.835   3.075   2.944  1.00 15.07           C
ANISOU 1703  CB  VAL A 223     1423   2050   2252    -61    308   -248       C
ATOM   1704  CG1 VAL A 223     -24.700   3.481   1.986  1.00 16.59           C
ANISOU 1704  CG1 VAL A 223     1614   2216   2472   -354    598   -397       C
ATOM   1705  CG2 VAL A 223     -25.482   1.827   3.763  1.00 16.34           C
ANISOU 1705  CG2 VAL A 223     1542   2112   2556     23    151   -107       C
ATOM   1706  N  AGLU A 224     -27.206   6.005   2.539  0.44 13.83           N
ANISOU 1706  N  AGLU A 224     1578   2113   1563     24    -67     72       N
ATOM   1707  CA AGLU A 224     -27.237   7.329   1.926  0.44 15.00           C
ANISOU 1707  CA AGLU A 224     1751   2223   1725     58   -151    112       C
ATOM   1708  C  AGLU A 224     -27.062   8.430   2.967  0.44 14.39           C
ANISOU 1708  C  AGLU A 224     1753   2057   1658    127    -55    214       C
ATOM   1709  O  AGLU A 224     -26.419   9.449   2.693  0.44 14.79           O
ANISOU 1709  O  AGLU A 224     1783   1998   1839     38    -77    352       O
ATOM   1710  CB AGLU A 224     -28.533   7.516   1.136  0.44 16.73           C
ANISOU 1710  CB AGLU A 224     2094   2473   1788     81   -293    163       C
ATOM   1711  CG AGLU A 224     -28.538   6.773  -0.188  0.44 19.58           C
ANISOU 1711  CG AGLU A 224     2466   2683   2292    159   -371     69       C
ATOM   1712  CD AGLU A 224     -29.879   6.822  -0.895  0.44 22.71           C
ANISOU 1712  CD AGLU A 224     2797   2896   2934    262   -430    -26       C
ATOM   1713  OE1AGLU A 224     -30.433   7.931  -1.022  0.44 24.14           O
ANISOU 1713  OE1AGLU A 224     2965   3043   3166    319   -598   -125       O
ATOM   1714  OE2AGLU A 224     -30.362   5.759  -1.347  0.44 23.91           O
ANISOU 1714  OE2AGLU A 224     2895   2974   3217    369   -343     20       O
ATOM   1715  N  BGLU A 224     -27.199   5.993   2.517  0.56 14.14           N
ANISOU 1715  N  BGLU A 224     1657   2165   1551    -29   -171    158       N
ATOM   1716  CA BGLU A 224     -27.254   7.327   1.925  0.56 15.67           C
ANISOU 1716  CA BGLU A 224     1883   2322   1748    -35   -344    279       C
ATOM   1717  C  BGLU A 224     -27.032   8.409   2.977  0.56 14.66           C
ANISOU 1717  C  BGLU A 224     1818   2086   1666     63   -170    332       C
ATOM   1718  O  BGLU A 224     -26.323   9.389   2.722  0.56 14.90           O
ANISOU 1718  O  BGLU A 224     1796   1987   1880    -38   -237    522       O
ATOM   1719  CB BGLU A 224     -28.587   7.535   1.201  0.56 18.18           C
ANISOU 1719  CB BGLU A 224     2414   2675   1817    -50   -582    483       C
ATOM   1720  CG BGLU A 224     -28.728   8.891   0.528  0.56 22.38           C
ANISOU 1720  CG BGLU A 224     3020   2989   2495    -17   -600    542       C
ATOM   1721  CD BGLU A 224     -30.120   9.131  -0.045  0.56 25.53           C
ANISOU 1721  CD BGLU A 224     3480   3335   2883   -104   -741    697       C
ATOM   1722  OE1BGLU A 224     -31.069   8.400   0.327  0.56 25.86           O
ANISOU 1722  OE1BGLU A 224     3501   3481   2844    -57   -938    780       O
ATOM   1723  OE2BGLU A 224     -30.260  10.059  -0.870  0.56 27.94           O
ANISOU 1723  OE2BGLU A 224     3792   3524   3299   -178   -630    684       O
ATOM   1724  N   ARG A 225     -27.605   8.239   4.175  1.00 13.92           N
ANISOU 1724  N   ARG A 225     1708   1988   1594    217    -20    204       N
ATOM   1725  CA  ARG A 225     -27.395   9.233   5.227  1.00 13.62           C
ANISOU 1725  CA  ARG A 225     1590   1948   1638    106    -84    168       C
ATOM   1726  C   ARG A 225     -25.922   9.294   5.631  1.00 13.48           C
ANISOU 1726  C   ARG A 225     1556   1837   1728     27    -79    106       C
ATOM   1727  O   ARG A 225     -25.385  10.379   5.876  1.00 14.52           O
ANISOU 1727  O   ARG A 225     1681   1743   2093    -47     19    109       O
ATOM   1728  CB  ARG A 225     -28.246   8.925   6.457  1.00 14.18           C
ANISOU 1728  CB  ARG A 225     1500   2227   1661     -1   -120    252       C
ATOM   1729  CG  ARG A 225     -29.734   9.091   6.324  1.00 17.11           C
ANISOU 1729  CG  ARG A 225     1753   2636   2112    170     55    148       C
ATOM   1730  CD  ARG A 225     -30.398   9.204   7.708  1.00 18.65           C
ANISOU 1730  CD  ARG A 225     1746   3054   2285    515    196    216       C
ATOM   1731  NE  ARG A 225     -31.834   9.222   7.496  1.00 19.86           N
ANISOU 1731  NE  ARG A 225     1772   3418   2357    676    162    231       N
ATOM   1732  CZ  ARG A 225     -32.584   8.141   7.347  1.00 21.34           C
ANISOU 1732  CZ  ARG A 225     1859   3713   2536    878    -79    311       C
ATOM   1733  NH1 ARG A 225     -32.088   6.925   7.523  1.00 20.96           N
ANISOU 1733  NH1 ARG A 225     1854   3845   2263    920    169    417       N
ATOM   1734  NH2 ARG A 225     -33.863   8.282   6.998  1.00 23.42           N
ANISOU 1734  NH2 ARG A 225     2161   3944   2792    783   -252    336       N
ATOM   1735  N   ILE A 226     -25.258   8.135   5.725  1.00 12.24           N
ANISOU 1735  N   ILE A 226     1384   1805   1461    157    -98     53       N
ATOM   1736  CA  ILE A 226     -23.825   8.112   6.023  1.00 11.69           C
ANISOU 1736  CA  ILE A 226     1323   1637   1483     22    -39    148       C
ATOM   1737  C   ILE A 226     -23.044   8.851   4.937  1.00 12.38           C
ANISOU 1737  C   ILE A 226     1396   1725   1581     20      8    265       C
ATOM   1738  O   ILE A 226     -22.160   9.672   5.229  1.00 13.45           O
ANISOU 1738  O   ILE A 226     1386   1889   1836     93   -159    301       O
ATOM   1739  CB  ILE A 226     -23.323   6.663   6.170  1.00 11.67           C
ANISOU 1739  CB  ILE A 226     1358   1523   1553     35    -41    266       C
ATOM   1740  CG1 ILE A 226     -24.044   5.945   7.304  1.00 12.44           C
ANISOU 1740  CG1 ILE A 226     1634   1529   1562    -88     83     74       C
ATOM   1741  CG2 ILE A 226     -21.815   6.643   6.429  1.00 12.63           C
ANISOU 1741  CG2 ILE A 226     1402   1654   1745    -73    -83    210       C
ATOM   1742  CD1 ILE A 226     -23.780   4.446   7.310  1.00 13.30           C
ANISOU 1742  CD1 ILE A 226     1934   1508   1611   -117   -169    287       C
ATOM   1743  N   GLN A 227     -23.335   8.537   3.662  1.00 13.52           N
ANISOU 1743  N   GLN A 227     1726   1729   1683    114     -3    319       N
ATOM   1744  CA  GLN A 227     -22.634   9.172   2.550  1.00 14.86           C
ANISOU 1744  CA  GLN A 227     1924   1817   1906    148    114    488       C
ATOM   1745  C   GLN A 227     -22.789  10.685   2.599  1.00 15.34           C
ANISOU 1745  C   GLN A 227     1803   1817   2207     51    182    510       C
ATOM   1746  O   GLN A 227     -21.822  11.426   2.379  1.00 16.29           O
ANISOU 1746  O   GLN A 227     1929   1919   2340    -93    223    502       O
ATOM   1747  CB  GLN A 227     -23.165   8.644   1.213  1.00 15.14           C
ANISOU 1747  CB  GLN A 227     2032   1996   1724    164    188    371       C
ATOM   1748  CG  GLN A 227     -22.882   7.168   0.928  1.00 16.16           C
ANISOU 1748  CG  GLN A 227     2035   2273   1832    235     62    279       C
ATOM   1749  CD  GLN A 227     -23.561   6.635  -0.318  1.00 16.80           C
ANISOU 1749  CD  GLN A 227     2022   2500   1863    203    141    206       C
ATOM   1750  OE1 GLN A 227     -24.772   6.750  -0.483  1.00 17.37           O
ANISOU 1750  OE1 GLN A 227     1901   2636   2062    128    235    180       O
ATOM   1751  NE2 GLN A 227     -22.779   6.021  -1.200  1.00 17.69           N
ANISOU 1751  NE2 GLN A 227     2304   2609   1807    353     61    284       N
ATOM   1752  N   LYS A 228     -24.002  11.161   2.889  1.00 15.41           N
ANISOU 1752  N   LYS A 228     1778   1797   2278    213   -130    431       N
ATOM   1753  C   LYS A 228     -23.575  13.259   4.121  1.00 15.90           C
ANISOU 1753  C   LYS A 228     1937   1800   2303     29    108    569       C
ATOM   1754  O   LYS A 228     -23.140  14.416   4.032  1.00 17.19           O
ANISOU 1754  O   LYS A 228     2126   1895   2509     67     71    596       O
ATOM   1755  CA ALYS A 228     -24.216  12.600   2.907  0.39 16.69           C
ANISOU 1755  CA ALYS A 228     1960   1883   2497     82   -146    427       C
ATOM   1756  CB ALYS A 228     -25.708  12.899   2.835  0.39 18.68           C
ANISOU 1756  CB ALYS A 228     2149   2086   2863    -96   -377    321       C
ATOM   1757  CG ALYS A 228     -26.300  12.567   1.482  0.39 20.81           C
ANISOU 1757  CG ALYS A 228     2465   2272   3170   -194   -476    296       C
ATOM   1758  CD ALYS A 228     -27.739  13.001   1.404  0.39 22.81           C
ANISOU 1758  CD ALYS A 228     2717   2432   3518   -205   -469    216       C
ATOM   1759  CE ALYS A 228     -28.525  12.124   0.451  0.39 23.71           C
ANISOU 1759  CE ALYS A 228     2803   2526   3680   -271   -480    160       C
ATOM   1760  NZ ALYS A 228     -29.985  12.226   0.714  0.39 24.63           N
ANISOU 1760  NZ ALYS A 228     2930   2603   3828   -272   -416    160       N
ATOM   1761  CA BLYS A 228     -24.258  12.598   2.933  0.61 16.58           C
ANISOU 1761  CA BLYS A 228     1942   1838   2519    221    -88    424       C
ATOM   1762  CB BLYS A 228     -25.766  12.839   3.029  0.61 18.33           C
ANISOU 1762  CB BLYS A 228     2072   1981   2913    266   -143    330       C
ATOM   1763  CG BLYS A 228     -26.181  14.313   2.993  0.61 20.64           C
ANISOU 1763  CG BLYS A 228     2442   2096   3304    421    -53    315       C
ATOM   1764  CD BLYS A 228     -27.697  14.473   3.015  0.61 23.47           C
ANISOU 1764  CD BLYS A 228     2935   2236   3746    438     46    197       C
ATOM   1765  CE BLYS A 228     -28.108  15.833   3.561  0.61 24.92           C
ANISOU 1765  CE BLYS A 228     3182   2350   3936    525    111     75       C
ATOM   1766  NZ BLYS A 228     -29.555  15.862   3.931  0.61 26.32           N
ANISOU 1766  NZ BLYS A 228     3473   2477   4050    535    143     18       N
ATOM   1767  N   HIS A 229     -23.494  12.549   5.247  1.00 15.23           N
ANISOU 1767  N   HIS A 229     1844   1756   2185     61    200    450       N
ATOM   1768  CA  HIS A 229     -22.957  13.162   6.450  1.00 14.86           C
ANISOU 1768  CA  HIS A 229     1852   1629   2163    -74    143    365       C
ATOM   1769  C   HIS A 229     -21.433  13.192   6.460  1.00 14.06           C
ANISOU 1769  C   HIS A 229     1726   1533   2085   -180     77    188       C
ATOM   1770  O   HIS A 229     -20.841  14.097   7.071  1.00 15.69           O
ANISOU 1770  O   HIS A 229     1874   1597   2491   -180     63    222       O
ATOM   1771  CB  HIS A 229     -23.470  12.421   7.680  1.00 16.52           C
ANISOU 1771  CB  HIS A 229     2044   1764   2467    -51    269    332       C
ATOM   1772  CG  HIS A 229     -23.485  13.255   8.913  1.00 18.84           C
ANISOU 1772  CG  HIS A 229     2325   1849   2985    384    346    153       C
ATOM   1773  ND1 HIS A 229     -24.443  14.224   9.126  1.00 22.38           N
ANISOU 1773  ND1 HIS A 229     2967   2123   3413    652    235     32       N
ATOM   1774  CD2 HIS A 229     -22.675  13.276   9.998  1.00 19.78           C
ANISOU 1774  CD2 HIS A 229     2527   1872   3117    296    304     85       C
ATOM   1775  CE1 HIS A 229     -24.218  14.809  10.289  1.00 23.16           C
ANISOU 1775  CE1 HIS A 229     3107   2181   3512    467    158   -166       C
ATOM   1776  NE2 HIS A 229     -23.155  14.251  10.839  1.00 21.73           N
ANISOU 1776  NE2 HIS A 229     2841   2066   3350    440    218    -71       N
ATOM   1777  N   TYR A 230     -20.788  12.216   5.817  1.00 13.46           N
ANISOU 1777  N   TYR A 230     1487   1625   2000     75      3    246       N
ATOM   1778  CA  TYR A 230     -19.333  12.057   5.861  1.00 13.86           C
ANISOU 1778  CA  TYR A 230     1642   1751   1874     52     38    268       C
ATOM   1779  C   TYR A 230     -18.701  12.051   4.465  1.00 15.48           C
ANISOU 1779  C   TYR A 230     1906   1814   2160     19     52    425       C
ATOM   1780  O   TYR A 230     -17.995  11.105   4.095  1.00 15.59           O
ANISOU 1780  O   TYR A 230     1999   1762   2161      1    197    315       O
ATOM   1781  CB  TYR A 230     -18.972  10.797   6.649  1.00 14.41           C
ANISOU 1781  CB  TYR A 230     1754   1773   1950     -1    169    319       C
ATOM   1782  CG  TYR A 230     -19.405  10.870   8.099  1.00 14.06           C
ANISOU 1782  CG  TYR A 230     1601   1764   1979    -84      8    245       C
ATOM   1783  CD1 TYR A 230     -18.868  11.834   8.958  1.00 13.60           C
ANISOU 1783  CD1 TYR A 230     1427   1821   1918     32   -231    279       C
ATOM   1784  CD2 TYR A 230     -20.370  10.007   8.599  1.00 15.22           C
ANISOU 1784  CD2 TYR A 230     1657   1896   2229   -291     36    133       C
ATOM   1785  CE1 TYR A 230     -19.279  11.930  10.262  1.00 14.62           C
ANISOU 1785  CE1 TYR A 230     1642   1853   2058    -78    -67    459       C
ATOM   1786  CE2 TYR A 230     -20.773  10.073   9.911  1.00 16.20           C
ANISOU 1786  CE2 TYR A 230     1929   1976   2250   -468     -9    -16       C
ATOM   1787  CZ  TYR A 230     -20.234  11.044  10.740  1.00 15.15           C
ANISOU 1787  CZ  TYR A 230     1820   2025   1913   -446     75    148       C
ATOM   1788  OH  TYR A 230     -20.638  11.119  12.046  1.00 17.35           O
ANISOU 1788  OH  TYR A 230     2162   2322   2106   -453    350    165       O
ATOM   1789  N   PRO A 231     -18.894  13.117   3.681  1.00 17.21           N
ANISOU 1789  N   PRO A 231     2234   2045   2260     84    174    579       N
ATOM   1790  CA  PRO A 231     -18.373  13.121   2.303  1.00 18.68           C
ANISOU 1790  CA  PRO A 231     2340   2249   2508    123    207    522       C
ATOM   1791  C   PRO A 231     -16.863  13.199   2.222  1.00 19.27           C
ANISOU 1791  C   PRO A 231     2308   2316   2699     60    376    615       C
ATOM   1792  O   PRO A 231     -16.299  12.920   1.153  1.00 19.97           O
ANISOU 1792  O   PRO A 231     2569   2599   2420     74    574    795       O
ATOM   1793  CB  PRO A 231     -19.016  14.372   1.691  1.00 19.67           C
ANISOU 1793  CB  PRO A 231     2629   2276   2568    221    358    459       C
ATOM   1794  CG  PRO A 231     -19.218  15.283   2.885  1.00 19.04           C
ANISOU 1794  CG  PRO A 231     2679   2142   2414    221    412    605       C
ATOM   1795  CD  PRO A 231     -19.639  14.351   3.986  1.00 17.88           C
ANISOU 1795  CD  PRO A 231     2438   1953   2404    153    382    607       C
ATOM   1796  N  AGLU A 232     -16.189  13.578   3.305  0.44 18.96           N
ANISOU 1796  N  AGLU A 232     2181   2181   2841    -64    301    658       N
ATOM   1797  CA AGLU A 232     -14.739  13.725   3.326  0.44 19.77           C
ANISOU 1797  CA AGLU A 232     2260   2096   3155    -73    227    650       C
ATOM   1798  C  AGLU A 232     -14.026  12.495   3.869  0.44 18.05           C
ANISOU 1798  C  AGLU A 232     2143   1896   2820   -167    248    660       C
ATOM   1799  O  AGLU A 232     -12.807  12.538   4.062  0.44 17.97           O
ANISOU 1799  O  AGLU A 232     2081   1894   2852   -173    236    589       O
ATOM   1800  CB AGLU A 232     -14.334  14.954   4.149  0.44 22.84           C
ANISOU 1800  CB AGLU A 232     2669   2226   3783    -81    158    596       C
ATOM   1801  CG AGLU A 232     -14.268  16.275   3.378  0.44 26.30           C
ANISOU 1801  CG AGLU A 232     3220   2480   4292   -119    168    471       C
ATOM   1802  CD AGLU A 232     -14.882  16.192   1.996  0.44 28.81           C
ANISOU 1802  CD AGLU A 232     3527   2713   4705   -152    219    387       C
ATOM   1803  OE1AGLU A 232     -16.095  16.458   1.875  0.44 29.62           O
ANISOU 1803  OE1AGLU A 232     3577   2810   4867   -201    220    371       O
ATOM   1804  OE2AGLU A 232     -14.150  15.872   1.031  0.44 29.89           O
ANISOU 1804  OE2AGLU A 232     3693   2787   4875   -153    280    352       O
ATOM   1805  N  BGLU A 232     -16.187  13.569   3.301  0.56 18.70           N
ANISOU 1805  N  BGLU A 232     2173   2093   2840    -51    146    709       N
ATOM   1806  CA BGLU A 232     -14.737  13.706   3.287  0.56 19.71           C
ANISOU 1806  CA BGLU A 232     2314   1947   3230    -10    -51    731       C
ATOM   1807  C  BGLU A 232     -14.036  12.511   3.917  0.56 18.02           C
ANISOU 1807  C  BGLU A 232     2180   1826   2840   -166     83    739       C
ATOM   1808  O  BGLU A 232     -12.840  12.589   4.209  0.56 18.11           O
ANISOU 1808  O  BGLU A 232     2147   1845   2890   -256     55    697       O
ATOM   1809  CB BGLU A 232     -14.321  15.010   3.974  0.56 23.29           C
ANISOU 1809  CB BGLU A 232     2876   1963   4010     35   -314    686       C
ATOM   1810  CG BGLU A 232     -14.833  16.259   3.242  0.56 27.23           C
ANISOU 1810  CG BGLU A 232     3544   2173   4629     36   -514    574       C
ATOM   1811  CD BGLU A 232     -14.377  17.564   3.871  0.56 30.97           C
ANISOU 1811  CD BGLU A 232     4099   2457   5210    -57   -660    407       C
ATOM   1812  OE1BGLU A 232     -13.712  17.529   4.928  0.56 32.25           O
ANISOU 1812  OE1BGLU A 232     4292   2536   5424    -86   -707    229       O
ATOM   1813  OE2BGLU A 232     -14.701  18.630   3.309  0.56 32.90           O
ANISOU 1813  OE2BGLU A 232     4368   2649   5483   -113   -683    363       O
ATOM   1814  N   ALA A 233     -14.749  11.405   4.127  1.00 16.49           N
ANISOU 1814  N   ALA A 233     2056   1726   2483   -282    238    644       N
ATOM   1815  CA  ALA A 233     -14.109  10.223   4.684  1.00 14.76           C
ANISOU 1815  CA  ALA A 233     1852   1642   2114   -162    254    594       C
ATOM   1816  C   ALA A 233     -13.028   9.732   3.733  1.00 14.86           C
ANISOU 1816  C   ALA A 233     2012   1706   1927   -236    140    442       C
ATOM   1817  O   ALA A 233     -13.237   9.655   2.516  1.00 16.67           O
ANISOU 1817  O   ALA A 233     2196   2078   2060   -203     14    486       O
ATOM   1818  CB  ALA A 233     -15.135   9.112   4.921  1.00 15.95           C
ANISOU 1818  CB  ALA A 233     1851   1790   2421   -173    320    482       C
ATOM   1819  N   GLU A 234     -11.859   9.425   4.287  1.00 14.11           N
ANISOU 1819  N   GLU A 234     1877   1456   2028    -51    372    357       N
ATOM   1820  CA  GLU A 234     -10.748   8.921   3.492  1.00 16.21           C
ANISOU 1820  CA  GLU A 234     2085   1643   2432   -117    661    197       C
ATOM   1821  C   GLU A 234     -10.541   7.425   3.637  1.00 16.28           C
ANISOU 1821  C   GLU A 234     2289   1669   2228    114    475    142       C
ATOM   1822  O   GLU A 234     -10.038   6.781   2.704  1.00 19.42           O
ANISOU 1822  O   GLU A 234     3057   1913   2408    189    674     33       O
ATOM   1823  CB  GLU A 234      -9.447   9.634   3.875  1.00 19.27           C
ANISOU 1823  CB  GLU A 234     2216   1822   3286   -413    764    160       C
ATOM   1824  CG  GLU A 234      -9.475  11.131   3.620  1.00 23.50           C
ANISOU 1824  CG  GLU A 234     2534   2169   4226   -556    729    172       C
ATOM   1825  CD  GLU A 234      -8.263  11.851   4.191  1.00 28.18           C
ANISOU 1825  CD  GLU A 234     2939   2621   5149   -610    770    236       C
ATOM   1826  OE1 GLU A 234      -7.226  11.200   4.435  1.00 30.86           O
ANISOU 1826  OE1 GLU A 234     3291   2870   5563   -702    578    248       O
ATOM   1827  OE2 GLU A 234      -8.354  13.069   4.417  1.00 30.50           O
ANISOU 1827  OE2 GLU A 234     3160   2851   5577   -658    679    112       O
ATOM   1828  N   VAL A 235     -10.864   6.873   4.795  1.00 13.70           N
ANISOU 1828  N   VAL A 235     1784   1404   2015   -201    335    220       N
ATOM   1829  CA  VAL A 235     -10.802   5.440   5.049  1.00 13.62           C
ANISOU 1829  CA  VAL A 235     1715   1417   2042   -205    194    265       C
ATOM   1830  C   VAL A 235     -12.157   5.036   5.586  1.00 12.21           C
ANISOU 1830  C   VAL A 235     1674   1369   1595   -231    140    179       C
ATOM   1831  O   VAL A 235     -12.705   5.725   6.457  1.00 13.67           O
ANISOU 1831  O   VAL A 235     2002   1476   1715   -342    478      8       O
ATOM   1832  CB  VAL A 235      -9.703   5.084   6.070  1.00 15.49           C
ANISOU 1832  CB  VAL A 235     1721   1717   2446   -276    133    358       C
ATOM   1833  CG1 VAL A 235      -9.756   3.596   6.366  1.00 16.06           C
ANISOU 1833  CG1 VAL A 235     1932   1715   2454   -166    -78    426       C
ATOM   1834  CG2 VAL A 235      -8.318   5.463   5.544  1.00 17.07           C
ANISOU 1834  CG2 VAL A 235     1796   2038   2652   -356     11    415       C
ATOM   1835  N   VAL A 236     -12.705   3.945   5.053  1.00 11.78           N
ANISOU 1835  N   VAL A 236     1570   1320   1584   -143    109    177       N
ATOM   1836  CA  VAL A 236     -13.956   3.357   5.521  1.00 10.76           C
ANISOU 1836  CA  VAL A 236     1305   1296   1489   -144     65     97       C
ATOM   1837  C   VAL A 236     -13.651   1.938   5.990  1.00  9.93           C
ANISOU 1837  C   VAL A 236     1141   1283   1351    -54    156     52       C
ATOM   1838  O   VAL A 236     -13.068   1.137   5.242  1.00 11.04           O
ANISOU 1838  O   VAL A 236     1421   1385   1388     29    147      3       O
ATOM   1839  CB  VAL A 236     -15.034   3.361   4.418  1.00 11.49           C
ANISOU 1839  CB  VAL A 236     1437   1392   1537     69    -73    216       C
ATOM   1840  CG1 VAL A 236     -16.341   2.737   4.934  1.00 12.05           C
ANISOU 1840  CG1 VAL A 236     1376   1534   1669     74    -81    151       C
ATOM   1841  CG2 VAL A 236     -15.266   4.793   3.900  1.00 13.33           C
ANISOU 1841  CG2 VAL A 236     1895   1460   1708     29   -209    268       C
ATOM   1842  N   ILE A 237     -14.030   1.629   7.225  1.00 10.04           N
ANISOU 1842  N   ILE A 237     1149   1250   1417   -100    224    260       N
ATOM   1843  CA  ILE A 237     -13.737   0.334   7.840  1.00 10.24           C
ANISOU 1843  CA  ILE A 237     1212   1229   1450   -183     82    140       C
ATOM   1844  C   ILE A 237     -15.042  -0.435   8.006  1.00 10.01           C
ANISOU 1844  C   ILE A 237     1083   1303   1416     45     16    -39       C
ATOM   1845  O   ILE A 237     -15.962   0.055   8.682  1.00 10.43           O
ANISOU 1845  O   ILE A 237     1194   1275   1493    -77     -9     20       O
ATOM   1846  CB  ILE A 237     -13.037   0.503   9.195  1.00 10.63           C
ANISOU 1846  CB  ILE A 237     1327   1286   1425   -215    -74    134       C
ATOM   1847  CG1 ILE A 237     -11.739   1.291   9.020  1.00 11.60           C
ANISOU 1847  CG1 ILE A 237     1323   1424   1662   -241   -157     34       C
ATOM   1848  CG2 ILE A 237     -12.796  -0.863   9.826  1.00 10.78           C
ANISOU 1848  CG2 ILE A 237     1406   1201   1489   -281   -169     51       C
ATOM   1849  CD1 ILE A 237     -11.135   1.793  10.325  1.00 12.47           C
ANISOU 1849  CD1 ILE A 237     1563   1458   1716   -235     -5     96       C
ATOM   1850  N   PRO A 238     -15.154  -1.633   7.438  1.00  9.87           N
ANISOU 1850  N   PRO A 238     1023   1351   1374    -47    -31    -91       N
ATOM   1851  CA  PRO A 238     -16.371  -2.439   7.589  1.00 10.59           C
ANISOU 1851  CA  PRO A 238     1139   1418   1465   -130   -214   -168       C
ATOM   1852  C   PRO A 238     -16.337  -3.205   8.903  1.00  9.71           C
ANISOU 1852  C   PRO A 238     1016   1280   1392    -31    -58   -112       C
ATOM   1853  O   PRO A 238     -15.309  -3.318   9.560  1.00 10.25           O
ANISOU 1853  O   PRO A 238     1188   1278   1430     -2    -76    -56       O
ATOM   1854  CB  PRO A 238     -16.282  -3.412   6.404  1.00 11.38           C
ANISOU 1854  CB  PRO A 238     1237   1408   1678     18   -310   -199       C
ATOM   1855  CG  PRO A 238     -14.788  -3.633   6.246  1.00 11.18           C
ANISOU 1855  CG  PRO A 238     1341   1384   1523    -56    -70   -160       C
ATOM   1856  CD  PRO A 238     -14.141  -2.291   6.594  1.00 10.71           C
ANISOU 1856  CD  PRO A 238     1265   1327   1476    -41    220   -189       C
ATOM   1857  N   GLY A 239     -17.499  -3.745   9.282  1.00 10.20           N
ANISOU 1857  N   GLY A 239     1034   1311   1529    -88     -1    -59       N
ATOM   1858  CA  GLY A 239     -17.565  -4.555  10.498  1.00 10.76           C
ANISOU 1858  CA  GLY A 239     1125   1353   1611    -63     46   -103       C
ATOM   1859  C   GLY A 239     -16.753  -5.829  10.398  1.00 10.29           C
ANISOU 1859  C   GLY A 239     1155   1270   1484    -91   -207   -137       C
ATOM   1860  O   GLY A 239     -16.258  -6.335  11.412  1.00 10.41           O
ANISOU 1860  O   GLY A 239     1004   1477   1474   -101    -70   -127       O
ATOM   1861  N   HIS A 240     -16.626  -6.363   9.186  1.00 10.77           N
ANISOU 1861  N   HIS A 240     1375   1303   1414    -41    -94   -113       N
ATOM   1862  CA  HIS A 240     -15.900  -7.594   8.889  1.00 12.52           C
ANISOU 1862  CA  HIS A 240     1707   1519   1529      8     26    -81       C
ATOM   1863  C   HIS A 240     -15.156  -7.352   7.582  1.00 12.27           C
ANISOU 1863  C   HIS A 240     1798   1540   1324    125   -148   -253       C
ATOM   1864  O   HIS A 240     -15.770  -6.912   6.607  1.00 12.94           O
ANISOU 1864  O   HIS A 240     1840   1700   1378    151   -227    -68       O
ATOM   1865  CB  HIS A 240     -16.900  -8.784   8.710  1.00 13.32           C
ANISOU 1865  CB  HIS A 240     1660   1698   1702   -155    186     90       C
ATOM   1866  CG  HIS A 240     -17.811  -8.987   9.890  1.00 12.39           C
ANISOU 1866  CG  HIS A 240     1619   1626   1461   -249      2    -89       C
ATOM   1867  ND1 HIS A 240     -17.499  -9.820  10.944  1.00 13.50           N
ANISOU 1867  ND1 HIS A 240     1829   1687   1614   -150    138     16       N
ATOM   1868  CD2 HIS A 240     -19.013  -8.437  10.196  1.00 12.21           C
ANISOU 1868  CD2 HIS A 240     1618   1533   1490   -282     83    -83       C
ATOM   1869  CE1 HIS A 240     -18.460  -9.777  11.849  1.00 13.05           C
ANISOU 1869  CE1 HIS A 240     1776   1640   1540    135   -188   -121       C
ATOM   1870  NE2 HIS A 240     -19.389  -8.941  11.421  1.00 12.15           N
ANISOU 1870  NE2 HIS A 240     1698   1471   1449   -156    -89   -109       N
ATOM   1871  N   GLY A 241     -13.851  -7.612   7.548  1.00 12.03           N
ANISOU 1871  N   GLY A 241     1824   1506   1239     32    -34   -211       N
ATOM   1872  CA  GLY A 241     -13.103  -7.569   6.293  1.00 11.81           C
ANISOU 1872  CA  GLY A 241     1643   1553   1292    -33   -130    -65       C
ATOM   1873  C   GLY A 241     -12.238  -6.327   6.116  1.00 11.72           C
ANISOU 1873  C   GLY A 241     1494   1484   1476     48     30    -85       C
ATOM   1874  O   GLY A 241     -11.944  -5.580   7.055  1.00 11.88           O
ANISOU 1874  O   GLY A 241     1544   1494   1475     13    -99   -184       O
ATOM   1875  N  ALEU A 242     -11.844  -6.092   4.852  0.52 11.52           N
ANISOU 1875  N  ALEU A 242     1381   1546   1452    118    -40    -12       N
ATOM   1876  CA ALEU A 242     -10.771  -5.135   4.533  0.52 12.22           C
ANISOU 1876  CA ALEU A 242     1431   1655   1556    114     57    -51       C
ATOM   1877  C  ALEU A 242     -11.278  -3.694   4.502  0.52 11.95           C
ANISOU 1877  C  ALEU A 242     1389   1683   1468    128   -141    -44       C
ATOM   1878  O  ALEU A 242     -12.291  -3.413   3.854  0.52 11.68           O
ANISOU 1878  O  ALEU A 242     1295   1707   1437     59    -98     37       O
ATOM   1879  CB ALEU A 242     -10.184  -5.457   3.162  0.52 12.40           C
ANISOU 1879  CB ALEU A 242     1374   1783   1556    212   -177     41       C
ATOM   1880  CG ALEU A 242      -9.682  -6.895   2.987  0.52 13.76           C
ANISOU 1880  CG ALEU A 242     1548   1976   1703    178   -213    -70       C
ATOM   1881  CD1ALEU A 242      -9.118  -7.089   1.585  0.52 14.77           C
ANISOU 1881  CD1ALEU A 242     1685   2076   1851    129    -53    -25       C
ATOM   1882  CD2ALEU A 242      -8.630  -7.226   4.021  0.52 15.32           C
ANISOU 1882  CD2ALEU A 242     1751   2085   1986    253   -373   -138       C
ATOM   1883  N  BLEU A 242     -11.839  -6.095   4.852  0.48 11.91           N
ANISOU 1883  N  BLEU A 242     1509   1520   1498     33    216    -36       N
ATOM   1884  CA BLEU A 242     -10.763  -5.133   4.597  0.48 12.72           C
ANISOU 1884  CA BLEU A 242     1609   1603   1622    -36    514   -119       C
ATOM   1885  C  BLEU A 242     -11.284  -3.698   4.521  0.48 12.42           C
ANISOU 1885  C  BLEU A 242     1528   1658   1534     65    126    -74       C
ATOM   1886  O  BLEU A 242     -12.300  -3.432   3.874  0.48 12.42           O
ANISOU 1886  O  BLEU A 242     1510   1680   1528     33    195    -15       O
ATOM   1887  CB BLEU A 242     -10.060  -5.452   3.283  0.48 13.87           C
ANISOU 1887  CB BLEU A 242     1778   1680   1813   -106    714   -157       C
ATOM   1888  CG BLEU A 242      -8.825  -6.350   3.389  0.48 15.51           C
ANISOU 1888  CG BLEU A 242     2020   1804   2068   -166    896   -341       C
ATOM   1889  CD1BLEU A 242      -9.173  -7.698   4.022  0.48 15.48           C
ANISOU 1889  CD1BLEU A 242     1872   1752   2259   -337    958   -472       C
ATOM   1890  CD2BLEU A 242      -8.235  -6.536   2.014  0.48 16.28           C
ANISOU 1890  CD2BLEU A 242     2182   1896   2110   -102    863   -482       C
ATOM   1891  N   PRO A 243     -10.578  -2.752   5.139  1.00 12.12           N
ANISOU 1891  N   PRO A 243     1400   1660   1545     42    -82    -27       N
ATOM   1892  CA  PRO A 243     -10.881  -1.329   4.920  1.00 11.66           C
ANISOU 1892  CA  PRO A 243     1350   1637   1444     74    -49     91       C
ATOM   1893  C   PRO A 243     -10.627  -0.912   3.474  1.00 11.99           C
ANISOU 1893  C   PRO A 243     1336   1714   1507      4     92    108       C
ATOM   1894  O   PRO A 243      -9.860  -1.544   2.737  1.00 13.34           O
ANISOU 1894  O   PRO A 243     1677   1789   1603     17    291     58       O
ATOM   1895  CB  PRO A 243      -9.897  -0.609   5.857  1.00 13.37           C
ANISOU 1895  CB  PRO A 243     1689   1659   1733     30   -346    -19       C
ATOM   1896  CG  PRO A 243      -9.558  -1.638   6.920  1.00 14.93           C
ANISOU 1896  CG  PRO A 243     1986   1622   2064     96   -475   -154       C
ATOM   1897  CD  PRO A 243      -9.511  -2.941   6.127  1.00 13.60           C
ANISOU 1897  CD  PRO A 243     1715   1647   1805     79   -572   -198       C
ATOM   1898  N   GLY A 244     -11.281   0.176   3.075  1.00 11.49           N
ANISOU 1898  N   GLY A 244     1373   1636   1357    -20    -28    137       N
ATOM   1899  CA  GLY A 244     -11.047   0.785   1.779  1.00 12.09           C
ANISOU 1899  CA  GLY A 244     1431   1604   1559    -45    242    105       C
ATOM   1900  C   GLY A 244     -11.433   2.242   1.826  1.00 12.31           C
ANISOU 1900  C   GLY A 244     1501   1628   1547    -88    104    135       C
ATOM   1901  O   GLY A 244     -11.349   2.896   2.867  1.00 13.20           O
ANISOU 1901  O   GLY A 244     1753   1659   1606    -41    268     87       O
ATOM   1902  N   GLY A 245     -11.899   2.767   0.695  1.00 13.56           N
ANISOU 1902  N   GLY A 245     1721   1625   1808   -294    -94    198       N
ATOM   1903  CA  GLY A 245     -12.357   4.139   0.617  1.00 13.87           C
ANISOU 1903  CA  GLY A 245     1685   1684   1902   -147   -160    250       C
ATOM   1904  C   GLY A 245     -13.869   4.248   0.629  1.00 13.42           C
ANISOU 1904  C   GLY A 245     1586   1644   1869   -172   -101    247       C
ATOM   1905  O   GLY A 245     -14.589   3.314   1.017  1.00 12.80           O
ANISOU 1905  O   GLY A 245     1595   1587   1682   -144   -169    312       O
ATOM   1906  N   LEU A 246     -14.363   5.402   0.151  1.00 14.57           N
ANISOU 1906  N   LEU A 246     1662   1792   2081   -121   -155    399       N
ATOM   1907  CA  LEU A 246     -15.803   5.647   0.147  1.00 15.37           C
ANISOU 1907  CA  LEU A 246     1809   1861   2170   -264   -254    676       C
ATOM   1908  C   LEU A 246     -16.596   4.626  -0.649  1.00 15.15           C
ANISOU 1908  C   LEU A 246     1706   2018   2033   -191    -77    672       C
ATOM   1909  O   LEU A 246     -17.798   4.489  -0.406  1.00 15.92           O
ANISOU 1909  O   LEU A 246     1599   2079   2369   -123     -2    602       O
ATOM   1910  CB  LEU A 246     -16.176   7.068  -0.292  1.00 19.58           C
ANISOU 1910  CB  LEU A 246     2614   2030   2798   -223   -409    596       C
ATOM   1911  CG  LEU A 246     -15.910   8.126   0.770  1.00 24.35           C
ANISOU 1911  CG  LEU A 246     3313   2243   3697   -286   -383    505       C
ATOM   1912  CD1 LEU A 246     -15.632   9.475   0.117  1.00 25.87           C
ANISOU 1912  CD1 LEU A 246     3596   2216   4016   -407   -329    540       C
ATOM   1913  CD2 LEU A 246     -17.061   8.186   1.759  1.00 25.46           C
ANISOU 1913  CD2 LEU A 246     3513   2365   3797   -220   -283    428       C
ATOM   1914  N   ASP A 247     -15.982   3.946  -1.620  1.00 14.48           N
ANISOU 1914  N   ASP A 247     1714   2255   1533   -354   -260    487       N
ATOM   1915  CA  ASP A 247     -16.727   2.984  -2.419  1.00 15.51           C
ANISOU 1915  CA  ASP A 247     1826   2435   1632   -570   -164    439       C
ATOM   1916  C   ASP A 247     -17.373   1.894  -1.576  1.00 12.95           C
ANISOU 1916  C   ASP A 247     1394   2099   1428   -205   -191    292       C
ATOM   1917  O   ASP A 247     -18.348   1.282  -2.028  1.00 12.91           O
ANISOU 1917  O   ASP A 247     1340   2076   1488   -166    121    216       O
ATOM   1918  CB  ASP A 247     -15.810   2.331  -3.455  1.00 18.72           C
ANISOU 1918  CB  ASP A 247     2439   2981   1692   -697    146    577       C
ATOM   1919  CG  ASP A 247     -15.673   3.143  -4.735  1.00 23.21           C
ANISOU 1919  CG  ASP A 247     2967   3425   2426   -780    -37    555       C
ATOM   1920  OD1 ASP A 247     -15.970   4.347  -4.736  1.00 23.42           O
ANISOU 1920  OD1 ASP A 247     2882   3564   2454   -908   -429   1093       O
ATOM   1921  OD2 ASP A 247     -15.270   2.557  -5.745  1.00 27.23           O
ANISOU 1921  OD2 ASP A 247     3593   3743   3010   -713    143    387       O
ATOM   1922  N   LEU A 248     -16.856   1.624  -0.371  1.00 12.06           N
ANISOU 1922  N   LEU A 248     1408   1857   1319   -168    -24    301       N
ATOM   1923  CA  LEU A 248     -17.495   0.604   0.452  1.00 11.59           C
ANISOU 1923  CA  LEU A 248     1470   1572   1362    -73    -65    229       C
ATOM   1924  C   LEU A 248     -18.956   0.942   0.727  1.00 11.50           C
ANISOU 1924  C   LEU A 248     1361   1475   1535   -117     30      8       C
ATOM   1925  O   LEU A 248     -19.787   0.032   0.880  1.00 11.12           O
ANISOU 1925  O   LEU A 248     1353   1466   1404   -207    -38     36       O
ATOM   1926  CB  LEU A 248     -16.739   0.389   1.771  1.00 11.96           C
ANISOU 1926  CB  LEU A 248     1546   1563   1434     21    109     64       C
ATOM   1927  CG  LEU A 248     -15.582  -0.611   1.749  1.00 11.47           C
ANISOU 1927  CG  LEU A 248     1361   1551   1446    -35     36     25       C
ATOM   1928  CD1 LEU A 248     -14.372  -0.095   0.934  1.00 11.99           C
ANISOU 1928  CD1 LEU A 248     1390   1616   1548   -171    171     20       C
ATOM   1929  CD2 LEU A 248     -15.151  -0.972   3.148  1.00 12.20           C
ANISOU 1929  CD2 LEU A 248     1436   1702   1500   -105   -133    -72       C
ATOM   1930  N   LEU A 249     -19.281   2.234   0.831  1.00 11.90           N
ANISOU 1930  N   LEU A 249     1483   1492   1548    -79    121      4       N
ATOM   1931  CA  LEU A 249     -20.657   2.614   1.136  1.00 12.35           C
ANISOU 1931  CA  LEU A 249     1434   1549   1709    -61      5     27       C
ATOM   1932  C   LEU A 249     -21.592   2.264  -0.016  1.00 12.04           C
ANISOU 1932  C   LEU A 249     1475   1537   1564     41    169     45       C
ATOM   1933  O   LEU A 249     -22.600   1.581   0.176  1.00 12.15           O
ANISOU 1933  O   LEU A 249     1453   1613   1549    -24     93    -97       O
ATOM   1934  CB  LEU A 249     -20.741   4.099   1.499  1.00 13.31           C
ANISOU 1934  CB  LEU A 249     1640   1528   1888   -155   -143    101       C
ATOM   1935  CG  LEU A 249     -19.875   4.532   2.693  1.00 13.13           C
ANISOU 1935  CG  LEU A 249     1855   1408   1726   -249   -181    -10       C
ATOM   1936  CD1 LEU A 249     -20.055   6.034   2.922  1.00 15.20           C
ANISOU 1936  CD1 LEU A 249     2391   1490   1894   -197   -141    -47       C
ATOM   1937  CD2 LEU A 249     -20.231   3.746   3.954  1.00 14.43           C
ANISOU 1937  CD2 LEU A 249     2194   1466   1824   -296    157    103       C
ATOM   1938  N   GLN A 250     -21.260   2.702  -1.228  1.00 12.39           N
ANISOU 1938  N   GLN A 250     1656   1644   1408     30    204    198       N
ATOM   1939  CA  GLN A 250     -22.125   2.386  -2.355  1.00 13.12           C
ANISOU 1939  CA  GLN A 250     1918   1793   1273    119    137    142       C
ATOM   1940  C   GLN A 250     -22.159   0.881  -2.613  1.00 12.07           C
ANISOU 1940  C   GLN A 250     1513   1735   1340     66    108    117       C
ATOM   1941  O   GLN A 250     -23.222   0.322  -2.915  1.00 12.62           O
ANISOU 1941  O   GLN A 250     1408   2029   1357     51     58    -45       O
ATOM   1942  CB  GLN A 250     -21.661   3.134  -3.603  1.00 15.98           C
ANISOU 1942  CB  GLN A 250     2420   2076   1575    322    213    294       C
ATOM   1943  CG  GLN A 250     -22.609   2.967  -4.776  1.00 17.96           C
ANISOU 1943  CG  GLN A 250     2779   2365   1680    637    298    130       C
ATOM   1944  CD  GLN A 250     -24.007   3.464  -4.427  1.00 21.27           C
ANISOU 1944  CD  GLN A 250     3313   2721   2047    872    -89    166       C
ATOM   1945  OE1 GLN A 250     -24.162   4.546  -3.871  1.00 23.53           O
ANISOU 1945  OE1 GLN A 250     3778   2771   2391   1056   -200    303       O
ATOM   1946  NE2 GLN A 250     -25.022   2.654  -4.719  1.00 21.70           N
ANISOU 1946  NE2 GLN A 250     3261   3011   1974    964   -477    188       N
ATOM   1947  N   HIS A 251     -21.008   0.204  -2.478  1.00 11.70           N
ANISOU 1947  N   HIS A 251     1576   1662   1208     88     65     76       N
ATOM   1948  CA  HIS A 251     -20.994  -1.247  -2.644  1.00 11.19           C
ANISOU 1948  CA  HIS A 251     1356   1655   1241    112    -72     77       C
ATOM   1949  C   HIS A 251     -21.964  -1.919  -1.674  1.00 11.24           C
ANISOU 1949  C   HIS A 251     1333   1722   1214    -11     38    -71       C
ATOM   1950  O   HIS A 251     -22.697  -2.843  -2.049  1.00 11.75           O
ANISOU 1950  O   HIS A 251     1286   1799   1378   -147     12   -217       O
ATOM   1951  CB  HIS A 251     -19.582  -1.812  -2.446  1.00 11.14           C
ANISOU 1951  CB  HIS A 251     1285   1695   1255    117     73    140       C
ATOM   1952  CG  HIS A 251     -19.543  -3.294  -2.584  1.00 11.68           C
ANISOU 1952  CG  HIS A 251     1299   1672   1468    105    -36    129       C
ATOM   1953  ND1 HIS A 251     -19.820  -3.922  -3.777  1.00 12.38           N
ANISOU 1953  ND1 HIS A 251     1443   1729   1532     49    220    123       N
ATOM   1954  CD2 HIS A 251     -19.344  -4.277  -1.671  1.00 13.10           C
ANISOU 1954  CD2 HIS A 251     1394   1736   1846     12      6    205       C
ATOM   1955  CE1 HIS A 251     -19.761  -5.233  -3.604  1.00 12.80           C
ANISOU 1955  CE1 HIS A 251     1511   1718   1635    107    107    154       C
ATOM   1956  NE2 HIS A 251     -19.472  -5.473  -2.335  1.00 13.61           N
ANISOU 1956  NE2 HIS A 251     1517   1778   1875     64     85    146       N
ATOM   1957  N   THR A 252     -21.970  -1.482  -0.409  1.00 10.81           N
ANISOU 1957  N   THR A 252     1232   1795   1083    -94     52    141       N
ATOM   1958  CA  THR A 252     -22.866  -2.067   0.575  1.00 11.49           C
ANISOU 1958  CA  THR A 252     1277   1929   1160   -300     17     10       C
ATOM   1959  C   THR A 252     -24.314  -1.889   0.152  1.00 11.99           C
ANISOU 1959  C   THR A 252     1353   2045   1158   -165    -13     -3       C
ATOM   1960  O   THR A 252     -25.101  -2.840   0.191  1.00 12.51           O
ANISOU 1960  O   THR A 252     1375   2117   1259   -403     52     42       O
ATOM   1961  CB  THR A 252     -22.634  -1.426   1.943  1.00 11.78           C
ANISOU 1961  CB  THR A 252     1324   2013   1141   -261    -50     24       C
ATOM   1962  OG1 THR A 252     -21.298  -1.690   2.392  1.00 11.71           O
ANISOU 1962  OG1 THR A 252     1323   1939   1188   -270   -170    146       O
ATOM   1963  CG2 THR A 252     -23.615  -2.003   2.955  1.00 13.14           C
ANISOU 1963  CG2 THR A 252     1473   2124   1395   -343    -67     48       C
ATOM   1964  N   ALA A 253     -24.691  -0.669  -0.243  1.00 12.11           N
ANISOU 1964  N   ALA A 253     1227   2170   1205    -49     15   -157       N
ATOM   1965  CA  ALA A 253     -26.049  -0.447  -0.732  1.00 13.97           C
ANISOU 1965  CA  ALA A 253     1322   2553   1434    -28   -109    -16       C
ATOM   1966  C   ALA A 253     -26.373  -1.396  -1.876  1.00 14.44           C
ANISOU 1966  C   ALA A 253     1442   2713   1331   -109     22    -44       C
ATOM   1967  O   ALA A 253     -27.470  -1.971  -1.927  1.00 15.08           O
ANISOU 1967  O   ALA A 253     1397   2856   1475   -226   -258   -132       O
ATOM   1968  CB  ALA A 253     -26.231   1.010  -1.163  1.00 15.08           C
ANISOU 1968  CB  ALA A 253     1392   2718   1621    166      8    189       C
ATOM   1969  N  AASN A 254     -25.407  -1.615  -2.771  0.56 14.94           N
ANISOU 1969  N  AASN A 254     1725   2787   1165    -69     38   -207       N
ATOM   1970  CA AASN A 254     -25.603  -2.515  -3.904  0.56 16.23           C
ANISOU 1970  CA AASN A 254     2028   2889   1249   -240     50   -326       C
ATOM   1971  C  AASN A 254     -25.906  -3.937  -3.448  0.56 17.75           C
ANISOU 1971  C  AASN A 254     2267   3017   1462   -517     88   -346       C
ATOM   1972  O  AASN A 254     -26.918  -4.527  -3.852  0.56 19.16           O
ANISOU 1972  O  AASN A 254     2455   3192   1634   -694     21   -375       O
ATOM   1973  CB AASN A 254     -24.368  -2.501  -4.806  0.56 15.68           C
ANISOU 1973  CB AASN A 254     2090   2807   1061    -66    213   -300       C
ATOM   1974  CG AASN A 254     -24.181  -1.181  -5.530  0.56 16.09           C
ANISOU 1974  CG AASN A 254     2182   2780   1150    111    237   -232       C
ATOM   1975  OD1AASN A 254     -25.113  -0.380  -5.634  0.56 17.45           O
ANISOU 1975  OD1AASN A 254     2284   2906   1441    388    385   -229       O
ATOM   1976  ND2AASN A 254     -22.983  -0.962  -6.067  0.56 15.26           N
ANISOU 1976  ND2AASN A 254     2178   2645    975    -35    262   -166       N
ATOM   1977  N  BASN A 254     -25.442  -1.545  -2.822  0.44 13.67           N
ANISOU 1977  N  BASN A 254     1375   2695   1122    -66     27   -138       N
ATOM   1978  CA BASN A 254     -25.684  -2.397  -3.980  0.44 13.88           C
ANISOU 1978  CA BASN A 254     1458   2710   1104   -170      7   -199       C
ATOM   1979  C  BASN A 254     -25.885  -3.844  -3.564  0.44 14.30           C
ANISOU 1979  C  BASN A 254     1652   2729   1050   -438    166   -348       C
ATOM   1980  O  BASN A 254     -26.790  -4.522  -4.067  0.44 14.68           O
ANISOU 1980  O  BASN A 254     1812   2843    922   -691     90   -441       O
ATOM   1981  CB BASN A 254     -24.498  -2.315  -4.938  0.44 13.09           C
ANISOU 1981  CB BASN A 254     1218   2666   1089     21   -149      5       C
ATOM   1982  CG BASN A 254     -24.373  -0.966  -5.609  0.44 13.13           C
ANISOU 1982  CG BASN A 254     1108   2658   1223    239   -192    174       C
ATOM   1983  OD1BASN A 254     -25.325  -0.179  -5.645  0.44 14.06           O
ANISOU 1983  OD1BASN A 254     1184   2775   1383    469   -350    304       O
ATOM   1984  ND2BASN A 254     -23.200  -0.696  -6.168  0.44 12.28           N
ANISOU 1984  ND2BASN A 254      911   2562   1192    300    119    202       N
ATOM   1985  N  AVAL A 255     -25.024  -4.520  -2.626  0.56 17.77           N
ANISOU 1985  N  AVAL A 255     2317   2964   1472   -651    274   -260       N
ATOM   1986  CA AVAL A 255     -25.183  -5.928  -2.253  0.56 18.81           C
ANISOU 1986  CA AVAL A 255     2412   3042   1694   -709    168   -211       C
ATOM   1987  C  AVAL A 255     -26.401  -6.140  -1.367  0.56 17.96           C
ANISOU 1987  C  AVAL A 255     2363   3032   1431   -861    124   -174       C
ATOM   1988  O  AVAL A 255     -26.982  -7.234  -1.345  0.56 18.98           O
ANISOU 1988  O  AVAL A 255     2582   2975   1656  -1037     75   -191       O
ATOM   1989  CB AVAL A 255     -23.901  -6.516  -1.632  0.56 19.27           C
ANISOU 1989  CB AVAL A 255     2392   3064   1865   -588    174   -261       C
ATOM   1990  CG1AVAL A 255     -22.731  -6.382  -2.598  0.56 20.07           C
ANISOU 1990  CG1AVAL A 255     2408   3084   2133   -567    372   -228       C
ATOM   1991  CG2AVAL A 255     -23.599  -5.879  -0.270  0.56 18.91           C
ANISOU 1991  CG2AVAL A 255     2340   3052   1791   -576    192   -278       C
ATOM   1992  N  BVAL A 255     -25.033  -4.339  -2.662  0.44 14.63           N
ANISOU 1992  N  BVAL A 255     1747   2618   1195   -513    306   -356       N
ATOM   1993  CA BVAL A 255     -25.139  -5.717  -2.188  0.44 15.93           C
ANISOU 1993  CA BVAL A 255     1851   2646   1555   -526     51   -365       C
ATOM   1994  C  BVAL A 255     -26.495  -5.955  -1.531  0.44 15.58           C
ANISOU 1994  C  BVAL A 255     1745   2666   1510   -705   -103   -449       C
ATOM   1995  O  BVAL A 255     -27.222  -6.899  -1.876  0.44 15.72           O
ANISOU 1995  O  BVAL A 255     1790   2537   1645   -780   -114   -513       O
ATOM   1996  CB BVAL A 255     -23.970  -6.035  -1.234  0.44 16.11           C
ANISOU 1996  CB BVAL A 255     1791   2575   1756   -380     37   -284       C
ATOM   1997  CG1BVAL A 255     -24.252  -7.269  -0.407  0.44 16.41           C
ANISOU 1997  CG1BVAL A 255     1703   2523   2009   -315     67   -261       C
ATOM   1998  CG2BVAL A 255     -22.663  -6.181  -2.004  0.44 16.18           C
ANISOU 1998  CG2BVAL A 255     1815   2608   1724   -333     57   -218       C
ATOM   1999  N  AVAL A 256     -26.814  -5.119  -0.623  0.56 17.07           N
ANISOU 1999  N  AVAL A 256     2045   3107   1332   -683     72    -91       N
ATOM   2000  CA AVAL A 256     -28.034  -5.251   0.162  0.56 17.15           C
ANISOU 2000  CA AVAL A 256     1909   3258   1351   -650    108    -50       C
ATOM   2001  C  AVAL A 256     -29.242  -5.302  -0.762  0.56 19.29           C
ANISOU 2001  C  AVAL A 256     1853   3641   1836   -825     40    -49       C
ATOM   2002  O  AVAL A 256     -30.097  -6.189  -0.648  0.56 20.08           O
ANISOU 2002  O  AVAL A 256     1798   3788   2043   -815    191   -140       O
ATOM   2003  CB AVAL A 256     -28.132  -4.115   1.194  0.56 16.85           C
ANISOU 2003  CB AVAL A 256     1924   3099   1381   -495    156     87       C
ATOM   2004  CG1AVAL A 256     -29.527  -4.069   1.806  0.56 16.35           C
ANISOU 2004  CG1AVAL A 256     1730   3075   1405   -371    121    121       C
ATOM   2005  CG2AVAL A 256     -27.073  -4.293   2.269  0.56 16.65           C
ANISOU 2005  CG2AVAL A 256     2045   3055   1227   -551    147    171       C
ATOM   2006  N  BVAL A 256     -26.868  -5.082  -0.594  0.44 16.10           N
ANISOU 2006  N  BVAL A 256     1661   2911   1546   -663   -152   -354       N
ATOM   2007  CA BVAL A 256     -28.080  -5.308   0.189  0.44 17.53           C
ANISOU 2007  CA BVAL A 256     1737   3225   1697   -773   -171   -282       C
ATOM   2008  C  BVAL A 256     -29.330  -5.209  -0.679  0.44 19.54           C
ANISOU 2008  C  BVAL A 256     1822   3610   1992   -885   -181   -152       C
ATOM   2009  O  BVAL A 256     -30.328  -5.891  -0.417  0.44 20.28           O
ANISOU 2009  O  BVAL A 256     1862   3714   2131   -919   -223   -221       O
ATOM   2010  CB BVAL A 256     -28.117  -4.373   1.414  0.44 18.50           C
ANISOU 2010  CB BVAL A 256     1841   3227   1962   -767   -265   -251       C
ATOM   2011  CG1BVAL A 256     -26.903  -4.619   2.300  0.44 18.20           C
ANISOU 2011  CG1BVAL A 256     1817   3201   1898   -759   -463   -262       C
ATOM   2012  CG2BVAL A 256     -28.189  -2.918   0.987  0.44 19.35           C
ANISOU 2012  CG2BVAL A 256     1896   3281   2175   -851   -247   -169       C
ATOM   2013  N   LYS A 257     -29.310  -4.367  -1.716  1.00 20.13           N
ANISOU 2013  N   LYS A 257     1723   3900   2025   -939   -350     20       N
ATOM   2014  CA  LYS A 257     -30.422  -4.352  -2.659  1.00 24.89           C
ANISOU 2014  CA  LYS A 257     2439   4420   2599  -1150   -687    132       C
ATOM   2015  C   LYS A 257     -30.493  -5.662  -3.432  1.00 27.62           C
ANISOU 2015  C   LYS A 257     2938   4730   2828  -1517   -899   -243       C
ATOM   2016  O   LYS A 257     -31.584  -6.198  -3.652  1.00 28.32           O
ANISOU 2016  O   LYS A 257     2690   4783   3286  -1529  -1010    -55       O
ATOM   2017  CB  LYS A 257     -30.290  -3.168  -3.615  1.00 26.38           C
ANISOU 2017  CB  LYS A 257     2691   4528   2803  -1037  -1105    197       C
ATOM   2018  CG  LYS A 257     -30.504  -1.822  -2.950  1.00 27.50           C
ANISOU 2018  CG  LYS A 257     3033   4598   2817   -843   -965    194       C
ATOM   2019  N   ALA A 258     -29.341  -6.217  -3.816  1.00 29.54           N
ANISOU 2019  N   ALA A 258     3502   4901   2820  -1760   -704   -738       N
ATOM   2020  CA  ALA A 258     -29.338  -7.478  -4.556  1.00 33.22           C
ANISOU 2020  CA  ALA A 258     4085   5186   3352  -1986   -559  -1095       C
ATOM   2021  C   ALA A 258     -29.790  -8.640  -3.678  1.00 35.30           C
ANISOU 2021  C   ALA A 258     4310   5307   3795  -2110   -688  -1236       C
ATOM   2022  O   ALA A 258     -30.499  -9.538  -4.147  1.00 36.45           O
ANISOU 2022  O   ALA A 258     4402   5395   4053  -2129   -794  -1282       O
ATOM   2023  CB  ALA A 258     -27.945  -7.747  -5.121  1.00 34.36           C
ANISOU 2023  CB  ALA A 258     4318   5274   3465  -1954   -240  -1172       C
ATOM   2024  N   HIS A 259     -29.369  -8.649  -2.410  1.00 36.65           N
ANISOU 2024  N   HIS A 259     4487   5391   4046  -1955   -500  -1142       N
ATOM   2025  CA  HIS A 259     -29.838  -9.657  -1.465  1.00 38.01           C
ANISOU 2025  CA  HIS A 259     4578   5437   4427  -1894   -410  -1105       C
ATOM   2026  C   HIS A 259     -31.352  -9.601  -1.341  1.00 39.20           C
ANISOU 2026  C   HIS A 259     4466   5539   4889  -1947   -574   -975       C
ATOM   2027  O   HIS A 259     -32.040 -10.622  -1.471  1.00 39.00           O
ANISOU 2027  O   HIS A 259     4284   5516   5020  -2063   -601  -1014       O
ATOM   2028  CB  HIS A 259     -29.194  -9.404  -0.100  1.00 39.43           C
ANISOU 2028  CB  HIS A 259     5042   5411   4527  -1704    -81  -1033       C
ATOM   2029  CG  HIS A 259     -29.355 -10.534   0.868  1.00 41.17           C
ANISOU 2029  CG  HIS A 259     5563   5417   4663  -1470    148   -968       C
ATOM   2030  ND1 HIS A 259     -30.580 -10.913   1.373  1.00 41.77           N
ANISOU 2030  ND1 HIS A 259     5734   5401   4734  -1436    148   -982       N
ATOM   2031  CD2 HIS A 259     -28.441 -11.351   1.444  1.00 42.24           C
ANISOU 2031  CD2 HIS A 259     5820   5431   4798  -1372    364   -890       C
ATOM   2032  CE1 HIS A 259     -30.418 -11.926   2.205  1.00 42.19           C
ANISOU 2032  CE1 HIS A 259     5844   5392   4794  -1417    255   -964       C
ATOM   2033  NE2 HIS A 259     -29.129 -12.209   2.269  1.00 42.69           N
ANISOU 2033  NE2 HIS A 259     5920   5405   4894  -1395    388   -887       N
ATOM   2034  N   LYS A 260     -31.885  -8.402  -1.100  1.00 40.18           N
ANISOU 2034  N   LYS A 260     4480   5646   5142  -1913   -851   -807       N
ATOM   2035  CA  LYS A 260     -33.328  -8.206  -0.997  1.00 41.43           C
ANISOU 2035  CA  LYS A 260     4595   5778   5368  -1837  -1191   -733       C
ATOM   2036  C   LYS A 260     -34.054  -8.741  -2.227  1.00 43.27           C
ANISOU 2036  C   LYS A 260     4673   5947   5821  -2138  -1672   -746       C
ATOM   2037  O   LYS A 260     -35.133  -9.342  -2.112  1.00 43.09           O
ANISOU 2037  O   LYS A 260     4414   5933   6024  -2325  -1578   -684       O
ATOM   2038  CB  LYS A 260     -33.604  -6.712  -0.812  1.00 41.01           C
ANISOU 2038  CB  LYS A 260     4665   5746   5170  -1519  -1073   -685       C
ATOM   2039  CG  LYS A 260     -34.969  -6.380  -0.256  1.00 41.14           C
ANISOU 2039  CG  LYS A 260     4824   5722   5085  -1304  -1035   -688       C
ATOM   2040  CD  LYS A 260     -35.237  -4.891  -0.368  1.00 41.59           C
ANISOU 2040  CD  LYS A 260     5021   5689   5094  -1128   -997   -755       C
ATOM   2041  CE  LYS A 260     -36.596  -4.529   0.200  1.00 42.46           C
ANISOU 2041  CE  LYS A 260     5293   5684   5157   -960   -938   -760       C
ATOM   2042  NZ  LYS A 260     -37.709  -5.109  -0.602  1.00 42.83           N
ANISOU 2042  NZ  LYS A 260     5413   5677   5183   -854   -935   -719       N
ATOM   2043  N   ASN A 261     -33.471  -8.553  -3.408  1.00 45.59           N
ANISOU 2043  N   ASN A 261     5137   6139   6048  -2221  -2117   -816       N
ATOM   2044  CA  ASN A 261     -34.070  -9.019  -4.661  1.00 48.79           C
ANISOU 2044  CA  ASN A 261     5867   6298   6374  -2252  -2259   -866       C
ATOM   2045  C   ASN A 261     -33.909 -10.526  -4.877  1.00 49.72           C
ANISOU 2045  C   ASN A 261     6124   6298   6468  -2429  -2010   -989       C
ATOM   2046  O   ASN A 261     -34.332 -11.059  -5.905  1.00 49.81           O
ANISOU 2046  O   ASN A 261     6196   6320   6409  -2481  -1941  -1087       O
ATOM   2047  CB  ASN A 261     -33.465  -8.266  -5.850  1.00 51.09           C
ANISOU 2047  CB  ASN A 261     6329   6441   6641  -2064  -2534   -736       C
ATOM   2048  CG  ASN A 261     -33.823  -6.791  -5.854  1.00 52.84           C
ANISOU 2048  CG  ASN A 261     6654   6592   6829  -1862  -2809   -604       C
ATOM   2049  OD1 ASN A 261     -34.745  -6.362  -5.158  1.00 53.35           O
ANISOU 2049  OD1 ASN A 261     6718   6682   6870  -1739  -3013   -571       O
ATOM   2050  ND2 ASN A 261     -33.082  -6.003  -6.628  1.00 53.22           N
ANISOU 2050  ND2 ASN A 261     6745   6601   6874  -1861  -2915   -553       N
ATOM   2051  N   ARG A 262     -33.298 -11.207  -3.913  1.00 50.37           N
ANISOU 2051  N   ARG A 262     6265   6279   6594  -2496  -1797  -1002       N
ATOM   2052  CA  ARG A 262     -33.089 -12.646  -4.010  1.00 50.37           C
ANISOU 2052  CA  ARG A 262     6303   6233   6602  -2565  -1712  -1046       C
TER
HETATM 2053  C01 649 A 301     -21.625 -14.475  11.277  0.75 12.69           C
ANISOU 2053  C01 649 A 301     1948   1306   1569    -81     40    -20       C
HETATM 2054  C02 649 A 301     -21.984 -12.989  11.298  0.75 12.25           C
ANISOU 2054  C02 649 A 301     1777   1397   1481    -86    -97      3       C
HETATM 2055  C03 649 A 301     -22.372 -12.239  12.397  0.75 12.07           C
ANISOU 2055  C03 649 A 301     1677   1357   1554      0    -49    -25       C
HETATM 2056  C04 649 A 301     -22.601 -12.688  13.826  0.75 12.23           C
ANISOU 2056  C04 649 A 301     1805   1385   1459   -212    179    -61       C
HETATM 2057  C05 649 A 301     -23.278 -13.860  14.130  0.75 13.52           C
ANISOU 2057  C05 649 A 301     1865   1551   1722   -287    -11    178       C
HETATM 2058  C06 649 A 301     -23.450 -14.210  15.461  0.75 15.14           C
ANISOU 2058  C06 649 A 301     2086   1731   1935   -126    296    -88       C
HETATM 2059  C07 649 A 301     -22.975 -13.391  16.478  0.75 14.36           C
ANISOU 2059  C07 649 A 301     1988   1661   1808   -194     14    -42       C
HETATM 2060  C08 649 A 301     -22.306 -12.224  16.163  0.75 12.85           C
ANISOU 2060  C08 649 A 301     1715   1570   1599    -89    -21   -251       C
HETATM 2061  C09 649 A 301     -22.135 -11.865  14.837  0.75 12.57           C
ANISOU 2061  C09 649 A 301     1706   1476   1594     28   -261   -207       C
HETATM 2062  C11 649 A 301     -22.283 -10.846  10.751  0.75 11.52           C
ANISOU 2062  C11 649 A 301     1479   1407   1490    -64   -207     98       C
HETATM 2063  C12 649 A 301     -22.447  -9.535  10.017  0.75 12.24           C
ANISOU 2063  C12 649 A 301     1559   1470   1621    -76    -69     10       C
HETATM 2064  C15 649 A 301     -21.931 -12.091  10.240  0.75 12.56           C
ANISOU 2064  C15 649 A 301     1727   1522   1524   -217   -178    -56       C
HETATM 2065  C16 649 A 301     -21.512 -12.408   8.823  0.75 14.21           C
ANISOU 2065  C16 649 A 301     2179   1759   1461   -295   -112    -67       C
HETATM 2066  C17 649 A 301     -22.037 -13.485   8.137  0.75 16.03           C
ANISOU 2066  C17 649 A 301     2650   1902   1539   -211   -254   -229       C
HETATM 2067  C18 649 A 301     -21.590 -13.724   6.853  0.75 18.26           C
ANISOU 2067  C18 649 A 301     3118   2073   1746   -270   -202   -382       C
HETATM 2068  C20 649 A 301     -20.650 -12.941   6.230  0.75 19.13           C
ANISOU 2068  C20 649 A 301     3029   2241   1998   -146     32   -280       C
HETATM 2069  C21 649 A 301     -20.145 -11.884   6.943  0.75 19.11           C
ANISOU 2069  C21 649 A 301     2849   2435   1976   -281    155   -212       C
HETATM 2070  C23 649 A 301     -20.556 -11.606   8.227  0.75 16.68           C
ANISOU 2070  C23 649 A 301     2487   2114   1737   -169    180    -84       C
HETATM 2071  N10 649 A 301     -22.545 -10.981  12.026  0.75 11.80           N
ANISOU 2071  N10 649 A 301     1551   1332   1600     -9   -189    203       N
HETATM 2072  O13 649 A 301     -22.868  -9.550   8.827  0.75 13.01           O1-
ANISOU 2072  O13 649 A 301     1659   1576   1706   -100   -101    -59       O1-
HETATM 2073  O14 649 A 301     -22.273  -8.436  10.623  0.75 11.51           O
ANISOU 2073  O14 649 A 301     1320   1469   1585     25     90     58       O
HETATM 2074 CL19 649 A 301     -22.230 -15.079   5.950  0.75 20.88          Cl
ANISOU 2074 CL19 649 A 301     3821   2118   1997   -367   -361   -494      Cl
HETATM 2075 CL22 649 A 301     -18.945 -10.850   6.181  0.75 21.36          Cl
ANISOU 2075 CL22 649 A 301     2998   2946   2172   -579    598   -245      Cl
HETATM 2076 ZN  A ZN C   2     -21.156  -8.078  12.368  0.74 10.48          Zn
ANISOU 2076 ZN  A ZN C   2     1214   1293   1477   -126     57    -29      Zn
HETATM 2077 ZN    ZN C   3     -24.372  -7.755  13.859  0.94 11.14          Zn
ANISOU 2077 ZN    ZN C   3     1226   1626   1383      6   -103   -159      Zn
HETATM 2078  O   HOH S   1     -22.732  -8.660  13.607  1.00 13.33           O
ANISOU 2078  O   HOH S   1     1241   1609   2216    196   -168   -275       O
HETATM 2079  O   HOH S   2     -30.955   4.880  21.119  1.00 15.89           O
ANISOU 2079  O   HOH S   2     1819   2289   1929    763   -585   -494       O
HETATM 2080  O   HOH S   3     -25.016   1.349  20.759  1.00  9.92           O
ANISOU 2080  O   HOH S   3     1083   1279   1406     72     19    134       O
HETATM 2081  O   HOH S   4     -12.508  -7.528  16.570  1.00 10.88           O
ANISOU 2081  O   HOH S   4     1303   1081   1750   -159    -19     79       O
HETATM 2082  O   HOH S   5     -11.651   6.891  26.363  1.00 15.01           O
ANISOU 2082  O   HOH S   5     1462   1654   2588    142    -63   -291       O
HETATM 2083  O   HOH S   6     -22.193  16.087  21.356  1.00 12.09           O
ANISOU 2083  O   HOH S   6     1515   1282   1795    139    101   -145       O
HETATM 2084  O   HOH S   7     -19.480  -1.195  25.417  1.00 11.44           O
ANISOU 2084  O   HOH S   7     1377   1712   1260    127   -170    -85       O
HETATM 2085  O   HOH S   8     -12.017  -8.328   9.599  1.00 10.68           O
ANISOU 2085  O   HOH S   8     1406   1230   1423    -44   -128     -1       O
HETATM 2086  O   HOH S   9     -23.253  -2.636  34.226  0.90 11.47           O
ANISOU 2086  O   HOH S   9     1575   1651   1134    131    102    101       O
HETATM 2087  O   HOH S  10     -21.893  -2.134  14.095  1.00 10.11           O
ANISOU 2087  O   HOH S  10      999   1584   1260   -211     -9    -62       O
HETATM 2088  O   HOH S  11     -29.813   7.430  22.183  0.97 12.21           O
ANISOU 2088  O   HOH S  11     1447   1373   1820    221   -149    253       O
HETATM 2089  O   HOH S  12     -28.604  -8.686  11.352  0.99 15.02           O
ANISOU 2089  O   HOH S  12     1621   1991   2095   -537   -410    199       O
HETATM 2090  O   HOH S  13     -14.615 -16.743  25.184  1.00 23.36           O
ANISOU 2090  O   HOH S  13     4605   1472   2800   -558  -1212    -32       O
HETATM 2091  O   HOH S  14     -12.657  -6.315   0.337  1.00 14.94           O
ANISOU 2091  O   HOH S  14     1695   2605   1375    438   -114    -74       O
HETATM 2092  O   HOH S  15      -0.925  -6.531  16.405  0.99 15.88           O
ANISOU 2092  O   HOH S  15     1135   2145   2751    -37   -358    336       O
HETATM 2093  O   HOH S  16      -9.979  -9.274   7.933  0.91 14.25           O
ANISOU 2093  O   HOH S  16     1668   1638   2110    -73    403   -241       O
HETATM 2094  O   HOH S  17     -17.924  -7.353   4.905  1.00 13.40           O
ANISOU 2094  O   HOH S  17     1782   1625   1682    100    -26    239       O
HETATM 2095  O   HOH S  18     -21.243 -15.426  18.917  1.00 13.72           O
ANISOU 2095  O   HOH S  18     1899   1316   1997   -340    192     74       O
HETATM 2096  O   HOH S  19     -10.537  13.048  16.207  1.00 18.35           O
ANISOU 2096  O   HOH S  19     2380   2019   2574   -653    256   -309       O
HETATM 2097  O   HOH S  20     -16.667 -10.913  28.670  0.99 14.24           O
ANISOU 2097  O   HOH S  20     1718   1830   1863    237     -6    267       O
HETATM 2098  O   HOH S  21     -13.397 -15.455  22.586  1.00 16.16           O
ANISOU 2098  O   HOH S  21     1365   2543   2231   -428   -253    587       O
HETATM 2099  O   HOH S  22     -31.946  10.997  23.923  1.00 18.05           O
ANISOU 2099  O   HOH S  22     1758   2717   2382    265    204    650       O
HETATM 2100  O   HOH S  23     -25.316 -12.089  18.984  1.00 15.65           O
ANISOU 2100  O   HOH S  23     2373   1274   2298   -306   -304    -46       O
HETATM 2101  O   HOH S  24     -19.060  -5.865   7.531  1.00 12.55           O
ANISOU 2101  O   HOH S  24     1348   1665   1754   -116   -263    229       O
HETATM 2102  O   HOH S  25     -22.038  11.340  24.251  0.93 14.03           O
ANISOU 2102  O   HOH S  25     1645   1493   2192    -49   -185    151       O
HETATM 2103  O   HOH S  26      -9.161 -14.591  17.464  1.00 14.21           O
ANISOU 2103  O   HOH S  26     1845   1448   2107   -309     23    176       O
HETATM 2104  O   HOH S  27     -28.227  14.950  16.851  0.95 15.36           O
ANISOU 2104  O   HOH S  27     1874   1227   2734    244   -174   -108       O
HETATM 2105  O   HOH S  28     -16.255 -23.499  13.236  0.99 15.77           O
ANISOU 2105  O   HOH S  28     1750   1620   2623     48   -416     68       O
HETATM 2106  O   HOH S  29      -5.722  -9.215  29.101  1.00 19.06           O
ANISOU 2106  O   HOH S  29     2602   2573   2067    213   -604    103       O
HETATM 2107  O   HOH S  30      -4.682  -2.981  27.684  1.00 18.24           O
ANISOU 2107  O   HOH S  30     2376   2092   2463    125    165   -465       O
HETATM 2108  O   HOH S  31     -23.447  -8.151  31.025  0.99 16.74           O
ANISOU 2108  O   HOH S  31     2587   2187   1586   -108     -4    210       O
HETATM 2109  O   HOH S  32     -12.836  -3.585   1.161  1.00 14.00           O
ANISOU 2109  O   HOH S  32     1599   2205   1516     43     34    154       O
HETATM 2110  O   HOH S  33     -13.881 -19.421  20.612  0.95 14.39           O
ANISOU 2110  O   HOH S  33     1851   1315   2301     19    -17   -207       O
HETATM 2111  O   HOH S  34     -22.093 -19.613  10.193  0.97 20.77           O
ANISOU 2111  O   HOH S  34     1978   3640   2275  -1202   -463    729       O
HETATM 2112  O   HOH S  35      -6.243  -1.210  29.046  1.00 21.69           O
ANISOU 2112  O   HOH S  35     2270   2321   3651    714   -191      3       O
HETATM 2113  O   HOH S  36      -2.798  -1.015  27.361  1.00 20.70           O
ANISOU 2113  O   HOH S  36     2654   1926   3284     -5  -1042   -522       O
HETATM 2114  O   HOH S  37     -32.100  -5.173  14.828  1.00 17.13           O
ANISOU 2114  O   HOH S  37     2050   2083   2375   -542   -216    310       O
HETATM 2115  O   HOH S  38     -30.457   4.496  18.298  0.80 13.25           O
ANISOU 2115  O   HOH S  38     1559   1713   1763    279   -166   -227       O
HETATM 2116  O   HOH S  39     -24.400 -24.446  10.859  0.81 12.70           O
ANISOU 2116  O   HOH S  39     1562   1478   1785   -341   -104    -68       O
HETATM 2117  O   HOH S  40     -24.512  -4.364  32.554  0.94 18.08           O
ANISOU 2117  O   HOH S  40     2061   3204   1606   -903    163   -326       O
HETATM 2118  O   HOH S  41     -24.607  -7.783   7.579  0.75 12.76           O
ANISOU 2118  O   HOH S  41     1511   1786   1550   -191     55     83       O
HETATM 2119  O   HOH S  42      -7.397 -14.730  26.071  0.90 16.73           O
ANISOU 2119  O   HOH S  42     2194   1964   2200    437   -264    477       O
HETATM 2120  O   HOH S  43      -5.199 -13.125  26.713  0.94 21.32           O
ANISOU 2120  O   HOH S  43     2613   2515   2973     54   -246    532       O
HETATM 2121  O   HOH S  44     -16.568  13.669   6.116  0.92 18.15           O
ANISOU 2121  O   HOH S  44     2127   2153   2614   -149    -84    465       O
HETATM 2122  O   HOH S  45     -15.399  -7.208  16.547  0.98 19.66           O
ANISOU 2122  O   HOH S  45     1420   4492   1560   -527      2   -680       O
HETATM 2123  O   HOH S  46     -16.177   6.673  31.776  0.78 15.62           O
ANISOU 2123  O   HOH S  46     1936   1944   2053   -149    -97    144       O
HETATM 2124  O   HOH S  47     -21.597  -6.655   8.440  0.81 12.35           O
ANISOU 2124  O   HOH S  47     1258   1674   1760   -270    -20    144       O
HETATM 2125  O   HOH S  48     -13.124 -11.029   4.984  0.79 18.10           O
ANISOU 2125  O   HOH S  48     2081   2076   2718   -669  -1052    624       O
HETATM 2126  O   HOH S  49     -28.684 -14.079   7.633  1.00 29.35           O
ANISOU 2126  O   HOH S  49     3907   2626   4618   -352     50   -343       O
HETATM 2127  O   HOH S  50     -34.791  -4.571  16.448  0.63 16.38           O
ANISOU 2127  O   HOH S  50     1428   2702   2094   -406    508    -44       O
HETATM 2128  O   HOH S  51     -16.688 -12.891  30.721  0.88 21.02           O
ANISOU 2128  O   HOH S  51     2994   2138   2854    680    912    946       O
HETATM 2129  O   HOH S  52     -28.499   2.635  18.756  0.98 17.10           O
ANISOU 2129  O   HOH S  52     3221   2054   1221    908     42    144       O
HETATM 2130  O   HOH S  53      -2.994 -11.101  23.156  0.82 15.21           O
ANISOU 2130  O   HOH S  53     1480   1970   2329      6   -324    228       O
HETATM 2131  O   HOH S  54     -32.047   7.804  23.699  0.86 20.67           O
ANISOU 2131  O   HOH S  54     1980   3624   2248   1134    329    526       O
HETATM 2132  O   HOH S  55     -15.179 -21.543   8.211  0.94 26.06           O
ANISOU 2132  O   HOH S  55     3475   2630   3797   -104   1100  -1312       O
HETATM 2133  O   HOH S  56     -34.368  -1.427  21.528  0.90 20.62           O
ANISOU 2133  O   HOH S  56     1630   1940   4266    -48   -280    182       O
HETATM 2134  O   HOH S  57     -32.281  12.755  19.677  0.81 19.44           O
ANISOU 2134  O   HOH S  57     2549   2077   2759    216   1134    365       O
HETATM 2135  O   HOH S  58     -22.456  15.958  12.874  0.89 28.99           O
ANISOU 2135  O   HOH S  58     4722   2692   3600   1664  -1727   -645       O
HETATM 2136  O   HOH S  59      -4.138  -4.570  29.948  1.00 24.91           O
ANISOU 2136  O   HOH S  59     3673   3595   2195    964   -463    -16       O
HETATM 2137  O   HOH S  60     -32.202  10.642  21.240  0.94 18.41           O
ANISOU 2137  O   HOH S  60     1511   2521   2962    641     30   -128       O
HETATM 2138  O   HOH S  61     -34.405   3.649  10.305  1.00 26.18           O
ANISOU 2138  O   HOH S  61     1848   2923   5177    407  -1187   -275       O
HETATM 2139  O   HOH S  62     -10.590 -10.875   5.749  0.88 16.91           O
ANISOU 2139  O   HOH S  62     2708   1944   1773     -8    -93   -275       O
HETATM 2140  O   HOH S  63      -0.165  -1.677  11.103  1.00 28.23           O
ANISOU 2140  O   HOH S  63     1925   2599   6203    271   1066    140       O
HETATM 2141  O   HOH S  64      -0.806   0.014   8.668  0.99 27.04           O
ANISOU 2141  O   HOH S  64     1627   3886   4762   -217    634  -1511       O
HETATM 2142  O   HOH S  65      -5.069  -8.542   3.415  0.91 27.16           O
ANISOU 2142  O   HOH S  65     2654   3832   3831   -826   1394  -1291       O
HETATM 2143  O   HOH S  66     -13.209   4.129  -2.520  1.00 30.84           O
ANISOU 2143  O   HOH S  66     2022   7066   2629   -907    251   -296       O
HETATM 2144  O   HOH S  67     -18.313  -0.789  32.298  1.00 23.99           O
ANISOU 2144  O   HOH S  67     3712   3200   2203  -1411  -1239   1083       O
HETATM 2145  O   HOH S  68     -24.394   9.983  24.297  0.61 12.48           O
ANISOU 2145  O   HOH S  68     1498    987   2255    136   -283     67       O
HETATM 2146  O   HOH S  69     -24.153  16.705  19.188  0.98 33.52           O
ANISOU 2146  O   HOH S  69     2981   6901   2854   1383    337  -1227       O
HETATM 2147  O   HOH S  70      -5.639  -0.635   4.297  0.94 29.77           O
ANISOU 2147  O   HOH S  70     2607   4580   4125    550    250    802       O
HETATM 2148  O   HOH S  71     -11.498 -16.968  21.403  1.00 29.98           O
ANISOU 2148  O   HOH S  71     6953   2342   2094   1135    937     77       O
HETATM 2149  O   HOH S  72     -24.348   6.377  32.863  0.97 27.85           O
ANISOU 2149  O   HOH S  72     5240   2685   2655    847  -1001     -7       O
HETATM 2150  O   HOH S  73     -10.988  -8.671  32.673  0.99 27.32           O
ANISOU 2150  O   HOH S  73     4115   3059   3205   1068  -1733    221       O
HETATM 2151  O   HOH S  74     -38.769  -1.629   7.062  0.96 33.62           O
ANISOU 2151  O   HOH S  74     2579   3348   6846    739  -1454  -2395       O
HETATM 2152  O   HOH S  75      -1.492   0.887  29.887  0.91 30.73           O
ANISOU 2152  O   HOH S  75     4154   4171   3353   1642  -1239  -1075       O
HETATM 2153  O   HOH S  76     -27.062 -16.106  26.348  1.00 34.21           O
ANISOU 2153  O   HOH S  76     3881   2221   6897   -487   -346   1272       O
HETATM 2154  O   HOH S  77     -10.329 -13.392   6.816  1.00 26.00           O
ANISOU 2154  O   HOH S  77     2691   1884   5304   -121   1020    325       O
HETATM 2155  O   HOH S  78     -26.542   5.138  31.872  0.88 21.06           O
ANISOU 2155  O   HOH S  78     3095   2790   2119    870    572   -343       O
HETATM 2156  O   HOH S  79     -10.748  -2.235  -0.046  0.99 27.58           O
ANISOU 2156  O   HOH S  79     2944   3846   3690  -1374   1503  -1569       O
HETATM 2157  O   HOH S  80      -6.816 -10.198   2.123  0.77 20.89           O
ANISOU 2157  O   HOH S  80     1948   2824   3163    384    437   -585       O
HETATM 2158  O   HOH S  81     -15.509 -11.200   6.410  0.95 26.31           O
ANISOU 2158  O   HOH S  81     4635   3182   2180    147    439   -340       O
HETATM 2159  O   HOH S  82     -27.587 -10.764  29.192  0.88 27.40           O
ANISOU 2159  O   HOH S  82     5326   2332   2752   -680    959    143       O
HETATM 2160  O   HOH S  83     -16.735  -9.885   4.306  0.66 15.13           O
ANISOU 2160  O   HOH S  83     1743   1588   2417    313   -170   -246       O
HETATM 2161  O   HOH S  84     -19.259 -12.968  31.674  1.00 36.11           O
ANISOU 2161  O   HOH S  84     5073   2269   6378    525   2785    561       O
HETATM 2162  O   HOH S  85     -33.091   4.707   7.273  1.00 26.85           O
ANISOU 2162  O   HOH S  85     2411   5369   2420   1520   -113    815       O
HETATM 2163  O   HOH S  86     -11.452  -9.980   1.766  1.00 25.21           O
ANISOU 2163  O   HOH S  86     2170   2445   4964    401    257   -426       O
HETATM 2164  O   HOH S  87     -11.740  12.716  26.215  0.79 24.75           O
ANISOU 2164  O   HOH S  87     3441   2142   3819    620    257   -578       O
HETATM 2165  O   HOH S  88     -18.036 -26.613  10.189  0.63 16.46           O
ANISOU 2165  O   HOH S  88     2561   1112   2582    101   -434   -173       O
HETATM 2166  O   HOH S  89     -11.512   0.949  -1.524  0.99 35.76           O
ANISOU 2166  O   HOH S  89     7507   3667   2413  -1614   -385   -425       O
HETATM 2167  O   HOH S  90     -34.821  -5.636  26.925  0.93 24.57           O
ANISOU 2167  O   HOH S  90     2872   3961   2504   -984   1031    -80       O
HETATM 2168  O   HOH S  91     -17.746  12.718  -1.299  0.72 27.15           O
ANISOU 2168  O   HOH S  91     4370   3512   2435    883   -287    192       O
HETATM 2169  O   HOH S  92      -5.265  11.425  13.474  0.95 30.42           O
ANISOU 2169  O   HOH S  92     2409   2579   6572   -707  -1008   1043       O
HETATM 2170  O   HOH S  93     -14.318   5.922  -6.010  0.98 36.72           O
ANISOU 2170  O   HOH S  93     7350   4150   2452  -2100   1082   -338       O
HETATM 2171  O   HOH S  94     -19.899   5.783  -1.447  1.00 28.79           O
ANISOU 2171  O   HOH S  94     1856   5645   3438   -235   -165   2481       O
HETATM 2172  O   HOH S  95      -7.372  -2.858   3.484  0.86 24.45           O
ANISOU 2172  O   HOH S  95     3084   2893   3313    138    120    116       O
HETATM 2173  O   HOH S  96      -4.943   3.267   6.378  0.86 24.38           O
ANISOU 2173  O   HOH S  96     2572   3932   2758   -769   -173   -494       O
HETATM 2174  O   HOH S  97     -24.304  -6.968  33.559  0.81 21.97           O
ANISOU 2174  O   HOH S  97     4062   2223   2062   -369    822   -228       O
HETATM 2175  O   HOH S  98     -17.145  -8.645  34.773  0.92 25.58           O
ANISOU 2175  O   HOH S  98     3572   4503   1644   1033    672   -209       O
HETATM 2176  O   HOH S  99      -8.808  13.021  23.338  0.96 31.54           O
ANISOU 2176  O   HOH S  99     4164   2207   5614    187   1599   -676       O
HETATM 2177  O   HOH S 100     -32.213   2.706  17.291  0.63 17.00           O
ANISOU 2177  O   HOH S 100     1813   2434   2214     14    -32   -316       O
HETATM 2178  O   HOH S 101      -8.284 -15.410  28.674  0.89 28.41           O
ANISOU 2178  O   HOH S 101     4708   3736   2351  -1024   -331    977       O
HETATM 2179  O   HOH S 102     -15.413 -24.515  10.723  0.91 28.74           O
ANISOU 2179  O   HOH S 102     2602   5092   3224  -1137   -239    180       O
HETATM 2180  O   HOH S 103      -2.981 -11.647  20.514  1.00 21.48           O
ANISOU 2180  O   HOH S 103     2028   3694   2442    751   -399    531       O
HETATM 2181  O   HOH S 104     -32.910   5.856  27.979  0.92 31.40           O
ANISOU 2181  O   HOH S 104     3173   3213   5545   -298   1874   -948       O
HETATM 2182  O   HOH S 105     -24.062 -14.864  19.316  0.72 18.84           O
ANISOU 2182  O   HOH S 105     2687   1712   2761   -487    746    133       O
HETATM 2183  O   HOH S 106      -3.166 -13.078  25.031  0.86 25.03           O
ANISOU 2183  O   HOH S 106     2281   3214   4014    428   -371    464       O
HETATM 2184  O   HOH S 107     -34.758  11.331  11.442  1.00 34.12           O
ANISOU 2184  O   HOH S 107     2754   3969   6243    762  -1453    471       O
HETATM 2185  O   HOH S 108     -12.508   7.395  -0.625  1.00 38.50           O
ANISOU 2185  O   HOH S 108     3359   3536   7735   -906   -318   2141       O
HETATM 2186  O   HOH S 109     -26.418 -16.182  18.482  0.68 28.59           O
ANISOU 2186  O   HOH S 109     2592   3097   5176   -425   1272   -805       O
HETATM 2187  O   HOH S 110     -31.475   3.697  29.771  1.00 41.28           O
ANISOU 2187  O   HOH S 110     5001   5364   5321   2002  -1784      9       O
HETATM 2188  O   HOH S 111     -31.440   0.804  27.852  0.82 30.06           O
ANISOU 2188  O   HOH S 111     4407   3493   3522   1462   2007   1514       O
HETATM 2189  O   HOH S 112      -6.453  11.629  28.531  1.00 40.80           O
ANISOU 2189  O   HOH S 112     7931   3052   4518   1379    342  -1175       O
HETATM 2190  O   HOH S 113     -31.051   8.931   3.152  0.78 23.94           O
ANISOU 2190  O   HOH S 113     2686   3137   3275    130   -727   1455       O
HETATM 2191  O   HOH S 114     -34.667   6.243   9.696  0.66 25.06           O
ANISOU 2191  O   HOH S 114     3436   2900   3187   -403  -1410     82       O
HETATM 2192  O   HOH S 115     -28.909 -16.240  24.407  0.93 33.68           O
ANISOU 2192  O   HOH S 115     5076   1854   5868    347  -1460    336       O
HETATM 2193  O   HOH S 116     -10.877  14.159   3.052  0.81 29.76           O
ANISOU 2193  O   HOH S 116     3338   2721   5250   -539   1394   1202       O
HETATM 2194  O   HOH S 117      -0.383  -6.126   9.562  0.97 33.51           O
ANISOU 2194  O   HOH S 117     2739   5686   4305    364   -311   1541       O
HETATM 2195  O   HOH S 118      -9.299 -10.969   3.200  0.54 15.24           O
ANISOU 2195  O   HOH S 118     1731   2204   1854    321     34   -210       O
HETATM 2196  O   HOH S 119       2.515   0.899  29.139  0.91 33.05           O
ANISOU 2196  O   HOH S 119     3505   4269   4783    641  -2283  -1052       O
HETATM 2197  O   HOH S 120     -21.140 -10.072   3.510  0.77 25.76           O
ANISOU 2197  O   HOH S 120     2424   3331   4031   -187   -522  -1643       O
HETATM 2198  O   HOH S 121     -30.328  -3.509  29.461  0.61 18.39           O
ANISOU 2198  O   HOH S 121     2125   2303   2560   -176    -35    303       O
HETATM 2199  O   HOH S 122      -2.487  10.018   9.954  1.00 34.23           O
ANISOU 2199  O   HOH S 122     5574   2842   4590  -1380   -112   1519       O
HETATM 2200  O   HOH S 123      -8.280   2.137   3.316  0.71 24.51           O
ANISOU 2200  O   HOH S 123     2923   2677   3713   -491  -1208    -93       O
HETATM 2201  O   HOH S 124      -1.335  -6.656  12.137  0.83 31.81           O
ANISOU 2201  O   HOH S 124     5432   3309   3346   1962   1061   -331       O
HETATM 2202  O   HOH S 125      -3.673  -7.318  29.417  1.00 24.14           O
ANISOU 2202  O   HOH S 125     3558   3101   2514    348   -590   -114       O
HETATM 2203  O   HOH S 126     -16.193 -13.879   6.191  0.97 32.36           O
ANISOU 2203  O   HOH S 126     4356   4977   2962    701   -299    348       O
HETATM 2204  O   HOH S 127     -12.196 -11.029  33.196  0.92 29.48           O
ANISOU 2204  O   HOH S 127     4625   3318   3258    336   -664    933       O
HETATM 2205  O   HOH S 128      -1.889 -18.566  11.876  1.00 56.34           O
ANISOU 2205  O   HOH S 128     6306  11521   3578   2905     52   -228       O
HETATM 2206  O   HOH S 129     -30.096 -10.881  29.637  0.81 23.87           O
ANISOU 2206  O   HOH S 129     4663   2591   1814   -914   -204    329       O
HETATM 2207  O   HOH S 130     -34.421   4.849  25.841  0.94 35.82           O
ANISOU 2207  O   HOH S 130     3059   2492   8060   -618    671   -821       O
HETATM 2208  O   HOH S 131     -26.272   5.358  -2.124  0.76 28.56           O
ANISOU 2208  O   HOH S 131     3271   5145   2437   -134    824   -319       O
HETATM 2209  O   HOH S 132     -35.817  -9.575  11.002  1.00 37.59           O
ANISOU 2209  O   HOH S 132     3881   5419   4985   1891   -666    550       O
HETATM 2210  O   HOH S 133     -27.954 -19.155  14.910  1.00 36.56           O
ANISOU 2210  O   HOH S 133     4230   6158   3503   2229    302   1216       O
HETATM 2211  O   HOH S 134     -33.141  -0.194  17.720  0.75 24.02           O
ANISOU 2211  O   HOH S 134     2068   5262   1798    369    108     75       O
HETATM 2212  O   HOH S 135     -26.090  -9.675  -2.302  0.92 36.33           O
ANISOU 2212  O   HOH S 135     5328   3805   4672  -1215    573  -1660       O
HETATM 2213  O   HOH S 136     -17.429 -15.392  25.081  0.78 25.40           O
ANISOU 2213  O   HOH S 136     2250   4978   2422  -1461   -441   1400       O
HETATM 2214  O   HOH S 137     -19.552  10.048   1.764  0.64 23.17           O
ANISOU 2214  O   HOH S 137     2353   3863   2589   -681    221   -551       O
HETATM 2215  O   HOH S 138     -15.337 -16.335   6.820  0.73 34.34           O
ANISOU 2215  O   HOH S 138     7656   3123   2267   1789    698    198       O
HETATM 2216  O   HOH S 139      -1.319   6.964  30.078  0.93 36.30           O
ANISOU 2216  O   HOH S 139     4561   3654   5575   -640  -2138  -1331       O
HETATM 2217  O   HOH S 140     -27.080  12.556   6.447  0.73 24.37           O
ANISOU 2217  O   HOH S 140     2819   2324   4118    604    221   -115       O
HETATM 2218  O   HOH S 141     -19.527  15.516  11.511  1.00 36.40           O
ANISOU 2218  O   HOH S 141     7431   2723   3677  -1129    822    762       O
HETATM 2219  O   HOH S 142     -35.045   3.858  13.589  0.90 43.56           O
ANISOU 2219  O   HOH S 142     2587   7993   5971    795  -1199   -839       O
HETATM 2220  O   HOH S 143     -28.046  -0.548  -5.466  0.89 27.85           O
ANISOU 2220  O   HOH S 143     2214   4544   3822   1010   -538   -292       O
HETATM 2221  O   HOH S 144     -13.459 -13.546   4.102  0.88 41.53           O
ANISOU 2221  O   HOH S 144     5695   2623   7460   -357  -2872    678       O
HETATM 2222  O   HOH S 145      -3.999  -5.776   2.878  1.00 42.26           O
ANISOU 2222  O   HOH S 145     5706   6526   3826   2386   2160   1258       O
HETATM 2223  O   HOH S 146      -6.912 -13.852  30.409  0.79 37.63           O
ANISOU 2223  O   HOH S 146     6373   4216   3708   1583  -2096   -745       O
HETATM 2224  O   HOH S 147     -29.646  11.344   3.345  1.00 41.48           O
ANISOU 2224  O   HOH S 147     5376   4974   5411    463   -932   2691       O
HETATM 2225  O   HOH S 148     -16.675 -23.975   8.110  0.90 43.63           O
ANISOU 2225  O   HOH S 148     7251   4484   4841   -159      2  -2777       O
HETATM 2226  O   HOH S 149     -25.315 -10.302  31.204  0.94 33.16           O
ANISOU 2226  O   HOH S 149     5351   3423   3828  -1595   -866   1700       O
HETATM 2227  O   HOH S 150     -23.102  15.858   1.735  0.95 39.78           O
ANISOU 2227  O   HOH S 150     6232   4819   4065    363   -118   2608       O
HETATM 2228  O   HOH S 151     -20.805 -18.505   6.105  0.73 28.00           O
ANISOU 2228  O   HOH S 151     4831   3451   2356   -231   -721   -869       O
HETATM 2229  O   HOH S 152      -4.863 -11.941  29.209  0.82 30.89           O
ANISOU 2229  O   HOH S 152     5178   3018   3540   1186  -1647    537       O
HETATM 2230  O   HOH S 153     -15.418 -11.519   0.601  0.92 29.59           O
ANISOU 2230  O   HOH S 153     4428   3567   3247    170    -77    629       O
HETATM 2231  O   HOH S 154     -36.875   2.447  10.462  1.00 28.58           O
ANISOU 2231  O   HOH S 154     2433   4935   3493   -328   -303   -835       O
HETATM 2232  O   HOH S 155     -26.575 -19.849  10.828  1.00 35.70           O
ANISOU 2232  O   HOH S 155     3242   6728   3594   1547  -1089    382       O
HETATM 2233  O   HOH S 156     -14.825  15.250  23.020  1.00 38.98           O
ANISOU 2233  O   HOH S 156     6133   2913   5764   1875    950   -602       O
HETATM 2234  O   HOH S 157     -10.856  -6.930  -1.538  0.69 25.30           O
ANISOU 2234  O   HOH S 157     4649   3155   1809    739    890   -234       O
HETATM 2235  O   HOH S 158      -2.873 -10.680   5.468  1.00 35.35           O
ANISOU 2235  O   HOH S 158     3476   2639   7315    728   1896    142       O
HETATM 2236  O   HOH S 159     -25.430 -22.656   8.860  0.92 41.65           O
ANISOU 2236  O   HOH S 159     3994   7743   4089   2465   -365   -224       O
HETATM 2237  O   HOH S 160      -1.656  -2.894   4.273  1.00 41.45           O
ANISOU 2237  O   HOH S 160     5653   4738   5358   1718   3042   1014       O
HETATM 2238  O   HOH S 161      -0.936 -11.522   4.199  1.00 55.43           O
ANISOU 2238  O   HOH S 161     7995   7560   5505    364   1714  -2105       O
HETATM 2239  O   HOH S 162     -10.366   9.734  28.525  0.95 46.30           O
ANISOU 2239  O   HOH S 162     6600   8083   2911  -1844  -1372   -153       O
HETATM 2240  O   HOH S 163     -33.629   4.633  21.973  0.85 33.70           O
ANISOU 2240  O   HOH S 163     2490   4335   5980   -518   -494   1571       O
HETATM 2241  O   HOH S 164      -8.673   4.638   1.796  0.85 34.83           O
ANISOU 2241  O   HOH S 164     5790   4419   3024    157   1465   -318       O
HETATM 2242  O   HOH S 165     -33.915   2.329   1.606  0.64 29.61           O
ANISOU 2242  O   HOH S 165     5371   3552   2325   -356   -864    837       O
HETATM 2243  O   HOH S 166     -38.939  -7.733  27.019  0.75 20.18           O
ANISOU 2243  O   HOH S 166     1592   3124   2950     31   -890    955       O
HETATM 2244  O   HOH S 167     -27.857  17.070  10.749  0.86 30.46           O
ANISOU 2244  O   HOH S 167     4949   3318   3306   -261    904     -9       O
HETATM 2245  O   HOH S 168     -33.423  -9.129  18.578  0.80 26.16           O
ANISOU 2245  O   HOH S 168     1859   4110   3970   -584    175   -735       O
HETATM 2246  O   HOH S 169     -25.373  18.265  10.139  0.85 27.71           O
ANISOU 2246  O   HOH S 169     5181   1986   3361   -864   2004   -709       O
HETATM 2247  O   HOH S 170     -10.242 -20.909  13.856  0.58 22.19           O
ANISOU 2247  O   HOH S 170     1576   1901   4956     42   -311    549       O
HETATM 2248  O   HOH S 171     -38.205 -10.077  24.990  1.00 42.23           O
ANISOU 2248  O   HOH S 171     3417   8280   4349    959   -392   2344       O
HETATM 2249  O   HOH S 172     -40.033 -10.018  22.998  0.73 17.20           O
ANISOU 2249  O   HOH S 172     1767   1988   2779     62   -124    315       O
HETATM 2250  O   HOH S 173     -22.502 -11.447  24.844  1.00 18.10           O
ANISOU 2250  O   HOH S 173     1707   2528   2642   -142    173  -1017       O
HETATM 2251  O   HOH S 174     -32.482  -9.122  21.201  0.70 16.90           O
ANISOU 2251  O   HOH S 174     1771   2470   2180   -312    251     35       O
HETATM 2252  O   HOH S 175      -0.306   6.336  16.047  0.94 37.66           O
ANISOU 2252  O   HOH S 175     2506   6605   5198    931   1091   2049       O
HETATM 2253  O   HOH S 176      -1.150  -8.017  29.333  0.81 28.11           O
ANISOU 2253  O   HOH S 176     3871   4827   1982   -154   -524    639       O
HETATM 2254  O   HOH S 177     -12.473 -15.067   5.999  0.84 30.38           O
ANISOU 2254  O   HOH S 177     5620   2382   3541  -1192   1218   -404       O
HETATM 2255  O   HOH S 178      -9.320 -13.855   3.108  1.00 45.41           O
ANISOU 2255  O   HOH S 178     5825   4629   6799   -696    450  -3034       O
HETATM 2256  O   HOH S 179     -10.274  -9.371  -0.896  0.73 32.52           O
ANISOU 2256  O   HOH S 179     4850   4789   2716   2592    164    667       O
HETATM 2257  O   HOH S 180     -11.224 -11.018  -2.857  0.86 36.52           O
ANISOU 2257  O   HOH S 180     6610   4650   2616   2648   1074    212       O
HETATM 2258  O   HOH S 181     -17.933 -11.456   2.820  0.92 42.01           O
ANISOU 2258  O   HOH S 181     7493   4566   3904     26  -2434   1019       O
HETATM 2259  O   HOH S 182     -12.926 -12.153   1.281  0.97 43.77           O
ANISOU 2259  O   HOH S 182     4682   3949   7999    758   -619  -1784       O
HETATM 2260  O   HOH S 183      -6.285  -9.403  -9.375  0.91 34.37           O
ANISOU 2260  O   HOH S 183     5685   4319   3053   1656  -2023   -920       O
HETATM 2261  O   HOH S 184      -5.889 -11.915  -8.702  0.85 45.21           O
ANISOU 2261  O   HOH S 184     6029   8100   3048  -1508   -644    875       O
HETATM 2262  O   HOH S 185       1.401  -9.908  18.712  1.00 31.74           O
ANISOU 2262  O   HOH S 185     2238   3721   6102    912   -889  -1578       O
HETATM 2263  O   HOH S 186       3.749 -11.575  22.509  1.00 32.58           O
ANISOU 2263  O   HOH S 186     4382   3390   4605  -1090   -148    -95       O
HETATM 2264  O   HOH S 187     -12.041   1.476  -3.978  0.80 24.20           O
ANISOU 2264  O   HOH S 187     3537   2430   3229     36     95     19       O
HETATM 2265  O   HOH S 188     -30.759  -3.360  33.941  0.60 22.97           O
ANISOU 2265  O   HOH S 188     2015   4405   2307    -50   -253    913       O
HETATM 2266  O   HOH S 189     -35.239  -7.700  17.385  0.88 33.35           O
ANISOU 2266  O   HOH S 189     4720   5531   2422   2919    115   -249       O
HETATM 2267  O   HOH S 190     -13.597  -0.467  -5.698  1.00 42.72           O
ANISOU 2267  O   HOH S 190     8352   4605   3275  -1768   1002    931       O
HETATM 2268  O   HOH S 191     -32.189  14.971  17.479  0.97 37.93           O
ANISOU 2268  O   HOH S 191     7256   3159   3998   1039   2615    -17       O
HETATM 2269  O   HOH S 192     -27.206   2.839  32.171  1.00 47.16           O
ANISOU 2269  O   HOH S 192     3090  10057   4772   -358   -370   1751       O
HETATM 2270  O   HOH S 193      -8.415 -20.739  14.979  0.84 40.68           O
ANISOU 2270  O   HOH S 193     2861   8985   3609   1427    -55  -1629       O
HETATM 2271  O   HOH S 194     -32.299 -11.082  17.476  0.76 34.77           O
ANISOU 2271  O   HOH S 194     6998   3255   2959  -1318   1407    419       O
HETATM 2272  O   HOH S 195      -5.770  -4.455   1.931  0.79 31.97           O
ANISOU 2272  O   HOH S 195     3553   5462   3131    955    122   -928       O
HETATM 2273  O   HOH S 196     -26.893  -5.052  33.308  0.68 28.90           O
ANISOU 2273  O   HOH S 196     2671   6129   2182  -1429     55  -1096       O
HETATM 2274  O   HOH S 197     -28.018   3.794  -1.016  0.87 34.01           O
ANISOU 2274  O   HOH S 197     4110   3339   5474    266   1662    744       O
HETATM 2275  O   HOH S 198     -12.676   4.803  32.775  1.00 39.09           O
ANISOU 2275  O   HOH S 198     4515   6922   3417  -1748    188  -2205       O
HETATM 2276  O   HOH S 199     -16.039 -10.774  35.392  0.81 35.31           O
ANISOU 2276  O   HOH S 199     7364   2756   3295    705    860    122       O
HETATM 2277  O   HOH S 200      -0.703 -12.322  26.642  0.96 40.45           O
ANISOU 2277  O   HOH S 200     3975   4652   6741   1727    259   1974       O
HETATM 2278  O   HOH S 201     -13.082 -26.058   9.779  0.91 45.46           O
ANISOU 2278  O   HOH S 201    11046   3043   3184    112   1498     78       O
HETATM 2279  O   HOH S 202     -24.944 -17.855  25.658  1.00 40.17           O
ANISOU 2279  O   HOH S 202     3536   2885   8841   -329    124   -142       O
HETATM 2280  O   HOH S 203      -8.246 -12.928  -8.510  1.00 47.53           O
ANISOU 2280  O   HOH S 203     7060   4919   6082   1869  -2777    775       O
HETATM 2281  O   HOH S 204     -13.879   8.128  31.760  0.94 48.78           O
ANISOU 2281  O   HOH S 204     7096   8064   3373   -913  -1442  -1587       O
HETATM 2282  O   HOH S 205      -4.176  12.044  10.782  0.75 37.69           O
ANISOU 2282  O   HOH S 205     2955   4818   6547   -618   1804   1028       O
HETATM 2283  O   HOH S 206       1.032  -7.316  14.713  1.00 46.87           O
ANISOU 2283  O   HOH S 206     5085   5995   6730   1791   2678   -651       O
HETATM 2284  O   HOH S 207     -33.427  10.235   3.759  0.95 42.91           O
ANISOU 2284  O   HOH S 207     4679   5925   5699   1520   -974   1193       O
HETATM 2285  O   HOH S 208     -28.644   6.564  32.465  0.99 51.84           O
ANISOU 2285  O   HOH S 208     2919   8957   7821   1092   1423   -587       O
HETATM 2286  O   HOH S 209     -13.308  11.882   0.654  0.73 38.37           O
ANISOU 2286  O   HOH S 209     7891   3623   3066   2125   -532    404       O
HETATM 2287  O   HOH S 210      -7.031 -18.871  23.614  0.87 45.51           O
ANISOU 2287  O   HOH S 210     3758   6555   6979  -1907   -348   1526       O
HETATM 2288  O   HOH S 211     -18.802  17.320  14.952  0.93 47.37           O
ANISOU 2288  O   HOH S 211     7239   3707   7053   -986   3282    668       O
HETATM 2289  O   HOH S 212     -24.347 -13.178  28.297  0.98 43.08           O
ANISOU 2289  O   HOH S 212     3741   4349   8280  -1334  -2123   2823       O
HETATM 2290  O   HOH S 213      -0.344 -19.755  14.410  1.00 49.79           O
ANISOU 2290  O   HOH S 213     4142   6283   8493   1986   1772    145       O
HETATM 2291  O   HOH S 214      -5.085   9.934  31.788  1.00 52.02           O
ANISOU 2291  O   HOH S 214     4327  10199   5239  -1929    310  -3395       O
HETATM 2292  O   HOH S 215     -14.974 -11.889  33.032  0.70 35.90           O
ANISOU 2292  O   HOH S 215     5244   5102   3295   2342   1791    752       O
HETATM 2293  O   HOH S 216     -27.602  -9.861  32.821  1.00 41.81           O
ANISOU 2293  O   HOH S 216     6493   3661   5730   -630    -96    987       O
HETATM 2294  O   HOH S 217     -36.749   4.408   2.868  0.96 50.62           O
ANISOU 2294  O   HOH S 217     4222   6291   8720   -900    425   3435       O
HETATM 2295  O   HOH S 218      -1.912 -20.907  16.131  1.00 56.84           O
ANISOU 2295  O   HOH S 218     6484   3393  11718    395    534  -1626       O
HETATM 2296  O   HOH S 219      -4.449   7.017   6.932  0.95 44.45           O
ANISOU 2296  O   HOH S 219     8205   3697   4989  -1570  -1399   1799       O
HETATM 2297  O   HOH S 220     -36.606   9.531  19.343  0.93 45.95           O
ANISOU 2297  O   HOH S 220     6426   5802   5231    595  -2502   1711       O
HETATM 2298  O   HOH S 221      -7.063  13.030  21.372  0.91 52.73           O
ANISOU 2298  O   HOH S 221     7348   8181   4507  -3842  -1275   1659       O
HETATM 2299  O   HOH S 222      -6.020   6.559  32.918  1.00 51.49           O
ANISOU 2299  O   HOH S 222     6947   8480   4137    270  -2256  -1145       O
HETATM 2300  O   HOH S 223     -26.073 -13.675   3.742  1.00 43.82           O
ANISOU 2300  O   HOH S 223     7778   5859   3014  -2340   -392  -1100       O
HETATM 2301  O   HOH S 224      -6.838 -20.630  21.715  1.00 57.73           O
ANISOU 2301  O   HOH S 224     6608   8898   6430   2648   -670   -581       O
HETATM 2302  O   HOH S 225       0.341   4.001  30.322  1.00 48.88           O
ANISOU 2302  O   HOH S 225     4084   8929   5561    554  -2246  -1360       O
HETATM 2303  O   HOH S 226     -36.702   7.826  17.654  1.00 48.49           O
ANISOU 2303  O   HOH S 226     2904   7030   8489  -1438   -686   1580       O
HETATM 2304  O   HOH S 227     -35.924 -11.943  25.366  1.00 50.45           O
ANISOU 2304  O   HOH S 227     5434   5379   8355  -3138     78   -347       O
HETATM 2305  O   HOH S 228     -29.284  -5.051  33.225  0.88 38.11           O
ANISOU 2305  O   HOH S 228     3404   3668   7409  -1488    991   -175       O
HETATM 2306  O   HOH S 229       0.820 -12.562  20.199  1.00 56.74           O
ANISOU 2306  O   HOH S 229     7639   5290   8630  -2416    351   1181       O
HETATM 2307  O   HOH S 230      -1.062 -11.138  29.067  0.98 45.94           O
ANISOU 2307  O   HOH S 230     5044   7522   4887    679   -295   2416       O
HETATM 2308  O   HOH S 231     -34.112   4.477  17.789  1.00 40.09           O
ANISOU 2308  O   HOH S 231     4688   2682   7862   -647   -193    211       O
HETATM 2309  O   HOH S 232       0.437  -3.649   9.858  1.00 45.11           O
ANISOU 2309  O   HOH S 232     3819   6444   6877  -1307  -1394  -2170       O
HETATM 2310  O   HOH S 233      -9.047  16.387   9.862  1.00 39.34           O
ANISOU 2310  O   HOH S 233     3555   5382   6011   -135    943   2990       O
HETATM 2311  O   HOH S 234     -35.386   7.739  13.399  1.00 27.80           O
ANISOU 2311  O   HOH S 234     1781   5831   2951   -999   -239    318       O
HETATM 2312  O   HOH S 235     -26.976  15.668  12.805  0.63 18.60           O
ANISOU 2312  O   HOH S 235     2552   1533   2980   -183    857   -328       O
HETATM 2313  O   HOH S 236     -21.361  16.279  16.857  1.00 30.83           O
ANISOU 2313  O   HOH S 236     6431   2913   2371   -127  -1178   -657       O
HETATM 2314  O   HOH S 237     -34.417   1.508  27.948  0.89 36.39           O
ANISOU 2314  O   HOH S 237     3105   4861   5861    517   -756  -3067       O
HETATM 2315  O   HOH S 238       0.260   6.203  20.761  1.00 49.34           O
ANISOU 2315  O   HOH S 238     4517   7973   6258  -2832    555   -747       O
HETATM 2316  O   HOH S 239     -19.637   6.566  -3.854  0.76 29.44           O
ANISOU 2316  O   HOH S 239     5654   3954   1580    965    410    -22       O
HETATM 2317  O   HOH S 240     -17.338   6.474  -3.566  0.88 39.94           O
ANISOU 2317  O   HOH S 240     9125   2757   3292    879  -1751    -65       O
HETATM 2318  O   HOH S 241      -5.527  16.032  12.222  1.00 47.87           O
ANISOU 2318  O   HOH S 241     5082   5704   7400  -3099    133   -902       O
HETATM 2319  O   HOH S 242     -35.933   6.361   6.708  1.00 31.44           O
ANISOU 2319  O   HOH S 242     2325   3994   5627     47    -48   -665       O
HETATM 2320  O   HOH S 243      -9.966   7.509   0.011  0.83 32.99           O
ANISOU 2320  O   HOH S 243     4577   5175   2784    455    964    682       O
HETATM 2321  O   HOH S 244     -11.135  14.744  21.903  1.00 41.80           O
ANISOU 2321  O   HOH S 244     3408   5226   7247  -1437   -616  -1997       O
HETATM 2322  O   HOH S 245     -34.838  11.210   6.853  1.00 52.48           O
ANISOU 2322  O   HOH S 245     7475   4361   8105   2522   -946    864       O
HETATM 2323  O   HOH S 246      -8.650 -18.392  11.817  0.83 39.22           O
ANISOU 2323  O   HOH S 246     4016   5876   5011  -2289   -903   1983       O
HETATM 2324  O   HOH S 247      -6.725 -16.232  23.819  1.00 34.79           O
ANISOU 2324  O   HOH S 247     8084   2713   2422   1751    761    178       O
HETATM 2325  O   HOH S 248       1.108   0.827  16.318  1.00 42.98           O
ANISOU 2325  O   HOH S 248     2471   8457   5404   -447    978   -635       O
HETATM 2326  O   HOH S 249      -7.124   1.485   1.173  1.00 50.05           O
ANISOU 2326  O   HOH S 249     4470   7462   7087  -2413   1767  -2471       O
HETATM 2327  O   HOH S 250      -4.008 -14.450   3.633  1.00 48.55           O
ANISOU 2327  O   HOH S 250     6052   8612   3783   -268   1113  -1949       O
HETATM 2328  O   HOH S 251     -10.641  17.141   3.589  1.00 47.72           O
ANISOU 2328  O   HOH S 251     5901   7045   5187  -1522  -2496    598       O
HETATM 2329  O   HOH S 252      -6.485  10.073  17.587  1.00 41.87           O
ANISOU 2329  O   HOH S 252     4076   6411   5420   2015   -233  -2639       O
HETATM 2330  O   HOH S 253      -6.828   1.428   5.563  0.85 31.04           O
ANISOU 2330  O   HOH S 253     2692   2401   6701    292   -808    708       O
HETATM 2331  O   HOH S 254     -19.939 -11.934   1.271  0.77 35.39           O
ANISOU 2331  O   HOH S 254     3243   2988   7214   -843  -1565    339       O
HETATM 2332  O   HOH S 255      -6.845 -19.949  26.385  1.00 40.16           O
ANISOU 2332  O   HOH S 255     4260   4288   6710    382    776    985       O
HETATM 2333  O   HOH S 256     -20.075   8.799  -0.653  0.98 41.84           O
ANISOU 2333  O   HOH S 256     6408   4298   5191   2667   1353   1298       O
HETATM 2334  O   HOH S 257     -22.029  16.704   7.104  1.00 44.02           O
ANISOU 2334  O   HOH S 257     5626   2882   8219   -919   2420  -1332       O
HETATM 2335  O   HOH S 258      -4.806  11.296  18.070  1.00 42.59           O
ANISOU 2335  O   HOH S 258     7575   2550   6059  -1170    591  -1128       O
HETATM 2336  O   HOH S 259     -28.349  12.740   8.371  0.85 44.74           O
ANISOU 2336  O   HOH S 259     7436   5638   3924   3436   1335   1430       O
HETATM 2337  O   HOH S 260       2.505  -0.948  11.491  1.00 43.84           O
ANISOU 2337  O   HOH S 260     2680   7810   6165  -1035   -950   2081       O
HETATM 2338  O   HOH S 261      -2.447   1.562   6.044  0.75 40.24           O
ANISOU 2338  O   HOH S 261     3446   5060   6783  -1834  -1076   2119       O
HETATM 2339  O   HOH S 262     -31.998   4.388  -2.667  1.00 51.14           O
ANISOU 2339  O   HOH S 262     5307  10009   4115  -1512   -655   -451       O
HETATM 2340  O   HOH S 263     -35.832   8.544  22.699  1.00 40.79           O
ANISOU 2340  O   HOH S 263     2631   8696   4173    299    857   -674       O
HETATM 2341  O   HOH S 265     -13.755 -11.436  15.994  0.45 15.81           O
ANISOU 2341  O   HOH S 265     1189   1419   3400      2    187    632       O
HETATM 2342  O   HOH S 266     -24.692  16.821  13.066  0.78 42.51           O
ANISOU 2342  O   HOH S 266     4618   5493   6040   2777    390   1221       O
HETATM 2343  O   HOH S 267     -33.585  -6.536  16.360  0.73 31.71           O
ANISOU 2343  O   HOH S 267     2746   4814   4490  -1658    638    395       O
HETATM 2344  O   HOH S 268     -25.315  17.136  17.488  0.77 34.53           O
ANISOU 2344  O   HOH S 268     6359   1833   4929    110    619   -741       O
HETATM 2345  O   HOH S 269     -19.144 -15.503  22.827  0.80 40.22           O
ANISOU 2345  O   HOH S 269     3326   6876   5079   1355   -886   1774       O
HETATM 2346  O   HOH S 270      -6.330  -4.959  31.258  0.87 41.25           O
ANISOU 2346  O   HOH S 270     3338   7143   5192    702  -2021    357       O
HETATM 2347  O   HOH S 271      -2.637 -19.001  19.588  0.93 59.69           O
ANISOU 2347  O   HOH S 271     9904   6712   6065    607    961   2710       O
HETATM 2348  O   HOH S 273     -22.748  -0.104  12.473  1.00 10.93           O
ANISOU 2348  O   HOH S 273      977   1572   1605    -72   -109    -41       O
HETATM 2349  O   HOH S 274     -36.476  -7.291  27.622  0.91 38.65           O
ANISOU 2349  O   HOH S 274     3918   7123   3646  -1385    378   1611       O
HETATM 2350  O   HOH S 275     -22.447  -8.473  35.135  1.00 43.43           O
ANISOU 2350  O   HOH S 275     7380   4460   4661    -55  -2784    911       O
HETATM 2351  O   HOH S 276     -29.292  -2.948  32.276  1.00 45.31           O
ANISOU 2351  O   HOH S 276     3860   8564   4792  -1256  -1228   3206       O
HETATM 2352  O   HOH S 277     -27.135  -3.170  32.129  0.71 35.43           O
ANISOU 2352  O   HOH S 277     2697   7557   3208    262   -806  -1457       O
HETATM 2353  O   HOH S 278     -24.898 -18.733  28.333  0.86 45.36           O
ANISOU 2353  O   HOH S 278     4531   4926   7779  -1658  -1709   3131       O
HETATM 2354  O   HOH S 279     -32.946  -4.424  33.076  0.95 43.79           O
ANISOU 2354  O   HOH S 279     2851   6945   6841   -251    363   -836       O
HETATM 2355  O   HOH S 280     -37.035  -4.797  14.677  0.90 46.19           O
ANISOU 2355  O   HOH S 280     6718   4477   6355  -3057   -845   -145       O
HETATM 2356  O   HOH S 281     -26.456  14.775   7.140  1.00 56.09           O
ANISOU 2356  O   HOH S 281     6422   7436   7453    327  -1863  -3603       O
HETATM 2357  O   HOH S 282     -17.255  18.693   2.878  0.88 43.95           O
ANISOU 2357  O   HOH S 282     6505   2811   7384   1221  -1986  -1205       O
HETATM 2358  O   HOH S 283     -11.883   3.481  -5.495  1.00 50.89           O
ANISOU 2358  O   HOH S 283     7290   8445   3601   -876  -1649    491       O
HETATM 2359  O   HOH S 284     -27.659 -12.422  17.940  0.97 55.97           O
ANISOU 2359  O   HOH S 284     6588   5154   9522  -1987   1244   2460       O
HETATM 2360  O   HOH S 285       3.255  -1.252  17.906  0.94 45.42           O
ANISOU 2360  O   HOH S 285     6454   4225   6580  -2311   2799   -863       O
HETATM 2361  O   HOH S 286     -21.145  18.091   4.822  1.00 49.04           O
ANISOU 2361  O   HOH S 286     5608   8610   4417   3439   -713   -429       O
HETATM 2362  O   HOH S 287      -7.071  -9.381  -0.320  1.00 46.10           O
ANISOU 2362  O   HOH S 287     6058   7346   4112   2401   -651   -941       O
HETATM 2363  O   HOH S 288     -36.866   4.569  25.142  0.89 48.37           O
ANISOU 2363  O   HOH S 288     3894   6184   8300   2340    341  -1313       O
HETATM 2364  O   HOH S 289     -22.578 -21.666   8.338  0.84 45.10           O
ANISOU 2364  O   HOH S 289     5822   5975   5338  -3179  -1629    325       O
HETATM 2365  O   HOH S 290      -9.736 -21.924  11.545  1.00 45.32           O
ANISOU 2365  O   HOH S 290     4855   6422   5942   -139    637   2911       O
HETATM 2366  O   HOH S 291      -4.645  -7.907  -8.864  0.92 50.38           O
ANISOU 2366  O   HOH S 291     6748   6282   6112   1790  -2145   1918       O
HETATM 2367  O   HOH S 292     -10.334   5.077  34.042  1.00 51.65           O
ANISOU 2367  O   HOH S 292     5090  10660   3874   -996   -978   -702       O
HETATM 2368  O   HOH S 293     -17.548 -13.804   4.364  0.99 56.57           O
ANISOU 2368  O   HOH S 293     7937   6688   6869   3771   -450  -1638       O
HETATM 2369  O   HOH S 294     -34.023  -1.316  -1.918  0.83 40.86           O
ANISOU 2369  O   HOH S 294     4714   5319   5492    473  -2789   -171       O
HETATM 2370  O   HOH S 295       1.878   2.694  19.172  0.96 53.55           O
ANISOU 2370  O   HOH S 295     4418   8344   7585   -643  -2253   2157       O
HETATM 2371  O   HOH S 296      -8.008  11.473  17.301  1.00 44.80           O
ANISOU 2371  O   HOH S 296     4764   5165   7093  -2050   2508   -594       O
HETATM 2372  O   HOH S 297      -0.317 -16.403  12.365  1.00 57.10           O
ANISOU 2372  O   HOH S 297     5873   8530   7291   3904   -345    -26       O
HETATM 2373  O   HOH S 298     -21.435 -13.731   1.861  1.00 54.91           O
ANISOU 2373  O   HOH S 298     6825   8008   6030   -346   1507  -1598       O
HETATM 2374  O   HOH S 299     -34.018   9.213  27.036  0.85 43.33           O
ANISOU 2374  O   HOH S 299     4068   5593   6804    874    546   1274       O
HETATM 2375  O   HOH S 300       2.817   4.615  27.989  1.00 49.45           O
ANISOU 2375  O   HOH S 300     6224   6142   6422  -1284  -1995  -2640       O
HETATM 2376  O   HOH S 301     -28.422 -15.752  28.509  0.85 44.93           O
ANISOU 2376  O   HOH S 301    10008   2999   4065   -204  -2648     17       O
HETATM 2377  O   HOH S 302     -17.805  17.546  -0.129  0.89 61.93           O
ANISOU 2377  O   HOH S 302    10159   6869   6502  -1657    258   3594       O
HETATM 2378  O   HOH S 303      -4.308 -15.280  23.023  1.00 47.61           O
ANISOU 2378  O   HOH S 303     7307   3591   7192    774    721  -1911       O
HETATM 2379  O   HOH S 304     -21.195  17.342   0.436  1.00 57.00           O
ANISOU 2379  O   HOH S 304     7750   5785   8122   -826  -1850   3766       O
HETATM 2380  O   HOH S 305     -35.408   0.203  -0.163  0.92 49.75           O
ANISOU 2380  O   HOH S 305     8572   6674   3657   1768  -2022    -56       O
HETATM 2381  O   HOH S 306     -12.717  16.008   9.659  1.00 53.89           O
ANISOU 2381  O   HOH S 306     9167   5125   6182   1971    787   2373       O
HETATM 2382  O   HOH S 307      -2.635  -3.001  31.558  0.84 41.09           O
ANISOU 2382  O   HOH S 307     3865   7452   4297    130  -1333    365       O
HETATM 2383  O   HOH S 308     -36.368  -4.590  11.528  1.00 43.56           O
ANISOU 2383  O   HOH S 308     3440   7987   5123  -1389   -604    383       O
HETATM 2384  O   HOH S 309      -8.816 -14.391 -10.913  1.00 43.00           O
ANISOU 2384  O   HOH S 309     8677   4475   3187  -1029   1300   -893       O
HETATM 2385  O   HOH S 310      -3.940  -0.699  30.981  1.00 31.50           O
ANISOU 2385  O   HOH S 310     4789   4481   2698   1308   -672   -461       O
HETATM 2386  O   HOH S 311     -32.765  -2.673  -0.359  0.85 38.34           O
ANISOU 2386  O   HOH S 311     7022   5409   2137  -1839    365   -456       O
HETATM 2387  O   HOH S 312     -12.699 -19.068   7.689  1.00 42.61           O
ANISOU 2387  O   HOH S 312     8156   5060   2972   -564    379  -1193       O
HETATM 2388  O   HOH S 313     -36.710  -5.791   3.880  0.93 49.42           O
ANISOU 2388  O   HOH S 313     4535  10685   3558   1554    770   2036       O
HETATM 2389  O   HOH S 314      -9.421  -4.779  -1.234  1.00 46.91           O
ANISOU 2389  O   HOH S 314     6028   8249   3547   -730  -1491   2092       O
HETATM 2390  O   HOH S 315      -4.565 -18.999  11.526  1.00 59.10           O
ANISOU 2390  O   HOH S 315     8945   6328   7183   3071    468  -2361       O
HETATM 2391  O   HOH S 316     -30.910  -9.527  32.204  1.00 46.51           O
ANISOU 2391  O   HOH S 316    10326   3898   3446   -539  -2157   -153       O
HETATM 2392  O   HOH S 317     -32.139 -14.903  22.807  1.00 48.67           O
ANISOU 2392  O   HOH S 317     7516   4028   6946  -2661  -1783    204       O
HETATM 2393  O   HOH S 318     -35.102  -8.843  28.465  1.00 51.80           O
ANISOU 2393  O   HOH S 318     6003   8143   5537   2758  -2159  -2243       O
HETATM 2394  O   HOH S 319       1.886   4.516  22.045  1.00 47.01           O
ANISOU 2394  O   HOH S 319     2901   5378   9581   -161   1375   1306       O
HETATM 2395  O   HOH S 320     -23.312  18.745  11.744  0.85 49.84           O
ANISOU 2395  O   HOH S 320     5996   6348   6594   2795  -1555  -3125       O
HETATM 2396  O   HOH S 321     -27.236 -13.539  30.246  1.00 50.57           O
ANISOU 2396  O   HOH S 321     9245   4398   5571  -1156  -1963   -707       O
HETATM 2397  O   HOH S 322     -27.139   8.623  34.016  1.00 45.94           O
ANISOU 2397  O   HOH S 322     4792   7724   4937    934    698   -527       O
HETATM 2398  O   HOH S 323     -11.376  17.096   6.207  1.00 49.19           O
ANISOU 2398  O   HOH S 323     7304   2998   8386    125    605   1237       O
HETATM 2399  O   HOH S 324     -21.672 -21.032   5.869  0.85 45.50           O
ANISOU 2399  O   HOH S 324     8696   4682   3910  -1642   1504    451       O
HETATM 2400  O   HOH S 325      -3.800  12.081  21.411  1.00 54.78           O
ANISOU 2400  O   HOH S 325    11495   3331   5989   -795   1751   -628       O
HETATM 2401  O   HOH S 326      -6.145 -15.782  32.653  1.00 59.37           O
ANISOU 2401  O   HOH S 326     9381   6103   7075    525  -3794   -521       O
HETATM 2402  O   HOH S 327      -5.576 -20.986  12.809  1.00 56.62           O
ANISOU 2402  O   HOH S 327     7352   6599   7561  -1499   1600  -1056       O
HETATM 2403  O   HOH S 328      -8.008  13.477  18.479  0.77 47.86           O
ANISOU 2403  O   HOH S 328     7586   3972   6628  -2243   1292    541       O
HETATM 2404  O   HOH S 329     -21.591   9.888  -1.989  1.00 55.22           O
ANISOU 2404  O   HOH S 329     5322   8561   7097   -873  -1195  -1539       O
HETATM 2405  O   HOH S 330      -3.577  13.589  14.892  1.00 59.47           O
ANISOU 2405  O   HOH S 330     5870   7706   9018  -2944   2146   -165       O
HETATM 2406  O   HOH S 331     -10.771 -11.037  35.864  0.94 52.24           O
ANISOU 2406  O   HOH S 331     9007   5385   5457   1288   2876   -726       O
HETATM 2407  O   HOH S 332     -21.211  18.403   8.776  0.98 58.29           O
ANISOU 2407  O   HOH S 332     9867   5886   6394   1899  -1131   2755       O
HETATM 2408  O   HOH S 333     -32.669  12.645   2.449  1.00 50.62           O
ANISOU 2408  O   HOH S 333     6314   7487   5433    381   -225   -186       O
HETATM 2409  O   HOH S 334     -24.936 -15.479   8.583  1.00 42.32           O
HETATM 2410  O   HOH S 335     -27.132 -13.899  14.600  1.00 44.71           O
HETATM 2411  O   HOH S 336     -19.189 -13.381  24.557  1.00 28.22           O
HETATM 2412  O   HOH S 337      -0.777   4.771   9.189  1.00 38.95           O
HETATM 2413  O   HOH S 338     -30.838   0.448  32.502  1.00 56.01           O
HETATM 2414  O   HOH S 339     -28.080  14.467  10.365  1.00 56.91           O
END
