# Supplementary material for: Development of Water-Trapping Pyrrole-2-carboxylic Acids as Broad-Spectrum Metallo-β-lactamase Inhibitors
Source: J Med Chem. 2026 May 14;69(10):11961–84. doi: 10.1021/acs.jmedchem.5c03534 (PMC13224168; doi:10.1021/acs.jmedchem.5c03534)
Supplement: Supplementary file 11 [file jm5c03534_si_011.pdb]

REMARK   3
REMARK   3 REFINEMENT.
REMARK   3   PROGRAM     : PHENIX (1.20.1_4487: ???)
REMARK   3   AUTHORS     : Adams,Afonine,Bunkoczi,Burnley,Chen,Dar,Davis,
REMARK   3               : Draizen,Echols,Gildea,Gros,Grosse-Kunstleve,Headd,
REMARK   3               : Hintze,Hung,Ioerger,Liebschner,McCoy,McKee,Moriarty,
REMARK   3               : Oeffner,Poon,Read,Richardson,Richardson,Sacchettini,
REMARK   3               : Sauter,Sobolev,Storoni,Terwilliger,Williams,Zwart
REMARK   3
REMARK   3  X-RAY DATA.
REMARK   3  
REMARK   3  REFINEMENT TARGET : ML
REMARK   3  
REMARK   3  DATA USED IN REFINEMENT.
REMARK   3   RESOLUTION RANGE HIGH (ANGSTROMS) : 1.05    
REMARK   3   RESOLUTION RANGE LOW  (ANGSTROMS) : 40.06   
REMARK   3   MIN(FOBS/SIGMA_FOBS)              : 1.34  
REMARK   3   COMPLETENESS FOR RANGE        (%) : 98.26 
REMARK   3   NUMBER OF REFLECTIONS             : 190090    
REMARK   3   NUMBER OF REFLECTIONS (NON-ANOMALOUS) : 96395     
REMARK   3  
REMARK   3  FIT TO DATA USED IN REFINEMENT.
REMARK   3   R VALUE     (WORKING + TEST SET) : 0.1134
REMARK   3   R VALUE            (WORKING SET) : 0.1124
REMARK   3   FREE R VALUE                     : 0.1324
REMARK   3   FREE R VALUE TEST SET SIZE   (%) : 4.96  
REMARK   3   FREE R VALUE TEST SET COUNT      : 9430      
REMARK   3  
REMARK   3  FIT TO DATA USED IN REFINEMENT (IN BINS).
REMARK   3   BIN  RESOLUTION RANGE  COMPL.    NWORK NFREE   RWORK  RFREE  CCWORK CCFREE
REMARK   3     1   40.06 -    3.26    1.00     6057   387  0.1232 0.1436   0.958  0.941
REMARK   3     2    3.26 -    2.59    0.95     5917   255  0.1120 0.1284   0.965  0.955
REMARK   3     3    2.59 -    2.26    0.99     6060   326  0.1033 0.1243   0.970  0.963
REMARK   3     4    2.26 -    2.06    1.00     6127   321  0.1005 0.1140   0.972  0.970
REMARK   3     5    2.06 -    1.91    1.00     6094   344  0.0924 0.1234   0.976  0.954
REMARK   3     6    1.91 -    1.80    1.00     6087   321  0.0913 0.1210   0.977  0.965
REMARK   3     7    1.80 -    1.71    1.00     6083   308  0.0896 0.1038   0.978  0.972
REMARK   3     8    1.71 -    1.63    0.99     6124   330  0.0934 0.1114   0.976  0.963
REMARK   3     9    1.63 -    1.57    0.96     5888   266  0.0907 0.1161   0.977  0.956
REMARK   3    10    1.57 -    1.51    0.96     5939   234  0.0881 0.1138   0.978  0.964
REMARK   3    11    1.51 -    1.47    0.99     6158   264  0.0893 0.0952   0.979  0.971
REMARK   3    12    1.47 -    1.43    0.99     6044   338  0.0930 0.1140   0.977  0.966
REMARK   3    13    1.43 -    1.39    0.99     6089   301  0.0936 0.1074   0.977  0.964
REMARK   3    14    1.39 -    1.35    0.99     6077   257  0.1049 0.1205   0.972  0.962
REMARK   3    15    1.35 -    1.32    0.99     6111   287  0.1104 0.1156   0.972  0.954
REMARK   3    16    1.32 -    1.29    0.99     6030   366  0.1122 0.1403   0.967  0.950
REMARK   3    17    1.29 -    1.27    0.99     6020   340  0.1144 0.1534   0.965  0.926
REMARK   3    18    1.27 -    1.24    0.99     6042   363  0.1178 0.1402   0.961  0.946
REMARK   3    19    1.24 -    1.22    0.99     6037   307  0.1214 0.1473   0.957  0.944
REMARK   3    20    1.22 -    1.20    0.99     6090   303  0.1239 0.1375   0.957  0.941
REMARK   3    21    1.20 -    1.18    0.99     5996   375  0.1339 0.1335   0.953  0.947
REMARK   3    22    1.18 -    1.16    0.97     5989   276  0.1431 0.1500   0.946  0.928
REMARK   3    23    1.16 -    1.15    0.95     5817   307  0.1518 0.1606   0.938  0.936
REMARK   3    24    1.15 -    1.13    0.97     5952   306  0.1609 0.1908   0.930  0.919
REMARK   3    25    1.13 -    1.12    0.98     5930   326  0.1679 0.1871   0.929  0.899
REMARK   3    26    1.12 -    1.10    0.98     6070   308  0.1824 0.2155   0.915  0.885
REMARK   3    27    1.10 -    1.09    0.98     5898   364  0.1755 0.1973   0.912  0.878
REMARK   3    28    1.09 -    1.07    0.97     5957   317  0.1871 0.1823   0.897  0.903
REMARK   3    29    1.07 -    1.06    0.97     5917   337  0.2068 0.1947   0.862  0.900
REMARK   3    30    1.06 -    1.05    0.98     6060   296  0.2148 0.2324   0.855  0.834
REMARK   3  
REMARK   3  BULK SOLVENT MODELLING.
REMARK   3   METHOD USED        : FLAT BULK SOLVENT MODEL
REMARK   3   SOLVENT RADIUS     : 1.10    
REMARK   3   SHRINKAGE RADIUS   : 0.90    
REMARK   3   GRID STEP FACTOR   : 4.00    
REMARK   3  
REMARK   3  ERROR ESTIMATES.
REMARK   3   COORDINATE ERROR (MAXIMUM-LIKELIHOOD BASED)     : 0.08    
REMARK   3   PHASE ERROR (DEGREES, MAXIMUM-LIKELIHOOD BASED) : 11.91   
REMARK   3  
REMARK   3  STRUCTURE FACTORS CALCULATION ALGORITHM : FFT
REMARK   3  B VALUES.
REMARK   3   FROM WILSON PLOT           (A**2) : 9.53    
REMARK   3  
REMARK   3  GEOMETRY RESTRAINTS LIBRARY: GEOSTD + MONOMER LIBRARY + CDL V1.2
REMARK   3  DEVIATIONS FROM IDEAL VALUES - RMSD. RMSZ FOR BONDS AND ANGLES.
REMARK   3    BOND      :  0.011   0.095   2164  Z= 0.633
REMARK   3    ANGLE     :  1.298  16.186   3009  Z= 0.734
REMARK   3    CHIRALITY :  0.093   0.373    326
REMARK   3    PLANARITY :  0.012   0.074    411
REMARK   3    DIHEDRAL  : 12.822 119.424    336
REMARK   3    MIN NONBONDED DISTANCE : 1.751
REMARK   3  
REMARK   3  MOLPROBITY STATISTICS.
REMARK   3    ALL-ATOM CLASHSCORE : 3.66
REMARK   3    RAMACHANDRAN PLOT:
REMARK   3      OUTLIERS :  0.43 %
REMARK   3      ALLOWED  :  1.30 %
REMARK   3      FAVORED  : 98.26 %
REMARK   3    ROTAMER OUTLIERS :  0.91 %
REMARK   3    CBETA DEVIATIONS :  0.00 %
REMARK   3    PEPTIDE PLANE:
REMARK   3      CIS-PROLINE     : 0.00 %
REMARK   3      CIS-GENERAL     : 0.00 %
REMARK   3      TWISTED PROLINE : 0.00 %
REMARK   3      TWISTED GENERAL : 0.00 %
REMARK   3  
REMARK   3  RAMA-Z (RAMACHANDRAN PLOT Z-SCORE):
REMARK   3  INTERPRETATION: BAD |RAMA-Z| > 3; SUSPICIOUS 2 < |RAMA-Z| < 3; GOOD |RAMA-Z| < 2.
REMARK   3  SCORES FOR WHOLE/HELIX/SHEET/LOOP ARE SCALED INDEPENDENTLY;
REMARK   3  THEREFORE, THE VALUES ARE NOT RELATED IN A SIMPLE MANNER.
REMARK   3    WHOLE: -0.33 (0.42), RESIDUES: 310
REMARK   3    HELIX:  0.93 (0.53), RESIDUES: 83
REMARK   3    SHEET: -0.51 (0.50), RESIDUES: 70
REMARK   3    LOOP : -0.64 (0.44), RESIDUES: 157
REMARK   3  
REMARK   3                  min    max   mean <Bi,j>   iso aniso
REMARK   3     Overall:    5.54  55.31  14.92   1.42    16  2339
REMARK   3     Protein:    5.90  55.31  12.83   1.43    11  2010
REMARK   3     Water:      7.56  54.06  30.45    N/A     5   261
REMARK   3     Other:      5.54  31.73  16.28    N/A     0    68
REMARK   3     Chain  A:   5.54  55.31  12.95    N/A    11  2076
REMARK   3     Chain  C:   7.23   8.25   7.74    N/A     0     2
REMARK   3     Chain  S:   7.56  54.06  30.45    N/A     5   261
REMARK   3     Histogram:
REMARK   3         Values      Number of atoms
REMARK   3       5.54 - 10.52       916
REMARK   3      10.52 - 15.50       751
REMARK   3      15.50 - 20.47       290
REMARK   3      20.47 - 25.45       152
REMARK   3      25.45 - 30.43        70
REMARK   3      30.43 - 35.40        37
REMARK   3      35.40 - 40.38        56
REMARK   3      40.38 - 45.35        43
REMARK   3      45.35 - 50.33        33
REMARK   3      50.33 - 55.31         7
REMARK   3  
REMARK   3
LINK         OD2 ASP A 118                ZN  A ZN C   2 
LINK         O03ALIG A 302                ZN  A ZN C   2 
LINK        ZN  A ZN C   2                 O   HOH S 202 
LINK        ZN    ZN C   3                 O   HOH S 202 
LINK        ZN  A ZN C   2                 NE2 HIS A 240 
LINK        ZN  A ZN C   2                 SG  CYS A 198 
CRYST1   39.398   67.771   40.118  90.00  93.17  90.00 P 1 21 1
SCALE1      0.025382  0.000000  0.001406        0.00000
SCALE2      0.000000  0.014756  0.000000        0.00000
SCALE3      0.000000  0.000000  0.024965        0.00000
ATOM      1  N   SER A  30       2.796  -9.411   7.934  1.00 30.55           N
ANISOU    1  N   SER A  30     3340   2835   5432   -576    644   1039       N
ATOM      2  CA  SER A  30       3.947  -8.545   7.612  1.00 28.79           C
ANISOU    2  CA  SER A  30     2805   2768   5367   -557    579    802       C
ATOM      3  C   SER A  30       3.532  -7.231   6.943  1.00 26.05           C
ANISOU    3  C   SER A  30     2201   2601   5097   -723    425    466       C
ATOM      4  O   SER A  30       4.071  -6.823   5.925  1.00 24.47           O
ANISOU    4  O   SER A  30     1968   2452   4879   -651     51    284       O
ATOM      5  CB  SER A  30       4.955  -9.284   6.720  1.00 30.27           C
ANISOU    5  CB  SER A  30     3206   2861   5433   -338    313    888       C
ATOM      6  OG  SER A  30       5.458 -10.452   7.354  1.00 29.97           O
ANISOU    6  OG  SER A  30     3228   2922   5238   -167    -10   1092       O
ATOM      7  H   SER A  30       2.863  -9.835   8.680  1.00 36.66           H
ATOM      8  HA  SER A  30       4.381  -8.317   8.449  1.00 34.55           H
ATOM      9  HB2 SER A  30       4.512  -9.542   5.896  1.00 36.32           H
ATOM     10  HB3 SER A  30       5.696  -8.689   6.527  1.00 36.32           H
ATOM     11  HG  SER A  30       6.030 -10.821   6.863  1.00 35.96           H
ATOM     12  N   GLY A  31       2.534  -6.576   7.514  1.00 25.58           N
ANISOU   12  N   GLY A  31     2006   2498   5215   -393    615    306       N
ATOM     13  CA  GLY A  31       2.077  -5.282   7.038  1.00 25.06           C
ANISOU   13  CA  GLY A  31     2014   2306   5202   -358    745    203       C
ATOM     14  C   GLY A  31       0.796  -5.288   6.219  1.00 23.76           C
ANISOU   14  C   GLY A  31     1852   2169   5008   -381    851   -218       C
ATOM     15  O   GLY A  31       0.173  -4.236   6.092  1.00 23.45           O
ANISOU   15  O   GLY A  31     1792   2043   5075    -23    917   -253       O
ATOM     16  H   GLY A  31       2.096  -6.868   8.194  1.00 30.70           H
ATOM     17  HA2 GLY A  31       1.929  -4.708   7.806  1.00 30.07           H
ATOM     18  HA3 GLY A  31       2.774  -4.895   6.485  1.00 30.07           H
ATOM     19  N   GLU A  32       0.406  -6.416   5.621  1.00 21.72           N
ANISOU   19  N   GLU A  32     1688   2258   4308   -553   1017   -645       N
ATOM     20  CA  GLU A  32      -0.905  -6.497   4.958  1.00 22.23           C
ANISOU   20  CA  GLU A  32     1828   2296   4321   -375   1296   -594       C
ATOM     21  C   GLU A  32      -2.027  -6.526   5.975  1.00 18.86           C
ANISOU   21  C   GLU A  32     1518   1999   3651    -94   1118   -232       C
ATOM     22  O   GLU A  32      -1.803  -6.815   7.154  1.00 20.91           O
ANISOU   22  O   GLU A  32     1491   2132   4323     53    716    -69       O
ATOM     23  CB  GLU A  32      -1.054  -7.774   4.150  1.00 26.06           C
ANISOU   23  CB  GLU A  32     2353   2830   4719   -379   1712   -673       C
ATOM     24  CG  GLU A  32       0.053  -7.945   3.233  1.00 30.28           C
ANISOU   24  CG  GLU A  32     3151   3134   5221   -708   1698   -464       C
ATOM     25  CD  GLU A  32      -0.006  -6.814   2.260  1.00 34.46           C
ANISOU   25  CD  GLU A  32     3970   3496   5626   -775   1563   -371       C
ATOM     26  OE1 GLU A  32      -1.097  -6.629   1.666  1.00 36.27           O
ANISOU   26  OE1 GLU A  32     4453   3680   5647   -552   1382   -427       O
ATOM     27  OE2 GLU A  32       0.987  -6.056   2.181  1.00 36.71           O
ANISOU   27  OE2 GLU A  32     4300   3668   5979  -1014   1402   -226       O
ATOM     28  H   GLU A  32       0.872  -7.138   5.582  1.00 26.07           H
ATOM     29  HA  GLU A  32      -0.972  -5.721   4.380  1.00 26.67           H
ATOM     30  HB2 GLU A  32      -1.075  -8.535   4.752  1.00 31.27           H
ATOM     31  HB3 GLU A  32      -1.875  -7.735   3.636  1.00 31.27           H
ATOM     32  HG2 GLU A  32       0.896  -7.917   3.713  1.00 36.34           H
ATOM     33  HG3 GLU A  32      -0.030  -8.786   2.758  1.00 36.34           H
ATOM     34  N   TYR A  33      -3.255  -6.193   5.536  1.00 16.66           N
ANISOU   34  N   TYR A  33     1496   1657   3175   -138   1005    -50       N
ATOM     35  CA  TYR A  33      -4.370  -6.280   6.480  1.00 13.46           C
ANISOU   35  CA  TYR A  33     1302   1440   2372    -47    520    -78       C
ATOM     36  C   TYR A  33      -4.597  -7.747   6.822  1.00 14.88           C
ANISOU   36  C   TYR A  33     1274   1377   3002    -38    658    -18       C
ATOM     37  O   TYR A  33      -4.665  -8.592   5.915  1.00 17.01           O
ANISOU   37  O   TYR A  33     1639   1498   3324   -156    817   -287       O
ATOM     38  CB  TYR A  33      -5.650  -5.686   5.903  1.00 12.12           C
ANISOU   38  CB  TYR A  33     1511   1403   1690     45    221   -116       C
ATOM     39  CG  TYR A  33      -6.635  -5.328   6.980  1.00 10.02           C
ANISOU   39  CG  TYR A  33     1045   1278   1483   -105    140    -14       C
ATOM     40  CD1 TYR A  33      -6.525  -4.138   7.653  1.00  9.46           C
ANISOU   40  CD1 TYR A  33      981   1267   1345   -201     18    -22       C
ATOM     41  CD2 TYR A  33      -7.644  -6.185   7.343  1.00  9.83           C
ANISOU   41  CD2 TYR A  33     1088   1235   1412    -21    -14   -122       C
ATOM     42  CE1 TYR A  33      -7.396  -3.789   8.676  1.00  9.19           C
ANISOU   42  CE1 TYR A  33     1054   1158   1279   -114     20     48       C
ATOM     43  CE2 TYR A  33      -8.533  -5.858   8.372  1.00  9.22           C
ANISOU   43  CE2 TYR A  33     1027   1050   1426     -8    -55      9       C
ATOM     44  CZ  TYR A  33      -8.392  -4.647   9.014  1.00  8.56           C
ANISOU   44  CZ  TYR A  33      977   1059   1216    -72     64    100       C
ATOM     45  OH  TYR A  33      -9.229  -4.258  10.042  1.00  8.94           O
ANISOU   45  OH  TYR A  33     1056   1044   1295    -36    -18    136       O
ATOM     46  H   TYR A  33      -3.452  -5.929   4.741  1.00 19.99           H
ATOM     47  HA  TYR A  33      -4.153  -5.773   7.278  1.00 16.15           H
ATOM     48  HB2 TYR A  33      -5.434  -4.880   5.408  1.00 14.54           H
ATOM     49  HB3 TYR A  33      -6.066  -6.334   5.314  1.00 14.54           H
ATOM     50  HD1 TYR A  33      -5.846  -3.548   7.417  1.00 11.35           H
ATOM     51  HD2 TYR A  33      -7.738  -6.996   6.898  1.00 11.79           H
ATOM     52  HE1 TYR A  33      -7.299  -2.979   9.123  1.00 11.02           H
ATOM     53  HE2 TYR A  33      -9.209  -6.447   8.619  1.00 11.06           H
ATOM     54  HH  TYR A  33      -9.795  -4.860  10.195  1.00 10.73           H
ATOM     55  N   PRO A  34      -4.668  -8.111   8.088  1.00 15.41           N
ANISOU   55  N   PRO A  34     1298   1382   3175     36    614    369       N
ATOM     56  CA  PRO A  34      -4.732  -9.535   8.422  1.00 16.84           C
ANISOU   56  CA  PRO A  34     1337   1499   3563     10    513    330       C
ATOM     57  C   PRO A  34      -6.092 -10.142   8.158  1.00 16.62           C
ANISOU   57  C   PRO A  34     1382   1431   3503      3    771    251       C
ATOM     58  O   PRO A  34      -7.134  -9.480   8.261  1.00 15.53           O
ANISOU   58  O   PRO A  34     1339   1252   3310     19    648     18       O
ATOM     59  CB  PRO A  34      -4.356  -9.603   9.887  1.00 18.92           C
ANISOU   59  CB  PRO A  34     1835   1671   3682    -59    577    346       C
ATOM     60  CG  PRO A  34      -4.776  -8.364  10.376  1.00 17.88           C
ANISOU   60  CG  PRO A  34     1778   1779   3237    363    692    276       C
ATOM     61  CD  PRO A  34      -4.543  -7.292   9.289  1.00 16.30           C
ANISOU   61  CD  PRO A  34     1480   1671   3043    118    683    604       C
ATOM     62  HA  PRO A  34      -4.070 -10.018   7.902  1.00 20.21           H
ATOM     63  HB2 PRO A  34      -4.824 -10.333  10.323  1.00 22.70           H
ATOM     64  HB3 PRO A  34      -3.398  -9.717   9.986  1.00 22.70           H
ATOM     65  HG2 PRO A  34      -5.719  -8.415  10.596  1.00 21.46           H
ATOM     66  HG3 PRO A  34      -4.262  -8.148  11.170  1.00 21.46           H
ATOM     67  HD2 PRO A  34      -5.222  -6.599   9.320  1.00 19.56           H
ATOM     68  HD3 PRO A  34      -3.661  -6.896   9.361  1.00 19.56           H
ATOM     69  N  ATHR A  35      -6.073 -11.331   7.532  0.52 19.11           N
ANISOU   69  N  ATHR A  35     1984   1454   3823   -188    891     46       N
ATOM     70  CA ATHR A  35      -7.269 -11.961   6.955  0.52 19.62           C
ANISOU   70  CA ATHR A  35     2386   1465   3603   -212   1217   -174       C
ATOM     71  C  ATHR A  35      -7.699 -13.173   7.779  0.52 19.16           C
ANISOU   71  C  ATHR A  35     2554   1407   3318   -312   1460   -278       C
ATOM     72  O  ATHR A  35      -6.959 -13.632   8.646  0.52 20.00           O
ANISOU   72  O  ATHR A  35     2544   1589   3466    -91   1322   -389       O
ATOM     73  CB ATHR A  35      -7.052 -12.410   5.509  0.52 21.86           C
ANISOU   73  CB ATHR A  35     2853   1733   3720   -134   1186    -36       C
ATOM     74  OG1ATHR A  35      -6.114 -13.480   5.496  0.52 22.83           O
ANISOU   74  OG1ATHR A  35     3001   1857   3818     14   1202   -171       O
ATOM     75  CG2ATHR A  35      -6.522 -11.275   4.674  0.52 22.86           C
ANISOU   75  CG2ATHR A  35     3129   1815   3742   -159   1077     10       C
ATOM     76  H  ATHR A  35      -5.361 -11.801   7.428  0.52 22.93           H
ATOM     77  HA ATHR A  35      -7.971 -11.292   6.970  0.52 23.54           H
ATOM     78  HB ATHR A  35      -7.893 -12.700   5.124  0.52 26.24           H
ATOM     79  HG1ATHR A  35      -5.962 -13.719   4.705  0.52 27.40           H
ATOM     80 HG21ATHR A  35      -6.365 -11.576   3.766  0.52 27.43           H
ATOM     81 HG22ATHR A  35      -7.163 -10.547   4.659  0.52 27.43           H
ATOM     82 HG23ATHR A  35      -5.687 -10.951   5.047  0.52 27.43           H
ATOM     83  N  BTHR A  35      -6.035 -11.457   8.173  0.48 13.84           N
ANISOU   83  N  BTHR A  35     1345   1281   2632    320    364    360       N
ATOM     84  CA BTHR A  35      -7.160 -12.272   7.869  0.48 12.22           C
ANISOU   84  CA BTHR A  35     1289   1214   2140    282    326    585       C
ATOM     85  C  BTHR A  35      -7.162 -13.479   8.796  0.48 11.99           C
ANISOU   85  C  BTHR A  35     1290   1238   2027    325     -8    374       C
ATOM     86  O  BTHR A  35      -6.278 -13.667   9.651  0.48 11.68           O
ANISOU   86  O  BTHR A  35     1331   1244   1865    221   -151     40       O
ATOM     87  CB BTHR A  35      -7.126 -12.735   6.408  0.48 13.21           C
ANISOU   87  CB BTHR A  35     1524   1413   2083     22    394    530       C
ATOM     88  OG1BTHR A  35      -6.211 -13.843   6.289  0.48 13.42           O
ANISOU   88  OG1BTHR A  35     1689   1491   1918    250    345    258       O
ATOM     89  CG2BTHR A  35      -6.758 -11.571   5.450  0.48 14.13           C
ANISOU   89  CG2BTHR A  35     1621   1475   2275   -219    412    618       C
ATOM     90  H  BTHR A  35      -5.326 -11.905   8.364  0.48 16.61           H
ATOM     91  HA BTHR A  35      -7.966 -11.753   8.023  0.48 14.66           H
ATOM     92  HB BTHR A  35      -8.006 -13.033   6.129  0.48 15.85           H
ATOM     93  HG1BTHR A  35      -5.443 -13.609   6.536  0.48 16.10           H
ATOM     94 HG21BTHR A  35      -6.893 -11.844   4.529  0.48 16.96           H
ATOM     95 HG22BTHR A  35      -7.317 -10.800   5.636  0.48 16.96           H
ATOM     96 HG23BTHR A  35      -5.828 -11.323   5.572  0.48 16.96           H
ATOM     97  N  AVAL A  36      -8.914 -13.685   7.507  0.52 20.18           N
ANISOU   97  N  AVAL A  36     3091   1587   2991   -295   1511   -337       N
ATOM     98  CA AVAL A  36      -9.507 -14.702   8.374  0.52 21.52           C
ANISOU   98  CA AVAL A  36     3253   1825   3100   -137   1467   -357       C
ATOM     99  C  AVAL A  36      -8.599 -15.914   8.506  0.52 22.82           C
ANISOU   99  C  AVAL A  36     3489   1925   3256     20   1364   -405       C
ATOM    100  O  AVAL A  36      -8.423 -16.447   9.606  0.52 23.47           O
ANISOU  100  O  AVAL A  36     3622   1955   3339      6   1202   -281       O
ATOM    101  CB AVAL A  36     -10.946 -15.059   7.931  0.52 21.91           C
ANISOU  101  CB AVAL A  36     3294   1890   3141   -309   1489   -404       C
ATOM    102  CG1AVAL A  36     -11.006 -15.536   6.480  0.52 23.63           C
ANISOU  102  CG1AVAL A  36     3654   2056   3269   -257   1297   -429       C
ATOM    103  CG2AVAL A  36     -11.550 -16.061   8.895  0.52 22.22           C
ANISOU  103  CG2AVAL A  36     3363   1851   3228   -200   1466   -472       C
ATOM    104  H  AVAL A  36      -9.402 -13.461   6.836  0.52 24.22           H
ATOM    105  HA AVAL A  36      -9.587 -14.319   9.262  0.52 25.82           H
ATOM    106  HB AVAL A  36     -11.487 -14.254   7.958  0.52 26.29           H
ATOM    107 HG11AVAL A  36     -11.876 -15.933   6.314  0.52 28.36           H
ATOM    108 HG12AVAL A  36     -10.872 -14.776   5.892  0.52 28.36           H
ATOM    109 HG13AVAL A  36     -10.309 -16.194   6.335  0.52 28.36           H
ATOM    110 HG21AVAL A  36     -12.507 -16.110   8.741  0.52 26.66           H
ATOM    111 HG22AVAL A  36     -11.146 -16.930   8.742  0.52 26.66           H
ATOM    112 HG23AVAL A  36     -11.376 -15.771   9.804  0.52 26.66           H
ATOM    113  N  BVAL A  36      -8.201 -14.296   8.620  0.48 11.35           N
ANISOU  113  N  BVAL A  36     1262   1109   1943    241    376    351       N
ATOM    114  CA BVAL A  36      -8.332 -15.571   9.319  0.48 13.44           C
ANISOU  114  CA BVAL A  36     1388   1319   2398    313    376    418       C
ATOM    115  C  BVAL A  36      -7.070 -16.395   9.176  0.48 14.24           C
ANISOU  115  C  BVAL A  36     1671   1381   2357    499    282    392       C
ATOM    116  O  BVAL A  36      -6.730 -17.172  10.067  0.48 15.03           O
ANISOU  116  O  BVAL A  36     1744   1510   2455    626    302    446       O
ATOM    117  CB BVAL A  36      -9.586 -16.329   8.803  0.48 15.62           C
ANISOU  117  CB BVAL A  36     1617   1583   2735    215    209    420       C
ATOM    118  CG1BVAL A  36      -9.604 -17.790   9.238  0.48 18.09           C
ANISOU  118  CG1BVAL A  36     2038   1831   3004    245    105    309       C
ATOM    119  CG2BVAL A  36     -10.839 -15.593   9.255  0.48 15.90           C
ANISOU  119  CG2BVAL A  36     1612   1572   2857    434    155    352       C
ATOM    120  H  BVAL A  36      -8.858 -14.132   8.090  0.48 13.62           H
ATOM    121  HA BVAL A  36      -8.459 -15.400  10.265  0.48 16.12           H
ATOM    122  HB BVAL A  36      -9.562 -16.346   7.834  0.48 18.75           H
ATOM    123 HG11BVAL A  36     -10.257 -18.270   8.705  0.48 21.71           H
ATOM    124 HG12BVAL A  36      -8.722 -18.171   9.102  0.48 21.71           H
ATOM    125 HG13BVAL A  36      -9.844 -17.837  10.176  0.48 21.71           H
ATOM    126 HG21BVAL A  36     -11.619 -16.056   8.912  0.48 19.08           H
ATOM    127 HG22BVAL A  36     -10.864 -15.578  10.225  0.48 19.08           H
ATOM    128 HG23BVAL A  36     -10.815 -14.686   8.911  0.48 19.08           H
ATOM    129  N  AASN A  37      -8.010 -16.379   7.402  0.52 22.78           N
ANISOU  129  N  AASN A  37     3501   1900   3256    223   1463   -587       N
ATOM    130  CA AASN A  37      -7.201 -17.591   7.484  0.52 24.15           C
ANISOU  130  CA AASN A  37     3726   1976   3476    238   1230   -501       C
ATOM    131  C  AASN A  37      -5.856 -17.332   8.150  0.52 23.37           C
ANISOU  131  C  AASN A  37     3538   1915   3428    476   1188   -345       C
ATOM    132  O  AASN A  37      -5.148 -18.290   8.469  0.52 24.13           O
ANISOU  132  O  AASN A  37     3697   1928   3545    511   1002   -368       O
ATOM    133  CB AASN A  37      -7.015 -18.197   6.094  0.52 26.60           C
ANISOU  133  CB AASN A  37     4069   2287   3749     95   1037   -478       C
ATOM    134  CG AASN A  37      -8.331 -18.675   5.483  0.52 28.58           C
ANISOU  134  CG AASN A  37     4405   2468   3985    -48    849   -342       C
ATOM    135  OD1AASN A  37      -9.001 -19.559   6.018  0.52 29.32           O
ANISOU  135  OD1AASN A  37     4502   2538   4102   -113    815   -349       O
ATOM    136  ND2AASN A  37      -8.709 -18.069   4.361  0.52 29.53           N
ANISOU  136  ND2AASN A  37     4519   2592   4108     16    694   -319       N
ATOM    137  H  AASN A  37      -8.063 -16.022   6.622  0.52 27.34           H
ATOM    138  HA AASN A  37      -7.668 -18.255   8.015  0.52 28.99           H
ATOM    139  HB2AASN A  37      -6.636 -17.527   5.505  0.52 31.92           H
ATOM    140  HB3AASN A  37      -6.419 -18.959   6.158  0.52 31.92           H
ATOM    141 HD21AASN A  37      -9.442 -18.299   3.974  0.52 35.43           H
ATOM    142 HD22AASN A  37      -8.221 -17.447   4.022  0.52 35.43           H
ATOM    143  N  BASN A  37      -6.352 -16.238   8.075  0.48 14.88           N
ANISOU  143  N  BASN A  37     1971   1370   2314    605    301     43       N
ATOM    144  CA BASN A  37      -5.174 -17.065   7.832  0.48 16.04           C
ANISOU  144  CA BASN A  37     2076   1651   2369    692    261      4       C
ATOM    145  C  BASN A  37      -3.972 -16.669   8.672  0.48 14.67           C
ANISOU  145  C  BASN A  37     1680   1680   2212    707    231    -22       C
ATOM    146  O  BASN A  37      -3.015 -17.445   8.765  0.48 16.59           O
ANISOU  146  O  BASN A  37     1836   1837   2630    811   -253   -254       O
ATOM    147  CB BASN A  37      -4.838 -17.013   6.347  0.48 18.53           C
ANISOU  147  CB BASN A  37     2453   1934   2653    567    368     -9       C
ATOM    148  CG BASN A  37      -5.994 -17.449   5.503  0.48 22.05           C
ANISOU  148  CG BASN A  37     3086   2178   3114    404    210    -41       C
ATOM    149  OD1BASN A  37      -6.457 -18.576   5.630  0.48 23.78           O
ANISOU  149  OD1BASN A  37     3348   2259   3429    402    118   -206       O
ATOM    150  ND2BASN A  37      -6.520 -16.546   4.690  0.48 23.80           N
ANISOU  150  ND2BASN A  37     3315   2401   3325    317     21    109       N
ATOM    151  H  BASN A  37      -6.522 -15.666   7.456  0.48 17.86           H
ATOM    152  HA BASN A  37      -5.372 -17.984   8.069  0.48 19.25           H
ATOM    153  HB2BASN A  37      -4.608 -16.103   6.102  0.48 22.23           H
ATOM    154  HB3BASN A  37      -4.090 -17.604   6.168  0.48 22.23           H
ATOM    155 HD21BASN A  37      -7.186 -16.756   4.188  0.48 28.56           H
ATOM    156 HD22BASN A  37      -6.195 -15.750   4.664  0.48 28.56           H
ATOM    157  N  AGLU A  38      -5.507 -16.071   8.407  0.52 21.91           N
ANISOU  157  N  AGLU A  38     3182   1882   3260    517   1311   -211       N
ATOM    158  CA AGLU A  38      -4.206 -15.721   8.966  0.52 20.33           C
ANISOU  158  CA AGLU A  38     2746   1783   3197    479   1340      8       C
ATOM    159  C  AGLU A  38      -4.236 -15.506  10.476  0.52 18.77           C
ANISOU  159  C  AGLU A  38     2316   1677   3140    295   1034    155       C
ATOM    160  O  AGLU A  38      -3.170 -15.335  11.080  0.52 19.38           O
ANISOU  160  O  AGLU A  38     2094   1956   3314    128    742    306       O
ATOM    161  CB AGLU A  38      -3.651 -14.472   8.264  0.52 21.62           C
ANISOU  161  CB AGLU A  38     2891   1903   3419    639   1519    119       C
ATOM    162  CG AGLU A  38      -3.437 -14.699   6.767  0.52 23.03           C
ANISOU  162  CG AGLU A  38     3139   2083   3529    684   1716    185       C
ATOM    163  CD AGLU A  38      -3.163 -13.444   5.967  0.52 25.01           C
ANISOU  163  CD AGLU A  38     3436   2278   3787    720   1680    196       C
ATOM    164  OE1AGLU A  38      -3.423 -12.332   6.462  0.52 24.24           O
ANISOU  164  OE1AGLU A  38     3314   2264   3634    760   1807    302       O
ATOM    165  OE2AGLU A  38      -2.670 -13.582   4.820  0.52 26.84           O
ANISOU  165  OE2AGLU A  38     3679   2456   4062    721   1612    110       O
ATOM    166  H  AGLU A  38      -6.015 -15.392   8.262  0.52 26.29           H
ATOM    167  HA AGLU A  38      -3.586 -16.447   8.796  0.52 24.40           H
ATOM    168  HB2AGLU A  38      -4.278 -13.740   8.374  0.52 25.94           H
ATOM    169  HB3AGLU A  38      -2.797 -14.238   8.660  0.52 25.94           H
ATOM    170  HG2AGLU A  38      -2.678 -15.291   6.651  0.52 27.64           H
ATOM    171  HG3AGLU A  38      -4.237 -15.109   6.401  0.52 27.64           H
ATOM    172  N  BGLU A  38      -3.998 -15.484   9.265  0.48 14.28           N
ANISOU  172  N  BGLU A  38     1587   1694   2144    672    120    157       N
ATOM    173  CA BGLU A  38      -2.964 -15.031  10.177  0.48 15.69           C
ANISOU  173  CA BGLU A  38     1783   1898   2279    531     74    229       C
ATOM    174  C  BGLU A  38      -3.440 -14.850  11.612  0.48 14.63           C
ANISOU  174  C  BGLU A  38     1840   1816   1905    486     65    194       C
ATOM    175  O  BGLU A  38      -2.629 -14.481  12.463  0.48 16.91           O
ANISOU  175  O  BGLU A  38     1984   2147   2295    395    442    314       O
ATOM    176  CB BGLU A  38      -2.387 -13.716   9.674  0.48 16.21           C
ANISOU  176  CB BGLU A  38     1885   2005   2270    422    287    362       C
ATOM    177  CG BGLU A  38      -1.769 -13.819   8.295  0.48 15.54           C
ANISOU  177  CG BGLU A  38     1722   1955   2228    543    417    591       C
ATOM    178  CD BGLU A  38      -2.781 -13.743   7.134  0.48 15.23           C
ANISOU  178  CD BGLU A  38     1624   2006   2155    675    648    423       C
ATOM    179  OE1BGLU A  38      -3.688 -12.894   7.208  0.48 15.29           O
ANISOU  179  OE1BGLU A  38     1594   1894   2323    455    608    505       O
ATOM    180  OE2BGLU A  38      -2.668 -14.513   6.141  0.48 17.51           O
ANISOU  180  OE2BGLU A  38     1892   2163   2597    756    508    356       O
ATOM    181  H  BGLU A  38      -4.625 -14.907   9.151  0.48 17.13           H
ATOM    182  HA BGLU A  38      -2.263 -15.701  10.193  0.48 18.82           H
ATOM    183  HB2BGLU A  38      -3.098 -13.057   9.634  0.48 19.45           H
ATOM    184  HB3BGLU A  38      -1.697 -13.422  10.289  0.48 19.45           H
ATOM    185  HG2BGLU A  38      -1.140 -13.089   8.183  0.48 18.65           H
ATOM    186  HG3BGLU A  38      -1.307 -14.669   8.225  0.48 18.65           H
ATOM    187  N  AILE A  39      -5.411 -15.510  11.097  0.52 16.04           N
ANISOU  187  N  AILE A  39     1793   1319   2984    479   1033    213       N
ATOM    188  CA AILE A  39      -5.557 -15.233  12.532  0.52 14.34           C
ANISOU  188  CA AILE A  39     1550   1035   2864    350    658    316       C
ATOM    189  C  AILE A  39      -6.212 -16.433  13.219  0.52 13.01           C
ANISOU  189  C  AILE A  39     1052   1056   2835    286    481    254       C
ATOM    190  O  AILE A  39      -7.416 -16.661  13.027  0.52 13.18           O
ANISOU  190  O  AILE A  39     1030   1151   2828    113    294    324       O
ATOM    191  CB AILE A  39      -6.352 -13.943  12.806  0.52 14.27           C
ANISOU  191  CB AILE A  39     1719    955   2747    237    819    468       C
ATOM    192  CG1AILE A  39      -5.779 -12.718  12.072  0.52 14.02           C
ANISOU  192  CG1AILE A  39     1571    960   2798    299    859    399       C
ATOM    193  CG2AILE A  39      -6.376 -13.675  14.314  0.52 14.81           C
ANISOU  193  CG2AILE A  39     1850    969   2810    152    627    421       C
ATOM    194  CD1AILE A  39      -6.725 -11.519  12.250  0.52 14.64           C
ANISOU  194  CD1AILE A  39     1719   1031   2814    190    691    202       C
ATOM    195  H  AILE A  39      -6.159 -15.674  10.705  0.52 19.25           H
ATOM    196  HA AILE A  39      -4.667 -15.115  12.899  0.52 17.21           H
ATOM    197  HB AILE A  39      -7.249 -14.083  12.465  0.52 17.12           H
ATOM    198 HG12AILE A  39      -4.911 -12.491  12.442  0.52 16.83           H
ATOM    199 HG13AILE A  39      -5.695 -12.913  11.125  0.52 16.83           H
ATOM    200 HG21AILE A  39      -6.845 -12.843  14.480  0.52 17.78           H
ATOM    201 HG22AILE A  39      -6.833 -14.407  14.758  0.52 17.78           H
ATOM    202 HG23AILE A  39      -5.464 -13.611  14.638  0.52 17.78           H
ATOM    203 HD11AILE A  39      -6.572 -10.886  11.531  0.52 17.57           H
ATOM    204 HD12AILE A  39      -7.642 -11.833  12.224  0.52 17.57           H
ATOM    205 HD13AILE A  39      -6.544 -11.098  13.105  0.52 17.57           H
ATOM    206  N  BILE A  39      -4.695 -15.164  11.921  0.48 14.43           N
ANISOU  206  N  BILE A  39     1920   1726   1836    684     31     88       N
ATOM    207  CA BILE A  39      -5.215 -14.983  13.276  0.48 15.48           C
ANISOU  207  CA BILE A  39     2163   1666   2053    529     60     62       C
ATOM    208  C  BILE A  39      -5.982 -16.213  13.749  0.48 16.05           C
ANISOU  208  C  BILE A  39     2064   1849   2184    322    -31    252       C
ATOM    209  O  BILE A  39      -7.158 -16.390  13.392  0.48 16.37           O
ANISOU  209  O  BILE A  39     2086   1932   2200    351     71    271       O
ATOM    210  CB BILE A  39      -6.100 -13.733  13.397  0.48 14.45           C
ANISOU  210  CB BILE A  39     2088   1612   1791    462    195    182       C
ATOM    211  CG1BILE A  39      -5.431 -12.487  12.811  0.48 13.03           C
ANISOU  211  CG1BILE A  39     1833   1506   1612    536    208    220       C
ATOM    212  CG2BILE A  39      -6.463 -13.494  14.858  0.48 14.43           C
ANISOU  212  CG2BILE A  39     2126   1706   1652    238    320    130       C
ATOM    213  CD1BILE A  39      -6.417 -11.316  12.760  0.48 13.95           C
ANISOU  213  CD1BILE A  39     1973   1577   1749    634     69    152       C
ATOM    214  H  BILE A  39      -5.267 -15.484  11.364  0.48 17.31           H
ATOM    215  HA BILE A  39      -4.439 -14.882  13.849  0.48 18.58           H
ATOM    216  HB BILE A  39      -6.904 -13.899  12.879  0.48 17.34           H
ATOM    217 HG12BILE A  39      -4.678 -12.233  13.367  0.48 15.63           H
ATOM    218 HG13BILE A  39      -5.129 -12.676  11.909  0.48 15.63           H
ATOM    219 HG21BILE A  39      -7.046 -12.721  14.916  0.48 17.32           H
ATOM    220 HG22BILE A  39      -6.918 -14.278  15.203  0.48 17.32           H
ATOM    221 HG23BILE A  39      -5.650 -13.334  15.363  0.48 17.32           H
ATOM    222 HD11BILE A  39      -6.051 -10.620  12.192  0.48 16.74           H
ATOM    223 HD12BILE A  39      -7.261 -11.629  12.397  0.48 16.74           H
ATOM    224 HD13BILE A  39      -6.550 -10.975  13.658  0.48 16.74           H
ATOM    225  N  APRO A  40      -5.490 -17.223  14.023  0.52 13.11           N
ANISOU  225  N  APRO A  40     1252   1039   2691    397    314    132       N
ATOM    226  CA APRO A  40      -6.143 -18.272  14.817  0.52 12.50           C
ANISOU  226  CA APRO A  40     1295    848   2608    222    451    212       C
ATOM    227  C  APRO A  40      -7.185 -17.674  15.754  0.52 11.35           C
ANISOU  227  C  APRO A  40     1225    783   2306    344    224     27       C
ATOM    228  O  APRO A  40      -7.006 -16.589  16.304  0.52 12.23           O
ANISOU  228  O  APRO A  40     1412    926   2310    190    305     -9       O
ATOM    229  CB APRO A  40      -4.981 -18.919  15.602  0.52 14.67           C
ANISOU  229  CB APRO A  40     1618   1010   2945    379    618    350       C
ATOM    230  CG APRO A  40      -3.709 -18.533  14.926  0.52 14.50           C
ANISOU  230  CG APRO A  40     1423   1138   2949    353    510    248       C
ATOM    231  CD APRO A  40      -4.035 -17.209  14.211  0.52 14.01           C
ANISOU  231  CD APRO A  40     1197   1244   2882    115    437    211       C
ATOM    232  HA APRO A  40      -6.553 -18.937  14.242  0.52 15.00           H
ATOM    233  HB2APRO A  40      -4.991 -18.592  16.515  0.52 17.60           H
ATOM    234  HB3APRO A  40      -5.088 -19.884  15.595  0.52 17.60           H
ATOM    235  HG2APRO A  40      -3.007 -18.410  15.584  0.52 17.40           H
ATOM    236  HG3APRO A  40      -3.450 -19.218  14.289  0.52 17.40           H
ATOM    237  HD2APRO A  40      -3.772 -16.454  14.762  0.52 16.81           H
ATOM    238  HD3APRO A  40      -3.583 -17.167  13.354  0.52 16.81           H
ATOM    239  N  BPRO A  40      -5.358 -17.077  14.548  0.48 17.08           N
ANISOU  239  N  BPRO A  40     2198   1888   2405    252    -67    341       N
ATOM    240  CA BPRO A  40      -6.102 -18.167  15.189  0.48 16.57           C
ANISOU  240  CA BPRO A  40     2195   1786   2315    113     55    331       C
ATOM    241  C  BPRO A  40      -7.169 -17.616  16.124  0.48 15.33           C
ANISOU  241  C  BPRO A  40     1955   1684   2187      2     56    242       C
ATOM    242  O  BPRO A  40      -7.016 -16.531  16.686  0.48 16.10           O
ANISOU  242  O  BPRO A  40     2119   1716   2282    -35     41    336       O
ATOM    243  CB BPRO A  40      -5.014 -18.915  15.981  0.48 18.18           C
ANISOU  243  CB BPRO A  40     2480   1930   2499    249    111    329       C
ATOM    244  CG BPRO A  40      -3.922 -17.924  16.155  0.48 18.53           C
ANISOU  244  CG BPRO A  40     2389   2096   2556    227    -88    317       C
ATOM    245  CD BPRO A  40      -3.928 -17.128  14.891  0.48 17.17           C
ANISOU  245  CD BPRO A  40     2113   1997   2415    269    -22    365       C
ATOM    246  HA BPRO A  40      -6.502 -18.756  14.530  0.48 19.89           H
ATOM    247  HB2BPRO A  40      -5.366 -19.198  16.840  0.48 21.82           H
ATOM    248  HB3BPRO A  40      -4.709 -19.685  15.477  0.48 21.82           H
ATOM    249  HG2BPRO A  40      -4.105 -17.360  16.922  0.48 22.24           H
ATOM    250  HG3BPRO A  40      -3.075 -18.382  16.274  0.48 22.24           H
ATOM    251  HD2BPRO A  40      -3.574 -16.237  15.040  0.48 20.61           H
ATOM    252  HD3BPRO A  40      -3.420 -17.575  14.196  0.48 20.61           H
ATOM    253  N  AVAL A  41      -8.264 -18.425  15.962  0.52 11.29           N
ANISOU  253  N  AVAL A  41     1472    940   1878    309    211     -3       N
ATOM    254  CA AVAL A  41      -9.262 -18.006  16.924  0.52 11.37           C
ANISOU  254  CA AVAL A  41     1599   1109   1612    584    276     58       C
ATOM    255  C  AVAL A  41      -8.590 -17.884  18.288  0.52 11.25           C
ANISOU  255  C  AVAL A  41     1431    999   1846    500    171    133       C
ATOM    256  O  AVAL A  41      -7.819 -18.761  18.701  0.52 13.33           O
ANISOU  256  O  AVAL A  41     1870   1092   2101    677     22    214       O
ATOM    257  CB AVAL A  41     -10.446 -18.986  16.871  0.52 10.88           C
ATOM    258  CG1AVAL A  41     -11.458 -18.600  17.873  0.52 10.83           C
ATOM    259  CG2AVAL A  41     -11.123 -19.017  15.460  0.52 11.51           C
ATOM    260  H  AVAL A  41      -8.434 -19.168  15.564  0.52 13.55           H
ATOM    261  HA AVAL A  41      -9.621 -17.129  16.718  0.52 13.64           H
ATOM    262  N  BVAL A  41      -8.249 -18.386  16.307  0.48 14.61           N
ANISOU  262  N  BVAL A  41     1937   1587   2027   -196    -60    369       N
ATOM    263  CA BVAL A  41      -9.240 -18.010  17.303  0.48 13.69           C
ANISOU  263  CA BVAL A  41     1927   1490   1784     24    -63    281       C
ATOM    264  C  BVAL A  41      -8.565 -17.950  18.654  0.48 14.78           C
ANISOU  264  C  BVAL A  41     2150   1435   2031    -80   -182    281       C
ATOM    265  O  BVAL A  41      -7.998 -18.943  19.125  0.48 15.31           O
ANISOU  265  O  BVAL A  41     2517   1384   1915    -60   -138    336       O
ATOM    266  CB BVAL A  41     -10.386 -19.015  17.361  0.48 11.37           C
ATOM    267  CG1BVAL A  41     -11.363 -18.632  18.498  0.48 11.20           C
ATOM    268  CG2BVAL A  41     -11.089 -19.039  16.042  0.48 10.99           C
ATOM    269  H  BVAL A  41      -8.421 -19.110  15.876  0.48 17.53           H
ATOM    270  HA BVAL A  41      -9.592 -17.140  17.058  0.48 16.43           H
ATOM    271  N  AGLY A  42      -8.799 -16.737  18.960  0.52 10.75           N
ANISOU  271  N  AGLY A  42     1298    866   1920    397     45    189       N
ATOM    272  CA AGLY A  42      -8.134 -16.438  20.218  0.52 10.87           C
ANISOU  272  CA AGLY A  42     1338    956   1836    493    -25    147       C
ATOM    273  C  AGLY A  42      -6.966 -15.472  20.142  0.52 11.44           C
ANISOU  273  C  AGLY A  42     1437    999   1912    240   -106    -23       C
ATOM    274  O  AGLY A  42      -6.531 -14.984  21.187  0.52 12.76           O
ANISOU  274  O  AGLY A  42     1698   1282   1866     33   -209   -160       O
ATOM    275  H  AGLY A  42      -9.331 -16.115  18.694  0.52 12.90           H
ATOM    276  HA2AGLY A  42      -8.787 -16.058  20.826  0.52 13.04           H
ATOM    277  HA3AGLY A  42      -7.800 -17.269  20.591  0.52 13.04           H
ATOM    278  N  BGLY A  42      -8.657 -16.797  19.303  0.48 14.82           N
ANISOU  278  N  BGLY A  42     2141   1412   2077   -227   -240    220       N
ATOM    279  CA BGLY A  42      -8.016 -16.561  20.575  0.48 15.68           C
ANISOU  279  CA BGLY A  42     2304   1485   2170   -285   -338    179       C
ATOM    280  C  BGLY A  42      -6.947 -15.495  20.543  0.48 15.55           C
ANISOU  280  C  BGLY A  42     2262   1417   2229   -316   -278    234       C
ATOM    281  O  BGLY A  42      -6.555 -15.007  21.605  0.48 16.34           O
ANISOU  281  O  BGLY A  42     2363   1611   2235   -418   -312     92       O
ATOM    282  H  BGLY A  42      -9.100 -16.120  19.012  0.48 17.78           H
ATOM    283  HA2BGLY A  42      -8.688 -16.290  21.220  0.48 18.82           H
ATOM    284  HA3BGLY A  42      -7.605 -17.386  20.877  0.48 18.82           H
ATOM    285  N  AGLU A  43      -6.466 -15.159  18.949  0.52 11.46           N
ANISOU  285  N  AGLU A  43     1433    915   2008    173   -152    105       N
ATOM    286  CA AGLU A  43      -5.391 -14.189  18.776  0.52 12.82           C
ANISOU  286  CA AGLU A  43     1449   1000   2420    300   -122     63       C
ATOM    287  C  AGLU A  43      -5.978 -12.879  18.275  0.52 11.51           C
ANISOU  287  C  AGLU A  43     1252   1033   2088    133    -54    120       C
ATOM    288  O  AGLU A  43      -6.997 -12.861  17.580  0.52 11.75           O
ANISOU  288  O  AGLU A  43     1328   1019   2118   -115   -240    115       O
ATOM    289  CB AGLU A  43      -4.361 -14.708  17.762  0.52 13.29           C
ANISOU  289  CB AGLU A  43     1351   1150   2548    371   -191      7       C
ATOM    290  CG AGLU A  43      -3.628 -15.931  18.243  0.52 15.65           C
ANISOU  290  CG AGLU A  43     1678   1265   3002    561   -502    -33       C
ATOM    291  CD AGLU A  43      -2.386 -16.324  17.415  0.52 18.53           C
ANISOU  291  CD AGLU A  43     2090   1539   3411    685   -523     61       C
ATOM    292  OE1AGLU A  43      -2.001 -15.592  16.457  0.52 19.78           O
ANISOU  292  OE1AGLU A  43     2067   1860   3587    500   -182     61       O
ATOM    293  OE2AGLU A  43      -1.818 -17.377  17.747  0.52 21.15           O
ANISOU  293  OE2AGLU A  43     2585   1793   3659    875   -479    -30       O
ATOM    294  H  AGLU A  43      -6.741 -15.503  18.210  0.52 13.76           H
ATOM    295  HA AGLU A  43      -4.938 -14.033  19.619  0.52 15.38           H
ATOM    296  HB2AGLU A  43      -4.818 -14.938  16.938  0.52 15.95           H
ATOM    297  HB3AGLU A  43      -3.705 -14.013  17.595  0.52 15.95           H
ATOM    298  HG2AGLU A  43      -3.331 -15.772  19.153  0.52 18.78           H
ATOM    299  HG3AGLU A  43      -4.240 -16.683  18.222  0.52 18.78           H
ATOM    300  N  BGLU A  43      -6.445 -15.126  19.368  0.48 15.89           N
ANISOU  300  N  BGLU A  43     2303   1342   2393   -254   -167    297       N
ATOM    301  CA BGLU A  43      -5.439 -14.084  19.240  0.48 15.42           C
ANISOU  301  CA BGLU A  43     2136   1344   2379     30    106    264       C
ATOM    302  C  BGLU A  43      -6.042 -12.880  18.527  0.48 12.82           C
ANISOU  302  C  BGLU A  43     1616   1228   2028    -41     35    303       C
ATOM    303  O  BGLU A  43      -7.116 -12.940  17.925  0.48 13.07           O
ANISOU  303  O  BGLU A  43     1713   1247   2007   -134     -7    400       O
ATOM    304  CB BGLU A  43      -4.212 -14.593  18.471  0.48 18.21           C
ANISOU  304  CB BGLU A  43     2427   1634   2859    430    -35    386       C
ATOM    305  CG BGLU A  43      -3.613 -15.858  19.063  0.48 19.76           C
ANISOU  305  CG BGLU A  43     2657   1794   3056    705     -6    329       C
ATOM    306  CD BGLU A  43      -2.272 -16.265  18.437  0.48 22.04           C
ANISOU  306  CD BGLU A  43     3021   2077   3277    755    -35    281       C
ATOM    307  OE1BGLU A  43      -1.855 -15.656  17.424  0.48 23.16           O
ANISOU  307  OE1BGLU A  43     3085   2294   3422    723   -264    185       O
ATOM    308  OE2BGLU A  43      -1.647 -17.210  18.960  0.48 23.52           O
ANISOU  308  OE2BGLU A  43     3252   2215   3469    885     76    243       O
ATOM    309  H  BGLU A  43      -6.679 -15.474  18.617  0.48 19.07           H
ATOM    310  HA BGLU A  43      -5.145 -13.811  20.123  0.48 18.50           H
ATOM    311  HB2BGLU A  43      -4.472 -14.786  17.557  0.48 21.85           H
ATOM    312  HB3BGLU A  43      -3.527 -13.905  18.483  0.48 21.85           H
ATOM    313  HG2BGLU A  43      -3.466 -15.718  20.012  0.48 23.71           H
ATOM    314  HG3BGLU A  43      -4.236 -16.589  18.928  0.48 23.71           H
ATOM    315  N   VAL A  44      -5.330 -11.768  18.614  1.00 11.03           N
ANISOU  315  N   VAL A  44     1183   1045   1963     31   -225    180       N
ATOM    316  CA  VAL A  44      -5.782 -10.486  18.103  1.00  9.69           C
ANISOU  316  CA  VAL A  44     1037   1026   1619     29   -132     88       C
ATOM    317  C   VAL A  44      -4.621  -9.782  17.435  1.00 10.20           C
ANISOU  317  C   VAL A  44     1031    998   1846     73   -264    110       C
ATOM    318  O   VAL A  44      -3.501  -9.777  17.953  1.00 12.01           O
ANISOU  318  O   VAL A  44     1158   1316   2087   -101   -250    168       O
ATOM    319  CB  VAL A  44      -6.363  -9.610  19.237  1.00 11.13           C
ANISOU  319  CB  VAL A  44     1423   1203   1601    157   -109    127       C
ATOM    320  CG1 VAL A  44      -6.753  -8.237  18.749  1.00 12.72           C
ANISOU  320  CG1 VAL A  44     1987   1340   1506    373     20     66       C
ATOM    321  CG2 VAL A  44      -7.570 -10.275  19.856  1.00 12.49           C
ANISOU  321  CG2 VAL A  44     1473   1530   1741    170     -4    161       C
ATOM    322  HA  VAL A  44      -6.469 -10.636  17.434  1.00 11.63           H
ATOM    323  HB  VAL A  44      -5.667  -9.506  19.905  1.00 13.35           H
ATOM    324 HG11 VAL A  44      -7.319  -7.814  19.414  1.00 15.27           H
ATOM    325 HG12 VAL A  44      -5.950  -7.709  18.615  1.00 15.27           H
ATOM    326 HG13 VAL A  44      -7.235  -8.324  17.912  1.00 15.27           H
ATOM    327 HG21 VAL A  44      -7.982  -9.661  20.484  1.00 14.98           H
ATOM    328 HG22 VAL A  44      -8.200 -10.502  19.154  1.00 14.98           H
ATOM    329 HG23 VAL A  44      -7.286 -11.079  20.317  1.00 14.98           H
ATOM    330  H  AVAL A  44      -4.641 -11.736  19.128  0.52 13.24           H
ATOM    331  H  BVAL A  44      -4.552 -11.729  18.978  0.48 13.24           H
ATOM    332  N  AARG A  45      -4.901  -9.179  16.272  0.60 10.03           N
ANISOU  332  N  AARG A  45      895    971   1944    120     39    201       N
ATOM    333  CA AARG A  45      -3.982  -8.307  15.549  0.60 11.11           C
ANISOU  333  CA AARG A  45     1120    958   2144    142    165    219       C
ATOM    334  C  AARG A  45      -4.455  -6.861  15.647  0.60  8.80           C
ANISOU  334  C  AARG A  45      797    966   1579     73   -107    136       C
ATOM    335  O  AARG A  45      -5.661  -6.601  15.704  0.60  8.81           O
ANISOU  335  O  AARG A  45      742    962   1643    145   -245   -110       O
ATOM    336  CB AARG A  45      -3.950  -8.692  14.052  0.60 13.70           C
ANISOU  336  CB AARG A  45     1570    986   2649    282    672    234       C
ATOM    337  CG AARG A  45      -3.670 -10.155  13.702  0.60 17.30           C
ANISOU  337  CG AARG A  45     2204   1121   3248    195    654    258       C
ATOM    338  CD AARG A  45      -2.238 -10.399  13.547  0.60 18.36           C
ANISOU  338  CD AARG A  45     2161   1151   3665    138    610    351       C
ATOM    339  NE AARG A  45      -1.796 -11.757  13.249  0.60 20.66           N
ANISOU  339  NE AARG A  45     2656   1305   3888    429    821    284       N
ATOM    340  CZ AARG A  45      -0.514 -12.108  13.248  0.60 23.71           C
ANISOU  340  CZ AARG A  45     3231   1597   4181    158    896    310       C
ATOM    341  NH1AARG A  45       0.442 -11.245  13.559  0.60 25.36           N
ANISOU  341  NH1AARG A  45     3509   1747   4379    253    835    310       N
ATOM    342  NH2AARG A  45      -0.183 -13.351  12.936  0.60 24.22           N
ANISOU  342  NH2AARG A  45     3351   1611   4239     60   1056    451       N
ATOM    343  H  AARG A  45      -5.654  -9.269  15.866  0.60 12.03           H
ATOM    344  HA AARG A  45      -3.094  -8.383  15.931  0.60 13.33           H
ATOM    345  HB2AARG A  45      -4.816  -8.475  13.672  0.60 16.44           H
ATOM    346  HB3AARG A  45      -3.258  -8.165  13.625  0.60 16.44           H
ATOM    347  HG2AARG A  45      -4.001 -10.726  14.413  0.60 20.76           H
ATOM    348  HG3AARG A  45      -4.110 -10.376  12.867  0.60 20.76           H
ATOM    349  HD2AARG A  45      -1.921  -9.840  12.820  0.60 22.04           H
ATOM    350  HD3AARG A  45      -1.804 -10.143  14.375  0.60 22.04           H
ATOM    351  HE AARG A  45      -2.389 -12.354  13.068  0.60 24.79           H
ATOM    352 HH11AARG A  45       0.239 -10.435  13.768  0.60 30.43           H
ATOM    353 HH12AARG A  45       1.265 -11.493  13.551  0.60 30.43           H
ATOM    354 HH21AARG A  45      -0.794 -13.923  12.737  0.60 29.06           H
ATOM    355 HH22AARG A  45       0.644 -13.587  12.932  0.60 29.06           H
ATOM    356  N  BARG A  45      -4.890  -9.127  16.323  0.40 10.04           N
ANISOU  356  N  BARG A  45      949   1076   1789    -39   -114    104       N
ATOM    357  CA BARG A  45      -3.880  -8.268  15.736  0.40 10.23           C
ANISOU  357  CA BARG A  45      964   1137   1785    -81    -93     68       C
ATOM    358  C  BARG A  45      -4.422  -6.867  15.552  0.40  9.02           C
ANISOU  358  C  BARG A  45      880   1072   1476   -140   -176    139       C
ATOM    359  O  BARG A  45      -5.622  -6.655  15.350  0.40  8.69           O
ANISOU  359  O  BARG A  45      943   1051   1307   -170    -78    115       O
ATOM    360  CB BARG A  45      -3.380  -8.818  14.415  0.40 11.19           C
ANISOU  360  CB BARG A  45     1042   1276   1933    -36     19    104       C
ATOM    361  CG BARG A  45      -2.682 -10.159  14.569  0.40 12.12           C
ANISOU  361  CG BARG A  45     1162   1488   1954    -92    191   -134       C
ATOM    362  CD BARG A  45      -1.212 -10.089  14.309  0.40 18.56           C
ANISOU  362  CD BARG A  45     2192   1989   2871   -232   -246   -221       C
ATOM    363  NE BARG A  45      -0.433  -9.551  15.410  0.40 22.78           N
ANISOU  363  NE BARG A  45     2995   2283   3376   -141   -209   -267       N
ATOM    364  CZ BARG A  45       0.497  -8.619  15.265  0.40 24.05           C
ANISOU  364  CZ BARG A  45     3125   2496   3517   -204   -268   -390       C
ATOM    365  NH1BARG A  45       0.714  -8.038  14.095  0.40 24.42           N
ANISOU  365  NH1BARG A  45     3239   2518   3524    -30    -89   -280       N
ATOM    366  NH2BARG A  45       1.216  -8.252  16.323  0.40 25.29           N
ANISOU  366  NH2BARG A  45     3323   2634   3651   -200   -347   -421       N
ATOM    367  H  BARG A  45      -5.636  -9.162  15.897  0.40 12.04           H
ATOM    368  HA BARG A  45      -3.121  -8.210  16.338  0.40 12.27           H
ATOM    369  HB2BARG A  45      -4.134  -8.939  13.816  0.40 13.43           H
ATOM    370  HB3BARG A  45      -2.748  -8.192  14.029  0.40 13.43           H
ATOM    371  HG2BARG A  45      -2.810 -10.478  15.476  0.40 14.54           H
ATOM    372  HG3BARG A  45      -3.067 -10.789  13.939  0.40 14.54           H
ATOM    373  HD2BARG A  45      -0.886 -10.985  14.130  0.40 22.27           H
ATOM    374  HD3BARG A  45      -1.060  -9.521  13.538  0.40 22.27           H
ATOM    375  HE BARG A  45      -0.584  -9.855  16.200  0.40 27.33           H
ATOM    376 HH11BARG A  45       0.247  -8.265  13.409  0.40 29.31           H
ATOM    377 HH12BARG A  45       1.322  -7.435  14.021  0.40 29.31           H
ATOM    378 HH21BARG A  45       1.074  -8.619  17.088  0.40 30.34           H
ATOM    379 HH22BARG A  45       1.823  -7.648  16.242  0.40 30.34           H
ATOM    380  N   LEU A  46      -3.503  -5.921  15.607  1.00  9.10           N
ANISOU  380  N   LEU A  46      716   1007   1733     -0   -208    154       N
ATOM    381  CA  LEU A  46      -3.809  -4.515  15.414  1.00  9.05           C
ANISOU  381  CA  LEU A  46      898    957   1585     22   -245    142       C
ATOM    382  C   LEU A  46      -3.251  -4.091  14.062  1.00  9.31           C
ANISOU  382  C   LEU A  46      924   1046   1568    -80    -71    165       C
ATOM    383  O   LEU A  46      -2.227  -4.594  13.609  1.00 12.11           O
ANISOU  383  O   LEU A  46     1153   1427   2020    349    265    295       O
ATOM    384  CB  LEU A  46      -3.209  -3.639  16.502  1.00  9.52           C
ANISOU  384  CB  LEU A  46      861   1203   1553    -47   -127    117       C
ATOM    385  CG  LEU A  46      -3.478  -4.086  17.926  1.00 10.73           C
ANISOU  385  CG  LEU A  46      993   1489   1596    108   -251     34       C
ATOM    386  CD1 LEU A  46      -2.928  -3.056  18.915  1.00 13.67           C
ANISOU  386  CD1 LEU A  46     1293   1994   1907   -169   -427   -219       C
ATOM    387  CD2 LEU A  46      -4.937  -4.344  18.214  1.00 10.78           C
ANISOU  387  CD2 LEU A  46     1038   1332   1724    -18     25    -55       C
ATOM    388  HA  LEU A  46      -4.769  -4.382  15.441  1.00 10.86           H
ATOM    389  HB2 LEU A  46      -2.247  -3.621  16.382  1.00 11.42           H
ATOM    390  HB3 LEU A  46      -3.572  -2.744  16.407  1.00 11.42           H
ATOM    391  HG  LEU A  46      -3.024  -4.935  18.045  1.00 12.88           H
ATOM    392 HD11 LEU A  46      -3.099  -3.363  19.819  1.00 16.41           H
ATOM    393 HD12 LEU A  46      -1.973  -2.960  18.773  1.00 16.41           H
ATOM    394 HD13 LEU A  46      -3.371  -2.206  18.765  1.00 16.41           H
ATOM    395 HD21 LEU A  46      -5.032  -4.625  19.138  1.00 12.93           H
ATOM    396 HD22 LEU A  46      -5.438  -3.526  18.064  1.00 12.93           H
ATOM    397 HD23 LEU A  46      -5.257  -5.041  17.621  1.00 12.93           H
ATOM    398  H  ALEU A  46      -2.663  -6.085  15.691  0.60 10.92           H
ATOM    399  H  BLEU A  46      -2.670  -6.073  15.759  0.40 10.92           H
ATOM    400  N   TYR A  47      -3.898  -3.113  13.454  1.00  8.91           N
ANISOU  400  N   TYR A  47      847   1006   1533     38    -31     75       N
ATOM    401  CA  TYR A  47      -3.478  -2.572  12.175  1.00  8.67           C
ANISOU  401  CA  TYR A  47      866    924   1506    -35    -28      1       C
ATOM    402  C   TYR A  47      -3.560  -1.061  12.249  1.00  8.72           C
ANISOU  402  C   TYR A  47      783   1079   1450     87     10     31       C
ATOM    403  O   TYR A  47      -4.626  -0.522  12.512  1.00  9.36           O
ANISOU  403  O   TYR A  47      979    987   1591    -47    127     75       O
ATOM    404  CB  TYR A  47      -4.355  -3.117  11.053  1.00  9.58           C
ANISOU  404  CB  TYR A  47     1019    956   1665   -168     64     95       C
ATOM    405  CG  TYR A  47      -3.963  -2.682   9.679  1.00  9.57           C
ANISOU  405  CG  TYR A  47     1030   1143   1461   -125     81    -99       C
ATOM    406  CD1 TYR A  47      -4.480  -1.527   9.132  1.00 10.73           C
ANISOU  406  CD1 TYR A  47     1333   1172   1573     -5     33     95       C
ATOM    407  CD2 TYR A  47      -3.067  -3.425   8.931  1.00 11.11           C
ANISOU  407  CD2 TYR A  47     1026   1394   1801   -104    127   -194       C
ATOM    408  CE1 TYR A  47      -4.156  -1.117   7.852  1.00 12.35           C
ANISOU  408  CE1 TYR A  47     1561   1306   1826    157    -43    264       C
ATOM    409  CE2 TYR A  47      -2.733  -3.012   7.622  1.00 12.10           C
ANISOU  409  CE2 TYR A  47     1313   1479   1804    -26    281   -192       C
ATOM    410  CZ  TYR A  47      -3.303  -1.861   7.118  1.00 13.00           C
ANISOU  410  CZ  TYR A  47     1562   1650   1729    -32    190    189       C
ATOM    411  OH  TYR A  47      -3.013  -1.416   5.847  1.00 15.88           O
ANISOU  411  OH  TYR A  47     2341   2056   1636    284    291    289       O
ATOM    412  H   TYR A  47      -4.602  -2.736  13.771  1.00 10.70           H
ATOM    413  HA  TYR A  47      -2.557  -2.814  11.990  1.00 10.41           H
ATOM    414  HB2 TYR A  47      -4.313  -4.086  11.074  1.00 11.49           H
ATOM    415  HB3 TYR A  47      -5.266  -2.820  11.203  1.00 11.49           H
ATOM    416  HD1 TYR A  47      -5.064  -1.009   9.638  1.00 12.88           H
ATOM    417  HD2 TYR A  47      -2.685  -4.194   9.289  1.00 13.33           H
ATOM    418  HE1 TYR A  47      -4.521  -0.336   7.502  1.00 14.82           H
ATOM    419  HE2 TYR A  47      -2.138  -3.509   7.108  1.00 14.51           H
ATOM    420  HH  TYR A  47      -2.320  -1.795   5.561  1.00 19.06           H
ATOM    421  N  AGLN A  48      -2.438  -0.369  12.034  0.50  9.72           N
ANISOU  421  N  AGLN A  48      811   1087   1795    -13      4    151       N
ATOM    422  CA AGLN A  48      -2.441   1.091  12.062  0.50 10.03           C
ANISOU  422  CA AGLN A  48      923   1181   1706    -58     19    110       C
ATOM    423  C  AGLN A  48      -3.193   1.625  10.851  0.50  9.95           C
ANISOU  423  C  AGLN A  48      950   1055   1776    -83    148    163       C
ATOM    424  O  AGLN A  48      -2.886   1.265   9.710  0.50 11.16           O
ANISOU  424  O  AGLN A  48     1020   1220   1999   -101    126    -16       O
ATOM    425  CB AGLN A  48      -0.996   1.576  12.029  0.50 12.27           C
ANISOU  425  CB AGLN A  48     1264   1333   2066   -138   -385    275       C
ATOM    426  CG AGLN A  48      -0.855   3.053  12.272  0.50 14.35           C
ANISOU  426  CG AGLN A  48     1553   1580   2319   -254   -149    305       C
ATOM    427  CD AGLN A  48      -0.658   3.375  13.731  0.50 16.01           C
ANISOU  427  CD AGLN A  48     1714   1886   2483     -1   -305    218       C
ATOM    428  OE1AGLN A  48       0.415   3.125  14.289  0.50 17.39           O
ANISOU  428  OE1AGLN A  48     1865   2167   2576     25   -686    121       O
ATOM    429  NE2AGLN A  48      -1.696   3.929  14.364  0.50 16.76           N
ANISOU  429  NE2AGLN A  48     1779   1992   2597     75   -508    260       N
ATOM    430  H  AGLN A  48      -1.670  -0.720  11.872  0.50 11.66           H
ATOM    431  HA AGLN A  48      -2.876   1.420  12.864  0.50 12.03           H
ATOM    432  HB2AGLN A  48      -0.494   1.112  12.717  0.50 14.73           H
ATOM    433  HB3AGLN A  48      -0.620   1.382  11.156  0.50 14.73           H
ATOM    434  HG2AGLN A  48      -0.085   3.384  11.784  0.50 17.22           H
ATOM    435  HG3AGLN A  48      -1.658   3.504  11.969  0.50 17.22           H
ATOM    436 HE21AGLN A  48      -2.427   4.085  13.939  0.50 20.11           H
ATOM    437 HE22AGLN A  48      -1.633   4.131  15.198  0.50 20.11           H
ATOM    438  N  BGLN A  48      -2.451  -0.347  12.034  0.50  9.73           N
ANISOU  438  N  BGLN A  48      823   1051   1823   -126     58     77       N
ATOM    439  CA BGLN A  48      -2.502   1.111  12.154  0.50  9.88           C
ANISOU  439  CA BGLN A  48      861   1107   1783   -213    104    -72       C
ATOM    440  C  BGLN A  48      -3.117   1.718  10.899  0.50  9.65           C
ANISOU  440  C  BGLN A  48      940   1032   1696   -113    150     62       C
ATOM    441  O  BGLN A  48      -2.617   1.521   9.785  0.50 10.50           O
ANISOU  441  O  BGLN A  48     1115   1117   1756    -55    276     38       O
ATOM    442  CB BGLN A  48      -1.130   1.708  12.432  0.50 12.23           C
ANISOU  442  CB BGLN A  48     1254   1159   2232   -331     83     17       C
ATOM    443  CG BGLN A  48      -1.235   3.186  12.785  0.50 14.54           C
ANISOU  443  CG BGLN A  48     1519   1305   2701   -496     66   -104       C
ATOM    444  CD BGLN A  48       0.040   3.781  13.305  0.50 17.79           C
ANISOU  444  CD BGLN A  48     1954   1585   3220   -420     -2   -257       C
ATOM    445  OE1BGLN A  48       0.005   4.832  13.932  0.50 21.09           O
ANISOU  445  OE1BGLN A  48     2494   1949   3572   -422   -154   -530       O
ATOM    446  NE2BGLN A  48       1.158   3.130  13.054  0.50 18.09           N
ANISOU  446  NE2BGLN A  48     1756   1715   3403   -360    -56   -311       N
ATOM    447  H  BGLN A  48      -1.683  -0.673  11.824  0.50 11.67           H
ATOM    448  HA BGLN A  48      -3.069   1.331  12.910  0.50 11.85           H
ATOM    449  HB2BGLN A  48      -0.723   1.242  13.179  0.50 14.67           H
ATOM    450  HB3BGLN A  48      -0.574   1.619  11.643  0.50 14.67           H
ATOM    451  HG2BGLN A  48      -1.487   3.679  11.988  0.50 17.45           H
ATOM    452  HG3BGLN A  48      -1.912   3.295  13.470  0.50 17.45           H
ATOM    453 HE21BGLN A  48       1.137   2.395  12.607  0.50 21.71           H
ATOM    454 HE22BGLN A  48       1.909   3.440  13.336  0.50 21.71           H
ATOM    455  N   ILE A  49      -4.192   2.469  11.097  1.00 10.06           N
ANISOU  455  N   ILE A  49     1062   1126   1636     59    122    109       N
ATOM    456  CA  ILE A  49      -4.955   3.104  10.031  1.00 10.74           C
ANISOU  456  CA  ILE A  49     1156   1252   1674     23     50     88       C
ATOM    457  C   ILE A  49      -4.467   4.511   9.756  1.00 11.45           C
ANISOU  457  C   ILE A  49     1181   1351   1820   -108    231    218       C
ATOM    458  O   ILE A  49      -4.421   4.936   8.602  1.00 14.08           O
ANISOU  458  O   ILE A  49     1991   1509   1848    -16    274    364       O
ATOM    459  CB  ILE A  49      -6.454   3.121  10.421  1.00 11.26           C
ANISOU  459  CB  ILE A  49     1108   1308   1863    101    -34    110       C
ATOM    460  CG1 ILE A  49      -7.018   1.689  10.575  1.00 11.24           C
ANISOU  460  CG1 ILE A  49     1152   1265   1854     49     49    103       C
ATOM    461  CG2 ILE A  49      -7.258   3.919   9.421  1.00 13.44           C
ANISOU  461  CG2 ILE A  49     1212   1373   2522    198   -127    139       C
ATOM    462  CD1 ILE A  49      -7.295   0.939   9.279  1.00 11.84           C
ANISOU  462  CD1 ILE A  49     1296   1195   2009     76    -40     41       C
ATOM    463  HA  ILE A  49      -4.840   2.587   9.219  1.00 12.89           H
ATOM    464  HB  ILE A  49      -6.527   3.554  11.286  1.00 13.52           H
ATOM    465 HG12 ILE A  49      -6.377   1.164  11.079  1.00 13.49           H
ATOM    466 HG13 ILE A  49      -7.857   1.744  11.059  1.00 13.49           H
ATOM    467 HG21 ILE A  49      -8.199   3.720   9.541  1.00 16.13           H
ATOM    468 HG22 ILE A  49      -7.098   4.864   9.569  1.00 16.13           H
ATOM    469 HG23 ILE A  49      -6.980   3.673   8.524  1.00 16.13           H
ATOM    470 HD11 ILE A  49      -7.579   0.037   9.491  1.00 14.21           H
ATOM    471 HD12 ILE A  49      -7.994   1.400   8.791  1.00 14.21           H
ATOM    472 HD13 ILE A  49      -6.482   0.915   8.749  1.00 14.21           H
ATOM    473  H  AILE A  49      -4.450   2.692  11.887  0.50 12.08           H
ATOM    474  H  BILE A  49      -4.516   2.634  11.876  0.50 12.08           H
ATOM    475  N   ALA A  50      -4.150   5.252  10.809  1.00 12.05           N
ANISOU  475  N   ALA A  50     1388   1199   1993   -125    201    304       N
ATOM    476  CA  ALA A  50      -3.750   6.647  10.723  1.00 13.56           C
ANISOU  476  CA  ALA A  50     1640   1245   2268   -182    393    257       C
ATOM    477  C   ALA A  50      -3.057   6.960  12.034  1.00 13.52           C
ANISOU  477  C   ALA A  50     1440   1362   2334   -359    324    170       C
ATOM    478  O   ALA A  50      -3.012   6.126  12.939  1.00 13.13           O
ANISOU  478  O   ALA A  50     1431   1300   2259   -202    368    100       O
ATOM    479  CB  ALA A  50      -4.954   7.557  10.526  1.00 14.88           C
ANISOU  479  CB  ALA A  50     1998   1167   2490    -16    460    233       C
ATOM    480  H   ALA A  50      -4.160   4.958  11.617  1.00 14.46           H
ATOM    481  HA  ALA A  50      -3.146   6.777   9.975  1.00 16.27           H
ATOM    482  HB1 ALA A  50      -4.645   8.466  10.388  1.00 17.86           H
ATOM    483  HB2 ALA A  50      -5.454   7.256   9.751  1.00 17.86           H
ATOM    484  HB3 ALA A  50      -5.514   7.515  11.317  1.00 17.86           H
ATOM    485  N   ASP A  51      -2.515   8.166  12.154  1.00 16.17           N
ANISOU  485  N   ASP A  51     1917   1574   2652   -703    339     94       N
ATOM    486  C   ASP A  51      -2.982   8.458  14.522  1.00 15.24           C
ANISOU  486  C   ASP A  51     1546   1681   2563   -741    174    -77       C
ATOM    487  O   ASP A  51      -4.044   9.077  14.431  1.00 16.33           O
ANISOU  487  O   ASP A  51     1892   1589   2722   -708    157      8       O
ATOM    488  CA AASP A  51      -1.927   8.553  13.426  0.59 17.16           C
ANISOU  488  CA AASP A  51     1905   1769   2848   -891    286     38       C
ATOM    489  CB AASP A  51      -1.396   9.982  13.343  0.59 19.99           C
ANISOU  489  CB AASP A  51     2230   1977   3387   -881     99    -22       C
ATOM    490  CG AASP A  51      -0.860  10.491  14.683  0.59 22.61           C
ANISOU  490  CG AASP A  51     2594   2102   3896   -902   -196     -1       C
ATOM    491  OD1AASP A  51      -0.188   9.718  15.384  0.59 23.26           O
ANISOU  491  OD1AASP A  51     2594   2194   4048   -984   -414     -0       O
ATOM    492  OD2AASP A  51      -1.132  11.650  15.040  0.59 26.07           O
ANISOU  492  OD2AASP A  51     3154   2511   4241   -538   -129    -89       O
ATOM    493  H  AASP A  51      -2.477   8.760  11.533  0.59 19.40           H
ATOM    494  HA AASP A  51      -1.187   7.962  13.636  0.59 20.60           H
ATOM    495  HB2AASP A  51      -0.671  10.014  12.699  0.59 23.99           H
ATOM    496  HB3AASP A  51      -2.114  10.571  13.064  0.59 23.99           H
ATOM    497  CA BASP A  51      -1.921   8.558  13.422  0.41 16.72           C
ANISOU  497  CA BASP A  51     1861   1726   2767   -896    434     19       C
ATOM    498  CB BASP A  51      -1.383   9.989  13.322  0.41 18.64           C
ANISOU  498  CB BASP A  51     2085   1874   3123   -986    540    -54       C
ATOM    499  CG BASP A  51      -0.127  10.108  12.443  0.41 20.12           C
ANISOU  499  CG BASP A  51     2305   1934   3407  -1115    535    -48       C
ATOM    500  OD1BASP A  51       0.522   9.079  12.175  0.41 21.33           O
ANISOU  500  OD1BASP A  51     2333   2191   3581   -993    781    -30       O
ATOM    501  OD2BASP A  51       0.222  11.249  12.064  0.41 22.62           O
ANISOU  501  OD2BASP A  51     2759   2074   3762   -927    452   -118       O
ATOM    502  H  BASP A  51      -2.480   8.760  11.533  0.41 19.40           H
ATOM    503  HA BASP A  51      -1.179   7.973  13.640  0.41 20.07           H
ATOM    504  HB2BASP A  51      -2.070  10.556  12.938  0.41 22.37           H
ATOM    505  HB3BASP A  51      -1.154  10.300  14.211  0.41 22.37           H
ATOM    506  N   GLY A  52      -2.703   7.672  15.554  1.00 14.20           N
ANISOU  506  N   GLY A  52     1445   1525   2426   -576    122   -228       N
ATOM    507  CA  GLY A  52      -3.635   7.532  16.663  1.00 12.36           C
ANISOU  507  CA  GLY A  52     1271   1362   2063   -430    -24   -187       C
ATOM    508  C   GLY A  52      -4.881   6.754  16.369  1.00 10.69           C
ANISOU  508  C   GLY A  52     1068   1082   1911   -293     82   -223       C
ATOM    509  O   GLY A  52      -5.826   6.825  17.164  1.00 10.99           O
ANISOU  509  O   GLY A  52     1137   1132   1906   -249    -34   -167       O
ATOM    510  H   GLY A  52      -1.982   7.210  15.636  1.00 17.04           H
ATOM    511  HA2 GLY A  52      -3.178   7.087  17.394  1.00 14.83           H
ATOM    512  HA3 GLY A  52      -3.905   8.418  16.952  1.00 14.83           H
ATOM    513  N   VAL A  53      -4.918   5.998  15.269  1.00 10.12           N
ANISOU  513  N   VAL A  53     1079   1023   1741   -241    102    -84       N
ATOM    514  CA  VAL A  53      -6.097   5.221  14.915  1.00  9.51           C
ANISOU  514  CA  VAL A  53     1007    968   1637   -128     68      6       C
ATOM    515  C   VAL A  53      -5.641   3.841  14.456  1.00  9.00           C
ANISOU  515  C   VAL A  53      880    951   1588   -161     -5     30       C
ATOM    516  O   VAL A  53      -4.816   3.723  13.539  1.00  9.81           O
ANISOU  516  O   VAL A  53     1014    973   1739    -81    198    115       O
ATOM    517  CB  VAL A  53      -6.953   5.861  13.812  1.00  9.80           C
ANISOU  517  CB  VAL A  53     1182    900   1642    -40    -25     37       C
ATOM    518  CG1 VAL A  53      -8.206   5.011  13.577  1.00 10.44           C
ANISOU  518  CG1 VAL A  53     1151   1248   1568    -17    -80     28       C
ATOM    519  CG2 VAL A  53      -7.314   7.305  14.141  1.00 11.70           C
ANISOU  519  CG2 VAL A  53     1455   1072   1918    170     94    128       C
ATOM    520  H   VAL A  53      -4.267   5.922  14.713  1.00 12.14           H
ATOM    521  HA  VAL A  53      -6.645   5.142  15.711  1.00 11.41           H
ATOM    522  HB  VAL A  53      -6.437   5.889  12.991  1.00 11.76           H
ATOM    523 HG11 VAL A  53      -8.792   5.476  12.960  1.00 12.53           H
ATOM    524 HG12 VAL A  53      -7.942   4.156  13.203  1.00 12.53           H
ATOM    525 HG13 VAL A  53      -8.659   4.876  14.424  1.00 12.53           H
ATOM    526 HG21 VAL A  53      -7.828   7.678  13.408  1.00 14.04           H
ATOM    527 HG22 VAL A  53      -7.840   7.321  14.956  1.00 14.04           H
ATOM    528 HG23 VAL A  53      -6.497   7.815  14.265  1.00 14.04           H
ATOM    529  N   TRP A  54      -6.177   2.797  15.079  1.00  8.35           N
ANISOU  529  N   TRP A  54      879    833   1461   -165    -49   -108       N
ATOM    530  CA  TRP A  54      -5.904   1.420  14.718  1.00  8.27           C
ANISOU  530  CA  TRP A  54      946    862   1334     12     40     90       C
ATOM    531  C   TRP A  54      -7.225   0.698  14.540  1.00  7.97           C
ANISOU  531  C   TRP A  54      835    896   1297   -103     26    -26       C
ATOM    532  O   TRP A  54      -8.210   1.024  15.197  1.00  9.04           O
ANISOU  532  O   TRP A  54      936    945   1554   -108     73   -127       O
ATOM    533  CB  TRP A  54      -5.146   0.670  15.827  1.00  9.30           C
ANISOU  533  CB  TRP A  54     1069    977   1488     16    -17     10       C
ATOM    534  CG  TRP A  54      -3.830   1.258  16.220  1.00  9.70           C
ANISOU  534  CG  TRP A  54      885   1170   1631    -93   -271    -35       C
ATOM    535  CD1 TRP A  54      -2.596   0.798  15.864  1.00 11.95           C
ANISOU  535  CD1 TRP A  54      984   1592   1965     18   -258    -46       C
ATOM    536  CD2 TRP A  54      -3.585   2.377  17.113  1.00 10.31           C
ANISOU  536  CD2 TRP A  54      917   1264   1737   -217   -258     57       C
ATOM    537  NE1 TRP A  54      -1.627   1.554  16.452  1.00 13.56           N
ANISOU  537  NE1 TRP A  54      921   1857   2374     42   -278   -165       N
ATOM    538  CE2 TRP A  54      -2.201   2.540  17.210  1.00 12.61           C
ANISOU  538  CE2 TRP A  54     1008   1600   2184    -65   -346      6       C
ATOM    539  CE3 TRP A  54      -4.409   3.243  17.836  1.00 11.04           C
ANISOU  539  CE3 TRP A  54     1276   1199   1718   -185   -401    -20       C
ATOM    540  CZ2 TRP A  54      -1.623   3.529  18.012  1.00 13.80           C
ANISOU  540  CZ2 TRP A  54     1185   1653   2405   -191   -416      2       C
ATOM    541  CZ3 TRP A  54      -3.848   4.218  18.621  1.00 12.60           C
ANISOU  541  CZ3 TRP A  54     1420   1270   2097   -320   -422   -137       C
ATOM    542  CH2 TRP A  54      -2.456   4.361  18.704  1.00 13.33           C
ANISOU  542  CH2 TRP A  54     1550   1379   2138   -238   -515   -118       C
ATOM    543  H   TRP A  54      -6.723   2.868  15.739  1.00 10.02           H
ATOM    544  HA  TRP A  54      -5.381   1.412  13.901  1.00  9.92           H
ATOM    545  HB2 TRP A  54      -5.704   0.655  16.620  1.00 11.16           H
ATOM    546  HB3 TRP A  54      -4.977  -0.235  15.522  1.00 11.16           H
ATOM    547  HD1 TRP A  54      -2.439   0.074  15.302  1.00 14.34           H
ATOM    548  HE1 TRP A  54      -0.780   1.430  16.360  1.00 16.27           H
ATOM    549  HE3 TRP A  54      -5.334   3.159  17.785  1.00 13.24           H
ATOM    550  HZ2 TRP A  54      -0.699   3.617  18.072  1.00 16.56           H
ATOM    551  HZ3 TRP A  54      -4.398   4.792  19.105  1.00 15.12           H
ATOM    552  HH2 TRP A  54      -2.094   5.031  19.238  1.00 16.00           H
ATOM    553  N   SER A  55      -7.239  -0.320  13.691  1.00  7.63           N
ANISOU  553  N   SER A  55      814    880   1205    -70     11     64       N
ATOM    554  CA  SER A  55      -8.266  -1.335  13.825  1.00  7.56           C
ANISOU  554  CA  SER A  55      838    809   1226    -24    -71    -15       C
ATOM    555  C   SER A  55      -7.712  -2.501  14.628  1.00  8.09           C
ANISOU  555  C   SER A  55      852    913   1310    -66   -134    -65       C
ATOM    556  O   SER A  55      -6.491  -2.711  14.724  1.00  8.21           O
ANISOU  556  O   SER A  55      787    950   1384    -22   -107    216       O
ATOM    557  CB  SER A  55      -8.819  -1.779  12.490  1.00  8.48           C
ANISOU  557  CB  SER A  55      892    938   1393    -28     -2     72       C
ATOM    558  OG  SER A  55      -7.822  -2.432  11.748  1.00  9.27           O
ANISOU  558  OG  SER A  55      959   1188   1374     51      7    -36       O
ATOM    559  H   SER A  55      -6.679  -0.439  13.049  1.00  9.16           H
ATOM    560  HA  SER A  55      -9.028  -0.969  14.301  1.00  9.07           H
ATOM    561  HB2 SER A  55      -9.558  -2.389  12.638  1.00 10.18           H
ATOM    562  HB3 SER A  55      -9.125  -1.001  11.997  1.00 10.18           H
ATOM    563  HG  SER A  55      -8.144  -2.722  11.028  1.00 11.12           H
ATOM    564  N   HIS A  56      -8.636  -3.254  15.233  1.00  7.32           N
ANISOU  564  N   HIS A  56      756    794   1233     -0   -115     21       N
ATOM    565  CA  HIS A  56      -8.327  -4.539  15.839  1.00  7.58           C
ANISOU  565  CA  HIS A  56      738    843   1299     -0   -192     59       C
ATOM    566  C   HIS A  56      -9.050  -5.624  15.056  1.00  7.01           C
ANISOU  566  C   HIS A  56      736    833   1093    108    -36     96       C
ATOM    567  O   HIS A  56     -10.178  -5.403  14.600  1.00  7.46           O
ANISOU  567  O   HIS A  56      738    818   1279     17    -98    -16       O
ATOM    568  CB  HIS A  56      -8.566  -4.606  17.333  1.00  8.09           C
ANISOU  568  CB  HIS A  56      867    904   1302     -1   -139    178       C
ATOM    569  CG  HIS A  56      -9.956  -4.415  17.818  1.00  7.42           C
ANISOU  569  CG  HIS A  56      743    878   1198    -37   -206     82       C
ATOM    570  ND1 HIS A  56     -10.866  -5.451  17.856  1.00  7.39           N
ANISOU  570  ND1 HIS A  56      846    842   1121    -59   -171     66       N
ATOM    571  CD2 HIS A  56     -10.520  -3.342  18.435  1.00  7.41           C
ANISOU  571  CD2 HIS A  56      734    885   1197    -40   -212     58       C
ATOM    572  CE1 HIS A  56     -11.950  -4.982  18.454  1.00  7.30           C
ANISOU  572  CE1 HIS A  56      773    797   1204    -17   -126     78       C
ATOM    573  NE2 HIS A  56     -11.767  -3.717  18.831  1.00  7.44           N
ANISOU  573  NE2 HIS A  56      790    901   1135    -17   -149     79       N
ATOM    574  H   HIS A  56      -9.463  -3.031  15.302  1.00  8.79           H
ATOM    575  HA  HIS A  56      -7.374  -4.707  15.776  1.00  9.10           H
ATOM    576  HB2 HIS A  56      -8.280  -5.480  17.640  1.00  9.70           H
ATOM    577  HB3 HIS A  56      -8.027  -3.915  17.750  1.00  9.70           H
ATOM    578  HD2 HIS A  56     -10.127  -2.509  18.562  1.00  8.90           H
ATOM    579  HE1 HIS A  56     -12.730  -5.468  18.593  1.00  8.76           H
ATOM    580  HE2 HIS A  56     -12.336  -3.225  19.249  1.00  8.92           H
ATOM    581  N   ILE A  57      -8.395  -6.762  14.892  1.00  7.37           N
ANISOU  581  N   ILE A  57      661    780   1359     20    -93    141       N
ATOM    582  CA  ILE A  57      -8.924  -7.858  14.096  1.00  7.56           C
ANISOU  582  CA  ILE A  57      773    781   1319     66   -112    -35       C
ATOM    583  C   ILE A  57      -8.807  -9.138  14.921  1.00  7.83           C
ANISOU  583  C   ILE A  57      854    697   1424     -1    -66     45       C
ATOM    584  O   ILE A  57      -7.733  -9.460  15.459  1.00  8.97           O
ANISOU  584  O   ILE A  57      861    818   1728     49    -59    236       O
ATOM    585  CB  ILE A  57      -8.211  -8.023  12.738  1.00  8.44           C
ANISOU  585  CB  ILE A  57      908    891   1408     -7     48     18       C
ATOM    586  CG1 ILE A  57      -8.052  -6.710  11.995  1.00  8.44           C
ANISOU  586  CG1 ILE A  57     1012    871   1325    -14     -9     67       C
ATOM    587  CG2 ILE A  57      -9.000  -9.005  11.876  1.00  9.58           C
ANISOU  587  CG2 ILE A  57     1165   1016   1460    -81    109   -122       C
ATOM    588  CD1 ILE A  57      -6.821  -5.877  12.326  1.00  9.57           C
ANISOU  588  CD1 ILE A  57     1101    988   1547     -6     91     96       C
ATOM    589  H   ILE A  57      -7.626  -6.927  15.240  1.00  8.84           H
ATOM    590  HA  ILE A  57      -9.860  -7.683  13.910  1.00  9.07           H
ATOM    591  HB  ILE A  57      -7.319  -8.357  12.919  1.00 10.13           H
ATOM    592 HG12 ILE A  57      -8.013  -6.907  11.045  1.00 10.13           H
ATOM    593 HG13 ILE A  57      -8.826  -6.160  12.188  1.00 10.13           H
ATOM    594 HG21 ILE A  57      -8.521  -9.153  11.046  1.00 11.50           H
ATOM    595 HG22 ILE A  57      -9.095  -9.842  12.357  1.00 11.50           H
ATOM    596 HG23 ILE A  57      -9.875  -8.630  11.690  1.00 11.50           H
ATOM    597 HD11 ILE A  57      -6.743  -5.159  11.679  1.00 11.49           H
ATOM    598 HD12 ILE A  57      -6.920  -5.510  13.218  1.00 11.49           H
ATOM    599 HD13 ILE A  57      -6.036  -6.445  12.287  1.00 11.49           H
ATOM    600  N   ALA A  58      -9.898  -9.887  15.002  1.00  8.34           N
ANISOU  600  N   ALA A  58      834    789   1548    -95    -47     68       N
ATOM    601  CA  ALA A  58      -9.938 -11.164  15.692  1.00  9.61           C
ANISOU  601  CA  ALA A  58     1269    875   1509   -211   -181    149       C
ATOM    602  C   ALA A  58     -10.801 -12.105  14.872  1.00  9.02           C
ANISOU  602  C   ALA A  58     1033    898   1495   -125     34     29       C
ATOM    603  O   ALA A  58     -11.474 -11.699  13.930  1.00 10.30           O
ANISOU  603  O   ALA A  58     1246   1020   1647    -84   -285    -25       O
ATOM    604  CB  ALA A  58     -10.479 -11.013  17.105  1.00 11.83           C
ANISOU  604  CB  ALA A  58     1977   1107   1410   -461     20     73       C
ATOM    605  H   ALA A  58     -10.653  -9.667  14.654  1.00 10.01           H
ATOM    606  HA  ALA A  58      -9.046 -11.540  15.759  1.00 11.54           H
ATOM    607  HB1 ALA A  58     -10.547 -11.891  17.513  1.00 14.19           H
ATOM    608  HB2 ALA A  58      -9.872 -10.456  17.618  1.00 14.19           H
ATOM    609  HB3 ALA A  58     -11.355 -10.599  17.066  1.00 14.19           H
ATOM    610  N   THR A  59     -10.793 -13.378  15.245  1.00  9.64           N
ANISOU  610  N   THR A  59     1223    804   1636   -143    -72    153       N
ATOM    611  C   THR A  59     -12.388 -15.182  15.552  1.00  8.55           C
ANISOU  611  C   THR A  59     1196    671   1383   -179     42    -36       C
ATOM    612  O   THR A  59     -12.004 -15.351  16.720  1.00  9.14           O
ANISOU  612  O   THR A  59     1204    945   1325   -196    -57     19       O
ATOM    613  CA ATHR A  59     -11.572 -14.384  14.544  0.98  9.98           C
ANISOU  613  CA ATHR A  59     1232    874   1689   -266    145    -41       C
ATOM    614  CB ATHR A  59     -10.677 -15.284  13.725  0.98 12.01           C
ANISOU  614  CB ATHR A  59     1484   1011   2067   -160    409     24       C
ATOM    615  OG1ATHR A  59      -9.727 -15.822  14.600  0.98 13.26           O
ANISOU  615  OG1ATHR A  59     1612   1019   2408    182    455    333       O
ATOM    616  CG2ATHR A  59      -9.988 -14.527  12.600  0.98 14.96           C
ANISOU  616  CG2ATHR A  59     1979   1202   2502   -139    889    -49       C
ATOM    617  H  ATHR A  59     -10.339 -13.685  15.908  0.98 11.57           H
ATOM    618  HA ATHR A  59     -12.201 -13.967  13.935  0.98 11.98           H
ATOM    619  HB ATHR A  59     -11.195 -15.984  13.298  0.98 14.41           H
ATOM    620  HG1ATHR A  59      -9.035 -15.347  14.599  0.98 15.91           H
ATOM    621 HG21ATHR A  59      -9.432 -15.133  12.085  0.98 17.95           H
ATOM    622 HG22ATHR A  59     -10.650 -14.131  12.012  0.98 17.95           H
ATOM    623 HG23ATHR A  59      -9.430 -13.823  12.966  0.98 17.95           H
ATOM    624  CA BTHR A  59     -11.583 -14.375  14.547  0.02  9.17           C
ANISOU  624  CA BTHR A  59     1204    758   1522   -158     -4     39       C
ATOM    625  CB BTHR A  59     -10.713 -15.267  13.649  0.02  9.35           C
ANISOU  625  CB BTHR A  59     1184    812   1556   -151      0      6       C
ATOM    626  OG1BTHR A  59     -11.440 -15.596  12.458  0.02  9.47           O
ANISOU  626  OG1BTHR A  59     1180    847   1571   -152      9    -20       O
ATOM    627  CG2BTHR A  59     -10.329 -16.535  14.356  0.02  9.39           C
ANISOU  627  CG2BTHR A  59     1162    828   1579   -142      6      6       C
ATOM    628  H  BTHR A  59     -10.334 -13.688  15.904  0.02 11.57           H
ATOM    629  HA BTHR A  59     -12.225 -13.943  13.962  0.02 11.00           H
ATOM    630  HB BTHR A  59      -9.899 -14.792  13.421  0.02 11.22           H
ATOM    631  HG1BTHR A  59     -12.212 -15.861  12.656  0.02 11.36           H
ATOM    632 HG21BTHR A  59      -9.592 -16.963  13.892  0.02 11.27           H
ATOM    633 HG22BTHR A  59     -10.056 -16.338  15.266  0.02 11.27           H
ATOM    634 HG23BTHR A  59     -11.083 -17.145  14.377  0.02 11.27           H
ATOM    635  N   GLN A  60     -13.538 -15.640  15.097  1.00  8.25           N
ANISOU  635  N   GLN A  60     1021    685   1427   -111    -26     15       N
ATOM    636  CA  GLN A  60     -14.414 -16.389  15.982  1.00  8.37           C
ANISOU  636  CA  GLN A  60      952    710   1519   -125   -107    -37       C
ATOM    637  C   GLN A  60     -15.215 -17.391  15.173  1.00  8.55           C
ANISOU  637  C   GLN A  60     1094    784   1372    -12    -91     63       C
ATOM    638  O   GLN A  60     -15.483 -17.195  13.992  1.00  9.60           O
ANISOU  638  O   GLN A  60     1341    883   1422   -146    -94     14       O
ATOM    639  CB  GLN A  60     -15.349 -15.442  16.748  1.00  8.80           C
ANISOU  639  CB  GLN A  60     1149    804   1391    -56    -83    -54       C
ATOM    640  CG  GLN A  60     -16.155 -16.090  17.884  1.00  9.27           C
ANISOU  640  CG  GLN A  60     1145    764   1611     -7     -5    -83       C
ATOM    641  CD  GLN A  60     -15.253 -16.853  18.822  1.00  9.11           C
ANISOU  641  CD  GLN A  60     1218    815   1426   -199    108     -9       C
ATOM    642  OE1 GLN A  60     -15.013 -18.057  18.640  1.00  9.32           O
ANISOU  642  OE1 GLN A  60     1308    751   1480   -116     29    -15       O
ATOM    643  NE2 GLN A  60     -14.645 -16.139  19.769  1.00 10.53           N
ANISOU  643  NE2 GLN A  60     1669    812   1521   -114    -97    -11       N
ATOM    644  H   GLN A  60     -13.830 -15.534  14.295  1.00  9.89           H
ATOM    645  HA  GLN A  60     -13.885 -16.891  16.621  1.00 10.05           H
ATOM    646  HB2 GLN A  60     -14.813 -14.735  17.141  1.00 10.56           H
ATOM    647  HB3 GLN A  60     -15.985 -15.066  16.120  1.00 10.56           H
ATOM    648  HG2 GLN A  60     -16.612 -15.399  18.390  1.00 11.12           H
ATOM    649  HG3 GLN A  60     -16.802 -16.708  17.508  1.00 11.12           H
ATOM    650 HE21 GLN A  60     -14.778 -15.291  19.820  1.00 12.64           H
ATOM    651 HE22 GLN A  60     -14.120 -16.527  20.329  1.00 12.64           H
ATOM    652  N  ASER A  61     -15.591 -18.472  15.841  0.79  9.08           N
ANISOU  652  N  ASER A  61     1270    826   1353   -240    -77    -35       N
ATOM    653  CA ASER A  61     -16.431 -19.499  15.268  0.79 10.64           C
ANISOU  653  CA ASER A  61     1519    890   1634   -400     24    -77       C
ATOM    654  C  ASER A  61     -17.883 -19.182  15.579  0.79 10.50           C
ANISOU  654  C  ASER A  61     1420   1061   1507   -439    -45    -88       C
ATOM    655  O  ASER A  61     -18.210 -18.849  16.716  0.79 11.61           O
ANISOU  655  O  ASER A  61     1417   1411   1585   -552     43   -277       O
ATOM    656  CB ASER A  61     -15.979 -20.820  15.926  0.79 13.09           C
ANISOU  656  CB ASER A  61     1820    797   2356   -211    226    115       C
ATOM    657  OG ASER A  61     -16.718 -21.960  15.583  0.79 14.10           O
ANISOU  657  OG ASER A  61     1863    968   2525   -265     19    -40       O
ATOM    658  H  ASER A  61     -15.364 -18.635  16.654  0.79 10.89           H
ATOM    659  HA ASER A  61     -16.367 -19.569  14.303  0.79 12.77           H
ATOM    660  HB2ASER A  61     -15.057 -20.978  15.669  0.79 15.71           H
ATOM    661  HB3ASER A  61     -16.040 -20.707  16.888  0.79 15.71           H
ATOM    662  HG ASER A  61     -17.508 -21.884  15.858  0.79 16.92           H
ATOM    663  N  BSER A  61     -15.619 -18.471  15.830  0.21  8.96           N
ANISOU  663  N  BSER A  61     1227    809   1366   -162    -51    -36       N
ATOM    664  CA BSER A  61     -16.423 -19.495  15.186  0.21  9.58           C
ANISOU  664  CA BSER A  61     1342    829   1470   -240     -9   -102       C
ATOM    665  C  BSER A  61     -17.881 -19.344  15.575  0.21  9.40           C
ANISOU  665  C  BSER A  61     1314    847   1410   -286    -70    -93       C
ATOM    666  O  BSER A  61     -18.207 -19.312  16.765  0.21  8.41           O
ANISOU  666  O  BSER A  61     1192    678   1325   -116    -56   -104       O
ATOM    667  CB BSER A  61     -15.941 -20.890  15.575  0.21 10.33           C
ANISOU  667  CB BSER A  61     1441    800   1686   -149    188    -87       C
ATOM    668  OG BSER A  61     -14.999 -21.336  14.632  0.21 10.67           O
ANISOU  668  OG BSER A  61     1336    902   1817   -113   -147    -38       O
ATOM    669  H  BSER A  61     -15.438 -18.632  16.655  0.21 10.75           H
ATOM    670  HA BSER A  61     -16.348 -19.387  14.224  0.21 11.50           H
ATOM    671  HB2BSER A  61     -15.527 -20.854  16.451  0.21 12.40           H
ATOM    672  HB3BSER A  61     -16.696 -21.499  15.589  0.21 12.40           H
ATOM    673  HG BSER A  61     -14.833 -22.150  14.754  0.21 12.81           H
ATOM    674  N   PHE A  62     -18.748 -19.311  14.568  1.00  9.88           N
ANISOU  674  N   PHE A  62     1385    982   1388   -401    -34    -39       N
ATOM    675  CA  PHE A  62     -20.183 -19.162  14.755  1.00  9.88           C
ANISOU  675  CA  PHE A  62     1484    932   1337   -334     77    -43       C
ATOM    676  C   PHE A  62     -20.884 -20.143  13.836  1.00  9.91           C
ANISOU  676  C   PHE A  62     1476    843   1446   -192   -117    -89       C
ATOM    677  O   PHE A  62     -20.625 -20.162  12.635  1.00 10.53           O
ANISOU  677  O   PHE A  62     1681    959   1361   -415    -89    -74       O
ATOM    678  CB  PHE A  62     -20.639 -17.734  14.413  1.00 11.40           C
ANISOU  678  CB  PHE A  62     1593    851   1888   -181     15    -58       C
ATOM    679  CG  PHE A  62     -22.129 -17.619  14.457  1.00 13.47           C
ANISOU  679  CG  PHE A  62     1386   1141   2592    -76      8    284       C
ATOM    680  CD1 PHE A  62     -22.814 -17.782  15.681  1.00 16.49           C
ANISOU  680  CD1 PHE A  62     1590   1511   3165     10    330    317       C
ATOM    681  CD2 PHE A  62     -22.844 -17.467  13.310  1.00 15.51           C
ANISOU  681  CD2 PHE A  62     1814   1133   2948   -139   -286    222       C
ATOM    682  CE1 PHE A  62     -24.186 -17.755  15.745  1.00 18.92           C
ANISOU  682  CE1 PHE A  62     1934   1661   3591     26    177    303       C
ATOM    683  CE2 PHE A  62     -24.275 -17.466  13.373  1.00 18.42           C
ANISOU  683  CE2 PHE A  62     2303   1393   3302     79   -323    183       C
ATOM    684  CZ  PHE A  62     -24.909 -17.604  14.582  1.00 19.00           C
ANISOU  684  CZ  PHE A  62     1970   1628   3623    -67   -326    241       C
ATOM    685  HA  PHE A  62     -20.418 -19.353  15.676  1.00 11.85           H
ATOM    686  HB2 PHE A  62     -20.264 -17.113  15.057  1.00 13.68           H
ATOM    687  HB3 PHE A  62     -20.340 -17.505  13.519  1.00 13.68           H
ATOM    688  HD1 PHE A  62     -22.326 -17.911  16.462  1.00 19.79           H
ATOM    689  HD2 PHE A  62     -22.409 -17.365  12.494  1.00 18.62           H
ATOM    690  HE1 PHE A  62     -24.621 -17.837  16.563  1.00 22.70           H
ATOM    691  HE2 PHE A  62     -24.775 -17.371  12.595  1.00 22.10           H
ATOM    692  HZ  PHE A  62     -25.838 -17.596  14.616  1.00 22.81           H
ATOM    693  H  APHE A  62     -18.520 -19.486  13.757  0.79 11.86           H
ATOM    694  H  BPHE A  62     -18.520 -19.374  13.741  0.21 11.86           H
ATOM    695  N   ASP A  63     -21.754 -20.976  14.411  1.00 10.17           N
ANISOU  695  N   ASP A  63     1438    900   1527   -276   -161     59       N
ATOM    696  CA  ASP A  63     -22.523 -21.936  13.627  1.00 11.94           C
ANISOU  696  CA  ASP A  63     1653   1029   1854   -436   -232   -123       C
ATOM    697  C   ASP A  63     -21.629 -22.746  12.716  1.00 12.97           C
ANISOU  697  C   ASP A  63     1768   1034   2128   -611   -147    -30       C
ATOM    698  O   ASP A  63     -21.999 -23.138  11.609  1.00 14.29           O
ANISOU  698  O   ASP A  63     1963   1331   2137   -564    -63   -261       O
ATOM    699  CB  ASP A  63     -23.670 -21.318  12.859  1.00 13.19           C
ANISOU  699  CB  ASP A  63     1779   1344   1889   -453   -412    203       C
ATOM    700  CG  ASP A  63     -24.848 -21.060  13.723  1.00 14.51           C
ANISOU  700  CG  ASP A  63     1732   1487   2294   -362   -664    390       C
ATOM    701  OD1 ASP A  63     -24.660 -21.009  14.981  1.00 14.54           O
ANISOU  701  OD1 ASP A  63     1580   1729   2217   -325   -351    690       O
ATOM    702  OD2 ASP A  63     -25.936 -20.867  13.154  1.00 17.62           O
ANISOU  702  OD2 ASP A  63     2358   1616   2722   -326  -1062    231       O
ATOM    703  H   ASP A  63     -21.915 -21.002  15.256  1.00 12.21           H
ATOM    704  HA  ASP A  63     -22.929 -22.541  14.267  1.00 14.33           H
ATOM    705  HB2 ASP A  63     -23.382 -20.473  12.480  1.00 15.83           H
ATOM    706  HB3 ASP A  63     -23.942 -21.924  12.151  1.00 15.83           H
ATOM    707  N   GLY A  64     -20.467 -23.090  13.224  1.00 12.47           N
ANISOU  707  N   GLY A  64     1774    691   2273   -339     91    -30       N
ATOM    708  CA  GLY A  64     -19.603 -24.007  12.494  1.00 14.67           C
ANISOU  708  CA  GLY A  64     2075    939   2561   -246    -34    -95       C
ATOM    709  C   GLY A  64     -18.803 -23.405  11.361  1.00 14.50           C
ANISOU  709  C   GLY A  64     1849   1021   2641   -176      0   -227       C
ATOM    710  O   GLY A  64     -18.309 -24.149  10.509  1.00 17.70           O
ANISOU  710  O   GLY A  64     2330   1204   3189    103    276   -326       O
ATOM    711  H   GLY A  64     -20.155 -22.815  13.977  1.00 14.96           H
ATOM    712  HA2 GLY A  64     -18.972 -24.397  13.120  1.00 17.61           H
ATOM    713  HA3 GLY A  64     -20.153 -24.713  12.119  1.00 17.61           H
ATOM    714  N   ALA A  65     -18.618 -22.088  11.337  1.00 13.36           N
ANISOU  714  N   ALA A  65     2082    845   2150   -349    255   -194       N
ATOM    715  CA  ALA A  65     -17.683 -21.458  10.393  1.00 14.02           C
ANISOU  715  CA  ALA A  65     2196    997   2135   -308    212   -295       C
ATOM    716  C   ALA A  65     -16.895 -20.378  11.143  1.00 12.55           C
ANISOU  716  C   ALA A  65     2192    836   1740   -158    234   -161       C
ATOM    717  O   ALA A  65     -17.346 -19.844  12.167  1.00 12.46           O
ANISOU  717  O   ALA A  65     1985   1224   1523   -265    206   -252       O
ATOM    718  CB  ALA A  65     -18.457 -20.853   9.221  1.00 16.69           C
ANISOU  718  CB  ALA A  65     2575   1584   2183   -603     88   -293       C
ATOM    719  H   ALA A  65     -19.020 -21.533  11.857  1.00 16.04           H
ATOM    720  HA  ALA A  65     -17.045 -22.101  10.046  1.00 16.83           H
ATOM    721  HB1 ALA A  65     -17.831 -20.422   8.618  1.00 20.03           H
ATOM    722  HB2 ALA A  65     -18.930 -21.561   8.756  1.00 20.03           H
ATOM    723  HB3 ALA A  65     -19.089 -20.202   9.562  1.00 20.03           H
ATOM    724  N   VAL A  66     -15.721 -20.028  10.628  1.00 13.12           N
ANISOU  724  N   VAL A  66     2112    811   2061   -153    758   -280       N
ATOM    725  CA  VAL A  66     -14.861 -19.035  11.266  1.00 12.81           C
ANISOU  725  CA  VAL A  66     1951    755   2162    -41    527     47       C
ATOM    726  C   VAL A  66     -14.926 -17.757  10.453  1.00 11.51           C
ANISOU  726  C   VAL A  66     1856    884   1633   -158    359   -192       C
ATOM    727  O   VAL A  66     -14.824 -17.767   9.223  1.00 12.98           O
ANISOU  727  O   VAL A  66     2302    915   1714   -120    368   -242       O
ATOM    728  CB  VAL A  66     -13.406 -19.512  11.419  1.00 15.30           C
ANISOU  728  CB  VAL A  66     2267    919   2628    130    354    251       C
ATOM    729  CG1 VAL A  66     -12.501 -18.401  11.849  1.00 16.47           C
ANISOU  729  CG1 VAL A  66     2051   1369   2836    127    514    487       C
ATOM    730  CG2 VAL A  66     -13.331 -20.654  12.416  1.00 17.48           C
ANISOU  730  CG2 VAL A  66     2617   1183   2842    111    265    359       C
ATOM    731  H   VAL A  66     -15.397 -20.355   9.902  1.00 15.74           H
ATOM    732  HA  VAL A  66     -15.200 -18.864  12.159  1.00 15.38           H
ATOM    733  HB  VAL A  66     -13.101 -19.823  10.552  1.00 18.36           H
ATOM    734 HG11 VAL A  66     -11.604 -18.751  11.967  1.00 19.76           H
ATOM    735 HG12 VAL A  66     -12.500 -17.712  11.166  1.00 19.76           H
ATOM    736 HG13 VAL A  66     -12.825 -18.035  12.687  1.00 19.76           H
ATOM    737 HG21 VAL A  66     -12.410 -20.951  12.487  1.00 20.97           H
ATOM    738 HG22 VAL A  66     -13.644 -20.340  13.279  1.00 20.97           H
ATOM    739 HG23 VAL A  66     -13.891 -21.382  12.105  1.00 20.97           H
ATOM    740  N   TYR A  67     -15.071 -16.646  11.158  1.00  9.66           N
ANISOU  740  N   TYR A  67     1495    792   1382   -113    133    -54       N
ATOM    741  CA  TYR A  67     -15.197 -15.333  10.581  1.00  9.38           C
ANISOU  741  CA  TYR A  67     1551    769   1242    -93    -46    -30       C
ATOM    742  C   TYR A  67     -14.205 -14.374  11.221  1.00  8.80           C
ANISOU  742  C   TYR A  67     1343    681   1318    -81     27    -54       C
ATOM    743  O   TYR A  67     -13.997 -14.428  12.437  1.00  9.50           O
ANISOU  743  O   TYR A  67     1495    933   1183   -181      3    -29       O
ATOM    744  CB  TYR A  67     -16.612 -14.751  10.809  1.00  9.82           C
ANISOU  744  CB  TYR A  67     1656    765   1311    -16     85    -98       C
ATOM    745  CG  TYR A  67     -17.704 -15.603  10.231  1.00  9.97           C
ANISOU  745  CG  TYR A  67     1518    967   1301   -166    -85   -105       C
ATOM    746  CD1 TYR A  67     -18.269 -16.615  10.969  1.00 10.13           C
ANISOU  746  CD1 TYR A  67     1512   1012   1323   -194   -151   -113       C
ATOM    747  CD2 TYR A  67     -18.155 -15.412   8.957  1.00 10.78           C
ANISOU  747  CD2 TYR A  67     1657   1012   1428   -168    -48     94       C
ATOM    748  CE1 TYR A  67     -19.258 -17.438  10.449  1.00 10.92           C
ANISOU  748  CE1 TYR A  67     1613   1188   1346   -336   -105   -111       C
ATOM    749  CE2 TYR A  67     -19.131 -16.194   8.416  1.00 11.79           C
ANISOU  749  CE2 TYR A  67     1814   1303   1365   -196   -121     -5       C
ATOM    750  CZ  TYR A  67     -19.700 -17.228   9.175  1.00 11.40           C
ANISOU  750  CZ  TYR A  67     1835   1204   1293   -365   -227   -133       C
ATOM    751  OH  TYR A  67     -20.681 -18.024   8.608  1.00 13.57           O
ANISOU  751  OH  TYR A  67     2092   1604   1459   -504   -301    -87       O
ATOM    752  H   TYR A  67     -15.100 -16.633  12.017  1.00 11.59           H
ATOM    753  HA  TYR A  67     -15.019 -15.405   9.630  1.00 11.25           H
ATOM    754  HB2 TYR A  67     -16.769 -14.671  11.763  1.00 11.78           H
ATOM    755  HB3 TYR A  67     -16.663 -13.877  10.391  1.00 11.78           H
ATOM    756  HD1 TYR A  67     -17.981 -16.752  11.842  1.00 12.15           H
ATOM    757  HD2 TYR A  67     -17.786 -14.730   8.444  1.00 12.94           H
ATOM    758  HE1 TYR A  67     -19.616 -18.125  10.963  1.00 13.10           H
ATOM    759  HE2 TYR A  67     -19.420 -16.042   7.545  1.00 14.15           H
ATOM    760  HH  TYR A  67     -21.127 -18.402   9.210  1.00 16.28           H
ATOM    761  N   PRO A  68     -13.654 -13.435  10.447  1.00  8.51           N
ANISOU  761  N   PRO A  68     1284    738   1209    -45     25   -145       N
ATOM    762  CA  PRO A  68     -12.936 -12.308  11.048  1.00  8.52           C
ANISOU  762  CA  PRO A  68     1122    780   1337     47    -18    -45       C
ATOM    763  C   PRO A  68     -13.925 -11.232  11.462  1.00  8.13           C
ANISOU  763  C   PRO A  68     1185    724   1180    -96    -66    -38       C
ATOM    764  O   PRO A  68     -15.057 -11.190  10.987  1.00  8.69           O
ANISOU  764  O   PRO A  68     1145    822   1334    -12   -119   -138       O
ATOM    765  CB  PRO A  68     -12.099 -11.810   9.859  1.00  9.63           C
ANISOU  765  CB  PRO A  68     1388    785   1485    -21    226    -18       C
ATOM    766  CG  PRO A  68     -13.034 -11.987   8.682  1.00  9.85           C
ANISOU  766  CG  PRO A  68     1673    853   1216   -135    220    -34       C
ATOM    767  CD  PRO A  68     -13.852 -13.231   8.986  1.00  9.80           C
ANISOU  767  CD  PRO A  68     1639    985   1099    -77     99    -89       C
ATOM    768  HA  PRO A  68     -12.372 -12.571  11.792  1.00 10.23           H
ATOM    769  HB2 PRO A  68     -11.858 -10.879   9.983  1.00 11.55           H
ATOM    770  HB3 PRO A  68     -11.299 -12.350   9.760  1.00 11.55           H
ATOM    771  HG2 PRO A  68     -13.609 -11.210   8.601  1.00 11.82           H
ATOM    772  HG3 PRO A  68     -12.519 -12.105   7.869  1.00 11.82           H
ATOM    773  HD2 PRO A  68     -14.789 -13.084   8.783  1.00 11.76           H
ATOM    774  HD3 PRO A  68     -13.519 -13.991   8.485  1.00 11.76           H
ATOM    775  N  ASER A  69     -13.419 -10.276  12.240  0.32  8.06           N
ANISOU  775  N  ASER A  69     1126    662   1274    -47    -50     57       N
ATOM    776  CA ASER A  69     -14.236  -9.174  12.721  0.32  7.71           C
ANISOU  776  CA ASER A  69     1016    777   1135    -77    -55     32       C
ATOM    777  C  ASER A  69     -13.342  -8.033  13.184  0.32  7.44           C
ANISOU  777  C  ASER A  69      950    774   1102     38    -23    -22       C
ATOM    778  O  ASER A  69     -12.346  -8.265  13.877  0.32  7.84           O
ANISOU  778  O  ASER A  69     1109    841   1031     37     11     82       O
ATOM    779  CB ASER A  69     -15.081  -9.677  13.885  0.32  8.51           C
ANISOU  779  CB ASER A  69     1193    915   1127    -88    -67     -2       C
ATOM    780  OG ASER A  69     -15.960  -8.690  14.332  0.32  8.60           O
ANISOU  780  OG ASER A  69     1139    855   1275    -55   -168   -116       O
ATOM    781  H  ASER A  69     -12.601 -10.247  12.503  0.32  9.67           H
ATOM    782  HA ASER A  69     -14.797  -8.825  12.010  0.32  9.25           H
ATOM    783  HB2ASER A  69     -15.594 -10.446  13.592  0.32 10.22           H
ATOM    784  HB3ASER A  69     -14.493  -9.929  14.614  0.32 10.22           H
ATOM    785  HG ASER A  69     -16.487  -8.474  13.715  0.32 10.32           H
ATOM    786  N  BSER A  69     -13.506 -10.361  12.382  0.68  7.57           N
ANISOU  786  N  BSER A  69     1039    688   1150     20   -149     33       N
ATOM    787  CA BSER A  69     -14.262  -9.141  12.645  0.68  7.24           C
ANISOU  787  CA BSER A  69      936    774   1041    -74     33     16       C
ATOM    788  C  BSER A  69     -13.303  -8.043  13.077  0.68  7.08           C
ANISOU  788  C  BSER A  69      814    726   1150    121    -48      6       C
ATOM    789  O  BSER A  69     -12.221  -8.321  13.614  0.68  7.30           O
ANISOU  789  O  BSER A  69      811    715   1247     32    -16    -75       O
ATOM    790  CB BSER A  69     -15.397  -9.304  13.671  0.68  9.08           C
ANISOU  790  CB BSER A  69     1358    949   1145   -301     74     16       C
ATOM    791  OG BSER A  69     -14.951  -9.339  15.007  0.68 10.84           O
ANISOU  791  OG BSER A  69     1738   1141   1239   -533    139   -140       O
ATOM    792  H  BSER A  69     -12.797 -10.456  12.860  0.68  9.09           H
ATOM    793  HA BSER A  69     -14.688  -8.876  11.815  0.68  8.69           H
ATOM    794  HB2BSER A  69     -16.006  -8.556  13.572  0.68 10.90           H
ATOM    795  HB3BSER A  69     -15.859 -10.136  13.482  0.68 10.90           H
ATOM    796  HG BSER A  69     -15.577  -9.122  15.524  0.68 13.01           H
ATOM    797  N   ASN A  70     -13.722  -6.807  12.820  1.00  7.22           N
ANISOU  797  N   ASN A  70      895    704   1145    -14   -107    -29       N
ATOM    798  CA  ASN A  70     -12.960  -5.622  13.150  1.00  7.01           C
ANISOU  798  CA  ASN A  70      856    721   1087    -79   -130      9       C
ATOM    799  C   ASN A  70     -13.569  -4.851  14.314  1.00  6.86           C
ANISOU  799  C   ASN A  70      767    693   1148      8    -99     24       C
ATOM    800  O   ASN A  70     -14.781  -4.903  14.569  1.00  7.74           O
ANISOU  800  O   ASN A  70      823    830   1289    -56    -31   -161       O
ATOM    801  CB  ASN A  70     -12.955  -4.664  11.960  1.00  7.53           C
ANISOU  801  CB  ASN A  70      937    886   1037   -127    -75     64       C
ATOM    802  CG  ASN A  70     -12.298  -5.249  10.739  1.00  7.46           C
ANISOU  802  CG  ASN A  70      897    868   1070     -5    -49    -31       C
ATOM    803  OD1 ASN A  70     -11.257  -5.912  10.837  1.00  8.07           O
ANISOU  803  OD1 ASN A  70      904   1047   1117     53     45    -47       O
ATOM    804  ND2 ASN A  70     -12.892  -5.013   9.588  1.00  8.12           N
ANISOU  804  ND2 ASN A  70     1010   1000   1076     81    -87    -36       N
ATOM    805  HA  ASN A  70     -12.065  -5.908  13.391  1.00  8.41           H
ATOM    806  HB2 ASN A  70     -13.871  -4.442  11.730  1.00  9.03           H
ATOM    807  HB3 ASN A  70     -12.471  -3.860  12.205  1.00  9.03           H
ATOM    808 HD21 ASN A  70     -12.557  -5.325   8.860  1.00  9.74           H
ATOM    809 HD22 ASN A  70     -13.614  -4.548   9.565  1.00  9.74           H
ATOM    810  H  AASN A  70     -14.436  -6.641  12.371  0.32  8.66           H
ATOM    811  H  BASN A  70     -14.473  -6.629  12.442  0.68  8.66           H
ATOM    812  N   GLY A  71     -12.705  -4.090  14.977  1.00  6.60           N
ANISOU  812  N   GLY A  71      714    726   1068      9    -66    -64       N
ATOM    813  CA  GLY A  71     -13.061  -2.993  15.843  1.00  6.64           C
ANISOU  813  CA  GLY A  71      735    811    978    -36    -51     33       C
ATOM    814  C   GLY A  71     -12.098  -1.845  15.643  1.00  6.51           C
ANISOU  814  C   GLY A  71      684    764   1023     47   -121     16       C
ATOM    815  O   GLY A  71     -11.243  -1.899  14.738  1.00  7.18           O
ANISOU  815  O   GLY A  71      779    790   1159    -64    -39    -62       O
ATOM    816  H   GLY A  71     -11.853  -4.201  14.934  1.00  7.92           H
ATOM    817  HA2 GLY A  71     -13.960  -2.691  15.640  1.00  7.97           H
ATOM    818  HA3 GLY A  71     -13.024  -3.279  16.769  1.00  7.97           H
ATOM    819  N   LEU A  72     -12.197  -0.811  16.471  1.00  6.61           N
ANISOU  819  N   LEU A  72      748    698   1063    -53      5     -3       N
ATOM    820  CA  LEU A  72     -11.379   0.381  16.329  1.00  7.03           C
ANISOU  820  CA  LEU A  72      750    738   1183   -104     25    -26       C
ATOM    821  C   LEU A  72     -10.743   0.746  17.666  1.00  7.13           C
ANISOU  821  C   LEU A  72      829    716   1164    -21    -76    -61       C
ATOM    822  O   LEU A  72     -11.321   0.484  18.733  1.00  7.38           O
ANISOU  822  O   LEU A  72      808    793   1202    -80   -171    -72       O
ATOM    823  CB  LEU A  72     -12.188   1.570  15.810  1.00  7.78           C
ANISOU  823  CB  LEU A  72      914    775   1265   -135   -183     19       C
ATOM    824  CG  LEU A  72     -11.438   2.668  15.074  1.00  8.45           C
ANISOU  824  CG  LEU A  72      943    857   1409   -135   -203     83       C
ATOM    825  CD1 LEU A  72     -10.955   2.169  13.706  1.00  9.69           C
ANISOU  825  CD1 LEU A  72     1274   1140   1267   -230   -103    201       C
ATOM    826  CD2 LEU A  72     -12.344   3.898  14.929  1.00  9.46           C
ANISOU  826  CD2 LEU A  72     1339    829   1427   -183   -328    143       C
ATOM    827  H   LEU A  72     -12.743  -0.777  17.135  1.00  7.93           H
ATOM    828  HA  LEU A  72     -10.667   0.195  15.696  1.00  8.43           H
ATOM    829  HB2 LEU A  72     -12.856   1.228  15.196  1.00  9.33           H
ATOM    830  HB3 LEU A  72     -12.620   1.989  16.571  1.00  9.33           H
ATOM    831  HG  LEU A  72     -10.651   2.925  15.579  1.00 10.13           H
ATOM    832 HD11 LEU A  72     -10.627   2.924  13.192  1.00 11.63           H
ATOM    833 HD12 LEU A  72     -10.242   1.525  13.839  1.00 11.63           H
ATOM    834 HD13 LEU A  72     -11.697   1.750  13.242  1.00 11.63           H
ATOM    835 HD21 LEU A  72     -11.870   4.582  14.430  1.00 11.35           H
ATOM    836 HD22 LEU A  72     -13.151   3.643  14.456  1.00 11.35           H
ATOM    837 HD23 LEU A  72     -12.569   4.230  15.812  1.00 11.35           H
ATOM    838  N   ILE A  73      -9.580   1.394  17.615  1.00  7.28           N
ANISOU  838  N   ILE A  73      762    825   1181    -97    -86    -97       N
ATOM    839  CA  ILE A  73      -8.917   1.955  18.772  1.00  7.54           C
ANISOU  839  CA  ILE A  73      842    779   1244    -78   -196   -145       C
ATOM    840  C   ILE A  73      -8.517   3.369  18.388  1.00  7.67           C
ANISOU  840  C   ILE A  73      751    850   1315    -69   -144   -135       C
ATOM    841  O   ILE A  73      -7.907   3.565  17.339  1.00  8.16           O
ANISOU  841  O   ILE A  73      830    842   1430    -79    -31   -104       O
ATOM    842  CB  ILE A  73      -7.647   1.163  19.153  1.00  8.05           C
ANISOU  842  CB  ILE A  73      824    899   1337     -7   -151    -28       C
ATOM    843  CG1 ILE A  73      -7.962  -0.312  19.434  1.00  8.68           C
ANISOU  843  CG1 ILE A  73      906    877   1516    -77   -180     66       C
ATOM    844  CG2 ILE A  73      -6.973   1.807  20.351  1.00  9.46           C
ANISOU  844  CG2 ILE A  73     1071   1070   1455    -80   -381    -39       C
ATOM    845  CD1 ILE A  73      -6.793  -1.215  19.304  1.00  9.85           C
ANISOU  845  CD1 ILE A  73     1173    885   1683    154   -130    159       C
ATOM    846  H   ILE A  73      -9.144   1.523  16.885  1.00  8.74           H
ATOM    847  HA  ILE A  73      -9.521   1.957  19.531  1.00  9.05           H
ATOM    848  HB  ILE A  73      -7.041   1.189  18.395  1.00  9.67           H
ATOM    849 HG12 ILE A  73      -8.296  -0.390  20.341  1.00 10.42           H
ATOM    850 HG13 ILE A  73      -8.637  -0.611  18.805  1.00 10.42           H
ATOM    851 HG21 ILE A  73      -6.268   1.222  20.669  1.00 11.36           H
ATOM    852 HG22 ILE A  73      -6.599   2.660  20.081  1.00 11.36           H
ATOM    853 HG23 ILE A  73      -7.633   1.942  21.049  1.00 11.36           H
ATOM    854 HD11 ILE A  73      -7.050  -2.106  19.587  1.00 11.82           H
ATOM    855 HD12 ILE A  73      -6.508  -1.231  18.377  1.00 11.82           H
ATOM    856 HD13 ILE A  73      -6.075  -0.884  19.866  1.00 11.82           H
ATOM    857  N   VAL A  74      -8.869   4.349  19.215  1.00  8.01           N
ANISOU  857  N   VAL A  74      803    840   1400    -76    -59    -76       N
ATOM    858  CA  VAL A  74      -8.560   5.742  18.911  1.00  8.30           C
ANISOU  858  CA  VAL A  74      853    892   1410    -89   -126   -128       C
ATOM    859  C   VAL A  74      -7.853   6.356  20.104  1.00  8.64           C
ANISOU  859  C   VAL A  74      900    895   1488   -151    -83    -72       C
ATOM    860  O   VAL A  74      -8.361   6.331  21.229  1.00  9.30           O
ANISOU  860  O   VAL A  74     1008   1025   1502   -169   -143   -156       O
ATOM    861  CB  VAL A  74      -9.833   6.539  18.560  1.00  9.04           C
ANISOU  861  CB  VAL A  74     1112    871   1451     17   -141    -25       C
ATOM    862  CG1 VAL A  74      -9.440   7.958  18.114  1.00 10.60           C
ANISOU  862  CG1 VAL A  74     1209   1043   1776    -78   -173    -54       C
ATOM    863  CG2 VAL A  74     -10.626   5.839  17.481  1.00  9.80           C
ANISOU  863  CG2 VAL A  74     1038   1026   1660    166   -202   -126       C
ATOM    864  H   VAL A  74      -9.288   4.232  19.957  1.00  9.61           H
ATOM    865  HA  VAL A  74      -7.954   5.779  18.155  1.00  9.97           H
ATOM    866  HB  VAL A  74     -10.402   6.601  19.344  1.00 10.84           H
ATOM    867 HG11 VAL A  74     -10.241   8.441  17.855  1.00 12.72           H
ATOM    868 HG12 VAL A  74      -9.005   8.412  18.853  1.00 12.72           H
ATOM    869 HG13 VAL A  74      -8.833   7.896  17.361  1.00 12.72           H
ATOM    870 HG21 VAL A  74     -11.350   6.418  17.194  1.00 11.76           H
ATOM    871 HG22 VAL A  74     -10.039   5.648  16.732  1.00 11.76           H
ATOM    872 HG23 VAL A  74     -10.985   5.012  17.839  1.00 11.76           H
ATOM    873  N  AARG A  75      -6.680   6.932  19.858  0.52  9.49           N
ANISOU  873  N  AARG A  75      862    993   1751   -186   -204   -229       N
ATOM    874  CA AARG A  75      -5.962   7.569  20.949  0.52 10.48           C
ANISOU  874  CA AARG A  75      933   1052   1995   -172   -322   -236       C
ATOM    875  C  AARG A  75      -6.661   8.851  21.394  0.52 11.16           C
ANISOU  875  C  AARG A  75     1093   1043   2104   -135   -417   -271       C
ATOM    876  O  AARG A  75      -7.079   9.671  20.579  0.52 12.42           O
ANISOU  876  O  AARG A  75     1440   1087   2193   -154   -517   -283       O
ATOM    877  CB AARG A  75      -4.517   7.828  20.543  0.52 12.91           C
ANISOU  877  CB AARG A  75     1110   1434   2361   -308   -302   -350       C
ATOM    878  CG AARG A  75      -3.678   8.277  21.730  0.52 14.20           C
ANISOU  878  CG AARG A  75     1259   1575   2562   -372   -290   -504       C
ATOM    879  CD AARG A  75      -2.224   8.375  21.444  0.52 15.93           C
ANISOU  879  CD AARG A  75     1501   1845   2706   -419   -422   -382       C
ATOM    880  NE AARG A  75      -1.570   9.025  22.570  0.52 17.55           N
ANISOU  880  NE AARG A  75     1765   2002   2902   -413   -435   -462       N
ATOM    881  CZ AARG A  75      -0.261   9.059  22.767  0.52 20.04           C
ANISOU  881  CZ AARG A  75     2055   2240   3319   -418   -260   -543       C
ATOM    882  NH1AARG A  75       0.588   8.557  21.881  0.52 21.05           N
ANISOU  882  NH1AARG A  75     2182   2391   3425   -260     54   -525       N
ATOM    883  NH2AARG A  75       0.204   9.631  23.871  0.52 20.16           N
ANISOU  883  NH2AARG A  75     2015   2287   3358   -718   -679   -743       N
ATOM    884  H  AARG A  75      -6.293   6.965  19.091  0.52 11.39           H
ATOM    885  HA AARG A  75      -5.947   6.979  21.719  0.52 12.57           H
ATOM    886  HB2AARG A  75      -4.132   7.011  20.188  0.52 15.49           H
ATOM    887  HB3AARG A  75      -4.493   8.526  19.870  0.52 15.49           H
ATOM    888  HG2AARG A  75      -3.982   9.154  22.011  0.52 17.04           H
ATOM    889  HG3AARG A  75      -3.793   7.639  22.451  0.52 17.04           H
ATOM    890  HD2AARG A  75      -1.848   7.489  21.329  0.52 19.11           H
ATOM    891  HD3AARG A  75      -2.078   8.905  20.645  0.52 19.11           H
ATOM    892  HE AARG A  75      -2.070   9.416  23.150  0.52 21.06           H
ATOM    893 HH11AARG A  75       0.292   8.199  21.157  0.52 25.26           H
ATOM    894 HH12AARG A  75       1.434   8.591  22.030  0.52 25.26           H
ATOM    895 HH21AARG A  75      -0.342   9.970  24.442  0.52 24.19           H
ATOM    896 HH22AARG A  75       1.051   9.662  24.015  0.52 24.19           H
ATOM    897  N  BARG A  75      -6.670   6.916  19.854  0.48  9.76           N
ANISOU  897  N  BARG A  75      897   1060   1751   -221   -151   -242       N
ATOM    898  CA BARG A  75      -5.958   7.623  20.906  0.48 11.10           C
ANISOU  898  CA BARG A  75      978   1219   2018   -237   -206   -303       C
ATOM    899  C  BARG A  75      -6.766   8.815  21.398  0.48 11.41           C
ANISOU  899  C  BARG A  75     1065   1145   2126   -153   -219   -261       C
ATOM    900  O  BARG A  75      -7.392   9.533  20.619  0.48 12.39           O
ANISOU  900  O  BARG A  75     1267   1183   2258   -317   -231   -291       O
ATOM    901  CB BARG A  75      -4.606   8.095  20.380  0.48 13.73           C
ANISOU  901  CB BARG A  75     1132   1690   2394   -392   -134   -472       C
ATOM    902  CG BARG A  75      -3.726   8.697  21.468  0.48 14.99           C
ANISOU  902  CG BARG A  75     1191   1947   2558   -666   -148   -509       C
ATOM    903  CD BARG A  75      -2.280   8.716  21.080  0.48 17.57           C
ANISOU  903  CD BARG A  75     1631   2248   2797   -529   -129   -392       C
ATOM    904  NE BARG A  75      -2.112   9.520  19.884  0.48 19.12           N
ANISOU  904  NE BARG A  75     1896   2388   2979   -671   -115   -290       N
ATOM    905  CZ BARG A  75      -1.411   9.172  18.811  0.48 20.13           C
ANISOU  905  CZ BARG A  75     2276   2463   2910   -633   -150   -464       C
ATOM    906  NH1BARG A  75      -0.740   8.018  18.747  0.48 20.33           N
ANISOU  906  NH1BARG A  75     2219   2571   2933   -458   -116   -515       N
ATOM    907  NH2BARG A  75      -1.394   9.998  17.771  0.48 19.84           N
ANISOU  907  NH2BARG A  75     2306   2422   2812   -912   -152   -291       N
ATOM    908  H  BARG A  75      -6.267   6.899  19.094  0.48 11.71           H
ATOM    909  HA BARG A  75      -5.813   7.027  21.657  0.48 13.31           H
ATOM    910  HB2BARG A  75      -4.135   7.338  19.997  0.48 16.47           H
ATOM    911  HB3BARG A  75      -4.751   8.773  19.701  0.48 16.47           H
ATOM    912  HG2BARG A  75      -4.006   9.611  21.635  0.48 17.99           H
ATOM    913  HG3BARG A  75      -3.814   8.170  22.278  0.48 17.99           H
ATOM    914  HD2BARG A  75      -1.752   9.104  21.795  0.48 21.08           H
ATOM    915  HD3BARG A  75      -1.976   7.813  20.897  0.48 21.08           H
ATOM    916  HE BARG A  75      -2.500  10.287  19.868  0.48 22.94           H
ATOM    917 HH11BARG A  75      -0.753   7.476  19.414  0.48 24.39           H
ATOM    918 HH12BARG A  75      -0.294   7.819  18.039  0.48 24.39           H
ATOM    919 HH21BARG A  75      -1.830  10.739  17.803  0.48 23.81           H
ATOM    920 HH22BARG A  75      -0.946   9.793  17.066  0.48 23.81           H
ATOM    921  N   ASP A  76      -6.759   8.993  22.722  1.00 12.46           N
ANISOU  921  N   ASP A  76     1435   1289   2008     74   -395   -614       N
ATOM    922  CA  ASP A  76      -7.628   9.964  23.461  1.00 16.20           C
ANISOU  922  CA  ASP A  76     2421   1651   2082    -98   -691   -635       C
ATOM    923  C   ASP A  76      -6.650  10.574  24.482  1.00 18.18           C
ANISOU  923  C   ASP A  76     2532   1757   2620     93   -545   -659       C
ATOM    924  O   ASP A  76      -6.645  10.249  25.664  1.00 18.20           O
ANISOU  924  O   ASP A  76     2354   2025   2535    436   -806   -870       O
ATOM    925  CB  ASP A  76      -8.808   9.185  24.110  1.00 15.66           C
ANISOU  925  CB  ASP A  76     1855   1678   2418    -85   -114   -348       C
ATOM    926  CG  ASP A  76      -9.782  10.052  24.926  1.00 16.61           C
ANISOU  926  CG  ASP A  76     1898   1630   2785    -32   -226   -304       C
ATOM    927  OD1 ASP A  76      -9.815  11.313  24.710  1.00 16.68           O
ANISOU  927  OD1 ASP A  76     2233   1439   2663     37   -479   -454       O
ATOM    928  OD2 ASP A  76     -10.542   9.428  25.792  1.00 15.67           O
ANISOU  928  OD2 ASP A  76     1755   1378   2821     -5    -16   -199       O
ATOM    929  HA  ASP A  76      -8.021  10.666  22.919  1.00 19.44           H
ATOM    930  HB2 ASP A  76      -9.319   8.757  23.405  1.00 18.79           H
ATOM    931  HB3 ASP A  76      -8.443   8.515  24.709  1.00 18.79           H
ATOM    932  H  AASP A  76      -6.305   8.510  23.269  0.52 14.95           H
ATOM    933  H  BASP A  76      -6.243   8.553  23.250  0.48 14.95           H
ATOM    934  N   GLY A  77      -5.714  11.394  24.002  1.00 20.03           N
ANISOU  934  N   GLY A  77     3083   1795   2731   -427   -703   -711       N
ATOM    935  CA  GLY A  77      -4.633  11.906  24.839  1.00 21.25           C
ANISOU  935  CA  GLY A  77     3042   1896   3135   -845   -503   -580       C
ATOM    936  C   GLY A  77      -3.621  10.842  25.243  1.00 19.49           C
ANISOU  936  C   GLY A  77     2494   2086   2824   -889   -622   -823       C
ATOM    937  O   GLY A  77      -2.996  10.201  24.389  1.00 22.90           O
ANISOU  937  O   GLY A  77     3006   2464   3229   -969   -406   -838       O
ATOM    938  H   GLY A  77      -5.683  11.669  23.188  1.00 24.03           H
ATOM    939  HA2 GLY A  77      -4.161  12.602  24.355  1.00 25.50           H
ATOM    940  HA3 GLY A  77      -5.011  12.284  25.648  1.00 25.50           H
ATOM    941  N   ASP A  78      -3.514  10.571  26.540  1.00 17.94           N
ANISOU  941  N   ASP A  78     1962   1966   2889   -886   -465   -614       N
ATOM    942  CA  ASP A  78      -2.722   9.466  27.060  1.00 18.74           C
ANISOU  942  CA  ASP A  78     1913   2136   3071   -715   -824   -513       C
ATOM    943  C   ASP A  78      -3.597   8.278  27.440  1.00 16.00           C
ANISOU  943  C   ASP A  78     1482   1926   2673   -329   -583   -650       C
ATOM    944  O   ASP A  78      -3.164   7.387  28.185  1.00 17.73           O
ANISOU  944  O   ASP A  78     1520   2273   2943    -98   -946   -698       O
ATOM    945  CB  ASP A  78      -1.830   9.924  28.199  1.00 23.00           C
ANISOU  945  CB  ASP A  78     2490   2544   3705   -896  -1067   -592       C
ATOM    946  CG  ASP A  78      -2.599  10.512  29.324  1.00 27.76           C
ANISOU  946  CG  ASP A  78     3430   2940   4177   -718  -1266   -737       C
ATOM    947  OD1 ASP A  78      -3.841  10.537  29.261  1.00 29.64           O
ANISOU  947  OD1 ASP A  78     3856   3048   4359   -606  -1114   -640       O
ATOM    948  OD2 ASP A  78      -1.953  11.074  30.236  1.00 30.68           O
ANISOU  948  OD2 ASP A  78     3962   3168   4527   -680  -1375   -804       O
ATOM    949  H   ASP A  78      -3.904  11.029  27.155  1.00 21.53           H
ATOM    950  HA  ASP A  78      -2.114   9.156  26.370  1.00 22.49           H
ATOM    951  HB2 ASP A  78      -1.335   9.163  28.539  1.00 27.60           H
ATOM    952  HB3 ASP A  78      -1.217  10.599  27.868  1.00 27.60           H
ATOM    953  N   GLU A  79      -4.808   8.229  26.902  1.00 13.99           N
ANISOU  953  N   GLU A  79     1286   1703   2326   -395   -563   -555       N
ATOM    954  C   GLU A  79      -6.167   6.632  25.714  1.00 11.56           C
ANISOU  954  C   GLU A  79     1022   1466   1905   -203   -288   -453       C
ATOM    955  O   GLU A  79      -5.892   7.273  24.698  1.00 12.08           O
ANISOU  955  O   GLU A  79     1210   1532   1848   -246   -267   -342       O
ATOM    956  CA AGLU A  79      -5.767   7.149  27.087  0.31 13.87           C
ANISOU  956  CA AGLU A  79     1298   1705   2267   -431   -349   -566       C
ATOM    957  CB AGLU A  79      -7.068   7.646  27.734  0.31 16.24           C
ANISOU  957  CB AGLU A  79     1659   1923   2590   -479   -113   -673       C
ATOM    958  CG AGLU A  79      -6.960   8.287  29.077  0.31 18.20           C
ANISOU  958  CG AGLU A  79     1813   2096   3006   -380    187   -618       C
ATOM    959  CD AGLU A  79      -8.212   9.077  29.407  0.31 19.19           C
ANISOU  959  CD AGLU A  79     1793   2206   3294   -384    403   -539       C
ATOM    960  OE1AGLU A  79      -9.344   8.585  29.130  0.31 19.09           O
ANISOU  960  OE1AGLU A  79     1814   2032   3408   -399    411   -782       O
ATOM    961  OE2AGLU A  79      -8.074  10.181  29.936  0.31 21.33           O
ANISOU  961  OE2AGLU A  79     2052   2501   3550   -420    242   -405       O
ATOM    962  H  AGLU A  79      -5.117   8.850  26.393  0.31 16.78           H
ATOM    963  HA AGLU A  79      -5.355   6.468  27.641  0.31 16.64           H
ATOM    964  HB2AGLU A  79      -7.465   8.302  27.140  0.31 19.49           H
ATOM    965  HB3AGLU A  79      -7.661   6.885  27.832  0.31 19.49           H
ATOM    966  HG2AGLU A  79      -6.843   7.602  29.753  0.31 21.84           H
ATOM    967  HG3AGLU A  79      -6.204   8.894  29.084  0.31 21.84           H
ATOM    968  CA BGLU A  79      -5.688   7.085  27.085  0.69 12.99           C
ANISOU  968  CA BGLU A  79     1262   1689   1986   -402   -456   -595       C
ATOM    969  CB BGLU A  79      -6.890   7.448  27.968  0.69 14.09           C
ANISOU  969  CB BGLU A  79     1715   1877   1760   -183   -399   -736       C
ATOM    970  CG BGLU A  79      -6.510   7.911  29.349  0.69 16.16           C
ANISOU  970  CG BGLU A  79     1825   2210   2105   -119   -239   -773       C
ATOM    971  CD BGLU A  79      -7.699   8.406  30.182  0.69 17.04           C
ANISOU  971  CD BGLU A  79     2063   2458   1954   -254   -215   -925       C
ATOM    972  OE1BGLU A  79      -8.906   8.242  29.797  0.69 17.84           O
ANISOU  972  OE1BGLU A  79     2159   2365   2255   -212   -479   -879       O
ATOM    973  OE2BGLU A  79      -7.411   8.877  31.280  0.69 19.53           O
ANISOU  973  OE2BGLU A  79     2450   2727   2244   -379   -180   -869       O
ATOM    974  H  BGLU A  79      -5.147   8.856  26.420  0.69 16.78           H
ATOM    975  HA BGLU A  79      -5.207   6.359  27.511  0.69 15.59           H
ATOM    976  HB2BGLU A  79      -7.385   8.164  27.541  0.69 16.90           H
ATOM    977  HB3BGLU A  79      -7.454   6.665  28.063  0.69 16.90           H
ATOM    978  HG2BGLU A  79      -6.103   7.171  29.826  0.69 19.39           H
ATOM    979  HG3BGLU A  79      -5.879   8.643  29.270  0.69 19.39           H
ATOM    980  N   LEU A  80      -6.898   5.514  25.692  1.00  9.86           N
ANISOU  980  N   LEU A  80      893   1240   1613    -45   -392   -440       N
ATOM    981  CA  LEU A  80      -7.476   4.982  24.464  1.00  9.49           C
ANISOU  981  CA  LEU A  80      812   1172   1620    -21   -283   -309       C
ATOM    982  C   LEU A  80      -8.980   4.809  24.608  1.00  9.02           C
ANISOU  982  C   LEU A  80      984   1110   1334    -18   -260   -324       C
ATOM    983  O   LEU A  80      -9.483   4.368  25.664  1.00  9.75           O
ANISOU  983  O   LEU A  80      872   1321   1512     -7   -390   -219       O
ATOM    984  CB  LEU A  80      -6.894   3.613  24.115  1.00  9.64           C
ANISOU  984  CB  LEU A  80      872   1189   1603    -35   -252   -250       C
ATOM    985  CG  LEU A  80      -5.368   3.575  23.949  1.00 10.15           C
ANISOU  985  CG  LEU A  80      890   1290   1676     88   -171   -264       C
ATOM    986  CD1 LEU A  80      -4.896   2.126  23.798  1.00 10.77           C
ANISOU  986  CD1 LEU A  80      993   1415   1683    187   -283   -296       C
ATOM    987  CD2 LEU A  80      -4.917   4.433  22.794  1.00 11.29           C
ANISOU  987  CD2 LEU A  80      964   1358   1969     92    -98   -198       C
ATOM    988  H   LEU A  80      -7.074   5.042  26.389  1.00 11.83           H
ATOM    989  HA  LEU A  80      -7.289   5.615  23.753  1.00 11.38           H
ATOM    990  HB2 LEU A  80      -7.125   2.993  24.824  1.00 11.57           H
ATOM    991  HB3 LEU A  80      -7.285   3.319  23.277  1.00 11.57           H
ATOM    992  HG  LEU A  80      -4.952   3.945  24.743  1.00 12.18           H
ATOM    993 HD11 LEU A  80      -3.926   2.111  23.777  1.00 12.92           H
ATOM    994 HD12 LEU A  80      -5.218   1.609  24.553  1.00 12.92           H
ATOM    995 HD13 LEU A  80      -5.251   1.762  22.972  1.00 12.92           H
ATOM    996 HD21 LEU A  80      -3.997   4.212  22.576  1.00 13.55           H
ATOM    997 HD22 LEU A  80      -5.488   4.260  22.029  1.00 13.55           H
ATOM    998 HD23 LEU A  80      -4.981   5.367  23.050  1.00 13.55           H
ATOM    999  N   LEU A  81      -9.667   5.107  23.516  1.00  8.24           N
ANISOU  999  N   LEU A  81      817    994   1321    -82   -180   -171       N
ATOM   1000  CA  LEU A  81     -11.085   4.777  23.331  1.00  8.20           C
ANISOU 1000  CA  LEU A  81      784    963   1369    -82   -272   -194       C
ATOM   1001  C   LEU A  81     -11.155   3.534  22.456  1.00  7.56           C
ANISOU 1001  C   LEU A  81      732    926   1214    -56   -202   -204       C
ATOM   1002  O   LEU A  81     -10.582   3.499  21.361  1.00  8.08           O
ANISOU 1002  O   LEU A  81      934    891   1244   -125   -117   -132       O
ATOM   1003  CB  LEU A  81     -11.826   5.943  22.663  1.00  8.25           C
ANISOU 1003  CB  LEU A  81      896    849   1389    -11   -139   -157       C
ATOM   1004  CG  LEU A  81     -13.256   5.645  22.246  1.00  8.42           C
ANISOU 1004  CG  LEU A  81      908    981   1312     69   -225    -79       C
ATOM   1005  CD1 LEU A  81     -14.132   5.395  23.431  1.00  9.26           C
ANISOU 1005  CD1 LEU A  81      904   1078   1538     38   -250     -5       C
ATOM   1006  CD2 LEU A  81     -13.802   6.801  21.417  1.00  9.76           C
ANISOU 1006  CD2 LEU A  81     1135   1044   1529    193   -173    -21       C
ATOM   1007  H   LEU A  81      -9.327   5.516  22.840  1.00  9.89           H
ATOM   1008  HA  LEU A  81     -11.516   4.601  24.181  1.00  9.84           H
ATOM   1009  HB2 LEU A  81     -11.854   6.685  23.287  1.00  9.90           H
ATOM   1010  HB3 LEU A  81     -11.338   6.199  21.865  1.00  9.90           H
ATOM   1011  HG  LEU A  81     -13.263   4.838  21.708  1.00 10.11           H
ATOM   1012 HD11 LEU A  81     -15.031   5.199  23.124  1.00 11.12           H
ATOM   1013 HD12 LEU A  81     -13.781   4.639  23.929  1.00 11.12           H
ATOM   1014 HD13 LEU A  81     -14.138   6.186  23.992  1.00 11.12           H
ATOM   1015 HD21 LEU A  81     -14.688   6.569  21.096  1.00 11.71           H
ATOM   1016 HD22 LEU A  81     -13.850   7.594  21.973  1.00 11.71           H
ATOM   1017 HD23 LEU A  81     -13.209   6.959  20.666  1.00 11.71           H
ATOM   1018  N   LEU A  82     -11.894   2.539  22.916  1.00  7.41           N
ANISOU 1018  N   LEU A  82      776    829   1210    -40   -142   -101       N
ATOM   1019  CA  LEU A  82     -12.112   1.293  22.172  1.00  7.48           C
ANISOU 1019  CA  LEU A  82      757    874   1211    -56   -122    -90       C
ATOM   1020  C   LEU A  82     -13.501   1.305  21.550  1.00  7.18           C
ANISOU 1020  C   LEU A  82      736    712   1279     68   -273    -83       C
ATOM   1021  O   LEU A  82     -14.480   1.644  22.222  1.00  7.65           O
ANISOU 1021  O   LEU A  82      693    952   1262     -2   -198   -100       O
ATOM   1022  CB  LEU A  82     -12.001   0.122  23.140  1.00  7.53           C
ANISOU 1022  CB  LEU A  82      818    995   1049     -5   -193    -47       C
ATOM   1023  CG  LEU A  82     -12.193  -1.275  22.550  1.00  7.91           C
ANISOU 1023  CG  LEU A  82      981    801   1225    -10   -301     -4       C
ATOM   1024  CD1 LEU A  82     -11.069  -1.598  21.557  1.00  8.63           C
ANISOU 1024  CD1 LEU A  82     1157    871   1252    126   -128    -44       C
ATOM   1025  CD2 LEU A  82     -12.256  -2.330  23.619  1.00  8.72           C
ANISOU 1025  CD2 LEU A  82     1094    880   1339    113    -92     30       C
ATOM   1026  H   LEU A  82     -12.295   2.554  23.677  1.00  8.89           H
ATOM   1027  HA  LEU A  82     -11.460   1.203  21.459  1.00  8.98           H
ATOM   1028  HB2 LEU A  82     -11.116   0.143  23.537  1.00  9.04           H
ATOM   1029  HB3 LEU A  82     -12.676   0.235  23.827  1.00  9.04           H
ATOM   1030  HG  LEU A  82     -13.041  -1.286  22.079  1.00  9.50           H
ATOM   1031 HD11 LEU A  82     -11.235  -2.469  21.164  1.00 10.36           H
ATOM   1032 HD12 LEU A  82     -11.056  -0.919  20.863  1.00 10.36           H
ATOM   1033 HD13 LEU A  82     -10.222  -1.604  22.030  1.00 10.36           H
ATOM   1034 HD21 LEU A  82     -12.370  -3.197  23.200  1.00 10.46           H
ATOM   1035 HD22 LEU A  82     -11.430  -2.314  24.127  1.00 10.46           H
ATOM   1036 HD23 LEU A  82     -13.008  -2.143  24.203  1.00 10.46           H
ATOM   1037  N   ILE A  83     -13.595   0.915  20.279  1.00  6.80           N
ANISOU 1037  N   ILE A  83      694    792   1097   -111   -105    -78       N
ATOM   1038  CA  ILE A  83     -14.866   0.698  19.620  1.00  6.93           C
ANISOU 1038  CA  ILE A  83      721    753   1161    -41   -206    -75       C
ATOM   1039  C   ILE A  83     -14.978  -0.799  19.334  1.00  6.77           C
ANISOU 1039  C   ILE A  83      665    742   1167     14   -243    -49       C
ATOM   1040  O   ILE A  83     -14.198  -1.365  18.548  1.00  6.90           O
ANISOU 1040  O   ILE A  83      752    672   1198    -47   -178     -1       O
ATOM   1041  CB  ILE A  83     -14.988   1.493  18.318  1.00  7.12           C
ANISOU 1041  CB  ILE A  83      921    673   1112    -48   -146    -24       C
ATOM   1042  CG1 ILE A  83     -14.607   2.957  18.444  1.00  7.45           C
ANISOU 1042  CG1 ILE A  83      866    771   1194   -130   -246    -34       C
ATOM   1043  CG2 ILE A  83     -16.419   1.301  17.757  1.00  7.64           C
ANISOU 1043  CG2 ILE A  83      980    803   1120    -96   -287     28       C
ATOM   1044  CD1 ILE A  83     -15.458   3.770  19.436  1.00  8.13           C
ANISOU 1044  CD1 ILE A  83     1044    772   1272    -38   -157   -129       C
ATOM   1045  H   ILE A  83     -12.916   0.769  19.772  1.00  8.16           H
ATOM   1046  HA  ILE A  83     -15.579   0.968  20.219  1.00  8.32           H
ATOM   1047  HB  ILE A  83     -14.336   1.140  17.693  1.00  8.55           H
ATOM   1048 HG12 ILE A  83     -13.685   3.009  18.742  1.00  8.94           H
ATOM   1049 HG13 ILE A  83     -14.698   3.374  17.573  1.00  8.94           H
ATOM   1050 HG21 ILE A  83     -16.520   1.840  16.957  1.00  9.17           H
ATOM   1051 HG22 ILE A  83     -16.551   0.364  17.544  1.00  9.17           H
ATOM   1052 HG23 ILE A  83     -17.061   1.581  18.428  1.00  9.17           H
ATOM   1053 HD11 ILE A  83     -15.197   4.703  19.386  1.00  9.75           H
ATOM   1054 HD12 ILE A  83     -16.394   3.676  19.199  1.00  9.75           H
ATOM   1055 HD13 ILE A  83     -15.308   3.432  20.333  1.00  9.75           H
ATOM   1056  N   ASP A  84     -15.947  -1.432  19.989  1.00  6.41           N
ANISOU 1056  N   ASP A  84      755    726    954    -83   -161     -4       N
ATOM   1057  CA  ASP A  84     -16.328  -2.834  19.835  1.00  6.37           C
ANISOU 1057  CA  ASP A  84      733    671   1018    -72   -199    -33       C
ATOM   1058  C   ASP A  84     -15.349  -3.800  20.478  1.00  6.41           C
ANISOU 1058  C   ASP A  84      597    832   1005     -9   -120    -10       C
ATOM   1059  O   ASP A  84     -14.152  -3.574  20.556  1.00  7.06           O
ANISOU 1059  O   ASP A  84      769    755   1158    -27   -172     67       O
ATOM   1060  CB  ASP A  84     -16.638  -3.176  18.385  1.00  6.73           C
ANISOU 1060  CB  ASP A  84      812    660   1085    -72   -150    -41       C
ATOM   1061  CG  ASP A  84     -17.894  -2.449  17.919  1.00  6.37           C
ANISOU 1061  CG  ASP A  84      701    650   1069      1   -315      2       C
ATOM   1062  OD1 ASP A  84     -18.822  -2.329  18.759  1.00  7.03           O
ANISOU 1062  OD1 ASP A  84      746    811   1113     -0   -120    -28       O
ATOM   1063  OD2 ASP A  84     -17.982  -2.073  16.720  1.00  6.70           O
ANISOU 1063  OD2 ASP A  84      748    763   1035     18   -200     39       O
ATOM   1064  H   ASP A  84     -16.440  -1.041  20.575  1.00  7.69           H
ATOM   1065  HA  ASP A  84     -17.154  -2.964  20.327  1.00  7.65           H
ATOM   1066  HB2 ASP A  84     -15.896  -2.904  17.822  1.00  8.08           H
ATOM   1067  HB3 ASP A  84     -16.785  -4.131  18.301  1.00  8.08           H
ATOM   1068  N   THR A  85     -15.904  -4.880  21.023  1.00  6.76           N
ANISOU 1068  N   THR A  85      752    748   1068    -53   -149     92       N
ATOM   1069  CA  THR A  85     -15.096  -5.968  21.539  1.00  6.84           C
ANISOU 1069  CA  THR A  85      746    763   1092     87   -233     63       C
ATOM   1070  C   THR A  85     -14.480  -6.755  20.385  1.00  6.60           C
ANISOU 1070  C   THR A  85      725    732   1050   -103   -166     69       C
ATOM   1071  O   THR A  85     -14.726  -6.477  19.214  1.00  6.90           O
ANISOU 1071  O   THR A  85      830    764   1029     37   -172      6       O
ATOM   1072  CB  THR A  85     -15.937  -6.920  22.387  1.00  7.42           C
ANISOU 1072  CB  THR A  85      895    822   1100    -15   -197     61       C
ATOM   1073  OG1 THR A  85     -16.846  -7.577  21.499  1.00  7.86           O
ANISOU 1073  OG1 THR A  85      967    809   1212    -89   -153    103       O
ATOM   1074  CG2 THR A  85     -16.670  -6.218  23.523  1.00  8.31           C
ANISOU 1074  CG2 THR A  85      980    965   1211     58   -191    209       C
ATOM   1075  H   THR A  85     -16.752  -5.002  21.104  1.00  8.11           H
ATOM   1076  HA  THR A  85     -14.398  -5.581  22.089  1.00  8.21           H
ATOM   1077  HB  THR A  85     -15.369  -7.566  22.834  1.00  8.90           H
ATOM   1078  HG1 THR A  85     -17.211  -8.225  21.889  1.00  9.44           H
ATOM   1079 HG21 THR A  85     -17.169  -6.865  24.045  1.00  9.97           H
ATOM   1080 HG22 THR A  85     -16.033  -5.770  24.101  1.00  9.97           H
ATOM   1081 HG23 THR A  85     -17.286  -5.560  23.164  1.00  9.97           H
ATOM   1082  N   ALA A  86     -13.689  -7.774  20.738  1.00  7.25           N
ANISOU 1082  N   ALA A  86      868    744   1143     65   -149     87       N
ATOM   1083  CA  ALA A  86     -13.064  -8.670  19.778  1.00  7.34           C
ANISOU 1083  CA  ALA A  86      893    661   1237     75    -57    -43       C
ATOM   1084  C   ALA A  86     -13.834  -9.968  19.595  1.00  8.48           C
ANISOU 1084  C   ALA A  86      968    786   1469     91     52     38       C
ATOM   1085  O   ALA A  86     -13.266 -10.952  19.144  1.00 10.46           O
ANISOU 1085  O   ALA A  86     1043    826   2106     94     17   -125       O
ATOM   1086  CB  ALA A  86     -11.617  -8.926  20.170  1.00  8.41           C
ANISOU 1086  CB  ALA A  86      926    876   1392     78      2     62       C
ATOM   1087  H   ALA A  86     -13.497  -7.966  21.554  1.00  8.70           H
ATOM   1088  HA  ALA A  86     -13.052  -8.237  18.910  1.00  8.81           H
ATOM   1089  HB1 ALA A  86     -11.232  -9.570  19.556  1.00 10.09           H
ATOM   1090  HB2 ALA A  86     -11.125  -8.091  20.124  1.00 10.09           H
ATOM   1091  HB3 ALA A  86     -11.591  -9.275  21.075  1.00 10.09           H
ATOM   1092  N   TRP A  87     -15.136  -9.967  19.893  1.00  8.25           N
ANISOU 1092  N   TRP A  87      927    746   1463    -50     -6    -27       N
ATOM   1093  CA  TRP A  87     -16.028 -11.104  19.640  1.00  8.27           C
ANISOU 1093  CA  TRP A  87     1025    772   1347      5    -39      2       C
ATOM   1094  C   TRP A  87     -15.711 -12.275  20.551  1.00  8.73           C
ANISOU 1094  C   TRP A  87      996    885   1436     55    -83    109       C
ATOM   1095  O   TRP A  87     -15.253 -13.339  20.126  1.00 10.62           O
ANISOU 1095  O   TRP A  87     1396    819   1820    170    -21     18       O
ATOM   1096  CB  TRP A  87     -16.057 -11.502  18.175  1.00  8.65           C
ANISOU 1096  CB  TRP A  87      992    805   1489    -97      8     11       C
ATOM   1097  CG  TRP A  87     -17.195 -12.366  17.753  1.00  8.32           C
ANISOU 1097  CG  TRP A  87     1089    669   1402     59    135    -26       C
ATOM   1098  CD1 TRP A  87     -18.193 -12.930  18.504  1.00  8.19           C
ANISOU 1098  CD1 TRP A  87     1021    638   1453     33     26    -60       C
ATOM   1099  CD2 TRP A  87     -17.473 -12.730  16.405  1.00  8.98           C
ANISOU 1099  CD2 TRP A  87     1279    678   1456    -67    137   -180       C
ATOM   1100  NE1 TRP A  87     -19.055 -13.625  17.697  1.00  9.37           N
ANISOU 1100  NE1 TRP A  87     1224    754   1582   -163    172   -198       N
ATOM   1101  CE2 TRP A  87     -18.638 -13.521  16.399  1.00  9.36           C
ANISOU 1101  CE2 TRP A  87     1337    734   1485   -100     80   -266       C
ATOM   1102  CE3 TRP A  87     -16.847 -12.443  15.179  1.00 10.11           C
ANISOU 1102  CE3 TRP A  87     1647    759   1436   -128    145   -230       C
ATOM   1103  CZ2 TRP A  87     -19.197 -14.025  15.194  1.00 11.65           C
ANISOU 1103  CZ2 TRP A  87     1639   1001   1786   -294    118   -384       C
ATOM   1104  CZ3 TRP A  87     -17.380 -12.937  14.015  1.00 11.42           C
ANISOU 1104  CZ3 TRP A  87     1950    873   1517   -320    236   -300       C
ATOM   1105  CH2 TRP A  87     -18.534 -13.711  14.017  1.00 12.78           C
ANISOU 1105  CH2 TRP A  87     2020   1194   1641   -308     60   -445       C
ATOM   1106  H   TRP A  87     -15.541  -9.300  20.254  1.00  9.90           H
ATOM   1107  HA  TRP A  87     -16.933 -10.824  19.849  1.00  9.93           H
ATOM   1108  HB2 TRP A  87     -16.098 -10.693  17.641  1.00 10.38           H
ATOM   1109  HB3 TRP A  87     -15.241 -11.988  17.977  1.00 10.38           H
ATOM   1110  HD1 TRP A  87     -18.273 -12.853  19.427  1.00  9.83           H
ATOM   1111  HE1 TRP A  87     -19.748 -14.058  17.965  1.00 11.25           H
ATOM   1112  HE3 TRP A  87     -16.077 -11.921  15.157  1.00 12.13           H
ATOM   1113  HZ2 TRP A  87     -19.971 -14.540  15.195  1.00 13.98           H
ATOM   1114  HZ3 TRP A  87     -16.960 -12.750  13.207  1.00 13.71           H
ATOM   1115  HH2 TRP A  87     -18.870 -14.027  13.210  1.00 15.34           H
ATOM   1116  N   GLY A  88     -15.947 -12.052  21.828  1.00  9.38           N
ANISOU 1116  N   GLY A  88     1250    857   1457     47    -69    262       N
ATOM   1117  CA  GLY A  88     -15.823 -13.068  22.852  1.00 10.61           C
ANISOU 1117  CA  GLY A  88     1399   1006   1627    -22    -92    355       C
ATOM   1118  C   GLY A  88     -14.929 -12.657  23.995  1.00  9.82           C
ANISOU 1118  C   GLY A  88     1234   1037   1461    111     -8    267       C
ATOM   1119  O   GLY A  88     -14.056 -11.795  23.866  1.00  9.48           O
ANISOU 1119  O   GLY A  88     1138    939   1525     85    -20    212       O
ATOM   1120  H   GLY A  88     -16.190 -11.289  22.141  1.00 11.26           H
ATOM   1121  HA2 GLY A  88     -16.702 -13.265  23.212  1.00 12.73           H
ATOM   1122  HA3 GLY A  88     -15.456 -13.874  22.457  1.00 12.73           H
ATOM   1123  N   ALA A  89     -15.126 -13.317  25.131  1.00 10.72           N
ANISOU 1123  N   ALA A  89     1298   1230   1546   -121    -62    246       N
ATOM   1124  CA  ALA A  89     -14.360 -13.014  26.337  1.00 11.13           C
ANISOU 1124  CA  ALA A  89     1579   1225   1423     25    -26    352       C
ATOM   1125  C   ALA A  89     -12.862 -13.260  26.168  1.00 10.35           C
ANISOU 1125  C   ALA A  89     1296   1103   1533     -6    -39    343       C
ATOM   1126  O   ALA A  89     -12.047 -12.378  26.463  1.00 10.94           O
ANISOU 1126  O   ALA A  89     1369   1219   1567     36    -85    143       O
ATOM   1127  CB  ALA A  89     -14.909 -13.835  27.511  1.00 12.49           C
ANISOU 1127  CB  ALA A  89     1607   1465   1673   -107    -21    382       C
ATOM   1128  H   ALA A  89     -15.701 -13.949  25.233  1.00 12.87           H
ATOM   1129  HA  ALA A  89     -14.469 -12.070  26.528  1.00 13.35           H
ATOM   1130  HB1 ALA A  89     -14.368 -13.661  28.298  1.00 14.98           H
ATOM   1131  HB2 ALA A  89     -15.828 -13.574  27.677  1.00 14.98           H
ATOM   1132  HB3 ALA A  89     -14.869 -14.777  27.284  1.00 14.98           H
ATOM   1133  N  ALYS A  90     -12.472 -14.461  25.730  0.59 10.70           N
ANISOU 1133  N  ALYS A  90     1342   1060   1665     17   -125    359       N
ATOM   1134  CA ALYS A  90     -11.049 -14.722  25.574  0.59 11.10           C
ANISOU 1134  CA ALYS A  90     1497   1014   1704     82   -170    394       C
ATOM   1135  C  ALYS A  90     -10.442 -13.798  24.535  0.59 10.00           C
ANISOU 1135  C  ALYS A  90     1225   1026   1547    289    -21    354       C
ATOM   1136  O  ALYS A  90      -9.353 -13.250  24.751  0.59 10.67           O
ANISOU 1136  O  ALYS A  90     1296   1028   1732    336    -98    385       O
ATOM   1137  CB ALYS A  90     -10.782 -16.166  25.186  0.59 12.37           C
ANISOU 1137  CB ALYS A  90     1738   1016   1946     93    -82    295       C
ATOM   1138  CG ALYS A  90     -10.820 -17.129  26.355  0.59 13.12           C
ANISOU 1138  CG ALYS A  90     1894   1013   2076    -81    -70    189       C
ATOM   1139  CD ALYS A  90     -10.256 -18.451  25.958  0.59 13.78           C
ANISOU 1139  CD ALYS A  90     1945   1080   2212    -84   -272    217       C
ATOM   1140  CE ALYS A  90     -10.417 -19.466  27.062  0.59 13.99           C
ANISOU 1140  CE ALYS A  90     1875   1143   2298   -251   -334    331       C
ATOM   1141  NZ ALYS A  90      -9.765 -20.723  26.664  0.59 14.96           N
ANISOU 1141  NZ ALYS A  90     2000   1212   2471   -288   -201    355       N
ATOM   1142  H  ALYS A  90     -12.994 -15.113  25.525  0.59 12.85           H
ATOM   1143  HA ALYS A  90     -10.627 -14.568  26.434  0.59 13.31           H
ATOM   1144  HB2ALYS A  90     -11.457 -16.448  24.549  0.59 14.84           H
ATOM   1145  HB3ALYS A  90      -9.901 -16.224  24.784  0.59 14.84           H
ATOM   1146  HG2ALYS A  90     -10.290 -16.774  27.087  0.59 15.74           H
ATOM   1147  HG3ALYS A  90     -11.737 -17.257  26.642  0.59 15.74           H
ATOM   1148  HD2ALYS A  90     -10.722 -18.777  25.172  0.59 16.54           H
ATOM   1149  HD3ALYS A  90      -9.310 -18.354  25.767  0.59 16.54           H
ATOM   1150  HE2ALYS A  90     -10.000 -19.139  27.874  0.59 16.79           H
ATOM   1151  HE3ALYS A  90     -11.359 -19.636  27.219  0.59 16.79           H
ATOM   1152  HZ1ALYS A  90      -9.902 -21.347  27.285  0.59 17.95           H
ATOM   1153  HZ2ALYS A  90     -10.099 -21.008  25.890  0.59 17.95           H
ATOM   1154  HZ3ALYS A  90      -8.889 -20.596  26.572  0.59 17.95           H
ATOM   1155  N  BLYS A  90     -12.478 -14.442  25.689  0.41 10.62           N
ANISOU 1155  N  BLYS A  90     1332   1085   1617     69   -135    292       N
ATOM   1156  CA BLYS A  90     -11.055 -14.734  25.575  0.41 10.78           C
ANISOU 1156  CA BLYS A  90     1466   1050   1579    148   -262    293       C
ATOM   1157  C  BLYS A  90     -10.404 -13.889  24.487  0.41  9.96           C
ANISOU 1157  C  BLYS A  90     1208   1018   1558    291   -113    230       C
ATOM   1158  O  BLYS A  90      -9.251 -13.467  24.638  0.41  9.96           O
ANISOU 1158  O  BLYS A  90     1146   1029   1608    268   -165    175       O
ATOM   1159  CB BLYS A  90     -10.837 -16.228  25.358  0.41 11.60           C
ANISOU 1159  CB BLYS A  90     1715   1088   1603    250   -344    213       C
ATOM   1160  CG BLYS A  90     -11.385 -17.064  26.525  0.41 11.75           C
ANISOU 1160  CG BLYS A  90     1712   1079   1673     65   -282    262       C
ATOM   1161  CD BLYS A  90     -11.158 -18.569  26.395  0.41 11.66           C
ANISOU 1161  CD BLYS A  90     1687   1011   1730    -99   -274    212       C
ATOM   1162  CE BLYS A  90      -9.700 -18.950  26.346  0.41 11.93           C
ANISOU 1162  CE BLYS A  90     1752   1110   1671    -35   -469    162       C
ATOM   1163  NZ BLYS A  90      -9.538 -20.427  26.199  0.41 11.73           N
ANISOU 1163  NZ BLYS A  90     1838   1137   1484    119   -344    369       N
ATOM   1164  H  BLYS A  90     -13.005 -15.071  25.432  0.41 12.74           H
ATOM   1165  HA BLYS A  90     -10.614 -14.507  26.409  0.41 12.93           H
ATOM   1166  HB2BLYS A  90     -11.293 -16.502  24.547  0.41 13.92           H
ATOM   1167  HB3BLYS A  90      -9.886 -16.403  25.279  0.41 13.92           H
ATOM   1168  HG2BLYS A  90     -10.952 -16.774  27.343  0.41 14.10           H
ATOM   1169  HG3BLYS A  90     -12.342 -16.919  26.586  0.41 14.10           H
ATOM   1170  HD2BLYS A  90     -11.556 -19.014  27.159  0.41 13.99           H
ATOM   1171  HD3BLYS A  90     -11.574 -18.880  25.575  0.41 13.99           H
ATOM   1172  HE2BLYS A  90      -9.279 -18.517  25.588  0.41 14.32           H
ATOM   1173  HE3BLYS A  90      -9.267 -18.674  27.169  0.41 14.32           H
ATOM   1174  HZ1BLYS A  90      -8.674 -20.642  26.224  0.41 14.08           H
ATOM   1175  HZ2BLYS A  90      -9.959 -20.847  26.860  0.41 14.08           H
ATOM   1176  HZ3BLYS A  90      -9.880 -20.695  25.422  0.41 14.08           H
ATOM   1177  N   ASN A  91     -11.122 -13.616  23.391  1.00  9.57           N
ANISOU 1177  N   ASN A  91     1166   1016   1453    148   -142    239       N
ATOM   1178  CA  ASN A  91     -10.588 -12.732  22.372  1.00  9.09           C
ANISOU 1178  CA  ASN A  91     1112    945   1397    221     14    190       C
ATOM   1179  C   ASN A  91     -10.391 -11.325  22.941  1.00  9.02           C
ANISOU 1179  C   ASN A  91     1011    992   1426    122   -240    186       C
ATOM   1180  O   ASN A  91      -9.422 -10.639  22.604  1.00  9.00           O
ANISOU 1180  O   ASN A  91     1020   1041   1358    152    -94     58       O
ATOM   1181  CB  ASN A  91     -11.502 -12.655  21.156  1.00  9.30           C
ANISOU 1181  CB  ASN A  91     1092    941   1500    165    -60    165       C
ATOM   1182  CG  ASN A  91     -11.373 -13.801  20.209  1.00  9.69           C
ANISOU 1182  CG  ASN A  91     1096    874   1711    146      0    -20       C
ATOM   1183  OD1 ASN A  91     -10.573 -14.714  20.407  1.00 13.12           O
ANISOU 1183  OD1 ASN A  91     1641   1099   2244    500   -411   -188       O
ATOM   1184  ND2 ASN A  91     -12.183 -13.769  19.150  1.00  9.51           N
ANISOU 1184  ND2 ASN A  91     1184    800   1629    183    -38      8       N
ATOM   1185  HA  ASN A  91      -9.740 -13.097  22.077  1.00 10.91           H
ATOM   1186  HB2 ASN A  91     -12.422 -12.631  21.461  1.00 11.16           H
ATOM   1187  HB3 ASN A  91     -11.294 -11.845  20.664  1.00 11.16           H
ATOM   1188 HD21 ASN A  91     -12.156 -14.402  18.569  1.00 11.41           H
ATOM   1189 HD22 ASN A  91     -12.733 -13.116  19.049  1.00 11.41           H
ATOM   1190  H  AASN A  91     -11.873 -13.986  23.195  0.59 11.48           H
ATOM   1191  H  BASN A  91     -11.906 -13.927  23.223  0.41 11.48           H
ATOM   1192  N   THR A  92     -11.338 -10.854  23.758  1.00  8.62           N
ANISOU 1192  N   THR A  92      946    937   1391    121    -77    115       N
ATOM   1193  CA  THR A  92     -11.249  -9.491  24.282  1.00  8.59           C
ANISOU 1193  CA  THR A  92      978    945   1340    115   -171    134       C
ATOM   1194  C   THR A  92     -10.152  -9.358  25.338  1.00  9.09           C
ANISOU 1194  C   THR A  92     1051   1166   1235    184    -50    166       C
ATOM   1195  O   THR A  92      -9.469  -8.330  25.397  1.00  9.17           O
ANISOU 1195  O   THR A  92     1053   1106   1326     69   -164     81       O
ATOM   1196  CB  THR A  92     -12.632  -9.050  24.766  1.00  8.68           C
ANISOU 1196  CB  THR A  92     1037    978   1281    166    -66    106       C
ATOM   1197  OG1 THR A  92     -13.521  -9.066  23.643  1.00  8.63           O
ANISOU 1197  OG1 THR A  92     1021    920   1337    111   -137    180       O
ATOM   1198  CG2 THR A  92     -12.625  -7.639  25.312  1.00  9.64           C
ANISOU 1198  CG2 THR A  92     1062   1180   1420     98   -104    -27       C
ATOM   1199  H   THR A  92     -12.029 -11.295  24.018  1.00 10.34           H
ATOM   1200  HA  THR A  92     -10.997  -8.870  23.581  1.00 10.31           H
ATOM   1201  HB  THR A  92     -12.919  -9.648  25.474  1.00 10.41           H
ATOM   1202  HG1 THR A  92     -13.782  -9.850  23.494  1.00 10.35           H
ATOM   1203 HG21 THR A  92     -13.521  -7.383  25.581  1.00 11.56           H
ATOM   1204 HG22 THR A  92     -12.038  -7.585  26.082  1.00 11.56           H
ATOM   1205 HG23 THR A  92     -12.312  -7.022  24.632  1.00 11.56           H
ATOM   1206  N   ALA A  93      -9.906 -10.407  26.133  1.00  9.65           N
ANISOU 1206  N   ALA A  93     1147   1133   1389    117   -195    333       N
ATOM   1207  CA  ALA A  93      -8.729 -10.403  27.003  1.00 10.45           C
ANISOU 1207  CA  ALA A  93     1198   1345   1428    136   -303    308       C
ATOM   1208  C   ALA A  93      -7.459 -10.331  26.161  1.00  9.86           C
ANISOU 1208  C   ALA A  93     1072   1252   1422    105   -303    271       C
ATOM   1209  O   ALA A  93      -6.529  -9.594  26.490  1.00 10.57           O
ANISOU 1209  O   ALA A  93     1224   1362   1430    171   -222    186       O
ATOM   1210  CB  ALA A  93      -8.738 -11.644  27.892  1.00 11.05           C
ANISOU 1210  CB  ALA A  93     1349   1467   1383    231   -264    373       C
ATOM   1211  H   ALA A  93     -10.392 -11.114  26.186  1.00 11.59           H
ATOM   1212  HA  ALA A  93      -8.751  -9.629  27.588  1.00 12.54           H
ATOM   1213  HB1 ALA A  93      -7.932 -11.652  28.432  1.00 13.26           H
ATOM   1214  HB2 ALA A  93      -9.519 -11.616  28.466  1.00 13.26           H
ATOM   1215  HB3 ALA A  93      -8.768 -12.435  27.331  1.00 13.26           H
ATOM   1216  N   ALA A  94      -7.419 -11.080  25.059  1.00  9.81           N
ANISOU 1216  N   ALA A  94     1051   1135   1542    201   -224    200       N
ATOM   1217  CA  ALA A  94      -6.256 -11.045  24.167  1.00  9.73           C
ANISOU 1217  CA  ALA A  94     1046   1185   1467    234   -179    193       C
ATOM   1218  C   ALA A  94      -6.100  -9.663  23.538  1.00  9.51           C
ANISOU 1218  C   ALA A  94     1085   1161   1366    195   -153     40       C
ATOM   1219  O   ALA A  94      -4.982  -9.180  23.339  1.00 10.32           O
ANISOU 1219  O   ALA A  94      899   1279   1743    104   -187    135       O
ATOM   1220  CB  ALA A  94      -6.356 -12.135  23.104  1.00 10.55           C
ANISOU 1220  CB  ALA A  94     1150   1216   1641    211   -211    114       C
ATOM   1221  H   ALA A  94      -8.045 -11.613  24.805  1.00 11.77           H
ATOM   1222  HA  ALA A  94      -5.457 -11.233  24.683  1.00 11.68           H
ATOM   1223  HB1 ALA A  94      -5.547 -12.128  22.569  1.00 12.66           H
ATOM   1224  HB2 ALA A  94      -6.456 -12.995  23.541  1.00 12.66           H
ATOM   1225  HB3 ALA A  94      -7.126 -11.957  22.541  1.00 12.66           H
ATOM   1226  N   LEU A  95      -7.216  -9.002  23.227  1.00  9.26           N
ANISOU 1226  N   LEU A  95      950   1124   1443    206   -212    181       N
ATOM   1227  CA  LEU A  95      -7.185  -7.638  22.717  1.00  8.53           C
ANISOU 1227  CA  LEU A  95      991    974   1276    101   -197    141       C
ATOM   1228  C   LEU A  95      -6.526  -6.690  23.707  1.00  8.89           C
ANISOU 1228  C   LEU A  95      885   1030   1462     36   -336     22       C
ATOM   1229  O   LEU A  95      -5.657  -5.896  23.332  1.00  9.14           O
ANISOU 1229  O   LEU A  95      946   1130   1396     56   -293      5       O
ATOM   1230  CB  LEU A  95      -8.621  -7.199  22.397  1.00  8.42           C
ANISOU 1230  CB  LEU A  95      940   1012   1247     65   -270     78       C
ATOM   1231  CG  LEU A  95      -8.812  -5.719  22.072  1.00  8.54           C
ANISOU 1231  CG  LEU A  95     1040    928   1277    117   -256    -23       C
ATOM   1232  CD1 LEU A  95      -8.102  -5.283  20.813  1.00  9.70           C
ANISOU 1232  CD1 LEU A  95     1390    968   1326     -1   -233     54       C
ATOM   1233  CD2 LEU A  95     -10.307  -5.426  21.983  1.00 10.11           C
ANISOU 1233  CD2 LEU A  95     1136   1007   1699    117   -323     84       C
ATOM   1234  H   LEU A  95      -8.009  -9.325  23.303  1.00 11.11           H
ATOM   1235  HA  LEU A  95      -6.661  -7.607  21.902  1.00 10.24           H
ATOM   1236  HB2 LEU A  95      -8.927  -7.704  21.627  1.00 10.11           H
ATOM   1237  HB3 LEU A  95      -9.177  -7.398  23.167  1.00 10.11           H
ATOM   1238  HG  LEU A  95      -8.410  -5.196  22.783  1.00 10.25           H
ATOM   1239 HD11 LEU A  95      -8.260  -4.336  20.673  1.00 11.64           H
ATOM   1240 HD12 LEU A  95      -7.152  -5.449  20.912  1.00 11.64           H
ATOM   1241 HD13 LEU A  95      -8.450  -5.790  20.062  1.00 11.64           H
ATOM   1242 HD21 LEU A  95     -10.436  -4.471  21.870  1.00 12.13           H
ATOM   1243 HD22 LEU A  95     -10.678  -5.902  21.224  1.00 12.13           H
ATOM   1244 HD23 LEU A  95     -10.737  -5.722  22.801  1.00 12.13           H
ATOM   1245  N   LEU A  96      -6.932  -6.743  24.969  1.00  9.01           N
ANISOU 1245  N   LEU A  96      927   1213   1283     68   -231     46       N
ATOM   1246  CA  LEU A  96      -6.320  -5.876  25.966  1.00  9.36           C
ANISOU 1246  CA  LEU A  96      921   1226   1411    105   -344     21       C
ATOM   1247  C   LEU A  96      -4.825  -6.140  26.065  1.00  9.63           C
ANISOU 1247  C   LEU A  96     1127   1339   1195     44   -240    -41       C
ATOM   1248  O   LEU A  96      -4.029  -5.195  26.186  1.00 10.17           O
ANISOU 1248  O   LEU A  96     1030   1395   1440     -9   -354      8       O
ATOM   1249  CB  LEU A  96      -7.000  -6.012  27.341  1.00 10.16           C
ANISOU 1249  CB  LEU A  96     1070   1425   1366     49   -197    -65       C
ATOM   1250  CG  LEU A  96      -8.445  -5.508  27.378  1.00 11.19           C
ANISOU 1250  CG  LEU A  96     1138   1630   1483    160   -192    -92       C
ATOM   1251  CD1 LEU A  96      -8.991  -5.743  28.800  1.00 12.91           C
ANISOU 1251  CD1 LEU A  96     1272   1943   1690    250      2    -53       C
ATOM   1252  CD2 LEU A  96      -8.530  -4.033  27.012  1.00 12.69           C
ANISOU 1252  CD2 LEU A  96     1153   1594   2075    144    -55     15       C
ATOM   1253  H   LEU A  96      -7.548  -7.263  25.269  1.00 10.81           H
ATOM   1254  HA  LEU A  96      -6.456  -4.956  25.689  1.00 11.24           H
ATOM   1255  HB2 LEU A  96      -7.008  -6.949  27.592  1.00 12.19           H
ATOM   1256  HB3 LEU A  96      -6.492  -5.499  27.990  1.00 12.19           H
ATOM   1257  HG  LEU A  96      -8.983  -5.986  26.728  1.00 13.42           H
ATOM   1258 HD11 LEU A  96      -9.881  -5.362  28.864  1.00 15.49           H
ATOM   1259 HD12 LEU A  96      -9.027  -6.697  28.971  1.00 15.49           H
ATOM   1260 HD13 LEU A  96      -8.401  -5.315  29.440  1.00 15.49           H
ATOM   1261 HD21 LEU A  96      -9.428  -3.714  27.191  1.00 15.23           H
ATOM   1262 HD22 LEU A  96      -7.890  -3.538  27.547  1.00 15.23           H
ATOM   1263 HD23 LEU A  96      -8.323  -3.929  26.070  1.00 15.23           H
ATOM   1264  N   ALA A  97      -4.424  -7.417  26.005  1.00 10.06           N
ANISOU 1264  N   ALA A  97     1044   1404   1374    170   -351     37       N
ATOM   1265  CA  ALA A  97      -3.003  -7.730  26.096  1.00 10.61           C
ANISOU 1265  CA  ALA A  97     1063   1522   1445    255   -325    125       C
ATOM   1266  C   ALA A  97      -2.251  -7.210  24.876  1.00 10.43           C
ANISOU 1266  C   ALA A  97     1023   1530   1411    183   -378     41       C
ATOM   1267  O   ALA A  97      -1.126  -6.708  25.005  1.00 11.76           O
ANISOU 1267  O   ALA A  97     1071   1739   1658     74   -371     35       O
ATOM   1268  CB  ALA A  97      -2.810  -9.233  26.248  1.00 11.38           C
ANISOU 1268  CB  ALA A  97     1116   1582   1624    191   -290    310       C
ATOM   1269  H   ALA A  97      -4.943  -8.097  25.914  1.00 12.07           H
ATOM   1270  HA  ALA A  97      -2.633  -7.301  26.884  1.00 12.73           H
ATOM   1271  HB1 ALA A  97      -1.864  -9.420  26.356  1.00 13.65           H
ATOM   1272  HB2 ALA A  97      -3.298  -9.536  27.030  1.00 13.65           H
ATOM   1273  HB3 ALA A  97      -3.147  -9.676  25.454  1.00 13.65           H
ATOM   1274  N   GLU A  98      -2.846  -7.312  23.685  1.00 10.11           N
ANISOU 1274  N   GLU A  98     1011   1328   1502    145   -287     81       N
ATOM   1275  CA  GLU A  98      -2.189  -6.853  22.465  1.00  9.81           C
ANISOU 1275  CA  GLU A  98      978   1280   1469    160   -236    -37       C
ATOM   1276  C   GLU A  98      -2.046  -5.332  22.474  1.00  9.53           C
ANISOU 1276  C   GLU A  98      849   1156   1617    130   -324   -138       C
ATOM   1277  O   GLU A  98      -1.035  -4.771  22.035  1.00  9.92           O
ANISOU 1277  O   GLU A  98      904   1352   1514      1   -214   -151       O
ATOM   1278  CB  GLU A  98      -2.938  -7.365  21.242  1.00 10.37           C
ANISOU 1278  CB  GLU A  98     1059   1378   1506    155   -225   -166       C
ATOM   1279  CG  GLU A  98      -2.216  -7.120  19.972  1.00 11.56           C
ANISOU 1279  CG  GLU A  98     1268   1462   1662     56   -203    -37       C
ATOM   1280  CD  GLU A  98      -0.989  -7.992  19.764  1.00 13.67           C
ANISOU 1280  CD  GLU A  98     1693   1774   1728    224     91     88       C
ATOM   1281  OE1 GLU A  98      -0.248  -7.728  18.822  1.00 15.22           O
ANISOU 1281  OE1 GLU A  98     1535   1902   2345    117    194    -90       O
ATOM   1282  OE2 GLU A  98      -0.819  -8.941  20.515  1.00 17.12           O
ANISOU 1282  OE2 GLU A  98     2347   2172   1986    964    215     73       O
ATOM   1283  H   GLU A  98      -3.629  -7.644  23.558  1.00 12.13           H
ATOM   1284  HA  GLU A  98      -1.295  -7.224  22.409  1.00 11.77           H
ATOM   1285  HB2 GLU A  98      -3.068  -8.322  21.331  1.00 12.45           H
ATOM   1286  HB3 GLU A  98      -3.796  -6.917  21.189  1.00 12.45           H
ATOM   1287  HG2 GLU A  98      -2.822  -7.288  19.234  1.00 13.87           H
ATOM   1288  HG3 GLU A  98      -1.923  -6.196  19.957  1.00 13.87           H
ATOM   1289  N   ILE A  99      -3.068  -4.637  22.980  1.00  9.61           N
ANISOU 1289  N   ILE A  99      972   1177   1504     47   -223    -11       N
ATOM   1290  CA  ILE A  99      -3.005  -3.189  23.122  1.00  9.48           C
ANISOU 1290  CA  ILE A  99      970   1219   1413    -10   -155   -173       C
ATOM   1291  C   ILE A  99      -1.867  -2.784  24.064  1.00 10.56           C
ANISOU 1291  C   ILE A  99     1052   1473   1487    -57   -136   -280       C
ATOM   1292  O   ILE A  99      -1.096  -1.860  23.785  1.00 11.09           O
ANISOU 1292  O   ILE A  99      919   1544   1749   -222   -172   -285       O
ATOM   1293  CB  ILE A  99      -4.359  -2.637  23.594  1.00  9.58           C
ANISOU 1293  CB  ILE A  99      929   1229   1483    -71   -127   -165       C
ATOM   1294  CG1 ILE A  99      -5.384  -2.736  22.472  1.00  9.75           C
ANISOU 1294  CG1 ILE A  99     1024   1209   1470     84   -138   -116       C
ATOM   1295  CG2 ILE A  99      -4.208  -1.197  24.033  1.00 11.16           C
ANISOU 1295  CG2 ILE A  99     1045   1385   1809    -88    -65   -148       C
ATOM   1296  CD1 ILE A  99      -6.806  -2.389  22.882  1.00 10.09           C
ANISOU 1296  CD1 ILE A  99      945   1191   1698     55   -231   -120       C
ATOM   1297  H   ILE A  99      -3.808  -4.984  23.247  1.00 11.54           H
ATOM   1298  HA  ILE A  99      -2.813  -2.806  22.252  1.00 11.38           H
ATOM   1299  HB  ILE A  99      -4.665  -3.166  24.347  1.00 11.50           H
ATOM   1300 HG12 ILE A  99      -5.126  -2.125  21.764  1.00 11.69           H
ATOM   1301 HG13 ILE A  99      -5.389  -3.647  22.139  1.00 11.69           H
ATOM   1302 HG21 ILE A  99      -5.088  -0.821  24.192  1.00 13.39           H
ATOM   1303 HG22 ILE A  99      -3.684  -1.168  24.848  1.00 13.39           H
ATOM   1304 HG23 ILE A  99      -3.758  -0.698  23.333  1.00 13.39           H
ATOM   1305 HD11 ILE A  99      -7.407  -2.609  22.154  1.00 12.11           H
ATOM   1306 HD12 ILE A  99      -7.041  -2.902  23.671  1.00 12.11           H
ATOM   1307 HD13 ILE A  99      -6.855  -1.440  23.077  1.00 12.11           H
ATOM   1308  N   GLU A 100      -1.755  -3.462  25.199  1.00 11.33           N
ANISOU 1308  N   GLU A 100     1063   1727   1514   -185   -321   -151       N
ATOM   1309  CA  GLU A 100      -0.690  -3.120  26.126  1.00 13.46           C
ANISOU 1309  CA  GLU A 100     1205   2212   1695   -252   -423    -55       C
ATOM   1310  C   GLU A 100       0.679  -3.360  25.500  1.00 13.28           C
ANISOU 1310  C   GLU A 100     1155   2067   1824   -284   -354   -225       C
ATOM   1311  O   GLU A 100       1.583  -2.535  25.648  1.00 15.53           O
ANISOU 1311  O   GLU A 100     1251   2349   2299   -472   -259   -534       O
ATOM   1312  CB  GLU A 100      -0.866  -3.875  27.421  1.00 15.90           C
ANISOU 1312  CB  GLU A 100     1504   2672   1865    -60   -637     13       C
ATOM   1313  CG  GLU A 100       0.245  -3.504  28.455  1.00 19.54           C
ANISOU 1313  CG  GLU A 100     2080   2951   2394     81   -797   -104       C
ATOM   1314  CD  GLU A 100       0.384  -1.976  28.805  1.00 22.97           C
ANISOU 1314  CD  GLU A 100     2374   3208   3144    237  -1319   -160       C
ATOM   1315  OE1 GLU A 100      -0.612  -1.225  28.783  1.00 24.23           O
ANISOU 1315  OE1 GLU A 100     2536   3260   3410    516  -1086   -319       O
ATOM   1316  OE2 GLU A 100       1.505  -1.560  29.215  1.00 25.83           O
ANISOU 1316  OE2 GLU A 100     2785   3393   3636     16  -1380   -284       O
ATOM   1317  H   GLU A 100      -2.268  -4.106  25.448  1.00 13.59           H
ATOM   1318  HA  GLU A 100      -0.741  -2.176  26.344  1.00 16.15           H
ATOM   1319  HB2 GLU A 100      -1.728  -3.655  27.807  1.00 19.08           H
ATOM   1320  HB3 GLU A 100      -0.814  -4.828  27.246  1.00 19.08           H
ATOM   1321  HG2 GLU A 100       0.055  -3.970  29.284  1.00 23.45           H
ATOM   1322  HG3 GLU A 100       1.099  -3.794  28.099  1.00 23.45           H
ATOM   1323  N   LYS A 101       0.825  -4.436  24.736  1.00 11.76           N
ANISOU 1323  N   LYS A 101     1027   1862   1578    -62   -431     98       N
ATOM   1324  CA  LYS A 101       2.083  -4.756  24.061  1.00 12.42           C
ANISOU 1324  CA  LYS A 101     1049   1822   1849    -43   -395    233       C
ATOM   1325  C   LYS A 101       2.431  -3.722  22.992  1.00 11.72           C
ANISOU 1325  C   LYS A 101      949   1723   1780      5   -234     49       C
ATOM   1326  O   LYS A 101       3.567  -3.244  22.930  1.00 14.18           O
ANISOU 1326  O   LYS A 101     1016   2105   2266   -254   -359    222       O
ATOM   1327  CB  LYS A 101       1.923  -6.154  23.437  1.00 12.68           C
ANISOU 1327  CB  LYS A 101      952   1699   2166     75   -279    287       C
ATOM   1328  CG  LYS A 101       3.085  -6.586  22.532  1.00 14.05           C
ANISOU 1328  CG  LYS A 101     1303   1654   2380   -113   -237    270       C
ATOM   1329  CD  LYS A 101       2.864  -8.011  22.010  1.00 15.65           C
ANISOU 1329  CD  LYS A 101     1468   1672   2807    162     45    -55       C
ATOM   1330  CE  LYS A 101       3.936  -8.429  21.026  1.00 17.67           C
ANISOU 1330  CE  LYS A 101     1710   1890   3112    100      5   -346       C
ATOM   1331  NZ  LYS A 101       3.791  -9.827  20.533  1.00 19.79           N
ANISOU 1331  NZ  LYS A 101     1953   2057   3510     48      4   -446       N
ATOM   1332  H   LYS A 101       0.202  -5.010  24.587  1.00 14.11           H
ATOM   1333  HA  LYS A 101       2.815  -4.756  24.697  1.00 14.91           H
ATOM   1334  HB2 LYS A 101       1.852  -6.806  24.153  1.00 15.21           H
ATOM   1335  HB3 LYS A 101       1.115  -6.163  22.900  1.00 15.21           H
ATOM   1336  HG2 LYS A 101       3.145  -5.985  21.772  1.00 16.85           H
ATOM   1337  HG3 LYS A 101       3.914  -6.567  23.036  1.00 16.85           H
ATOM   1338  HD2 LYS A 101       2.881  -8.630  22.757  1.00 18.78           H
ATOM   1339  HD3 LYS A 101       2.006  -8.057  21.561  1.00 18.78           H
ATOM   1340  HE2 LYS A 101       3.899  -7.839  20.256  1.00 21.20           H
ATOM   1341  HE3 LYS A 101       4.802  -8.357  21.457  1.00 21.20           H
ATOM   1342  HZ1 LYS A 101       4.353  -9.972  19.858  1.00 23.75           H
ATOM   1343  HZ2 LYS A 101       3.972 -10.401  21.188  1.00 23.75           H
ATOM   1344  HZ3 LYS A 101       2.958  -9.965  20.249  1.00 23.75           H
ATOM   1345  N   GLN A 102       1.478  -3.381  22.127  1.00 10.74           N
ANISOU 1345  N   GLN A 102      778   1344   1959     62   -221    -29       N
ATOM   1346  CA  GLN A 102       1.744  -2.595  20.934  1.00 11.02           C
ANISOU 1346  CA  GLN A 102      960   1360   1868    -59   -115     42       C
ATOM   1347  C   GLN A 102       1.635  -1.104  21.153  1.00 11.23           C
ANISOU 1347  C   GLN A 102      857   1315   2096   -157    -31     41       C
ATOM   1348  O   GLN A 102       2.332  -0.348  20.467  1.00 14.55           O
ANISOU 1348  O   GLN A 102     1351   1360   2816     22    455     91       O
ATOM   1349  CB  GLN A 102       0.798  -2.964  19.794  1.00 12.28           C
ANISOU 1349  CB  GLN A 102     1229   1653   1785   -106   -141     51       C
ATOM   1350  CG  GLN A 102       0.816  -4.398  19.388  1.00 13.38           C
ANISOU 1350  CG  GLN A 102     1454   1953   1674   -263   -147    -13       C
ATOM   1351  CD  GLN A 102       2.061  -4.825  18.716  1.00 14.21           C
ANISOU 1351  CD  GLN A 102     1342   2095   1961   -280    -68     74       C
ATOM   1352  OE1 GLN A 102       2.918  -4.005  18.374  1.00 15.89           O
ANISOU 1352  OE1 GLN A 102     1343   2392   2304   -382    102   -118       O
ATOM   1353  NE2 GLN A 102       2.176  -6.142  18.487  1.00 15.73           N
ANISOU 1353  NE2 GLN A 102     1523   2118   2336      0     55    -63       N
ATOM   1354  H   GLN A 102       0.650  -3.599  22.215  1.00 12.89           H
ATOM   1355  HA  GLN A 102       2.651  -2.809  20.663  1.00 13.22           H
ATOM   1356  HB2 GLN A 102      -0.108  -2.753  20.069  1.00 14.74           H
ATOM   1357  HB3 GLN A 102       1.039  -2.439  19.015  1.00 14.74           H
ATOM   1358  HG2 GLN A 102       0.708  -4.947  20.180  1.00 16.05           H
ATOM   1359  HG3 GLN A 102       0.083  -4.555  18.773  1.00 16.05           H
ATOM   1360 HE21 GLN A 102       1.548  -6.677  18.729  1.00 18.87           H
ATOM   1361 HE22 GLN A 102       2.879  -6.452  18.100  1.00 18.87           H
ATOM   1362  N   ILE A 103       0.789  -0.668  22.074  1.00 10.92           N
ANISOU 1362  N   ILE A 103      810   1382   1958      0   -140    -63       N
ATOM   1363  CA  ILE A 103       0.488   0.745  22.251  1.00 11.32           C
ANISOU 1363  CA  ILE A 103      824   1410   2067     32   -121   -152       C
ATOM   1364  C   ILE A 103       0.895   1.236  23.632  1.00 12.78           C
ANISOU 1364  C   ILE A 103      736   1648   2471     94   -275   -416       C
ATOM   1365  O   ILE A 103       1.488   2.299  23.765  1.00 14.72           O
ANISOU 1365  O   ILE A 103     1077   1706   2810   -225   -234   -510       O
ATOM   1366  CB  ILE A 103      -0.991   1.067  21.955  1.00 11.81           C
ANISOU 1366  CB  ILE A 103      899   1392   2196     92    -70     -8       C
ATOM   1367  CG1 ILE A 103      -1.362   0.579  20.546  1.00 12.33           C
ANISOU 1367  CG1 ILE A 103     1180   1383   2123    -29   -278     27       C
ATOM   1368  CG2 ILE A 103      -1.262   2.549  22.138  1.00 12.97           C
ANISOU 1368  CG2 ILE A 103      931   1359   2637     63   -157    -57       C
ATOM   1369  CD1 ILE A 103      -2.859   0.684  20.230  1.00 12.76           C
ANISOU 1369  CD1 ILE A 103     1121   1532   2195     96   -287     72       C
ATOM   1370  H   ILE A 103       0.369  -1.183  22.621  1.00 13.11           H
ATOM   1371  HA  ILE A 103       1.013   1.242  21.605  1.00 13.59           H
ATOM   1372  HB  ILE A 103      -1.553   0.594  22.588  1.00 14.17           H
ATOM   1373 HG12 ILE A 103      -0.883   1.115  19.894  1.00 14.80           H
ATOM   1374 HG13 ILE A 103      -1.106  -0.353  20.461  1.00 14.80           H
ATOM   1375 HG21 ILE A 103      -2.187   2.732  21.911  1.00 15.56           H
ATOM   1376 HG22 ILE A 103      -1.095   2.789  23.063  1.00 15.56           H
ATOM   1377 HG23 ILE A 103      -0.673   3.052  21.554  1.00 15.56           H
ATOM   1378 HD11 ILE A 103      -3.021   0.326  19.343  1.00 15.31           H
ATOM   1379 HD12 ILE A 103      -3.358   0.174  20.888  1.00 15.31           H
ATOM   1380 HD13 ILE A 103      -3.125   1.616  20.264  1.00 15.31           H
ATOM   1381  N   GLY A 104       0.563   0.480  24.674  1.00 13.09           N
ANISOU 1381  N   GLY A 104      926   1738   2310    177   -337   -450       N
ATOM   1382  CA  GLY A 104       1.056   0.817  25.996  1.00 13.92           C
ANISOU 1382  CA  GLY A 104     1080   1909   2299    244   -440   -589       C
ATOM   1383  C   GLY A 104       0.324   1.947  26.681  1.00 14.19           C
ANISOU 1383  C   GLY A 104     1015   2032   2345    247   -583   -753       C
ATOM   1384  O   GLY A 104       0.863   2.540  27.616  1.00 16.58           O
ANISOU 1384  O   GLY A 104     1188   2537   2573    415   -600  -1054       O
ATOM   1385  H   GLY A 104       0.063  -0.218  24.639  1.00 15.71           H
ATOM   1386  HA2 GLY A 104       0.985   0.033  26.563  1.00 16.70           H
ATOM   1387  HA3 GLY A 104       1.989   1.071  25.923  1.00 16.70           H
ATOM   1388  N   LEU A 105      -0.900   2.260  26.266  1.00 12.31           N
ANISOU 1388  N   LEU A 105      879   1741   2056    119   -406   -586       N
ATOM   1389  CA  LEU A 105      -1.768   3.233  26.888  1.00 12.15           C
ANISOU 1389  CA  LEU A 105      769   1719   2129    107   -347   -514       C
ATOM   1390  C   LEU A 105      -3.011   2.514  27.363  1.00 11.86           C
ANISOU 1390  C   LEU A 105      850   1642   2015     82   -491   -365       C
ATOM   1391  O   LEU A 105      -3.427   1.525  26.742  1.00 12.32           O
ANISOU 1391  O   LEU A 105      896   1695   2088    -14   -468   -391       O
ATOM   1392  CB  LEU A 105      -2.156   4.325  25.894  1.00 12.85           C
ANISOU 1392  CB  LEU A 105      912   1679   2294     84   -225   -338       C
ATOM   1393  CG  LEU A 105      -1.010   5.204  25.391  1.00 14.68           C
ANISOU 1393  CG  LEU A 105     1111   1770   2697    -83    -99   -377       C
ATOM   1394  CD1 LEU A 105      -1.516   6.149  24.272  1.00 16.29           C
ANISOU 1394  CD1 LEU A 105     1426   1747   3018   -214   -139   -403       C
ATOM   1395  CD2 LEU A 105      -0.320   6.008  26.508  1.00 17.02           C
ANISOU 1395  CD2 LEU A 105     1457   1809   3200   -291   -473   -435       C
ATOM   1396  H   LEU A 105      -1.268   1.894  25.580  1.00 14.77           H
ATOM   1397  HA  LEU A 105      -1.332   3.664  27.639  1.00 14.58           H
ATOM   1398  HB2 LEU A 105      -2.556   3.902  25.119  1.00 15.42           H
ATOM   1399  HB3 LEU A 105      -2.800   4.910  26.323  1.00 15.42           H
ATOM   1400  HG  LEU A 105      -0.331   4.614  25.030  1.00 17.62           H
ATOM   1401 HD11 LEU A 105      -0.764   6.650  23.918  1.00 19.55           H
ATOM   1402 HD12 LEU A 105      -1.920   5.618  23.569  1.00 19.55           H
ATOM   1403 HD13 LEU A 105      -2.172   6.758  24.646  1.00 19.55           H
ATOM   1404 HD21 LEU A 105       0.404   6.526  26.123  1.00 20.42           H
ATOM   1405 HD22 LEU A 105      -0.970   6.601  26.918  1.00 20.42           H
ATOM   1406 HD23 LEU A 105       0.029   5.392  27.171  1.00 20.42           H
ATOM   1407  N   PRO A 106      -3.630   2.977  28.449  1.00 12.49           N
ANISOU 1407  N   PRO A 106      897   1902   1947    148   -488   -467       N
ATOM   1408  CA  PRO A 106      -4.794   2.266  28.982  1.00 12.63           C
ANISOU 1408  CA  PRO A 106     1064   1965   1770    163   -398   -214       C
ATOM   1409  C   PRO A 106      -6.053   2.545  28.184  1.00 10.85           C
ANISOU 1409  C   PRO A 106      858   1672   1591    159   -248   -101       C
ATOM   1410  O   PRO A 106      -6.328   3.679  27.783  1.00 10.94           O
ANISOU 1410  O   PRO A 106     1047   1445   1664    168   -378   -197       O
ATOM   1411  CB  PRO A 106      -4.948   2.859  30.389  1.00 14.36           C
ANISOU 1411  CB  PRO A 106     1392   2228   1836    124   -441   -208       C
ATOM   1412  CG  PRO A 106      -4.395   4.246  30.248  1.00 14.52           C
ANISOU 1412  CG  PRO A 106     1331   2171   2014    154   -379   -587       C
ATOM   1413  CD  PRO A 106      -3.231   4.116  29.296  1.00 13.89           C
ANISOU 1413  CD  PRO A 106     1036   2047   2194     62   -410   -598       C
ATOM   1414  HA  PRO A 106      -4.617   1.313  29.012  1.00 15.16           H
ATOM   1415  HB2 PRO A 106      -5.884   2.877  30.646  1.00 17.23           H
ATOM   1416  HB3 PRO A 106      -4.438   2.340  31.030  1.00 17.23           H
ATOM   1417  HG2 PRO A 106      -5.074   4.836  29.886  1.00 17.42           H
ATOM   1418  HG3 PRO A 106      -4.100   4.572  31.113  1.00 17.42           H
ATOM   1419  HD2 PRO A 106      -3.123   4.921  28.766  1.00 16.67           H
ATOM   1420  HD3 PRO A 106      -2.410   3.922  29.775  1.00 16.67           H
ATOM   1421  N   VAL A 107      -6.848   1.502  27.992  1.00 11.07           N
ANISOU 1421  N   VAL A 107      962   1630   1615    104   -299    -99       N
ATOM   1422  CA  VAL A 107      -8.202   1.653  27.479  1.00 10.08           C
ANISOU 1422  CA  VAL A 107      953   1521   1358    130   -269   -228       C
ATOM   1423  C   VAL A 107      -9.086   2.093  28.632  1.00  9.97           C
ANISOU 1423  C   VAL A 107      918   1551   1321     18   -288   -228       C
ATOM   1424  O   VAL A 107      -9.228   1.371  29.622  1.00 11.51           O
ANISOU 1424  O   VAL A 107     1345   1585   1444    227   -163    -65       O
ATOM   1425  CB  VAL A 107      -8.729   0.334  26.902  1.00 10.96           C
ANISOU 1425  CB  VAL A 107     1225   1486   1453    164   -234   -203       C
ATOM   1426  CG1 VAL A 107     -10.177   0.511  26.445  1.00 11.46           C
ANISOU 1426  CG1 VAL A 107     1478   1514   1363    -81   -359   -121       C
ATOM   1427  CG2 VAL A 107      -7.869  -0.161  25.739  1.00 12.13           C
ANISOU 1427  CG2 VAL A 107     1572   1313   1724     84     70   -342       C
ATOM   1428  H   VAL A 107      -6.624   0.687  28.152  1.00 13.29           H
ATOM   1429  HA  VAL A 107      -8.206   2.326  26.780  1.00 12.10           H
ATOM   1430  HB  VAL A 107      -8.690  -0.339  27.599  1.00 13.15           H
ATOM   1431 HG11 VAL A 107     -10.490  -0.323  26.060  1.00 13.75           H
ATOM   1432 HG12 VAL A 107     -10.723   0.747  27.211  1.00 13.75           H
ATOM   1433 HG13 VAL A 107     -10.215   1.217  25.781  1.00 13.75           H
ATOM   1434 HG21 VAL A 107      -8.268  -0.966  25.372  1.00 14.56           H
ATOM   1435 HG22 VAL A 107      -7.830   0.529  25.059  1.00 14.56           H
ATOM   1436 HG23 VAL A 107      -6.977  -0.354  26.066  1.00 14.56           H
ATOM   1437  N   THR A 108      -9.692   3.276  28.510  1.00  9.64           N
ANISOU 1437  N   THR A 108      903   1347   1413    114   -408   -252       N
ATOM   1438  CA  THR A 108     -10.511   3.774  29.597  1.00  9.62           C
ANISOU 1438  CA  THR A 108      925   1358   1374     18   -268   -278       C
ATOM   1439  C   THR A 108     -11.990   3.722  29.320  1.00  8.72           C
ANISOU 1439  C   THR A 108      922   1121   1272    113   -186   -342       C
ATOM   1440  O   THR A 108     -12.782   3.676  30.273  1.00  9.01           O
ANISOU 1440  O   THR A 108      931   1263   1231     48   -325   -228       O
ATOM   1441  CB  THR A 108     -10.078   5.183  29.989  1.00 11.95           C
ANISOU 1441  CB  THR A 108     1217   1602   1720   -171   -258   -514       C
ATOM   1442  OG1 THR A 108     -10.176   5.980  28.824  1.00 12.28           O
ANISOU 1442  OG1 THR A 108     1257   1437   1971   -157   -176   -480       O
ATOM   1443  CG2 THR A 108      -8.656   5.161  30.542  1.00 13.92           C
ANISOU 1443  CG2 THR A 108     1260   2062   1968   -323   -518   -545       C
ATOM   1444  H   THR A 108      -9.641   3.790  27.822  1.00 11.57           H
ATOM   1445  HA  THR A 108     -10.368   3.222  30.382  1.00 11.55           H
ATOM   1446  HB  THR A 108     -10.634   5.559  30.689  1.00 14.33           H
ATOM   1447  HG1 THR A 108      -9.914   6.761  28.988  1.00 14.73           H
ATOM   1448 HG21 THR A 108      -8.458   6.003  30.981  1.00 16.71           H
ATOM   1449 HG22 THR A 108      -8.561   4.441  31.184  1.00 16.71           H
ATOM   1450 HG23 THR A 108      -8.022   5.026  29.820  1.00 16.71           H
ATOM   1451  N   ARG A 109     -12.391   3.723  28.055  1.00  8.55           N
ANISOU 1451  N   ARG A 109      896   1187   1167     37   -191   -308       N
ATOM   1452  CA  ARG A 109     -13.801   3.709  27.684  1.00  8.58           C
ANISOU 1452  CA  ARG A 109      857   1167   1237     51   -385   -215       C
ATOM   1453  C   ARG A 109     -13.945   2.842  26.443  1.00  7.85           C
ANISOU 1453  C   ARG A 109      717   1051   1215    -17   -255     12       C
ATOM   1454  O   ARG A 109     -13.017   2.756  25.625  1.00  8.24           O
ANISOU 1454  O   ARG A 109      774   1085   1272    -32   -229   -188       O
ATOM   1455  CB  ARG A 109     -14.327   5.122  27.353  1.00  9.14           C
ANISOU 1455  CB  ARG A 109      964   1266   1243     81   -206   -212       C
ATOM   1456  CG  ARG A 109     -14.224   6.064  28.556  1.00  9.70           C
ANISOU 1456  CG  ARG A 109     1100   1259   1327    238   -260   -168       C
ATOM   1457  CD  ARG A 109     -14.801   7.428  28.276  1.00 10.99           C
ANISOU 1457  CD  ARG A 109     1413   1312   1451    287   -307   -183       C
ATOM   1458  NE  ARG A 109     -13.946   8.189  27.370  1.00 11.19           N
ANISOU 1458  NE  ARG A 109     1294   1294   1665    239   -305   -212       N
ATOM   1459  CZ  ARG A 109     -14.164   9.463  27.079  1.00 12.50           C
ANISOU 1459  CZ  ARG A 109     1493   1418   1840    428   -285    -84       C
ATOM   1460  NH1 ARG A 109     -15.206  10.095  27.567  1.00 14.47           N
ANISOU 1460  NH1 ARG A 109     1806   1513   2179    488   -200     72       N
ATOM   1461  NH2 ARG A 109     -13.308  10.121  26.292  1.00 14.24           N
ANISOU 1461  NH2 ARG A 109     1711   1375   2323    174   -330     47       N
ATOM   1462  H   ARG A 109     -11.857   3.731  27.381  1.00 10.26           H
ATOM   1463  HA  ARG A 109     -14.328   3.348  28.414  1.00 10.30           H
ATOM   1464  HB2 ARG A 109     -13.802   5.496  26.627  1.00 10.97           H
ATOM   1465  HB3 ARG A 109     -15.259   5.063  27.091  1.00 10.97           H
ATOM   1466  HG2 ARG A 109     -14.710   5.680  29.302  1.00 11.64           H
ATOM   1467  HG3 ARG A 109     -13.289   6.177  28.791  1.00 11.64           H
ATOM   1468  HD2 ARG A 109     -15.673   7.330  27.864  1.00 13.19           H
ATOM   1469  HD3 ARG A 109     -14.880   7.920  29.108  1.00 13.19           H
ATOM   1470  HE  ARG A 109     -13.273   7.794  27.010  1.00 13.43           H
ATOM   1471 HH11 ARG A 109     -15.757   9.682  28.083  1.00 17.37           H
ATOM   1472 HH12 ARG A 109     -15.338  10.922  27.372  1.00 17.37           H
ATOM   1473 HH21 ARG A 109     -12.617   9.717  25.976  1.00 17.08           H
ATOM   1474 HH22 ARG A 109     -13.447  10.948  26.101  1.00 17.08           H
ATOM   1475  N   ALA A 110     -15.109   2.219  26.303  1.00  7.97           N
ANISOU 1475  N   ALA A 110      795   1190   1044    -49   -142   -172       N
ATOM   1476  CA  ALA A 110     -15.445   1.441  25.115  1.00  7.54           C
ANISOU 1476  CA  ALA A 110      808   1112    946    -68   -169   -123       C
ATOM   1477  C   ALA A 110     -16.870   1.734  24.719  1.00  7.61           C
ANISOU 1477  C   ALA A 110      770   1050   1070    -29   -215   -148       C
ATOM   1478  O   ALA A 110     -17.739   1.905  25.589  1.00  8.90           O
ANISOU 1478  O   ALA A 110      805   1401   1176    -19   -187   -149       O
ATOM   1479  CB  ALA A 110     -15.300  -0.061  25.379  1.00  8.84           C
ANISOU 1479  CB  ALA A 110     1051   1173   1134     89   -265   -117       C
ATOM   1480  H   ALA A 110     -15.734   2.232  26.893  1.00  9.57           H
ATOM   1481  HA  ALA A 110     -14.857   1.693  24.386  1.00  9.05           H
ATOM   1482  HB1 ALA A 110     -15.486  -0.545  24.559  1.00 10.60           H
ATOM   1483  HB2 ALA A 110     -14.394  -0.244  25.673  1.00 10.60           H
ATOM   1484  HB3 ALA A 110     -15.931  -0.323  26.067  1.00 10.60           H
ATOM   1485  N   VAL A 111     -17.105   1.747  23.412  1.00  7.18           N
ANISOU 1485  N   VAL A 111      753    933   1041    -68   -224   -113       N
ATOM   1486  CA  VAL A 111     -18.434   1.885  22.825  1.00  7.35           C
ANISOU 1486  CA  VAL A 111      773    865   1156    -74   -246    -76       C
ATOM   1487  C   VAL A 111     -18.696   0.649  21.986  1.00  6.98           C
ANISOU 1487  C   VAL A 111      676    950   1024    -20   -258     50       C
ATOM   1488  O   VAL A 111     -17.859   0.286  21.147  1.00  7.57           O
ANISOU 1488  O   VAL A 111      773    921   1181    -24    -33   -102       O
ATOM   1489  CB  VAL A 111     -18.510   3.141  21.932  1.00  7.83           C
ANISOU 1489  CB  VAL A 111      839    911   1225    -17   -237     12       C
ATOM   1490  CG1 VAL A 111     -19.813   3.182  21.131  1.00  9.06           C
ANISOU 1490  CG1 VAL A 111     1036    919   1488    -39   -282    144       C
ATOM   1491  CG2 VAL A 111     -18.322   4.412  22.755  1.00  9.14           C
ANISOU 1491  CG2 VAL A 111     1054    858   1563   -190   -142   -116       C
ATOM   1492  H   VAL A 111     -16.485   1.675  22.821  1.00  8.61           H
ATOM   1493  HA  VAL A 111     -19.100   1.945  23.528  1.00  8.82           H
ATOM   1494  HB  VAL A 111     -17.783   3.099  21.292  1.00  9.40           H
ATOM   1495 HG11 VAL A 111     -19.930   4.072  20.763  1.00 10.88           H
ATOM   1496 HG12 VAL A 111     -19.763   2.531  20.413  1.00 10.88           H
ATOM   1497 HG13 VAL A 111     -20.553   2.968  21.720  1.00 10.88           H
ATOM   1498 HG21 VAL A 111     -18.284   5.173  22.155  1.00 10.97           H
ATOM   1499 HG22 VAL A 111     -19.071   4.508  23.364  1.00 10.97           H
ATOM   1500 HG23 VAL A 111     -17.495   4.344  23.256  1.00 10.97           H
ATOM   1501  N   SER A 112     -19.874   0.043  22.162  1.00  6.49           N
ANISOU 1501  N   SER A 112      686    870    911    -32   -147   -127       N
ATOM   1502  CA  SER A 112     -20.333  -1.043  21.306  1.00  6.76           C
ANISOU 1502  CA  SER A 112      733    744   1091     27   -186    -51       C
ATOM   1503  C   SER A 112     -21.333  -0.501  20.310  1.00  6.33           C
ANISOU 1503  C   SER A 112      658    712   1036    -78   -155    -19       C
ATOM   1504  O   SER A 112     -22.283   0.193  20.688  1.00  7.27           O
ANISOU 1504  O   SER A 112      769    916   1076     95   -157    -46       O
ATOM   1505  CB  SER A 112     -20.941  -2.172  22.116  1.00  6.94           C
ANISOU 1505  CB  SER A 112      839    808    990     -6   -199     -2       C
ATOM   1506  OG  SER A 112     -19.998  -2.793  22.962  1.00  7.64           O
ANISOU 1506  OG  SER A 112     1021    856   1025     88   -267    -44       O
ATOM   1507  H   SER A 112     -20.431   0.250  22.783  1.00  7.79           H
ATOM   1508  HA  SER A 112     -19.579  -1.410  20.818  1.00  8.11           H
ATOM   1509  HB2 SER A 112     -21.656  -1.810  22.662  1.00  8.32           H
ATOM   1510  HB3 SER A 112     -21.293  -2.837  21.505  1.00  8.32           H
ATOM   1511  HG  SER A 112     -19.679  -3.473  22.586  1.00  9.16           H
ATOM   1512  N   THR A 113     -21.141  -0.837  19.025  1.00  6.27           N
ANISOU 1512  N   THR A 113      751    668    964    -37   -201    -85       N
ATOM   1513  CA  THR A 113     -21.889  -0.205  17.945  1.00  6.71           C
ANISOU 1513  CA  THR A 113      767    750   1033     37   -213     14       C
ATOM   1514  C   THR A 113     -23.166  -0.944  17.551  1.00  6.45           C
ANISOU 1514  C   THR A 113      712    707   1032    -29   -155     25       C
ATOM   1515  O   THR A 113     -23.955  -0.390  16.789  1.00  7.99           O
ANISOU 1515  O   THR A 113      837    828   1370    -77   -344    178       O
ATOM   1516  CB  THR A 113     -20.990   0.044  16.725  1.00  6.62           C
ANISOU 1516  CB  THR A 113      726    832    958    -36    -35     56       C
ATOM   1517  OG1 THR A 113     -20.506  -1.198  16.197  1.00  6.72           O
ANISOU 1517  OG1 THR A 113      800    808    944     33   -214    -16       O
ATOM   1518  CG2 THR A 113     -19.869   0.988  17.028  1.00  7.41           C
ANISOU 1518  CG2 THR A 113      877    790   1147    -57   -115     34       C
ATOM   1519  H   THR A 113     -20.579  -1.431  18.759  1.00  7.53           H
ATOM   1520  HA  THR A 113     -22.175   0.669  18.253  1.00  8.05           H
ATOM   1521  HB  THR A 113     -21.519   0.475  16.035  1.00  7.95           H
ATOM   1522  HG1 THR A 113     -19.925  -1.522  16.710  1.00  8.06           H
ATOM   1523 HG21 THR A 113     -19.332   1.131  16.234  1.00  8.89           H
ATOM   1524 HG22 THR A 113     -20.225   1.840  17.326  1.00  8.89           H
ATOM   1525 HG23 THR A 113     -19.306   0.620  17.727  1.00  8.89           H
ATOM   1526  N   HIS A 114     -23.416  -2.149  18.061  1.00  6.72           N
ANISOU 1526  N   HIS A 114      710    875    967    -34   -136    -11       N
ATOM   1527  CA  HIS A 114     -24.753  -2.756  18.093  1.00  6.70           C
ANISOU 1527  CA  HIS A 114      654    836   1055    -39    -80     51       C
ATOM   1528  C   HIS A 114     -24.697  -3.937  19.052  1.00  6.61           C
ANISOU 1528  C   HIS A 114      720    802    989      6   -178    -18       C
ATOM   1529  O   HIS A 114     -23.682  -4.195  19.687  1.00  7.09           O
ANISOU 1529  O   HIS A 114      811    821   1061    -21   -101     49       O
ATOM   1530  CB  HIS A 114     -25.330  -3.088  16.718  1.00  6.76           C
ANISOU 1530  CB  HIS A 114      702    894    973    -73   -241     48       C
ATOM   1531  CG  HIS A 114     -24.630  -4.169  15.946  1.00  7.37           C
ANISOU 1531  CG  HIS A 114      856    946    996   -222   -241    121       C
ATOM   1532  ND1 HIS A 114     -23.492  -3.946  15.201  1.00  7.15           N
ANISOU 1532  ND1 HIS A 114      841    920    956   -132   -108     25       N
ATOM   1533  CD2 HIS A 114     -24.960  -5.471  15.728  1.00  7.47           C
ANISOU 1533  CD2 HIS A 114      735    912   1190   -143   -116      7       C
ATOM   1534  CE1 HIS A 114     -23.138  -5.077  14.608  1.00  7.27           C
ANISOU 1534  CE1 HIS A 114      796    965   1002    -64    -56     45       C
ATOM   1535  NE2 HIS A 114     -24.020  -6.022  14.889  1.00  7.69           N
ANISOU 1535  NE2 HIS A 114      860    969   1092     23    -91    -58       N
ATOM   1536  H   HIS A 114     -22.810  -2.653  18.406  1.00  8.06           H
ATOM   1537  HA  HIS A 114     -25.373  -2.107  18.460  1.00  8.04           H
ATOM   1538  HB2 HIS A 114     -26.250  -3.374  16.837  1.00  8.11           H
ATOM   1539  HB3 HIS A 114     -25.300  -2.285  16.175  1.00  8.11           H
ATOM   1540  HD1 HIS A 114     -23.079  -3.194  15.131  1.00  8.58           H
ATOM   1541  HD2 HIS A 114     -25.697  -5.913  16.085  1.00  8.96           H
ATOM   1542  HE1 HIS A 114     -22.385  -5.189  14.075  1.00  8.73           H
ATOM   1543  N   PHE A 115     -25.805  -4.684  19.140  1.00  7.14           N
ANISOU 1543  N   PHE A 115      745    903   1064    -45   -112     16       N
ATOM   1544  CA  PHE A 115     -25.993  -5.621  20.244  1.00  7.00           C
ANISOU 1544  CA  PHE A 115      820    849    990    -99    -84     73       C
ATOM   1545  C   PHE A 115     -25.448  -7.024  20.003  1.00  7.19           C
ANISOU 1545  C   PHE A 115      797    855   1079   -101   -142     22       C
ATOM   1546  O   PHE A 115     -25.504  -7.837  20.929  1.00  7.87           O
ANISOU 1546  O   PHE A 115      916    927   1145    -71    -85     92       O
ATOM   1547  CB  PHE A 115     -27.481  -5.741  20.613  1.00  7.73           C
ANISOU 1547  CB  PHE A 115      831    863   1245    -92    -10     17       C
ATOM   1548  CG  PHE A 115     -28.321  -6.497  19.608  1.00  8.07           C
ANISOU 1548  CG  PHE A 115      756    992   1320    -92     20    -83       C
ATOM   1549  CD1 PHE A 115     -28.830  -5.885  18.458  1.00  9.15           C
ANISOU 1549  CD1 PHE A 115      830   1212   1435   -160   -211    -14       C
ATOM   1550  CD2 PHE A 115     -28.673  -7.810  19.871  1.00  9.42           C
ANISOU 1550  CD2 PHE A 115      935   1098   1548   -295      8      4       C
ATOM   1551  CE1 PHE A 115     -29.653  -6.580  17.587  1.00 10.31           C
ANISOU 1551  CE1 PHE A 115      975   1411   1530   -237   -110    -64       C
ATOM   1552  CE2 PHE A 115     -29.505  -8.490  18.987  1.00 10.94           C
ANISOU 1552  CE2 PHE A 115     1030   1167   1959   -231    -20   -225       C
ATOM   1553  CZ  PHE A 115     -29.993  -7.892  17.866  1.00 10.95           C
ANISOU 1553  CZ  PHE A 115     1005   1439   1716   -222   -132   -289       C
ATOM   1554  H   PHE A 115     -26.454  -4.664  18.576  1.00  8.57           H
ATOM   1555  HA  PHE A 115     -25.508  -5.248  20.997  1.00  8.40           H
ATOM   1556  HB2 PHE A 115     -27.552  -6.206  21.461  1.00  9.28           H
ATOM   1557  HB3 PHE A 115     -27.852  -4.849  20.692  1.00  9.28           H
ATOM   1558  HD1 PHE A 115     -28.612  -5.000  18.275  1.00 10.98           H
ATOM   1559  HD2 PHE A 115     -28.355  -8.236  20.634  1.00 11.31           H
ATOM   1560  HE1 PHE A 115     -29.976  -6.168  16.819  1.00 12.37           H
ATOM   1561  HE2 PHE A 115     -29.734  -9.373  19.167  1.00 13.12           H
ATOM   1562  HZ  PHE A 115     -30.551  -8.363  17.291  1.00 13.14           H
ATOM   1563  N  AHIS A 116     -24.975  -7.349  18.797  0.77  7.25           N
ANISOU 1563  N  AHIS A 116      971    831    954    -76     36     -7       N
ATOM   1564  CA AHIS A 116     -24.491  -8.689  18.513  0.77  7.89           C
ANISOU 1564  CA AHIS A 116      944    843   1211    -49    -45     -6       C
ATOM   1565  C  AHIS A 116     -23.194  -8.977  19.265  0.77  7.14           C
ANISOU 1565  C  AHIS A 116      910    704   1101    -44   -103    -72       C
ATOM   1566  O  AHIS A 116     -22.477  -8.079  19.720  0.77  7.49           O
ANISOU 1566  O  AHIS A 116      891    800   1155     11   -109   -139       O
ATOM   1567  CB AHIS A 116     -24.298  -8.886  17.017  0.77  8.33           C
ANISOU 1567  CB AHIS A 116     1090    841   1232   -104   -193     -8       C
ATOM   1568  CG AHIS A 116     -25.576  -8.985  16.243  0.77  9.33           C
ANISOU 1568  CG AHIS A 116     1132    912   1501   -183   -329   -114       C
ATOM   1569  ND1AHIS A 116     -25.624  -8.722  14.893  0.77  8.96           N
ANISOU 1569  ND1AHIS A 116     1040    975   1389      2   -261   -143       N
ATOM   1570  CD2AHIS A 116     -26.821  -9.387  16.603  0.77  8.95           C
ANISOU 1570  CD2AHIS A 116      928    976   1496    -53   -179    -65       C
ATOM   1571  CE1AHIS A 116     -26.853  -8.950  14.459  0.77  8.06           C
ANISOU 1571  CE1AHIS A 116      930    954   1179   -189   -217   -197       C
ATOM   1572  NE2AHIS A 116     -27.605  -9.338  15.478  0.77  8.75           N
ANISOU 1572  NE2AHIS A 116      928    947   1448    -81   -212   -174       N
ATOM   1573  H  AHIS A 116     -24.927  -6.808  18.130  0.77  8.70           H
ATOM   1574  HA AHIS A 116     -25.150  -9.335  18.812  0.77  9.47           H
ATOM   1575  HB2AHIS A 116     -23.799  -8.131  16.667  0.77  9.99           H
ATOM   1576  HB3AHIS A 116     -23.802  -9.707  16.874  0.77  9.99           H
ATOM   1577  HD2AHIS A 116     -27.092  -9.648  17.454  0.77 10.74           H
ATOM   1578  HE1AHIS A 116     -27.142  -8.854  13.580  0.77  9.67           H
ATOM   1579  HE2AHIS A 116     -28.443  -9.526  15.441  0.77 10.50           H
ATOM   1580  N  BHIS A 116     -24.930  -7.324  18.816  0.23  7.04           N
ANISOU 1580  N  BHIS A 116      851    800   1026    -70    -42    -11       N
ATOM   1581  CA BHIS A 116     -24.476  -8.670  18.514  0.23  6.93           C
ANISOU 1581  CA BHIS A 116      837    726   1069    -88      2     50       C
ATOM   1582  C  BHIS A 116     -23.142  -8.967  19.194  0.23  6.92           C
ANISOU 1582  C  BHIS A 116      856    703   1069    -86      3     76       C
ATOM   1583  O  BHIS A 116     -22.368  -8.070  19.540  0.23  6.46           O
ANISOU 1583  O  BHIS A 116      762    705    987   -196    197    221       O
ATOM   1584  CB BHIS A 116     -24.369  -8.864  17.009  0.23  6.64           C
ANISOU 1584  CB BHIS A 116      872    634   1018    -96    -22     41       C
ATOM   1585  CG BHIS A 116     -25.686  -8.812  16.302  0.23  5.90           C
ANISOU 1585  CG BHIS A 116      744    572    925    -25    256   -152       C
ATOM   1586  ND1BHIS A 116     -25.796  -8.514  14.961  0.23  6.06           N
ANISOU 1586  ND1BHIS A 116      808    703    791     -4    370    -25       N
ATOM   1587  CD2BHIS A 116     -26.946  -9.036  16.747  0.23  6.25           C
ANISOU 1587  CD2BHIS A 116      763    584   1028    -96    274      3       C
ATOM   1588  CE1BHIS A 116     -27.070  -8.564  14.612  0.23  6.74           C
ANISOU 1588  CE1BHIS A 116      826    650   1086    126    141     47       C
ATOM   1589  NE2BHIS A 116     -27.788  -8.888  15.673  0.23  6.76           N
ANISOU 1589  NE2BHIS A 116      811    648   1111    -30      7   -105       N
ATOM   1590  H  BHIS A 116     -24.833  -6.764  18.171  0.23  8.45           H
ATOM   1591  HA BHIS A 116     -25.119  -9.311  18.855  0.23  8.31           H
ATOM   1592  HB2BHIS A 116     -23.808  -8.162  16.643  0.23  7.97           H
ATOM   1593  HB3BHIS A 116     -23.972  -9.731  16.833  0.23  7.97           H
ATOM   1594  HD2BHIS A 116     -27.195  -9.250  17.617  0.23  7.50           H
ATOM   1595  HE1BHIS A 116     -27.405  -8.399  13.760  0.23  8.09           H
ATOM   1596  HE2BHIS A 116     -28.641  -8.989  15.688  0.23  8.12           H
ATOM   1597  N   ASP A 117     -22.871 -10.262  19.357  1.00  7.78           N
ANISOU 1597  N   ASP A 117      980    714   1261    -46    -74     16       N
ATOM   1598  C   ASP A 117     -20.386 -10.276  19.638  1.00  7.88           C
ANISOU 1598  C   ASP A 117     1051    706   1235     41   -134    -37       C
ATOM   1599  O   ASP A 117     -19.436 -10.228  20.421  1.00  8.19           O
ANISOU 1599  O   ASP A 117     1052    774   1283     37   -146     23       O
ATOM   1600  CA AASP A 117     -21.742 -10.734  20.164  0.82  7.84           C
ANISOU 1600  CA AASP A 117     1101    754   1125    -47   -123    114       C
ATOM   1601  CB AASP A 117     -21.809 -12.264  20.223  0.82  8.91           C
ANISOU 1601  CB AASP A 117     1186    803   1397    -56    -37     83       C
ATOM   1602  CG AASP A 117     -20.991 -12.880  21.315  0.82  9.68           C
ANISOU 1602  CG AASP A 117     1240    941   1496    -96    -21     87       C
ATOM   1603  OD1AASP A 117     -21.020 -12.388  22.451  0.82 10.19           O
ANISOU 1603  OD1AASP A 117     1399   1113   1360   -102    -95     84       O
ATOM   1604  OD2AASP A 117     -20.337 -13.902  21.009  0.82 11.25           O
ANISOU 1604  OD2AASP A 117     1528   1136   1610    283   -152    168       O
ATOM   1605  H  AASP A 117     -23.294 -10.895  18.956  0.77  9.33           H
ATOM   1606  HA AASP A 117     -21.813 -10.373  21.061  0.82  9.41           H
ATOM   1607  HB2AASP A 117     -22.732 -12.528  20.365  0.82 10.69           H
ATOM   1608  HB3AASP A 117     -21.488 -12.621  19.380  0.82 10.69           H
ATOM   1609  CA BASP A 117     -21.746 -10.710  20.171  0.18  8.37           C
ANISOU 1609  CA BASP A 117     1102    749   1330     12   -101     51       C
ATOM   1610  CB BASP A 117     -21.765 -12.232  20.315  0.18  9.66           C
ANISOU 1610  CB BASP A 117     1276    818   1575     43    -70    112       C
ATOM   1611  CG BASP A 117     -22.469 -12.686  21.564  0.18 11.44           C
ANISOU 1611  CG BASP A 117     1545    950   1853     19     93    220       C
ATOM   1612  OD1BASP A 117     -22.662 -11.842  22.464  0.18 12.12           O
ANISOU 1612  OD1BASP A 117     1722   1102   1782    113    186    323       O
ATOM   1613  OD2BASP A 117     -22.803 -13.889  21.638  0.18 11.96           O
ANISOU 1613  OD2BASP A 117     1409   1007   2129   -118     70    197       O
ATOM   1614  H  BASP A 117     -23.325 -10.902  19.005  0.23  9.33           H
ATOM   1615  HA BASP A 117     -21.855 -10.309  21.048  0.18 10.04           H
ATOM   1616  HB2BASP A 117     -22.226 -12.616  19.553  0.18 11.59           H
ATOM   1617  HB3BASP A 117     -20.852 -12.558  20.350  0.18 11.59           H
ATOM   1618  N   ASP A 118     -20.273  -9.962  18.345  1.00  7.75           N
ANISOU 1618  N   ASP A 118      996    705   1246   -114   -148    -52       N
ATOM   1619  CA  ASP A 118     -19.041  -9.404  17.792  1.00  7.95           C
ANISOU 1619  CA  ASP A 118      898    823   1300    -17   -128    -46       C
ATOM   1620  C   ASP A 118     -18.803  -7.964  18.185  1.00  7.50           C
ANISOU 1620  C   ASP A 118      779    880   1191     34    -89    -36       C
ATOM   1621  O   ASP A 118     -17.774  -7.395  17.839  1.00  8.36           O
ANISOU 1621  O   ASP A 118      885    928   1363    -55     31   -129       O
ATOM   1622  CB  ASP A 118     -18.969  -9.599  16.269  1.00  8.78           C
ANISOU 1622  CB  ASP A 118     1139    855   1342    -47    -31   -197       C
ATOM   1623  CG  ASP A 118     -20.094  -8.919  15.472  1.00  8.26           C
ANISOU 1623  CG  ASP A 118     1034    743   1363   -121   -104    -36       C
ATOM   1624  OD1 ASP A 118     -21.235  -8.829  15.970  1.00  9.20           O
ANISOU 1624  OD1 ASP A 118     1170   1077   1248     51   -154    -78       O
ATOM   1625  OD2 ASP A 118     -19.814  -8.571  14.269  1.00  9.04           O
ANISOU 1625  OD2 ASP A 118     1238    985   1213   -124    -69      2       O
ATOM   1626  H   ASP A 118     -20.901 -10.065  17.765  1.00  9.30           H
ATOM   1627  HA  ASP A 118     -18.297  -9.913  18.151  1.00  9.54           H
ATOM   1628  HB2 ASP A 118     -18.128  -9.234  15.952  1.00 10.53           H
ATOM   1629  HB3 ASP A 118     -19.011 -10.549  16.078  1.00 10.53           H
ATOM   1630  N   ARG A 119     -19.745  -7.378  18.916  1.00  6.82           N
ANISOU 1630  N   ARG A 119      823    663   1106    -31    -91    -17       N
ATOM   1631  CA  ARG A 119     -19.689  -6.000  19.362  1.00  7.08           C
ANISOU 1631  CA  ARG A 119      814    766   1109    -33   -157     45       C
ATOM   1632  C   ARG A 119     -19.689  -5.877  20.880  1.00  6.95           C
ANISOU 1632  C   ARG A 119      681    721   1239    -76   -270     97       C
ATOM   1633  O   ARG A 119     -19.038  -4.973  21.423  1.00  6.82           O
ANISOU 1633  O   ARG A 119      773    747   1073    -30   -183     55       O
ATOM   1634  CB  ARG A 119     -20.853  -5.184  18.798  1.00  6.54           C
ANISOU 1634  CB  ARG A 119      766    648   1072    -25   -141     48       C
ATOM   1635  CG  ARG A 119     -21.034  -5.343  17.301  1.00  7.06           C
ANISOU 1635  CG  ARG A 119      877    776   1031      0   -186    -26       C
ATOM   1636  CD  ARG A 119     -19.909  -4.779  16.447  1.00  7.32           C
ANISOU 1636  CD  ARG A 119      836    852   1091    -96   -133     31       C
ATOM   1637  NE  ARG A 119     -19.439  -5.716  15.432  1.00  7.35           N
ANISOU 1637  NE  ARG A 119      824    772   1194    -35   -139    -69       N
ATOM   1638  CZ  ARG A 119     -18.291  -5.560  14.775  1.00  8.06           C
ANISOU 1638  CZ  ARG A 119      923    819   1321    -20    -90    -63       C
ATOM   1639  NH1 ARG A 119     -17.563  -4.467  14.927  1.00  8.36           N
ANISOU 1639  NH1 ARG A 119      929    824   1424   -107     41   -111       N
ATOM   1640  NH2 ARG A 119     -17.869  -6.522  13.961  1.00  8.62           N
ANISOU 1640  NH2 ARG A 119      966    897   1411    -58     64   -150       N
ATOM   1641  H   ARG A 119     -20.459  -7.781  19.176  1.00  8.18           H
ATOM   1642  HA  ARG A 119     -18.872  -5.606  19.017  1.00  8.49           H
ATOM   1643  HB2 ARG A 119     -21.673  -5.470  19.228  1.00  7.85           H
ATOM   1644  HB3 ARG A 119     -20.693  -4.244  18.979  1.00  7.85           H
ATOM   1645  HG2 ARG A 119     -21.103  -6.289  17.099  1.00  8.47           H
ATOM   1646  HG3 ARG A 119     -21.850  -4.888  17.040  1.00  8.47           H
ATOM   1647  HD2 ARG A 119     -20.226  -3.982  15.993  1.00  8.78           H
ATOM   1648  HD3 ARG A 119     -19.158  -4.558  17.020  1.00  8.78           H
ATOM   1649  HE  ARG A 119     -19.926  -6.401  15.249  1.00  8.81           H
ATOM   1650 HH11 ARG A 119     -17.828  -3.843  15.456  1.00 10.03           H
ATOM   1651 HH12 ARG A 119     -16.824  -4.380  14.496  1.00 10.03           H
ATOM   1652 HH21 ARG A 119     -18.336  -7.238  13.862  1.00 10.34           H
ATOM   1653 HH22 ARG A 119     -17.128  -6.429  13.533  1.00 10.34           H
ATOM   1654  N   VAL A 120     -20.474  -6.729  21.560  1.00  7.16           N
ANISOU 1654  N   VAL A 120      878    852    992   -121   -182    -17       N
ATOM   1655  CA  VAL A 120     -20.602  -6.707  23.024  1.00  7.35           C
ANISOU 1655  CA  VAL A 120      899    829   1066    -84   -124     23       C
ATOM   1656  C   VAL A 120     -20.000  -7.923  23.710  1.00  7.63           C
ANISOU 1656  C   VAL A 120      974    938    988    -89   -160    144       C
ATOM   1657  O   VAL A 120     -19.861  -7.905  24.931  1.00  8.27           O
ANISOU 1657  O   VAL A 120     1077   1034   1033    -29   -105     86       O
ATOM   1658  CB  VAL A 120     -22.069  -6.541  23.498  1.00  7.58           C
ANISOU 1658  CB  VAL A 120      947    829   1104    -73   -177    -19       C
ATOM   1659  CG1 VAL A 120     -22.660  -5.252  22.988  1.00  7.88           C
ANISOU 1659  CG1 VAL A 120      894   1006   1094    -20   -131      8       C
ATOM   1660  CG2 VAL A 120     -22.929  -7.741  23.112  1.00  8.22           C
ANISOU 1660  CG2 VAL A 120      895    997   1230    -52    -18     49       C
ATOM   1661  H   VAL A 120     -20.951  -7.340  21.187  1.00  8.60           H
ATOM   1662  HA  VAL A 120     -20.109  -5.926  23.321  1.00  8.82           H
ATOM   1663  HB  VAL A 120     -22.066  -6.499  24.467  1.00  9.09           H
ATOM   1664 HG11 VAL A 120     -23.585  -5.194  23.274  1.00  9.46           H
ATOM   1665 HG12 VAL A 120     -22.155  -4.508  23.351  1.00  9.46           H
ATOM   1666 HG13 VAL A 120     -22.611  -5.244  22.019  1.00  9.46           H
ATOM   1667 HG21 VAL A 120     -23.852  -7.558  23.350  1.00  9.86           H
ATOM   1668 HG22 VAL A 120     -22.857  -7.887  22.156  1.00  9.86           H
ATOM   1669 HG23 VAL A 120     -22.613  -8.523  23.591  1.00  9.86           H
ATOM   1670  N   GLY A 121     -19.668  -8.997  22.982  1.00  7.73           N
ANISOU 1670  N   GLY A 121      948    888   1101    -64   -160     93       N
ATOM   1671  CA  GLY A 121     -19.152 -10.185  23.663  1.00  8.77           C
ANISOU 1671  CA  GLY A 121     1115    907   1312    -50    -95    168       C
ATOM   1672  C   GLY A 121     -17.726  -9.911  24.090  1.00  8.17           C
ANISOU 1672  C   GLY A 121     1049    878   1177     92    -38    262       C
ATOM   1673  O   GLY A 121     -16.849  -9.697  23.240  1.00  8.53           O
ANISOU 1673  O   GLY A 121     1086    932   1222     61   -110    187       O
ATOM   1674  H   GLY A 121     -19.731  -9.058  22.126  1.00  9.27           H
ATOM   1675  HA2 GLY A 121     -19.690 -10.385  24.444  1.00 10.53           H
ATOM   1676  HA3 GLY A 121     -19.168 -10.949  23.065  1.00 10.53           H
ATOM   1677  N   GLY A 122     -17.483  -9.848  25.393  1.00  8.85           N
ANISOU 1677  N   GLY A 122     1036   1085   1241     73    -69    190       N
ATOM   1678  CA  GLY A 122     -16.250  -9.313  25.935  1.00  9.00           C
ANISOU 1678  CA  GLY A 122     1047   1174   1197    182   -129    210       C
ATOM   1679  C   GLY A 122     -16.441  -8.079  26.774  1.00  8.56           C
ANISOU 1679  C   GLY A 122      920   1250   1084    169   -121    172       C
ATOM   1680  O   GLY A 122     -15.493  -7.649  27.428  1.00  8.94           O
ANISOU 1680  O   GLY A 122     1044   1235   1119    170   -161    149       O
ATOM   1681  H   GLY A 122     -18.035 -10.116  25.996  1.00 10.62           H
ATOM   1682  HA2 GLY A 122     -15.828  -9.990  26.487  1.00 10.79           H
ATOM   1683  HA3 GLY A 122     -15.655  -9.088  25.202  1.00 10.79           H
ATOM   1684  N   VAL A 123     -17.651  -7.511  26.807  1.00  8.41           N
ANISOU 1684  N   VAL A 123      951   1196   1049     92    -88    102       N
ATOM   1685  CA  VAL A 123     -17.907  -6.373  27.668  1.00  8.79           C
ANISOU 1685  CA  VAL A 123      972   1238   1129    208   -130    202       C
ATOM   1686  C   VAL A 123     -17.687  -6.709  29.130  1.00  9.16           C
ANISOU 1686  C   VAL A 123      950   1338   1192    123   -152    -17       C
ATOM   1687  O   VAL A 123     -17.225  -5.864  29.892  1.00  9.94           O
ANISOU 1687  O   VAL A 123     1113   1485   1178     82   -183     40       O
ATOM   1688  CB  VAL A 123     -19.324  -5.861  27.387  1.00 10.38           C
ANISOU 1688  CB  VAL A 123     1272   1499   1173    330    -72    122       C
ATOM   1689  CG1 VAL A 123     -19.995  -5.236  28.588  1.00 11.45           C
ANISOU 1689  CG1 VAL A 123     1185   1620   1546    192      2    175       C
ATOM   1690  CG2 VAL A 123     -19.293  -4.926  26.182  1.00 10.12           C
ANISOU 1690  CG2 VAL A 123     1243   1414   1187    446   -180    121       C
ATOM   1691  H   VAL A 123     -18.328  -7.768  26.343  1.00 10.09           H
ATOM   1692  HA  VAL A 123     -17.270  -5.670  27.465  1.00 10.55           H
ATOM   1693  HB  VAL A 123     -19.885  -6.623  27.176  1.00 12.46           H
ATOM   1694 HG11 VAL A 123     -20.860  -4.886  28.321  1.00 13.74           H
ATOM   1695 HG12 VAL A 123     -20.110  -5.914  29.273  1.00 13.74           H
ATOM   1696 HG13 VAL A 123     -19.437  -4.518  28.924  1.00 13.74           H
ATOM   1697 HG21 VAL A 123     -20.202  -4.686  25.945  1.00 12.14           H
ATOM   1698 HG22 VAL A 123     -18.790  -4.129  26.414  1.00 12.14           H
ATOM   1699 HG23 VAL A 123     -18.866  -5.381  25.440  1.00 12.14           H
ATOM   1700  N   ASP A 124     -18.005  -7.930  29.565  1.00  9.69           N
ANISOU 1700  N   ASP A 124     1255   1322   1105    124    -44    193       N
ATOM   1701  CA  ASP A 124     -17.775  -8.244  30.975  1.00 10.48           C
ANISOU 1701  CA  ASP A 124     1331   1594   1056    130    -29    220       C
ATOM   1702  C   ASP A 124     -16.283  -8.236  31.290  1.00 10.40           C
ANISOU 1702  C   ASP A 124     1307   1637   1007    101   -179    334       C
ATOM   1703  O   ASP A 124     -15.882  -7.765  32.358  1.00 11.78           O
ANISOU 1703  O   ASP A 124     1442   1920   1114    181   -204    275       O
ATOM   1704  CB  ASP A 124     -18.391  -9.590  31.350  1.00 11.74           C
ANISOU 1704  CB  ASP A 124     1575   1661   1224     32    -47    286       C
ATOM   1705  CG  ASP A 124     -19.911  -9.581  31.387  1.00 12.04           C
ANISOU 1705  CG  ASP A 124     1560   1758   1256    -76     71    238       C
ATOM   1706  OD1 ASP A 124     -20.561  -8.509  31.303  1.00 13.67           O
ANISOU 1706  OD1 ASP A 124     1360   1802   2034     88    166    -24       O
ATOM   1707  OD2 ASP A 124     -20.479 -10.689  31.545  1.00 15.22           O
ANISOU 1707  OD2 ASP A 124     1593   1912   2280   -122    -33    412       O
ATOM   1708  H   ASP A 124     -18.339  -8.563  29.088  1.00 11.63           H
ATOM   1709  HA  ASP A 124     -18.216  -7.568  31.513  1.00 12.57           H
ATOM   1710  HB2 ASP A 124     -18.115 -10.253  30.697  1.00 14.09           H
ATOM   1711  HB3 ASP A 124     -18.076  -9.843  32.232  1.00 14.09           H
ATOM   1712  N   VAL A 125     -15.437  -8.767  30.384  1.00 10.10           N
ANISOU 1712  N   VAL A 125     1135   1512   1189    173   -150    233       N
ATOM   1713  CA  VAL A 125     -13.989  -8.682  30.550  1.00 10.89           C
ANISOU 1713  CA  VAL A 125     1325   1496   1315    234   -190    347       C
ATOM   1714  C   VAL A 125     -13.564  -7.220  30.637  1.00 10.40           C
ANISOU 1714  C   VAL A 125     1089   1669   1193    179   -257    213       C
ATOM   1715  O   VAL A 125     -12.751  -6.848  31.481  1.00 11.79           O
ANISOU 1715  O   VAL A 125     1318   1777   1386    250   -331    228       O
ATOM   1716  CB  VAL A 125     -13.270  -9.436  29.408  1.00 11.28           C
ANISOU 1716  CB  VAL A 125     1251   1551   1485    389   -196    314       C
ATOM   1717  CG1 VAL A 125     -11.817  -9.022  29.265  1.00 12.40           C
ANISOU 1717  CG1 VAL A 125     1404   1594   1714    206     91    241       C
ATOM   1718  CG2 VAL A 125     -13.357 -10.928  29.627  1.00 13.01           C
ANISOU 1718  CG2 VAL A 125     1616   1584   1745    352    -66    394       C
ATOM   1719  H   VAL A 125     -15.683  -9.178  29.669  1.00 12.12           H
ATOM   1720  HA  VAL A 125     -13.738  -9.112  31.382  1.00 13.07           H
ATOM   1721  HB  VAL A 125     -13.719  -9.204  28.580  1.00 13.54           H
ATOM   1722 HG11 VAL A 125     -11.382  -9.609  28.627  1.00 14.88           H
ATOM   1723 HG12 VAL A 125     -11.780  -8.105  28.950  1.00 14.88           H
ATOM   1724 HG13 VAL A 125     -11.382  -9.092  30.129  1.00 14.88           H
ATOM   1725 HG21 VAL A 125     -12.955 -11.382  28.870  1.00 15.62           H
ATOM   1726 HG22 VAL A 125     -12.881 -11.156  30.440  1.00 15.62           H
ATOM   1727 HG23 VAL A 125     -14.290 -11.181  29.707  1.00 15.62           H
ATOM   1728  N   LEU A 126     -14.052  -6.381  29.717  1.00  9.74           N
ANISOU 1728  N   LEU A 126     1118   1447   1134    204   -209     36       N
ATOM   1729  CA  LEU A 126     -13.664  -4.973  29.738  1.00  9.44           C
ANISOU 1729  CA  LEU A 126     1090   1406   1090    158   -195     49       C
ATOM   1730  C   LEU A 126     -14.037  -4.325  31.065  1.00  9.93           C
ANISOU 1730  C   LEU A 126     1168   1617    990    232   -281    -20       C
ATOM   1731  O   LEU A 126     -13.227  -3.618  31.687  1.00 10.52           O
ANISOU 1731  O   LEU A 126     1186   1648   1162    146   -321    -30       O
ATOM   1732  CB  LEU A 126     -14.328  -4.202  28.595  1.00  8.77           C
ANISOU 1732  CB  LEU A 126     1100   1181   1052    172   -222      2       C
ATOM   1733  CG  LEU A 126     -13.916  -4.609  27.166  1.00  8.87           C
ANISOU 1733  CG  LEU A 126     1097   1155   1118    105   -148    -12       C
ATOM   1734  CD1 LEU A 126     -14.740  -3.834  26.174  1.00  9.38           C
ANISOU 1734  CD1 LEU A 126     1211   1292   1062   -120   -186     18       C
ATOM   1735  CD2 LEU A 126     -12.442  -4.336  26.941  1.00 10.26           C
ANISOU 1735  CD2 LEU A 126     1229   1411   1259    121    -71    -11       C
ATOM   1736  H   LEU A 126     -14.596  -6.599  29.086  1.00 11.68           H
ATOM   1737  HA  LEU A 126     -12.703  -4.930  29.617  1.00 11.33           H
ATOM   1738  HB2 LEU A 126     -15.288  -4.329  28.664  1.00 10.53           H
ATOM   1739  HB3 LEU A 126     -14.110  -3.262  28.699  1.00 10.53           H
ATOM   1740  HG  LEU A 126     -14.069  -5.558  27.039  1.00 10.64           H
ATOM   1741 HD11 LEU A 126     -14.485  -4.098  25.276  1.00 11.26           H
ATOM   1742 HD12 LEU A 126     -15.679  -4.030  26.321  1.00 11.26           H
ATOM   1743 HD13 LEU A 126     -14.577  -2.886  26.299  1.00 11.26           H
ATOM   1744 HD21 LEU A 126     -12.223  -4.525  26.015  1.00 12.32           H
ATOM   1745 HD22 LEU A 126     -12.259  -3.404  27.141  1.00 12.32           H
ATOM   1746 HD23 LEU A 126     -11.922  -4.908  27.528  1.00 12.32           H
ATOM   1747  N  AARG A 127     -15.282  -4.527  31.495  0.54 10.54           N
ANISOU 1747  N  AARG A 127     1101   1827   1077     73   -205    -77       N
ATOM   1748  CA AARG A 127     -15.753  -3.860  32.703  0.54 11.25           C
ANISOU 1748  CA AARG A 127     1276   2003    997     66   -233   -214       C
ATOM   1749  C  AARG A 127     -14.946  -4.316  33.915  0.54 13.20           C
ANISOU 1749  C  AARG A 127     1479   2477   1060    181    -13   -245       C
ATOM   1750  O  AARG A 127     -14.561  -3.499  34.763  0.54 14.79           O
ANISOU 1750  O  AARG A 127     1710   2710   1200    247   -259   -566       O
ATOM   1751  CB AARG A 127     -17.257  -4.095  32.894  0.54 10.65           C
ANISOU 1751  CB AARG A 127     1309   1762    974      1   -185   -101       C
ATOM   1752  CG AARG A 127     -17.815  -3.445  34.137  0.54 10.24           C
ANISOU 1752  CG AARG A 127     1289   1581   1019    -11   -189     -9       C
ATOM   1753  CD AARG A 127     -19.267  -3.827  34.321  0.54  9.06           C
ANISOU 1753  CD AARG A 127     1215   1276    952    189    -70     34       C
ATOM   1754  NE AARG A 127     -19.371  -5.181  34.768  0.54  8.29           N
ANISOU 1754  NE AARG A 127     1064   1205    881    102   -245    -37       N
ATOM   1755  CZ AARG A 127     -19.798  -6.198  34.056  0.54  8.35           C
ANISOU 1755  CZ AARG A 127     1088   1117    969     79    -62     26       C
ATOM   1756  NH1AARG A 127     -20.242  -6.027  32.804  0.54  9.08           N
ANISOU 1756  NH1AARG A 127     1077   1201   1172    -10    -22     26       N
ATOM   1757  NH2AARG A 127     -19.772  -7.405  34.641  0.54  9.60           N
ANISOU 1757  NH2AARG A 127     1233    799   1618    290     98     68       N
ATOM   1758  H  AARG A 127     -15.862  -5.034  31.112  0.54 12.65           H
ATOM   1759  HA AARG A 127     -15.632  -2.902  32.613  0.54 13.50           H
ATOM   1760  HB2AARG A 127     -17.730  -3.730  32.129  0.54 12.77           H
ATOM   1761  HB3AARG A 127     -17.419  -5.049  32.959  0.54 12.77           H
ATOM   1762  HG2AARG A 127     -17.315  -3.742  34.913  0.54 12.28           H
ATOM   1763  HG3AARG A 127     -17.756  -2.480  34.054  0.54 12.28           H
ATOM   1764  HD2AARG A 127     -19.674  -3.249  34.985  0.54 10.88           H
ATOM   1765  HD3AARG A 127     -19.736  -3.742  33.476  0.54 10.88           H
ATOM   1766  HE AARG A 127     -19.131  -5.344  35.577  0.54  9.95           H
ATOM   1767 HH11AARG A 127     -20.250  -5.241  32.454  0.54 10.89           H
ATOM   1768 HH12AARG A 127     -20.519  -6.703  32.350  0.54 10.89           H
ATOM   1769 HH21AARG A 127     -19.484  -7.486  35.447  0.54 11.53           H
ATOM   1770 HH22AARG A 127     -20.043  -8.098  34.209  0.54 11.53           H
ATOM   1771  N  BARG A 127     -15.278  -4.542  31.494  0.46 11.35           N
ANISOU 1771  N  BARG A 127     1232   1900   1179    148   -175    -89       N
ATOM   1772  CA BARG A 127     -15.788  -3.899  32.699  0.46 12.89           C
ANISOU 1772  CA BARG A 127     1490   2164   1246    186   -112   -150       C
ATOM   1773  C  BARG A 127     -14.985  -4.326  33.918  0.46 14.12           C
ANISOU 1773  C  BARG A 127     1621   2520   1226    264    -45   -158       C
ATOM   1774  O  BARG A 127     -14.629  -3.495  34.765  0.46 15.39           O
ANISOU 1774  O  BARG A 127     1798   2698   1352    326   -205   -407       O
ATOM   1775  CB BARG A 127     -17.275  -4.249  32.839  0.46 13.80           C
ANISOU 1775  CB BARG A 127     1642   2116   1485    167     60    -50       C
ATOM   1776  CG BARG A 127     -17.932  -3.846  34.127  0.46 14.80           C
ANISOU 1776  CG BARG A 127     1832   2026   1765    346      4   -186       C
ATOM   1777  CD BARG A 127     -19.456  -3.760  33.950  0.46 15.19           C
ANISOU 1777  CD BARG A 127     1855   1963   1952    276    229   -369       C
ATOM   1778  NE BARG A 127     -20.065  -4.912  33.294  0.46 15.68           N
ANISOU 1778  NE BARG A 127     1945   1948   2066    252    147   -121       N
ATOM   1779  CZ BARG A 127     -20.777  -4.898  32.163  0.46 12.89           C
ANISOU 1779  CZ BARG A 127     1618   1587   1691    190   -168   -452       C
ATOM   1780  NH1BARG A 127     -20.893  -3.779  31.378  0.46  7.35           N
ANISOU 1780  NH1BARG A 127      856    939    998    354   -483   -327       N
ATOM   1781  NH2BARG A 127     -21.331  -6.049  31.760  0.46 15.48           N
ANISOU 1781  NH2BARG A 127     2057   1717   2107    244   -219   -261       N
ATOM   1782  H  BARG A 127     -15.846  -5.059  31.106  0.46 13.62           H
ATOM   1783  HA BARG A 127     -15.710  -2.934  32.634  0.46 15.47           H
ATOM   1784  HB2BARG A 127     -17.758  -3.808  32.122  0.46 16.56           H
ATOM   1785  HB3BARG A 127     -17.367  -5.211  32.759  0.46 16.56           H
ATOM   1786  HG2BARG A 127     -17.738  -4.506  34.811  0.46 17.76           H
ATOM   1787  HG3BARG A 127     -17.603  -2.976  34.402  0.46 17.76           H
ATOM   1788  HD2BARG A 127     -19.864  -3.675  34.826  0.46 18.23           H
ATOM   1789  HD3BARG A 127     -19.660  -2.979  33.412  0.46 18.23           H
ATOM   1790  HE BARG A 127     -19.954  -5.676  33.673  0.46 18.82           H
ATOM   1791 HH11BARG A 127     -20.499  -3.050  31.608  0.46  8.82           H
ATOM   1792 HH12BARG A 127     -21.360  -3.806  30.657  0.46  8.82           H
ATOM   1793 HH21BARG A 127     -21.223  -6.765  32.225  0.46 18.57           H
ATOM   1794 HH22BARG A 127     -21.796  -6.073  31.036  0.46 18.57           H
ATOM   1795  N   ALA A 128     -14.687  -5.618  34.028  1.00 14.68           N
ANISOU 1795  N   ALA A 128     1796   2714   1067    417   -251    132       N
ATOM   1796  CA  ALA A 128     -13.945  -6.104  35.173  1.00 17.41           C
ANISOU 1796  CA  ALA A 128     2252   2979   1385    445   -474    271       C
ATOM   1797  C   ALA A 128     -12.548  -5.524  35.185  1.00 16.94           C
ANISOU 1797  C   ALA A 128     2121   2951   1366    468   -757    157       C
ATOM   1798  O   ALA A 128     -11.963  -5.387  36.256  1.00 18.94           O
ANISOU 1798  O   ALA A 128     2457   3214   1527    464   -662    162       O
ATOM   1799  CB  ALA A 128     -13.860  -7.622  35.121  1.00 19.01           C
ANISOU 1799  CB  ALA A 128     2470   3015   1737    621   -663    495       C
ATOM   1800  HA  ALA A 128     -14.405  -5.847  35.988  1.00 20.89           H
ATOM   1801  HB1 ALA A 128     -13.385  -7.938  35.906  1.00 22.81           H
ATOM   1802  HB2 ALA A 128     -14.758  -7.988  35.108  1.00 22.81           H
ATOM   1803  HB3 ALA A 128     -13.383  -7.884  34.318  1.00 22.81           H
ATOM   1804  H  AALA A 128     -14.926  -6.222  33.465  0.54 17.61           H
ATOM   1805  H  BALA A 128     -14.903  -6.224  33.457  0.46 17.61           H
ATOM   1806  N   ALA A 129     -11.989  -5.199  34.005  1.00 15.44           N
ANISOU 1806  N   ALA A 129     1750   2664   1452    316   -540     57       N
ATOM   1807  CA  ALA A 129     -10.676  -4.590  33.870  1.00 16.41           C
ANISOU 1807  CA  ALA A 129     1794   2611   1832    494   -521    207       C
ATOM   1808  C   ALA A 129     -10.696  -3.099  34.153  1.00 16.66           C
ANISOU 1808  C   ALA A 129     1678   2630   2023    371   -762    -90       C
ATOM   1809  O   ALA A 129      -9.649  -2.464  34.093  1.00 19.19           O
ANISOU 1809  O   ALA A 129     1698   2637   2956    363   -753   -289       O
ATOM   1810  CB  ALA A 129     -10.080  -4.828  32.485  1.00 16.29           C
ANISOU 1810  CB  ALA A 129     1498   2595   2096    278   -468     90       C
ATOM   1811  H   ALA A 129     -12.373  -5.329  33.247  1.00 18.52           H
ATOM   1812  HA  ALA A 129     -10.087  -5.025  34.507  1.00 19.70           H
ATOM   1813  HB1 ALA A 129      -9.200  -4.422  32.445  1.00 19.55           H
ATOM   1814  HB2 ALA A 129     -10.012  -5.783  32.330  1.00 19.55           H
ATOM   1815  HB3 ALA A 129     -10.660  -4.426  31.819  1.00 19.55           H
ATOM   1816  N   GLY A 130     -11.843  -2.525  34.440  1.00 15.96           N
ANISOU 1816  N   GLY A 130     1864   2605   1597    452   -712    -64       N
ATOM   1817  CA  GLY A 130     -11.919  -1.119  34.758  1.00 16.47           C
ANISOU 1817  CA  GLY A 130     2208   2515   1536    526   -730   -252       C
ATOM   1818  C   GLY A 130     -12.299  -0.231  33.592  1.00 14.59           C
ANISOU 1818  C   GLY A 130     1790   2304   1451    347   -667   -353       C
ATOM   1819  O   GLY A 130     -12.311   0.995  33.752  1.00 17.26           O
ANISOU 1819  O   GLY A 130     2414   2395   1749    548   -881   -711       O
ATOM   1820  H   GLY A 130     -12.600  -2.933  34.456  1.00 19.16           H
ATOM   1821  HA2 GLY A 130     -12.581  -0.992  35.456  1.00 19.77           H
ATOM   1822  HA3 GLY A 130     -11.055  -0.826  35.087  1.00 19.77           H
ATOM   1823  N   VAL A 131     -12.624  -0.802  32.429  1.00 11.89           N
ANISOU 1823  N   VAL A 131     1306   1947   1263    179   -403   -234       N
ATOM   1824  CA  VAL A 131     -13.031  -0.014  31.272  1.00 10.82           C
ANISOU 1824  CA  VAL A 131     1204   1686   1221     31   -405   -127       C
ATOM   1825  C   VAL A 131     -14.499   0.355  31.454  1.00 10.95           C
ANISOU 1825  C   VAL A 131     1187   1669   1305    -49   -522   -173       C
ATOM   1826  O   VAL A 131     -15.337  -0.501  31.729  1.00 11.69           O
ANISOU 1826  O   VAL A 131     1237   1588   1618   -101   -472     67       O
ATOM   1827  CB  VAL A 131     -12.837  -0.816  29.978  1.00 11.00           C
ANISOU 1827  CB  VAL A 131     1362   1497   1322     51   -459      1       C
ATOM   1828  CG1 VAL A 131     -13.297   0.002  28.768  1.00 11.37           C
ANISOU 1828  CG1 VAL A 131     1362   1548   1412   -229   -227   -223       C
ATOM   1829  CG2 VAL A 131     -11.393  -1.277  29.816  1.00 11.88           C
ANISOU 1829  CG2 VAL A 131     1370   1560   1584     66   -396    -45       C
ATOM   1830  H   VAL A 131     -12.616  -1.651  32.288  1.00 14.26           H
ATOM   1831  HA  VAL A 131     -12.495   0.792  31.217  1.00 12.98           H
ATOM   1832  HB  VAL A 131     -13.385  -1.615  30.027  1.00 13.21           H
ATOM   1833 HG11 VAL A 131     -13.098  -0.493  27.958  1.00 13.65           H
ATOM   1834 HG12 VAL A 131     -14.252   0.155  28.836  1.00 13.65           H
ATOM   1835 HG13 VAL A 131     -12.825   0.849  28.763  1.00 13.65           H
ATOM   1836 HG21 VAL A 131     -11.301  -1.734  28.966  1.00 14.26           H
ATOM   1837 HG22 VAL A 131     -10.810  -0.502  29.841  1.00 14.26           H
ATOM   1838 HG23 VAL A 131     -11.172  -1.881  30.543  1.00 14.26           H
ATOM   1839  N   ALA A 132     -14.836   1.624  31.279  1.00 10.36           N
ANISOU 1839  N   ALA A 132     1131   1600   1203    -89   -253   -154       N
ATOM   1840  CA  ALA A 132     -16.224   2.068  31.278  1.00  9.54           C
ANISOU 1840  CA  ALA A 132     1045   1560   1019    -46   -246   -128       C
ATOM   1841  C   ALA A 132     -16.839   1.762  29.919  1.00  9.29           C
ANISOU 1841  C   ALA A 132      947   1401   1180    -38   -200   -108       C
ATOM   1842  O   ALA A 132     -16.335   2.222  28.896  1.00 10.18           O
ANISOU 1842  O   ALA A 132     1063   1690   1113   -304   -149   -151       O
ATOM   1843  CB  ALA A 132     -16.260   3.560  31.560  1.00 10.55           C
ANISOU 1843  CB  ALA A 132     1230   1544   1233   -119   -199   -213       C
ATOM   1844  H   ALA A 132     -14.270   2.260  31.157  1.00 12.43           H
ATOM   1845  HA  ALA A 132     -16.737   1.604  31.958  1.00 11.45           H
ATOM   1846  HB1 ALA A 132     -17.178   3.870  31.503  1.00 12.65           H
ATOM   1847  HB2 ALA A 132     -15.911   3.721  32.451  1.00 12.65           H
ATOM   1848  HB3 ALA A 132     -15.714   4.019  30.903  1.00 12.65           H
ATOM   1849  N   THR A 133     -17.897   0.966  29.912  1.00  8.56           N
ANISOU 1849  N   THR A 133      905   1348    999      6   -222   -130       N
ATOM   1850  CA  THR A 133     -18.507   0.475  28.685  1.00  8.00           C
ANISOU 1850  CA  THR A 133      939   1142    959    -19   -165    -91       C
ATOM   1851  C   THR A 133     -19.824   1.197  28.422  1.00  7.81           C
ANISOU 1851  C   THR A 133      883    964   1120     55   -181   -143       C
ATOM   1852  O   THR A 133     -20.622   1.433  29.343  1.00  8.44           O
ANISOU 1852  O   THR A 133     1006   1083   1117    103    -88    -60       O
ATOM   1853  CB  THR A 133     -18.695  -1.055  28.738  1.00  8.37           C
ANISOU 1853  CB  THR A 133      891   1125   1166    107   -233    -59       C
ATOM   1854  OG1 THR A 133     -19.576  -1.387  29.822  1.00  8.75           O
ANISOU 1854  OG1 THR A 133     1015   1197   1113     57   -232    -92       O
ATOM   1855  CG2 THR A 133     -17.393  -1.778  28.870  1.00  9.58           C
ANISOU 1855  CG2 THR A 133     1038   1263   1339    125   -137     76       C
ATOM   1856  H   THR A 133     -18.292   0.689  30.624  1.00 10.27           H
ATOM   1857  HA  THR A 133     -17.930   0.667  27.929  1.00  9.60           H
ATOM   1858  HB  THR A 133     -19.088  -1.357  27.904  1.00 10.05           H
ATOM   1859  HG1 THR A 133     -19.230  -1.160  30.554  1.00 10.50           H
ATOM   1860 HG21 THR A 133     -17.545  -2.736  28.888  1.00 11.50           H
ATOM   1861 HG22 THR A 133     -16.817  -1.565  28.119  1.00 11.50           H
ATOM   1862 HG23 THR A 133     -16.949  -1.514  29.692  1.00 11.50           H
ATOM   1863  N   TYR A 134     -20.056   1.500  27.151  1.00  7.53           N
ANISOU 1863  N   TYR A 134      749   1049   1064     88   -224    -85       N
ATOM   1864  CA  TYR A 134     -21.147   2.341  26.702  1.00  7.27           C
ANISOU 1864  CA  TYR A 134      816    938   1008     33   -155   -166       C
ATOM   1865  C   TYR A 134     -21.820   1.730  25.478  1.00  7.30           C
ANISOU 1865  C   TYR A 134      845    834   1094     54   -142    -19       C
ATOM   1866  O   TYR A 134     -21.164   1.101  24.628  1.00  7.30           O
ANISOU 1866  O   TYR A 134      863    917    994    -14   -138    -83       O
ATOM   1867  CB  TYR A 134     -20.630   3.740  26.254  1.00  8.14           C
ANISOU 1867  CB  TYR A 134     1059    909   1126    -28   -222    -97       C
ATOM   1868  CG  TYR A 134     -20.038   4.569  27.369  1.00  9.08           C
ANISOU 1868  CG  TYR A 134     1245   1042   1163   -128   -135    -40       C
ATOM   1869  CD1 TYR A 134     -20.760   5.589  27.948  1.00 10.43           C
ANISOU 1869  CD1 TYR A 134     1476   1072   1416    -56   -127   -221       C
ATOM   1870  CD2 TYR A 134     -18.745   4.334  27.824  1.00  9.72           C
ANISOU 1870  CD2 TYR A 134     1419   1125   1148   -126   -398     -2       C
ATOM   1871  CE1 TYR A 134     -20.201   6.374  28.975  1.00 11.66           C
ANISOU 1871  CE1 TYR A 134     1772   1128   1532     58   -182   -191       C
ATOM   1872  CE2 TYR A 134     -18.197   5.098  28.840  1.00 10.98           C
ANISOU 1872  CE2 TYR A 134     1597   1252   1323   -242   -432    -92       C
ATOM   1873  CZ  TYR A 134     -18.933   6.085  29.416  1.00 11.95           C
ANISOU 1873  CZ  TYR A 134     1917   1323   1299   -311   -416   -125       C
ATOM   1874  OH  TYR A 134     -18.415   6.906  30.396  1.00 15.14           O
ANISOU 1874  OH  TYR A 134     2653   1472   1626   -396   -633   -265       O
ATOM   1875  H   TYR A 134     -19.569   1.216  26.501  1.00  9.04           H
ATOM   1876  HA  TYR A 134     -21.784   2.414  27.429  1.00  8.72           H
ATOM   1877  HB2 TYR A 134     -19.941   3.615  25.582  1.00  9.77           H
ATOM   1878  HB3 TYR A 134     -21.372   4.239  25.878  1.00  9.77           H
ATOM   1879  HD1 TYR A 134     -21.626   5.763  27.657  1.00 12.52           H
ATOM   1880  HD2 TYR A 134     -18.241   3.653  27.440  1.00 11.66           H
ATOM   1881  HE1 TYR A 134     -20.683   7.076  29.349  1.00 14.00           H
ATOM   1882  HE2 TYR A 134     -17.328   4.937  29.128  1.00 13.18           H
ATOM   1883  HH  TYR A 134     -17.658   6.630  30.631  1.00 18.16           H
ATOM   1884  N   ALA A 135     -23.120   2.008  25.336  1.00  6.87           N
ANISOU 1884  N   ALA A 135      792    850    968     45   -127    -22       N
ATOM   1885  CA  ALA A 135     -23.868   1.702  24.122  1.00  7.18           C
ANISOU 1885  CA  ALA A 135      771    863   1095    101   -177     33       C
ATOM   1886  C   ALA A 135     -25.159   2.509  24.185  1.00  7.78           C
ANISOU 1886  C   ALA A 135      942    820   1195    -14    -65    -49       C
ATOM   1887  O   ALA A 135     -25.538   3.004  25.246  1.00  7.68           O
ANISOU 1887  O   ALA A 135      913    817   1189     30   -171   -127       O
ATOM   1888  CB  ALA A 135     -24.192   0.215  23.981  1.00  7.71           C
ANISOU 1888  CB  ALA A 135      899    848   1184     70   -115    -27       C
ATOM   1889  H   ALA A 135     -23.599   2.381  25.945  1.00  8.24           H
ATOM   1890  HA  ALA A 135     -23.336   1.960  23.352  1.00  8.62           H
ATOM   1891  HB1 ALA A 135     -24.667   0.073  23.147  1.00  9.26           H
ATOM   1892  HB2 ALA A 135     -23.364  -0.290  23.981  1.00  9.26           H
ATOM   1893  HB3 ALA A 135     -24.747  -0.059  24.729  1.00  9.26           H
ATOM   1894  N   SER A 136     -25.849   2.620  23.041  1.00  7.27           N
ANISOU 1894  N   SER A 136      842    871   1049     12   -164      2       N
ATOM   1895  CA  SER A 136     -27.140   3.286  23.084  1.00  7.43           C
ANISOU 1895  CA  SER A 136      828    859   1138     76   -105    -16       C
ATOM   1896  C   SER A 136     -28.107   2.502  23.974  1.00  7.32           C
ANISOU 1896  C   SER A 136      828    906   1048     72   -173    -65       C
ATOM   1897  O   SER A 136     -27.970   1.291  24.160  1.00  7.79           O
ANISOU 1897  O   SER A 136      902    819   1237     58   -177    -19       O
ATOM   1898  CB  SER A 136     -27.719   3.404  21.693  1.00  8.34           C
ANISOU 1898  CB  SER A 136      901    995   1274    109   -183     94       C
ATOM   1899  OG  SER A 136     -28.173   2.137  21.256  1.00  8.42           O
ANISOU 1899  OG  SER A 136     1086    979   1136    -21   -237     42       O
ATOM   1900  H   SER A 136     -25.599   2.330  22.271  1.00  8.73           H
ATOM   1901  HA  SER A 136     -27.029   4.178  23.449  1.00  8.92           H
ATOM   1902  HB2 SER A 136     -28.465   4.024  21.708  1.00 10.01           H
ATOM   1903  HB3 SER A 136     -27.033   3.725  21.086  1.00 10.01           H
ATOM   1904  HG  SER A 136     -28.333   2.158  20.432  1.00 10.11           H
ATOM   1905  N   PRO A 137     -29.175   3.166  24.435  1.00  8.10           N
ANISOU 1905  N   PRO A 137      891    867   1320    111   -102    -61       N
ATOM   1906  CA  PRO A 137     -30.210   2.428  25.173  1.00  8.72           C
ANISOU 1906  CA  PRO A 137      913    971   1431     65    -56    -63       C
ATOM   1907  C   PRO A 137     -30.794   1.313  24.345  1.00  8.88           C
ANISOU 1907  C   PRO A 137      738   1115   1520     31     -6   -165       C
ATOM   1908  O   PRO A 137     -31.106   0.247  24.884  1.00 10.15           O
ANISOU 1908  O   PRO A 137      941   1160   1755    -60    161    -46       O
ATOM   1909  CB  PRO A 137     -31.244   3.507  25.514  1.00 10.56           C
ANISOU 1909  CB  PRO A 137     1228   1088   1696    206    122    -69       C
ATOM   1910  CG  PRO A 137     -30.537   4.747  25.509  1.00 13.99           C
ANISOU 1910  CG  PRO A 137     1425   1199   2690    220    321    -35       C
ATOM   1911  CD  PRO A 137     -29.430   4.614  24.460  1.00  9.37           C
ANISOU 1911  CD  PRO A 137     1003    850   1707    181    -35     35       C
ATOM   1912  HA  PRO A 137     -29.856   2.075  26.004  1.00 10.47           H
ATOM   1913  HB2 PRO A 137     -31.945   3.509  24.844  1.00 12.67           H
ATOM   1914  HB3 PRO A 137     -31.622   3.331  26.390  1.00 12.67           H
ATOM   1915  HG2 PRO A 137     -31.145   5.466  25.273  1.00 16.78           H
ATOM   1916  HG3 PRO A 137     -30.158   4.908  26.387  1.00 16.78           H
ATOM   1917  HD2 PRO A 137     -29.732   4.928  23.594  1.00 11.24           H
ATOM   1918  HD3 PRO A 137     -28.636   5.101  24.731  1.00 11.24           H
ATOM   1919  N  ASER A 138     -30.986   1.544  23.053  0.44  9.21           N
ANISOU 1919  N  ASER A 138      766   1262   1473     81   -129   -226       N
ATOM   1920  CA ASER A 138     -31.503   0.493  22.195  0.44 10.21           C
ANISOU 1920  CA ASER A 138      803   1487   1591    168   -266   -444       C
ATOM   1921  C  ASER A 138     -30.584  -0.721  22.211  0.44  9.18           C
ANISOU 1921  C  ASER A 138      789   1313   1384    -51   -117   -133       C
ATOM   1922  O  ASER A 138     -31.028  -1.844  22.459  0.44  9.55           O
ANISOU 1922  O  ASER A 138      772   1367   1491     10     39   -122       O
ATOM   1923  CB ASER A 138     -31.657   1.025  20.779  0.44 12.48           C
ANISOU 1923  CB ASER A 138     1202   1783   1757    352   -568   -546       C
ATOM   1924  OG ASER A 138     -32.187   0.027  19.954  0.44 13.93           O
ANISOU 1924  OG ASER A 138     1170   2164   1961    206   -467   -722       O
ATOM   1925  H  ASER A 138     -30.827   2.289  22.655  0.44 11.06           H
ATOM   1926  HA ASER A 138     -32.375   0.216  22.518  0.44 12.26           H
ATOM   1927  HB2ASER A 138     -32.257   1.786  20.787  0.44 14.98           H
ATOM   1928  HB3ASER A 138     -30.788   1.291  20.441  0.44 14.98           H
ATOM   1929  HG ASER A 138     -32.265   0.315  19.169  0.44 16.72           H
ATOM   1930  N  BSER A 138     -30.966   1.527  23.038  0.56  9.31           N
ANISOU 1930  N  BSER A 138      806   1247   1485    176   -177   -251       N
ATOM   1931  CA BSER A 138     -31.506   0.480  22.178  0.56 10.72           C
ANISOU 1931  CA BSER A 138      911   1465   1696    242   -344   -466       C
ATOM   1932  C  BSER A 138     -30.590  -0.734  22.125  0.56  9.42           C
ANISOU 1932  C  BSER A 138      842   1302   1434   -176   -111   -262       C
ATOM   1933  O  BSER A 138     -31.053  -1.875  22.182  0.56 10.52           O
ANISOU 1933  O  BSER A 138      902   1388   1708   -359   -107   -512       O
ATOM   1934  CB BSER A 138     -31.693   1.008  20.759  0.56 13.38           C
ANISOU 1934  CB BSER A 138     1438   1685   1960    639   -752   -419       C
ATOM   1935  OG BSER A 138     -32.741   1.955  20.719  0.56 15.87           O
ANISOU 1935  OG BSER A 138     1616   1978   2437    700   -761   -438       O
ATOM   1936  H  BSER A 138     -30.779   2.261  22.631  0.56 11.17           H
ATOM   1937  HA BSER A 138     -32.366   0.214  22.541  0.56 12.86           H
ATOM   1938  HB2BSER A 138     -30.871   1.432  20.468  0.56 16.05           H
ATOM   1939  HB3BSER A 138     -31.911   0.268  20.171  0.56 16.05           H
ATOM   1940  HG BSER A 138     -32.754   2.338  19.972  0.56 19.05           H
ATOM   1941  N   THR A 139     -29.290  -0.506  21.984  1.00  7.71           N
ANISOU 1941  N   THR A 139      764   1018   1148    -42   -165    -65       N
ATOM   1942  CA  THR A 139     -28.349  -1.618  22.011  1.00  7.27           C
ANISOU 1942  CA  THR A 139      732    914   1116     21   -127    -46       C
ATOM   1943  C   THR A 139     -28.388  -2.339  23.348  1.00  7.55           C
ANISOU 1943  C   THR A 139      770    942   1158    -78    -64   -124       C
ATOM   1944  O   THR A 139     -28.332  -3.572  23.393  1.00  8.41           O
ANISOU 1944  O   THR A 139      948    928   1322   -171     18    -52       O
ATOM   1945  CB  THR A 139     -26.941  -1.105  21.705  1.00  7.26           C
ANISOU 1945  CB  THR A 139      811    937   1010     31   -208    -60       C
ATOM   1946  OG1 THR A 139     -26.899  -0.588  20.369  1.00  7.52           O
ANISOU 1946  OG1 THR A 139      819    998   1042    -64   -144    -38       O
ATOM   1947  CG2 THR A 139     -25.892  -2.201  21.900  1.00  7.83           C
ANISOU 1947  CG2 THR A 139      820    963   1191   -141    -20    -54       C
ATOM   1948  HA  THR A 139     -28.591  -2.261  21.326  1.00  8.72           H
ATOM   1949  HB  THR A 139     -26.716  -0.391  22.322  1.00  8.71           H
ATOM   1950  HG1 THR A 139     -27.335  -1.089  19.854  1.00  9.03           H
ATOM   1951 HG21 THR A 139     -25.038  -1.909  21.546  1.00  9.39           H
ATOM   1952 HG22 THR A 139     -25.791  -2.399  22.844  1.00  9.39           H
ATOM   1953 HG23 THR A 139     -26.166  -3.008  21.436  1.00  9.39           H
ATOM   1954  H  ATHR A 139     -28.938   0.260  21.815  0.44  9.25           H
ATOM   1955  H  BTHR A 139     -28.932   0.268  21.873  0.56  9.25           H
ATOM   1956  N   ARG A 140     -28.438  -1.600  24.452  1.00  7.44           N
ANISOU 1956  N   ARG A 140      791    882   1154    -64   -117      7       N
ATOM   1957  C   ARG A 140     -29.692  -3.113  25.929  1.00  8.69           C
ANISOU 1957  C   ARG A 140     1032   1127   1142    -87     12    -95       C
ATOM   1958  O   ARG A 140     -29.604  -4.228  26.452  1.00  9.91           O
ANISOU 1958  O   ARG A 140     1153   1198   1415   -136     10    129       O
ATOM   1959  CA AARG A 140     -28.463  -2.237  25.765  0.53  7.76           C
ANISOU 1959  CA AARG A 140      801   1015   1133    -82    -11    -51       C
ATOM   1960  CB AARG A 140     -28.380  -1.199  26.869  0.53  7.94           C
ANISOU 1960  CB AARG A 140      836   1110   1071   -135     28   -103       C
ATOM   1961  CG AARG A 140     -27.073  -0.423  26.852  0.53  7.96           C
ANISOU 1961  CG AARG A 140      814   1108   1102   -252      8   -170       C
ATOM   1962  CD AARG A 140     -26.991   0.620  27.939  0.53  8.61           C
ANISOU 1962  CD AARG A 140      882   1274   1115   -206    -45   -243       C
ATOM   1963  NE AARG A 140     -26.733  -0.014  29.223  0.53  9.64           N
ANISOU 1963  NE AARG A 140     1119   1453   1089   -212   -152   -350       N
ATOM   1964  CZ AARG A 140     -27.637  -0.347  30.145  0.53 10.72           C
ANISOU 1964  CZ AARG A 140     1241   1765   1065     66   -182   -297       C
ATOM   1965  NH1AARG A 140     -28.919  -0.001  30.040  0.53 12.79           N
ANISOU 1965  NH1AARG A 140     1372   2007   1479    159     92   -360       N
ATOM   1966  NH2AARG A 140     -27.255  -1.088  31.180  0.53 12.11           N
ANISOU 1966  NH2AARG A 140     1531   1686   1383    309   -223   -277       N
ATOM   1967  H  AARG A 140     -28.458  -0.740  24.470  0.53  8.93           H
ATOM   1968  HA AARG A 140     -27.680  -2.804  25.846  0.53  9.31           H
ATOM   1969  HB2AARG A 140     -29.107  -0.565  26.761  0.53  9.53           H
ATOM   1970  HB3AARG A 140     -28.454  -1.645  27.727  0.53  9.53           H
ATOM   1971  HG2AARG A 140     -26.337  -1.043  26.977  0.53  9.55           H
ATOM   1972  HG3AARG A 140     -26.985   0.028  25.998  0.53  9.55           H
ATOM   1973  HD2AARG A 140     -26.268   1.236  27.746  0.53 10.33           H
ATOM   1974  HD3AARG A 140     -27.832   1.101  27.994  0.53 10.33           H
ATOM   1975  HE AARG A 140     -25.912  -0.192  29.407  0.53 11.56           H
ATOM   1976 HH11AARG A 140     -29.188   0.453  29.361  0.53 15.34           H
ATOM   1977 HH12AARG A 140     -29.478  -0.231  30.652  0.53 15.34           H
ATOM   1978 HH21AARG A 140     -26.436  -1.344  31.246  0.53 14.53           H
ATOM   1979 HH22AARG A 140     -27.825  -1.312  31.783  0.53 14.53           H
ATOM   1980  CA BARG A 140     -28.452  -2.247  25.758  0.47  8.11           C
ANISOU 1980  CA BARG A 140      899   1012   1169     65    -84    -11       C
ATOM   1981  CB BARG A 140     -28.322  -1.216  26.870  0.47  8.73           C
ANISOU 1981  CB BARG A 140     1090   1058   1168    265   -265     92       C
ATOM   1982  CG BARG A 140     -26.980  -0.486  26.852  0.47  9.17           C
ANISOU 1982  CG BARG A 140     1124   1043   1316    314   -274    147       C
ATOM   1983  CD BARG A 140     -26.831   0.537  27.974  0.47  9.50           C
ANISOU 1983  CD BARG A 140     1078   1225   1308    563   -355    114       C
ATOM   1984  NE BARG A 140     -26.913  -0.114  29.275  0.47 11.30           N
ANISOU 1984  NE BARG A 140     1335   1458   1502    588   -215     22       N
ATOM   1985  CZ BARG A 140     -27.592   0.329  30.328  0.47 12.26           C
ANISOU 1985  CZ BARG A 140     1566   1598   1496    491    -92      6       C
ATOM   1986  NH1BARG A 140     -28.267   1.459  30.304  0.47 14.54           N
ANISOU 1986  NH1BARG A 140     2012   1704   1807    525    271    221       N
ATOM   1987  NH2BARG A 140     -27.585  -0.380  31.444  0.47 13.28           N
ANISOU 1987  NH2BARG A 140     1845   1778   1424    557   -123    -45       N
ATOM   1988  H  BARG A 140     -28.463  -0.740  24.473  0.47  8.93           H
ATOM   1989  HA BARG A 140     -27.680  -2.830  25.829  0.47  9.73           H
ATOM   1990  HB2BARG A 140     -29.024  -0.555  26.769  0.47 10.48           H
ATOM   1991  HB3BARG A 140     -28.408  -1.664  27.726  0.47 10.48           H
ATOM   1992  HG2BARG A 140     -26.267  -1.138  26.948  0.47 11.00           H
ATOM   1993  HG3BARG A 140     -26.889  -0.017  26.008  0.47 11.00           H
ATOM   1994  HD2BARG A 140     -25.968   0.974  27.901  0.47 11.40           H
ATOM   1995  HD3BARG A 140     -27.542   1.193  27.911  0.47 11.40           H
ATOM   1996  HE BARG A 140     -26.483  -0.853  29.370  0.47 13.56           H
ATOM   1997 HH11BARG A 140     -28.279   1.937  29.590  0.47 17.45           H
ATOM   1998 HH12BARG A 140     -28.696   1.719  31.003  0.47 17.45           H
ATOM   1999 HH21BARG A 140     -27.146  -1.118  31.481  0.47 15.94           H
ATOM   2000 HH22BARG A 140     -28.021  -0.103  32.132  0.47 15.94           H
ATOM   2001  N  AARG A 141     -30.857  -2.630  25.483  0.65  9.33           N
ANISOU 2001  N  AARG A 141      901   1264   1381   -107     57    -47       N
ATOM   2002  CA AARG A 141     -32.077  -3.423  25.621  0.65 10.42           C
ANISOU 2002  CA AARG A 141     1004   1382   1572   -295    261   -296       C
ATOM   2003  C  AARG A 141     -32.045  -4.656  24.729  0.65  9.94           C
ANISOU 2003  C  AARG A 141      901   1301   1577   -272     49   -200       C
ATOM   2004  O  AARG A 141     -32.557  -5.720  25.102  0.65 10.34           O
ANISOU 2004  O  AARG A 141     1035   1426   1466   -449    120   -195       O
ATOM   2005  CB AARG A 141     -33.311  -2.605  25.254  0.65 11.83           C
ANISOU 2005  CB AARG A 141      795   1590   2111   -241    137   -563       C
ATOM   2006  CG AARG A 141     -33.644  -1.507  26.225  0.65 14.46           C
ANISOU 2006  CG AARG A 141     1127   1884   2485    -30    197   -724       C
ATOM   2007  CD AARG A 141     -35.024  -0.927  25.907  0.65 15.68           C
ANISOU 2007  CD AARG A 141      971   2052   2933    121     56   -859       C
ATOM   2008  NE AARG A 141     -35.178  -0.548  24.503  0.65 16.58           N
ANISOU 2008  NE AARG A 141     1024   2232   3042    424   -284   -728       N
ATOM   2009  CZ AARG A 141     -34.896   0.649  24.002  0.65 18.08           C
ANISOU 2009  CZ AARG A 141     1075   2478   3316    424   -247   -753       C
ATOM   2010  NH1AARG A 141     -34.459   1.629  24.765  0.65 18.94           N
ANISOU 2010  NH1AARG A 141     1080   2445   3671    308   -330   -586       N
ATOM   2011  NH2AARG A 141     -35.052   0.872  22.700  0.65 20.34           N
ANISOU 2011  NH2AARG A 141     1356   2723   3648    590   -258   -697       N
ATOM   2012  H  AARG A 141     -30.964  -1.865  25.106  0.65 11.20           H
ATOM   2013  HA AARG A 141     -32.139  -3.689  26.552  0.65 12.50           H
ATOM   2014  HB2AARG A 141     -33.162  -2.195  24.387  0.65 14.20           H
ATOM   2015  HB3AARG A 141     -34.075  -3.201  25.211  0.65 14.20           H
ATOM   2016  HG2AARG A 141     -33.657  -1.862  27.128  0.65 17.36           H
ATOM   2017  HG3AARG A 141     -32.985  -0.799  26.157  0.65 17.36           H
ATOM   2018  HD2AARG A 141     -35.700  -1.591  26.112  0.65 18.81           H
ATOM   2019  HD3AARG A 141     -35.164  -0.133  26.446  0.65 18.81           H
ATOM   2020  HE AARG A 141     -35.474  -1.146  23.960  0.65 19.89           H
ATOM   2021 HH11AARG A 141     -34.351   1.502  25.609  0.65 22.73           H
ATOM   2022 HH12AARG A 141     -34.283   2.397  24.420  0.65 22.73           H
ATOM   2023 HH21AARG A 141     -35.334   0.242  22.187  0.65 24.40           H
ATOM   2024 HH22AARG A 141     -34.870   1.646  22.372  0.65 24.40           H
ATOM   2025  N  BARG A 141     -30.860  -2.596  25.530  0.35  9.31           N
ANISOU 2025  N  BARG A 141      953   1198   1388    -95     16    -34       N
ATOM   2026  CA BARG A 141     -32.088  -3.385  25.589  0.35 10.14           C
ANISOU 2026  CA BARG A 141      991   1258   1606   -159    183   -132       C
ATOM   2027  C  BARG A 141     -31.944  -4.660  24.770  0.35  9.75           C
ANISOU 2027  C  BARG A 141      834   1241   1629   -123     -4    -89       C
ATOM   2028  O  BARG A 141     -32.238  -5.764  25.248  0.35 10.62           O
ANISOU 2028  O  BARG A 141      906   1343   1786   -151    -54   -103       O
ATOM   2029  CB BARG A 141     -33.267  -2.576  25.041  0.35 11.41           C
ANISOU 2029  CB BARG A 141      987   1335   2013   -179    169   -272       C
ATOM   2030  CG BARG A 141     -33.812  -1.503  25.967  0.35 12.61           C
ANISOU 2030  CG BARG A 141     1029   1456   2307   -142    386   -204       C
ATOM   2031  CD BARG A 141     -35.114  -0.890  25.414  0.35 12.90           C
ANISOU 2031  CD BARG A 141      924   1419   2558     -2    236    -88       C
ATOM   2032  NE BARG A 141     -34.871   0.139  24.415  0.35 12.76           N
ANISOU 2032  NE BARG A 141      693   1421   2734     34     99    102       N
ATOM   2033  CZ BARG A 141     -34.567   1.399  24.692  0.35 14.67           C
ANISOU 2033  CZ BARG A 141      821   1658   3095    102     10     98       C
ATOM   2034  NH1BARG A 141     -34.475   1.836  25.941  0.35 15.62           N
ANISOU 2034  NH1BARG A 141      991   1742   3201     33    125     65       N
ATOM   2035  NH2BARG A 141     -34.342   2.238  23.689  0.35 15.20           N
ANISOU 2035  NH2BARG A 141      846   1775   3153    208    -81    169       N
ATOM   2036  H  BARG A 141     -30.965  -1.799  25.224  0.35 11.18           H
ATOM   2037  HA BARG A 141     -32.262  -3.609  26.517  0.35 12.17           H
ATOM   2038  HB2BARG A 141     -32.981  -2.135  24.226  0.35 13.69           H
ATOM   2039  HB3BARG A 141     -33.994  -3.188  24.850  0.35 13.69           H
ATOM   2040  HG2BARG A 141     -34.004  -1.894  26.834  0.35 15.13           H
ATOM   2041  HG3BARG A 141     -33.157  -0.794  26.059  0.35 15.13           H
ATOM   2042  HD2BARG A 141     -35.642  -1.590  25.000  0.35 15.48           H
ATOM   2043  HD3BARG A 141     -35.609  -0.488  26.144  0.35 15.48           H
ATOM   2044  HE BARG A 141     -34.930  -0.085  23.587  0.35 15.31           H
ATOM   2045 HH11BARG A 141     -34.614   1.297  26.596  0.35 18.74           H
ATOM   2046 HH12BARG A 141     -34.276   2.658  26.095  0.35 18.74           H
ATOM   2047 HH21BARG A 141     -34.396   1.961  22.877  0.35 18.24           H
ATOM   2048 HH22BARG A 141     -34.144   3.059  23.851  0.35 18.24           H
ATOM   2049  N   LEU A 142     -31.521  -4.520  23.510  1.00  8.75           N
ANISOU 2049  N   LEU A 142      746   1156   1424   -193    -10    -42       N
ATOM   2050  CA  LEU A 142     -31.458  -5.672  22.607  1.00  9.01           C
ANISOU 2050  CA  LEU A 142      982   1043   1399   -238     -1    -79       C
ATOM   2051  C   LEU A 142     -30.451  -6.700  23.106  1.00  9.12           C
ANISOU 2051  C   LEU A 142     1067   1010   1388   -138     -1     35       C
ATOM   2052  O   LEU A 142     -30.701  -7.904  23.021  1.00 10.19           O
ANISOU 2052  O   LEU A 142     1258    997   1616   -283   -193     -3       O
ATOM   2053  CB  LEU A 142     -31.150  -5.202  21.180  1.00  8.89           C
ANISOU 2053  CB  LEU A 142      903    987   1489   -115    -11     27       C
ATOM   2054  CG  LEU A 142     -32.284  -4.379  20.540  1.00  9.24           C
ANISOU 2054  CG  LEU A 142      830   1193   1488    -79   -184     18       C
ATOM   2055  CD1 LEU A 142     -31.803  -3.707  19.264  1.00 11.07           C
ANISOU 2055  CD1 LEU A 142     1208   1458   1540    115   -188    291       C
ATOM   2056  CD2 LEU A 142     -33.472  -5.258  20.216  1.00 11.52           C
ANISOU 2056  CD2 LEU A 142     1021   1555   1801   -116   -263     23       C
ATOM   2057  HA  LEU A 142     -32.322  -6.112  22.578  1.00 10.81           H
ATOM   2058  HB2 LEU A 142     -30.355  -4.647  21.199  1.00 10.67           H
ATOM   2059  HB3 LEU A 142     -30.998  -5.981  20.622  1.00 10.67           H
ATOM   2060  HG  LEU A 142     -32.558  -3.698  21.174  1.00 11.09           H
ATOM   2061 HD11 LEU A 142     -32.562  -3.309  18.811  1.00 13.28           H
ATOM   2062 HD12 LEU A 142     -31.157  -3.020  19.493  1.00 13.28           H
ATOM   2063 HD13 LEU A 142     -31.389  -4.373  18.693  1.00 13.28           H
ATOM   2064 HD21 LEU A 142     -34.155  -4.720  19.785  1.00 13.82           H
ATOM   2065 HD22 LEU A 142     -33.187  -5.969  19.621  1.00 13.82           H
ATOM   2066 HD23 LEU A 142     -33.820  -5.635  21.040  1.00 13.82           H
ATOM   2067  H  ALEU A 142     -31.202  -3.790  23.187  0.65 10.51           H
ATOM   2068  H  BLEU A 142     -31.267  -3.778  23.157  0.35 10.51           H
ATOM   2069  N   ALA A 143     -29.300  -6.243  23.612  1.00  8.73           N
ANISOU 2069  N   ALA A 143      886    916   1514   -176   -124     -7       N
ATOM   2070  CA  ALA A 143     -28.313  -7.161  24.163  1.00  9.33           C
ANISOU 2070  CA  ALA A 143     1154    979   1413    -78   -150      5       C
ATOM   2071  C   ALA A 143     -28.920  -7.943  25.321  1.00 10.12           C
ANISOU 2071  C   ALA A 143     1206   1084   1555   -223   -325    111       C
ATOM   2072  O   ALA A 143     -28.772  -9.164  25.410  1.00 11.59           O
ANISOU 2072  O   ALA A 143     1517   1078   1810   -220   -355    248       O
ATOM   2073  CB  ALA A 143     -27.072  -6.401  24.618  1.00  9.53           C
ANISOU 2073  CB  ALA A 143     1114   1021   1485    -71   -186     33       C
ATOM   2074  H   ALA A 143     -29.073  -5.414  23.646  1.00 10.47           H
ATOM   2075  HA  ALA A 143     -28.035  -7.783  23.472  1.00 11.20           H
ATOM   2076  HB1 ALA A 143     -26.456  -7.024  25.034  1.00 11.43           H
ATOM   2077  HB2 ALA A 143     -26.654  -5.988  23.847  1.00 11.43           H
ATOM   2078  HB3 ALA A 143     -27.335  -5.720  25.256  1.00 11.43           H
ATOM   2079  N   GLU A 144     -29.591  -7.239  26.241  1.00 11.01           N
ANISOU 2079  N   GLU A 144     1348   1284   1549   -385   -213    178       N
ATOM   2080  CA  GLU A 144     -30.226  -7.900  27.378  1.00 12.68           C
ANISOU 2080  CA  GLU A 144     1752   1510   1554   -570   -261    264       C
ATOM   2081  C   GLU A 144     -31.215  -8.950  26.898  1.00 12.79           C
ANISOU 2081  C   GLU A 144     1848   1455   1556   -690    -28    190       C
ATOM   2082  O   GLU A 144     -31.207 -10.090  27.373  1.00 14.58           O
ANISOU 2082  O   GLU A 144     2338   1352   1850   -708   -267    412       O
ATOM   2083  CB  GLU A 144     -30.942  -6.864  28.238  1.00 14.51           C
ANISOU 2083  CB  GLU A 144     1936   1858   1717   -706    308     23       C
ATOM   2084  CG  GLU A 144     -31.489  -7.526  29.541  1.00 18.11           C
ANISOU 2084  CG  GLU A 144     2467   2257   2157   -836    528    115       C
ATOM   2085  CD  GLU A 144     -32.014  -6.564  30.553  1.00 22.96           C
ANISOU 2085  CD  GLU A 144     3481   2669   2573   -836    885    127       C
ATOM   2086  OE1 GLU A 144     -32.537  -6.997  31.603  1.00 25.56           O
ANISOU 2086  OE1 GLU A 144     4004   3009   2700   -701    723    -69       O
ATOM   2087  OE2 GLU A 144     -32.042  -5.376  30.301  1.00 25.15           O
ANISOU 2087  OE2 GLU A 144     3923   2823   2809   -503    982     43       O
ATOM   2088  H   GLU A 144     -29.690  -6.384  26.228  1.00 13.21           H
ATOM   2089  HA  GLU A 144     -29.546  -8.334  27.916  1.00 15.21           H
ATOM   2090  HB2 GLU A 144     -30.321  -6.161  28.483  1.00 17.41           H
ATOM   2091  HB3 GLU A 144     -31.688  -6.491  27.743  1.00 17.41           H
ATOM   2092  HG2 GLU A 144     -32.215  -8.124  29.303  1.00 21.74           H
ATOM   2093  HG3 GLU A 144     -30.771  -8.027  29.959  1.00 21.74           H
ATOM   2094  N   ALA A 145     -32.086  -8.588  25.950  1.00 12.77           N
ANISOU 2094  N   ALA A 145     1629   1523   1699   -568   -137    265       N
ATOM   2095  CA  ALA A 145     -33.098  -9.530  25.482  1.00 14.08           C
ANISOU 2095  CA  ALA A 145     1588   1633   2131   -657   -126    288       C
ATOM   2096  C   ALA A 145     -32.486 -10.728  24.786  1.00 15.16           C
ANISOU 2096  C   ALA A 145     1959   1402   2400   -704   -544    269       C
ATOM   2097  O   ALA A 145     -33.057 -11.823  24.825  1.00 18.67           O
ANISOU 2097  O   ALA A 145     2318   1572   3204   -880   -593    211       O
ATOM   2098  CB  ALA A 145     -34.069  -8.811  24.548  1.00 15.11           C
ANISOU 2098  CB  ALA A 145     1609   1854   2280   -650   -298    307       C
ATOM   2099  H   ALA A 145     -32.110  -7.816  25.570  1.00 15.32           H
ATOM   2100  HA  ALA A 145     -33.593  -9.862  26.247  1.00 16.90           H
ATOM   2101  HB1 ALA A 145     -34.714  -9.451  24.209  1.00 18.14           H
ATOM   2102  HB2 ALA A 145     -34.525  -8.112  25.044  1.00 18.14           H
ATOM   2103  HB3 ALA A 145     -33.570  -8.422  23.812  1.00 18.14           H
ATOM   2104  N   GLU A 146     -31.343 -10.553  24.137  1.00 14.21           N
ANISOU 2104  N   GLU A 146     2144   1179   2074   -503   -517    149       N
ATOM   2105  CA  GLU A 146     -30.656 -11.625  23.418  1.00 15.73           C
ANISOU 2105  CA  GLU A 146     2499   1217   2259   -363   -528     13       C
ATOM   2106  C   GLU A 146     -29.867 -12.538  24.334  1.00 13.90           C
ANISOU 2106  C   GLU A 146     1898   1174   2208   -474   -203    126       C
ATOM   2107  O   GLU A 146     -29.428 -13.586  23.874  1.00 16.24           O
ANISOU 2107  O   GLU A 146     2270   1360   2540   -131   -316     28       O
ATOM   2108  CB  GLU A 146     -29.679 -11.008  22.372  1.00 17.68           C
ANISOU 2108  CB  GLU A 146     3175   1320   2221    -36    -90    -76       C
ATOM   2109  CG  GLU A 146     -29.037 -11.948  21.341  1.00 20.50           C
ANISOU 2109  CG  GLU A 146     3352   1607   2831   -215   -184   -310       C
ATOM   2110  CD  GLU A 146     -29.958 -12.238  20.155  1.00 22.95           C
ANISOU 2110  CD  GLU A 146     3739   1836   3145   -493   -116   -594       C
ATOM   2111  OE1 GLU A 146     -31.006 -11.555  20.037  1.00 25.00           O
ANISOU 2111  OE1 GLU A 146     3773   2332   3396   -461   -225   -631       O
ATOM   2112  OE2 GLU A 146     -29.633 -13.135  19.346  1.00 23.92           O
ANISOU 2112  OE2 GLU A 146     3728   1989   3370   -598   -251   -503       O
ATOM   2113  H   GLU A 146     -30.928  -9.801  24.095  1.00 17.05           H
ATOM   2114  HA  GLU A 146     -31.318 -12.160  22.953  1.00 18.87           H
ATOM   2115  HB2 GLU A 146     -30.169 -10.338  21.870  1.00 21.21           H
ATOM   2116  HB3 GLU A 146     -28.951 -10.590  22.858  1.00 21.21           H
ATOM   2117  HG2 GLU A 146     -28.228 -11.538  20.999  1.00 24.60           H
ATOM   2118  HG3 GLU A 146     -28.826 -12.792  21.770  1.00 24.60           H
ATOM   2119  N   GLY A 147     -29.631 -12.127  25.576  1.00 12.28           N
ANISOU 2119  N   GLY A 147     1556   1226   1885   -467   -196    261       N
ATOM   2120  CA  GLY A 147     -28.750 -12.864  26.440  1.00 13.11           C
ANISOU 2120  CA  GLY A 147     1660   1360   1963   -460   -186    338       C
ATOM   2121  C   GLY A 147     -27.296 -12.572  26.185  1.00 12.36           C
ANISOU 2121  C   GLY A 147     1459   1185   2054   -317    -95    271       C
ATOM   2122  O   GLY A 147     -26.434 -13.391  26.534  1.00 14.86           O
ANISOU 2122  O   GLY A 147     1597   1343   2706   -389    -46    607       O
ATOM   2123  H   GLY A 147     -29.974 -11.424  25.932  1.00 14.74           H
ATOM   2124  HA2 GLY A 147     -28.948 -12.639  27.363  1.00 15.74           H
ATOM   2125  HA3 GLY A 147     -28.897 -13.814  26.309  1.00 15.74           H
ATOM   2126  N   ASN A 148     -26.995 -11.427  25.579  1.00 10.37           N
ANISOU 2126  N   ASN A 148     1229   1141   1571   -328   -127    130       N
ATOM   2127  CA  ASN A 148     -25.619 -11.011  25.369  1.00 10.06           C
ANISOU 2127  CA  ASN A 148     1201   1108   1515   -163    -78     92       C
ATOM   2128  C   ASN A 148     -25.176 -10.099  26.503  1.00 10.42           C
ANISOU 2128  C   ASN A 148     1196   1221   1543   -183     79     42       C
ATOM   2129  O   ASN A 148     -25.979  -9.630  27.306  1.00 12.06           O
ANISOU 2129  O   ASN A 148     1146   1494   1942   -251    117   -270       O
ATOM   2130  CB  ASN A 148     -25.483 -10.299  24.025  1.00 10.13           C
ANISOU 2130  CB  ASN A 148     1364    919   1568   -165   -141     48       C
ATOM   2131  CG  ASN A 148     -25.573 -11.236  22.864  1.00 12.10           C
ANISOU 2131  CG  ASN A 148     1981    962   1654   -380     39    131       C
ATOM   2132  OD1 ASN A 148     -25.572 -12.451  23.032  1.00 14.17           O
ANISOU 2132  OD1 ASN A 148     2836    966   1583   -180     19     74       O
ATOM   2133  ND2 ASN A 148     -25.652 -10.666  21.663  1.00 13.21           N
ANISOU 2133  ND2 ASN A 148     2481   1003   1537   -289     72    128       N
ATOM   2134  H   ASN A 148     -27.579 -10.871  25.279  1.00 12.45           H
ATOM   2135  HA  ASN A 148     -25.041 -11.789  25.357  1.00 12.08           H
ATOM   2136  HB2 ASN A 148     -26.195  -9.646  23.940  1.00 12.16           H
ATOM   2137  HB3 ASN A 148     -24.621  -9.857  23.988  1.00 12.16           H
ATOM   2138 HD21 ASN A 148     -25.706 -11.156  20.958  1.00 15.86           H
ATOM   2139 HD22 ASN A 148     -25.649  -9.809  21.593  1.00 15.86           H
ATOM   2140  N   GLU A 149     -23.880  -9.853  26.556  1.00  9.85           N
ANISOU 2140  N   GLU A 149     1150   1154   1437   -200     83   -103       N
ATOM   2141  C   GLU A 149     -23.809  -7.550  27.342  1.00  9.12           C
ANISOU 2141  C   GLU A 149     1200   1203   1063    -90    -89    106       C
ATOM   2142  O   GLU A 149     -24.023  -7.123  26.205  1.00  9.77           O
ANISOU 2142  O   GLU A 149     1210   1323   1179     27    -31    -41       O
ATOM   2143  CA AGLU A 149     -23.331  -8.977  27.574  0.57  8.96           C
ANISOU 2143  CA AGLU A 149     1142   1147   1116   -111    -47     83       C
ATOM   2144  CB AGLU A 149     -21.806  -9.071  27.596  0.57  9.33           C
ANISOU 2144  CB AGLU A 149     1210   1252   1085    -57     -1     88       C
ATOM   2145  CG AGLU A 149     -21.323 -10.445  28.052  0.57 10.22           C
ANISOU 2145  CG AGLU A 149     1382   1293   1209     88    -39     28       C
ATOM   2146  CD AGLU A 149     -19.957 -10.773  27.535  0.57 11.73           C
ANISOU 2146  CD AGLU A 149     1510   1442   1506    135    -12     29       C
ATOM   2147  OE1AGLU A 149     -18.990 -10.109  27.919  0.57 11.12           O
ANISOU 2147  OE1AGLU A 149     1387   1425   1414    427    -26    130       O
ATOM   2148  OE2AGLU A 149     -19.856 -11.681  26.696  0.57 15.42           O
ANISOU 2148  OE2AGLU A 149     1695   1890   2275     77    413   -466       O
ATOM   2149  H  AGLU A 149     -23.296 -10.180  26.016  0.57 11.82           H
ATOM   2150  HA AGLU A 149     -23.635  -9.246  28.455  0.57 10.75           H
ATOM   2151  HB2AGLU A 149     -21.464  -8.910  26.702  0.57 11.20           H
ATOM   2152  HB3AGLU A 149     -21.454  -8.406  28.209  0.57 11.20           H
ATOM   2153  HG2AGLU A 149     -21.291 -10.464  29.021  0.57 12.27           H
ATOM   2154  HG3AGLU A 149     -21.938 -11.121  27.727  0.57 12.27           H
ATOM   2155  CA BGLU A 149     -23.340  -8.980  27.583  0.43  9.16           C
ANISOU 2155  CA BGLU A 149     1078   1102   1299   -122    -83     97       C
ATOM   2156  CB BGLU A 149     -21.815  -9.124  27.652  0.43  9.32           C
ANISOU 2156  CB BGLU A 149     1018   1070   1455    -81   -105    187       C
ATOM   2157  CG BGLU A 149     -21.426 -10.551  28.083  0.43  9.90           C
ANISOU 2157  CG BGLU A 149     1060    972   1731     40   -138    188       C
ATOM   2158  CD BGLU A 149     -19.933 -10.853  28.035  0.43 11.24           C
ANISOU 2158  CD BGLU A 149     1128   1025   2120      7    -94     82       C
ATOM   2159  OE1BGLU A 149     -19.124  -9.938  27.759  0.43 10.26           O
ANISOU 2159  OE1BGLU A 149      827   1131   1939   -181   -149    164       O
ATOM   2160  OE2BGLU A 149     -19.585 -12.025  28.304  0.43 14.44           O
ANISOU 2160  OE2BGLU A 149     1356   1172   2959    268   -128    341       O
ATOM   2161  H  BGLU A 149     -23.295 -10.176  26.015  0.43 11.82           H
ATOM   2162  HA BGLU A 149     -23.662  -9.226  28.465  0.43 10.99           H
ATOM   2163  HB2BGLU A 149     -21.433  -8.950  26.777  0.43 11.19           H
ATOM   2164  HB3BGLU A 149     -21.459  -8.497  28.301  0.43 11.19           H
ATOM   2165  HG2BGLU A 149     -21.721 -10.687  28.997  0.43 11.89           H
ATOM   2166  HG3BGLU A 149     -21.869 -11.181  27.494  0.43 11.89           H
ATOM   2167  N   ILE A 150     -23.919  -6.796  28.429  1.00  9.03           N
ANISOU 2167  N   ILE A 150     1183   1159   1089     13   -123     61       N
ATOM   2168  CA  ILE A 150     -24.628  -5.527  28.404  1.00  8.67           C
ANISOU 2168  CA  ILE A 150     1072   1165   1058   -101   -210     43       C
ATOM   2169  C   ILE A 150     -23.679  -4.410  28.813  1.00  8.16           C
ANISOU 2169  C   ILE A 150     1037   1042   1021    158   -112    122       C
ATOM   2170  O   ILE A 150     -23.256  -4.349  29.967  1.00  8.63           O
ANISOU 2170  O   ILE A 150     1096   1186    995     55   -129     91       O
ATOM   2171  CB  ILE A 150     -25.880  -5.510  29.301  1.00 10.35           C
ANISOU 2171  CB  ILE A 150     1087   1276   1571     -4    -12   -112       C
ATOM   2172  CG1 ILE A 150     -26.777  -6.735  29.063  1.00 11.36           C
ANISOU 2172  CG1 ILE A 150     1165   1449   1702   -187   -151    -76       C
ATOM   2173  CG2 ILE A 150     -26.638  -4.217  29.130  1.00 13.31           C
ANISOU 2173  CG2 ILE A 150     1162   1438   2456    110    -41   -127       C
ATOM   2174  CD1 ILE A 150     -27.763  -6.967  30.207  1.00 13.42           C
ANISOU 2174  CD1 ILE A 150     1484   1825   1792   -439    238    -26       C
ATOM   2175  H   ILE A 150     -23.589  -7.002  29.196  1.00 10.83           H
ATOM   2176  HA  ILE A 150     -24.905  -5.371  27.487  1.00 10.41           H
ATOM   2177  HB  ILE A 150     -25.582  -5.565  30.222  1.00 12.43           H
ATOM   2178 HG12 ILE A 150     -27.286  -6.601  28.248  1.00 13.63           H
ATOM   2179 HG13 ILE A 150     -26.219  -7.524  28.981  1.00 13.63           H
ATOM   2180 HG21 ILE A 150     -27.413  -4.225  29.713  1.00 15.97           H
ATOM   2181 HG22 ILE A 150     -26.056  -3.477  29.363  1.00 15.97           H
ATOM   2182 HG23 ILE A 150     -26.921  -4.136  28.205  1.00 15.97           H
ATOM   2183 HD11 ILE A 150     -28.258  -7.783  30.036  1.00 16.11           H
ATOM   2184 HD12 ILE A 150     -27.270  -7.047  31.038  1.00 16.11           H
ATOM   2185 HD13 ILE A 150     -28.373  -6.214  30.255  1.00 16.11           H
ATOM   2186  N   PRO A 151     -23.363  -3.473  27.921  1.00  8.04           N
ANISOU 2186  N   PRO A 151      969    943   1143     89   -207     21       N
ATOM   2187  CA  PRO A 151     -22.578  -2.290  28.305  1.00  8.09           C
ANISOU 2187  CA  PRO A 151      927   1031   1117    164   -113     14       C
ATOM   2188  C   PRO A 151     -23.228  -1.548  29.465  1.00  8.10           C
ANISOU 2188  C   PRO A 151     1014    970   1093     75    -41     20       C
ATOM   2189  O   PRO A 151     -24.456  -1.521  29.599  1.00  9.19           O
ANISOU 2189  O   PRO A 151     1023   1239   1231    148    -31    -72       O
ATOM   2190  CB  PRO A 151     -22.566  -1.461  27.018  1.00  8.78           C
ANISOU 2190  CB  PRO A 151     1231   1028   1078     82    -89    101       C
ATOM   2191  CG  PRO A 151     -22.659  -2.517  25.941  1.00  8.68           C
ANISOU 2191  CG  PRO A 151     1230   1081    988    187   -135     30       C
ATOM   2192  CD  PRO A 151     -23.670  -3.470  26.477  1.00  8.45           C
ANISOU 2192  CD  PRO A 151     1249    968    995    138   -247     44       C
ATOM   2193  HA  PRO A 151     -21.670  -2.528  28.549  1.00  9.71           H
ATOM   2194  HB2 PRO A 151     -23.328  -0.862  26.994  1.00 10.54           H
ATOM   2195  HB3 PRO A 151     -21.743  -0.954  26.948  1.00 10.54           H
ATOM   2196  HG2 PRO A 151     -22.955  -2.121  25.106  1.00 10.42           H
ATOM   2197  HG3 PRO A 151     -21.799  -2.948  25.817  1.00 10.42           H
ATOM   2198  HD2 PRO A 151     -24.571  -3.151  26.313  1.00 10.14           H
ATOM   2199  HD3 PRO A 151     -23.555  -4.353  26.094  1.00 10.14           H
ATOM   2200  N   THR A 152     -22.403  -0.928  30.314  1.00  8.01           N
ANISOU 2200  N   THR A 152      952   1028   1065    106   -148    -56       N
ATOM   2201  CA  THR A 152     -22.914  -0.328  31.550  1.00  8.66           C
ANISOU 2201  CA  THR A 152     1213   1155    923     99    -91    -79       C
ATOM   2202  C   THR A 152     -23.712   0.953  31.348  1.00  9.15           C
ANISOU 2202  C   THR A 152     1150   1191   1136    238   -114    -65       C
ATOM   2203  O   THR A 152     -24.720   1.169  32.035  1.00 10.14           O
ANISOU 2203  O   THR A 152     1235   1504   1115    324     31    -19       O
ATOM   2204  CB  THR A 152     -21.715  -0.056  32.476  1.00  9.55           C
ANISOU 2204  CB  THR A 152     1326   1188   1116    137   -162    -48       C
ATOM   2205  OG1 THR A 152     -21.127  -1.319  32.803  1.00  9.63           O
ANISOU 2205  OG1 THR A 152     1297   1219   1143    143   -266    -32       O
ATOM   2206  CG2 THR A 152     -22.084   0.692  33.747  1.00 10.84           C
ANISOU 2206  CG2 THR A 152     1774   1221   1122      6   -270   -113       C
ATOM   2207  H   THR A 152     -21.555  -0.841  30.200  1.00  9.62           H
ATOM   2208  HA  THR A 152     -23.532  -0.959  31.950  1.00 10.39           H
ATOM   2209  HB  THR A 152     -21.085   0.522  32.017  1.00 11.46           H
ATOM   2210  HG1 THR A 152     -20.490  -1.209  33.340  1.00 11.55           H
ATOM   2211 HG21 THR A 152     -21.284   0.898  34.255  1.00 13.00           H
ATOM   2212 HG22 THR A 152     -22.539   1.519  33.525  1.00 13.00           H
ATOM   2213 HG23 THR A 152     -22.672   0.147  34.293  1.00 13.00           H
ATOM   2214  N   HIS A 153     -23.232   1.836  30.486  1.00  8.97           N
ANISOU 2214  N   HIS A 153     1150   1157   1100    204   -117   -145       N
ATOM   2215  CA  HIS A 153     -23.715   3.205  30.399  1.00  8.87           C
ANISOU 2215  CA  HIS A 153     1165   1139   1065    246   -112   -105       C
ATOM   2216  C   HIS A 153     -24.446   3.428  29.093  1.00  8.95           C
ANISOU 2216  C   HIS A 153     1156   1164   1079    160    -34   -141       C
ATOM   2217  O   HIS A 153     -24.015   2.958  28.044  1.00 10.32           O
ANISOU 2217  O   HIS A 153     1129   1528   1265    275   -179   -288       O
ATOM   2218  CB  HIS A 153     -22.542   4.184  30.454  1.00 10.26           C
ANISOU 2218  CB  HIS A 153     1534   1130   1233    122    -20   -124       C
ATOM   2219  CG  HIS A 153     -21.752   4.111  31.706  1.00 11.27           C
ANISOU 2219  CG  HIS A 153     1710   1245   1327     61   -290   -363       C
ATOM   2220  ND1 HIS A 153     -22.239   4.530  32.921  1.00 13.31           N
ANISOU 2220  ND1 HIS A 153     2027   1430   1601    222   -433   -465       N
ATOM   2221  CD2 HIS A 153     -20.500   3.674  31.930  1.00 12.11           C
ANISOU 2221  CD2 HIS A 153     1651   1454   1498     11   -357   -139       C
ATOM   2222  CE1 HIS A 153     -21.313   4.352  33.843  1.00 14.52           C
ANISOU 2222  CE1 HIS A 153     2320   1484   1715    114   -731   -497       C
ATOM   2223  NE2 HIS A 153     -20.242   3.841  33.264  1.00 14.07           N
ANISOU 2223  NE2 HIS A 153     2069   1478   1800    -66   -716   -243       N
ATOM   2224  H   HIS A 153     -22.606   1.660  29.922  1.00 10.76           H
ATOM   2225  HA  HIS A 153     -24.326   3.371  31.134  1.00 10.64           H
ATOM   2226  HB2 HIS A 153     -21.942   3.992  29.716  1.00 12.31           H
ATOM   2227  HB3 HIS A 153     -22.887   5.087  30.375  1.00 12.31           H
ATOM   2228  HD1 HIS A 153     -23.023   4.856  33.058  1.00 15.97           H
ATOM   2229  HD2 HIS A 153     -19.917   3.323  31.296  1.00 14.54           H
ATOM   2230  HE1 HIS A 153     -21.400   4.553  34.747  1.00 17.43           H
ATOM   2231  N   SER A 154     -25.520   4.188  29.153  1.00 10.27           N
ANISOU 2231  N   SER A 154     1520   1158   1223    450    -31    -25       N
ATOM   2232  CA  SER A 154     -26.312   4.522  27.980  1.00 10.08           C
ANISOU 2232  CA  SER A 154     1334   1124   1371    412   -185   -176       C
ATOM   2233  C   SER A 154     -25.798   5.780  27.283  1.00 10.97           C
ANISOU 2233  C   SER A 154     1839    900   1429    193   -460   -204       C
ATOM   2234  O   SER A 154     -25.468   6.777  27.921  1.00 15.27           O
ANISOU 2234  O   SER A 154     3122   1244   1436     46   -684   -171       O
ATOM   2235  CB  SER A 154     -27.774   4.763  28.347  1.00 13.79           C
ANISOU 2235  CB  SER A 154     1714   1550   1976    505    202      4       C
ATOM   2236  OG  SER A 154     -28.431   3.581  28.650  1.00 17.21           O
ANISOU 2236  OG  SER A 154     1869   1992   2679    383    520    266       O
ATOM   2237  H   SER A 154     -25.823   4.535  29.879  1.00 12.32           H
ATOM   2238  HA  SER A 154     -26.243   3.771  27.370  1.00 12.09           H
ATOM   2239  HB2 SER A 154     -27.809   5.347  29.121  1.00 16.55           H
ATOM   2240  HB3 SER A 154     -28.219   5.184  27.594  1.00 16.55           H
ATOM   2241  HG  SER A 154     -29.231   3.741  28.851  1.00 20.66           H
ATOM   2242  N   LEU A 155     -25.801   5.735  25.953  1.00  9.27           N
ANISOU 2242  N   LEU A 155     1400    797   1327     18   -370    -76       N
ATOM   2243  CA  LEU A 155     -25.460   6.849  25.079  1.00  9.81           C
ANISOU 2243  CA  LEU A 155     1416    852   1460   -158   -457    -50       C
ATOM   2244  C   LEU A 155     -26.767   7.454  24.582  1.00  9.65           C
ANISOU 2244  C   LEU A 155     1390    795   1480     72   -277    -68       C
ATOM   2245  O   LEU A 155     -27.384   6.951  23.647  1.00  9.79           O
ANISOU 2245  O   LEU A 155     1247    825   1648     27   -390   -108       O
ATOM   2246  CB  LEU A 155     -24.619   6.374  23.903  1.00  9.87           C
ANISOU 2246  CB  LEU A 155     1053    960   1736    -67   -384    207       C
ATOM   2247  CG  LEU A 155     -23.262   5.807  24.278  1.00 10.91           C
ANISOU 2247  CG  LEU A 155     1131   1202   1815   -232   -331    379       C
ATOM   2248  CD1 LEU A 155     -22.676   5.109  23.066  1.00 11.59           C
ANISOU 2248  CD1 LEU A 155     1093   1505   1806   -128     13    453       C
ATOM   2249  CD2 LEU A 155     -22.331   6.897  24.828  1.00 13.36           C
ANISOU 2249  CD2 LEU A 155     1487   1276   2313   -351   -669    384       C
ATOM   2250  H   LEU A 155     -26.010   5.028  25.510  1.00 11.13           H
ATOM   2251  HA  LEU A 155     -24.960   7.512  25.580  1.00 11.77           H
ATOM   2252  HB2 LEU A 155     -25.108   5.677  23.438  1.00 11.84           H
ATOM   2253  HB3 LEU A 155     -24.468   7.126  23.310  1.00 11.84           H
ATOM   2254  HG  LEU A 155     -23.355   5.158  24.993  1.00 13.10           H
ATOM   2255 HD11 LEU A 155     -21.929   4.559  23.348  1.00 13.91           H
ATOM   2256 HD12 LEU A 155     -23.361   4.555  22.659  1.00 13.91           H
ATOM   2257 HD13 LEU A 155     -22.374   5.778  22.432  1.00 13.91           H
ATOM   2258 HD21 LEU A 155     -21.442   6.525  24.941  1.00 16.03           H
ATOM   2259 HD22 LEU A 155     -22.303   7.636  24.200  1.00 16.03           H
ATOM   2260 HD23 LEU A 155     -22.673   7.202  25.683  1.00 16.03           H
ATOM   2261  N   GLU A 156     -27.139   8.578  25.168  1.00 11.07           N
ANISOU 2261  N   GLU A 156     1763    863   1581    215   -424    -92       N
ATOM   2262  CA  GLU A 156     -28.330   9.310  24.761  1.00 10.71           C
ANISOU 2262  CA  GLU A 156     1790    821   1458    277   -162    -52       C
ATOM   2263  C   GLU A 156     -28.002  10.179  23.553  1.00 10.24           C
ANISOU 2263  C   GLU A 156     1511    719   1660    249      7     -6       C
ATOM   2264  O   GLU A 156     -26.849  10.318  23.138  1.00 10.77           O
ANISOU 2264  O   GLU A 156     1374    920   1798    131   -250     28       O
ATOM   2265  CB  GLU A 156     -28.841  10.174  25.916  1.00 13.77           C
ANISOU 2265  CB  GLU A 156     2549   1120   1561    300     78     40       C
ATOM   2266  CG  GLU A 156     -29.211   9.385  27.151  1.00 17.79           C
ANISOU 2266  CG  GLU A 156     3190   1639   1930    297    417    -12       C
ATOM   2267  CD  GLU A 156     -30.384   8.519  26.953  1.00 21.97           C
ANISOU 2267  CD  GLU A 156     3714   2071   2563    255    965    322       C
ATOM   2268  OE1 GLU A 156     -31.198   8.777  26.033  1.00 24.04           O
ANISOU 2268  OE1 GLU A 156     3776   2213   3145     -6    833    298       O
ATOM   2269  OE2 GLU A 156     -30.511   7.586  27.751  1.00 26.31           O
ANISOU 2269  OE2 GLU A 156     4405   2350   3243     -0    986    285       O
ATOM   2270  H   GLU A 156     -26.712   8.948  25.816  1.00 13.29           H
ATOM   2271  HA  GLU A 156     -29.033   8.688  24.518  1.00 12.85           H
ATOM   2272  HB2 GLU A 156     -28.146  10.804  26.164  1.00 16.52           H
ATOM   2273  HB3 GLU A 156     -29.632  10.651  25.621  1.00 16.52           H
ATOM   2274  HG2 GLU A 156     -28.462   8.821  27.400  1.00 21.35           H
ATOM   2275  HG3 GLU A 156     -29.414  10.003  27.870  1.00 21.35           H
ATOM   2276  N   GLY A 157     -29.048  10.717  22.941  1.00 10.01           N
ANISOU 2276  N   GLY A 157     1279    925   1601    281    -17     18       N
ATOM   2277  CA  GLY A 157     -28.849  11.635  21.837  1.00 10.19           C
ANISOU 2277  CA  GLY A 157     1322    990   1560    307   -202    -24       C
ATOM   2278  C   GLY A 157     -28.622  10.979  20.497  1.00  9.19           C
ANISOU 2278  C   GLY A 157     1090    916   1487    217   -176    100       C
ATOM   2279  O   GLY A 157     -28.226  11.668  19.548  1.00  9.79           O
ANISOU 2279  O   GLY A 157     1239    971   1512    -47   -163     83       O
ATOM   2280  H   GLY A 157     -29.870  10.567  23.145  1.00 12.02           H
ATOM   2281  HA2 GLY A 157     -29.633  12.201  21.759  1.00 12.23           H
ATOM   2282  HA3 GLY A 157     -28.077  12.189  22.029  1.00 12.23           H
ATOM   2283  N   LEU A 158     -28.923   9.680  20.380  1.00  9.23           N
ANISOU 2283  N   LEU A 158     1057    996   1454    151   -100     57       N
ATOM   2284  CA  LEU A 158     -28.699   8.899  19.160  1.00  9.16           C
ANISOU 2284  CA  LEU A 158     1064   1088   1328     66   -276     76       C
ATOM   2285  C   LEU A 158     -29.940   8.152  18.690  1.00  9.59           C
ANISOU 2285  C   LEU A 158     1011   1181   1454     64   -322     77       C
ATOM   2286  O   LEU A 158     -29.835   7.228  17.870  1.00 11.15           O
ANISOU 2286  O   LEU A 158     1085   1411   1741    -18   -250   -269       O
ATOM   2287  CB  LEU A 158     -27.536   7.917  19.327  1.00  8.95           C
ANISOU 2287  CB  LEU A 158     1040    981   1379     86    -54    -35       C
ATOM   2288  CG  LEU A 158     -26.158   8.604  19.441  1.00  8.65           C
ANISOU 2288  CG  LEU A 158     1054    854   1378     63   -185    -83       C
ATOM   2289  CD1 LEU A 158     -25.133   7.631  20.004  1.00  9.86           C
ANISOU 2289  CD1 LEU A 158     1108    998   1639    172   -293   -148       C
ATOM   2290  CD2 LEU A 158     -25.722   9.165  18.113  1.00 10.08           C
ANISOU 2290  CD2 LEU A 158     1143   1137   1549    -12   -107    -96       C
ATOM   2291  H   LEU A 158     -29.270   9.214  21.014  1.00 11.08           H
ATOM   2292  HA  LEU A 158     -28.462   9.529  18.462  1.00 10.99           H
ATOM   2293  HB2 LEU A 158     -27.679   7.400  20.135  1.00 10.74           H
ATOM   2294  HB3 LEU A 158     -27.512   7.329  18.557  1.00 10.74           H
ATOM   2295  HG  LEU A 158     -26.223   9.353  20.055  1.00 10.38           H
ATOM   2296 HD11 LEU A 158     -24.275   8.079  20.070  1.00 11.83           H
ATOM   2297 HD12 LEU A 158     -25.422   7.340  20.883  1.00 11.83           H
ATOM   2298 HD13 LEU A 158     -25.062   6.868  19.409  1.00 11.83           H
ATOM   2299 HD21 LEU A 158     -24.850   9.578  18.216  1.00 12.09           H
ATOM   2300 HD22 LEU A 158     -25.672   8.444  17.466  1.00 12.09           H
ATOM   2301 HD23 LEU A 158     -26.369   9.827  17.822  1.00 12.09           H
ATOM   2302  N   SER A 159     -31.118   8.530  19.172  1.00 10.28           N
ANISOU 2302  N   SER A 159      905   1325   1674     84   -223     39       N
ATOM   2303  CA  SER A 159     -32.290   7.718  18.909  1.00 11.61           C
ANISOU 2303  CA  SER A 159      899   1655   1858    119   -195     85       C
ATOM   2304  C   SER A 159     -32.951   7.979  17.572  1.00 11.63           C
ANISOU 2304  C   SER A 159      874   1621   1923      9   -163     96       C
ATOM   2305  O   SER A 159     -33.785   7.156  17.165  1.00 13.93           O
ANISOU 2305  O   SER A 159     1327   1769   2197   -218   -523     97       O
ATOM   2306  CB  SER A 159     -33.257   7.763  20.080  1.00 15.24           C
ANISOU 2306  CB  SER A 159     1323   2080   2385      5    101    233       C
ATOM   2307  OG  SER A 159     -33.858   8.998  20.111  1.00 17.57           O
ANISOU 2307  OG  SER A 159     1765   2432   2477    282    194     67       O
ATOM   2308  H   SER A 159     -31.258   9.236  19.642  1.00 12.33           H
ATOM   2309  HA  SER A 159     -32.010   6.791  18.853  1.00 13.93           H
ATOM   2310  HB2 SER A 159     -33.934   7.076  19.967  1.00 18.28           H
ATOM   2311  HB3 SER A 159     -32.772   7.617  20.907  1.00 18.28           H
ATOM   2312  HG  SER A 159     -34.409   9.034  20.744  1.00 21.08           H
ATOM   2313  N  ASER A 160     -32.635   9.070  16.871  0.58 10.86           N
ANISOU 2313  N  ASER A 160      900   1549   1679     16   -230     78       N
ATOM   2314  CA ASER A 160     -33.263   9.364  15.585  0.58 11.66           C
ANISOU 2314  CA ASER A 160     1045   1622   1764    196   -327    104       C
ATOM   2315  C  ASER A 160     -32.225   9.328  14.469  0.58 10.00           C
ANISOU 2315  C  ASER A 160      905   1377   1519    202   -221     31       C
ATOM   2316  O  ASER A 160     -31.105   9.829  14.625  0.58  9.69           O
ANISOU 2316  O  ASER A 160      886   1412   1385    140   -331     61       O
ATOM   2317  CB ASER A 160     -33.926  10.728  15.623  0.58 13.84           C
ANISOU 2317  CB ASER A 160     1301   1947   2011    579    -79     48       C
ATOM   2318  OG ASER A 160     -34.990  10.755  16.566  0.58 16.24           O
ANISOU 2318  OG ASER A 160     1399   2330   2441    643    284     91       O
ATOM   2319  H  ASER A 160     -32.057   9.656  17.122  0.58 13.04           H
ATOM   2320  HA ASER A 160     -33.931   8.690  15.388  0.58 14.00           H
ATOM   2321  HB2ASER A 160     -33.265  11.392  15.876  0.58 16.61           H
ATOM   2322  HB3ASER A 160     -34.280  10.931  14.743  0.58 16.61           H
ATOM   2323  HG ASER A 160     -35.287  11.537  16.642  0.58 19.48           H
ATOM   2324  N  BSER A 160     -32.654   9.104  16.926  0.42 11.46           N
ANISOU 2324  N  BSER A 160     1058   1556   1739     38   -205    153       N
ATOM   2325  CA BSER A 160     -33.273   9.492  15.671  0.42 12.65           C
ANISOU 2325  CA BSER A 160     1341   1578   1886    202   -357    229       C
ATOM   2326  C  BSER A 160     -32.237   9.393  14.561  0.42 11.56           C
ANISOU 2326  C  BSER A 160     1251   1374   1767    159   -225    201       C
ATOM   2327  O  BSER A 160     -31.080   9.787  14.741  0.42 11.90           O
ANISOU 2327  O  BSER A 160     1246   1392   1884    197   -167    170       O
ATOM   2328  CB BSER A 160     -33.760  10.931  15.771  0.42 14.73           C
ANISOU 2328  CB BSER A 160     1710   1818   2068    500   -338    277       C
ATOM   2329  OG BSER A 160     -34.381  11.325  14.571  0.42 17.84           O
ANISOU 2329  OG BSER A 160     2289   2124   2364    591   -407    464       O
ATOM   2330  H  BSER A 160     -32.077   9.676  17.209  0.42 13.75           H
ATOM   2331  HA BSER A 160     -34.020   8.910  15.458  0.42 15.18           H
ATOM   2332  HB2BSER A 160     -34.400  11.000  16.497  0.42 17.67           H
ATOM   2333  HB3BSER A 160     -33.002  11.512  15.941  0.42 17.67           H
ATOM   2334  HG BSER A 160     -33.808  11.392  13.960  0.42 21.41           H
ATOM   2335  N  ASER A 161     -32.605   8.772  13.325  0.58 10.55           N
ANISOU 2335  N  ASER A 161      872   1465   1673    170   -255    -23       N
ATOM   2336  CA ASER A 161     -31.670   8.712  12.209  0.58 11.20           C
ANISOU 2336  CA ASER A 161     1129   1551   1574    103   -262   -131       C
ATOM   2337  C  ASER A 161     -31.147  10.101  11.871  0.58 10.64           C
ANISOU 2337  C  ASER A 161     1130   1408   1504    282   -310     45       C
ATOM   2338  O  ASER A 161     -31.894  11.083  11.798  0.58 11.59           O
ANISOU 2338  O  ASER A 161     1193   1494   1718    286   -370     16       O
ATOM   2339  CB ASER A 161     -32.280   8.045  10.976  0.58 13.05           C
ANISOU 2339  CB ASER A 161     1374   1839   1747     87   -397   -135       C
ATOM   2340  OG ASER A 161     -33.377   8.788  10.505  0.58 14.48           O
ANISOU 2340  OG ASER A 161     1524   2081   1896     90   -519    -75       O
ATOM   2341  H  ASER A 161     -33.379   8.430  13.172  0.58 12.66           H
ATOM   2342  HA ASER A 161     -30.920   8.158  12.475  0.58 13.44           H
ATOM   2343  HB2ASER A 161     -31.609   7.994  10.278  0.58 15.66           H
ATOM   2344  HB3ASER A 161     -32.580   7.153  11.213  0.58 15.66           H
ATOM   2345  HG ASER A 161     -33.916   8.935  11.133  0.58 17.37           H
ATOM   2346  N  BSER A 161     -32.655   8.889  13.406  0.42 11.59           N
ANISOU 2346  N  BSER A 161     1221   1411   1770     62   -224    128       N
ATOM   2347  CA BSER A 161     -31.741   8.786  12.277  0.42 11.70           C
ANISOU 2347  CA BSER A 161     1300   1448   1698     89   -228      4       C
ATOM   2348  C  BSER A 161     -31.142  10.151  11.966  0.42 10.87           C
ANISOU 2348  C  BSER A 161     1165   1375   1589    235   -346     85       C
ATOM   2349  O  BSER A 161     -31.828  11.178  12.008  0.42 11.40           O
ANISOU 2349  O  BSER A 161     1084   1462   1785    250   -438     -3       O
ATOM   2350  CB BSER A 161     -32.470   8.225  11.057  0.42 12.94           C
ANISOU 2350  CB BSER A 161     1484   1563   1868     30   -205     17       C
ATOM   2351  OG BSER A 161     -33.094   6.990  11.375  0.42 13.33           O
ANISOU 2351  OG BSER A 161     1420   1616   2031     67   -105      7       O
ATOM   2352  H  BSER A 161     -33.451   8.603  13.253  0.42 13.90           H
ATOM   2353  HA BSER A 161     -31.017   8.177  12.493  0.42 14.04           H
ATOM   2354  HB2BSER A 161     -33.147   8.859  10.773  0.42 15.52           H
ATOM   2355  HB3BSER A 161     -31.830   8.082  10.343  0.42 15.52           H
ATOM   2356  HG BSER A 161     -33.561   7.074  12.068  0.42 16.00           H
ATOM   2357  N   GLY A 162     -29.841  10.158  11.670  1.00 10.46           N
ANISOU 2357  N   GLY A 162     1156   1395   1424    205   -319    107       N
ATOM   2358  CA  GLY A 162     -29.118  11.383  11.435  1.00 11.28           C
ANISOU 2358  CA  GLY A 162     1365   1434   1489    311   -264    157       C
ATOM   2359  C   GLY A 162     -28.527  12.000  12.677  1.00 10.19           C
ANISOU 2359  C   GLY A 162     1346   1120   1405    279   -145    297       C
ATOM   2360  O   GLY A 162     -27.784  12.987  12.569  1.00 11.31           O
ANISOU 2360  O   GLY A 162     1440   1192   1667    155   -120    318       O
ATOM   2361  HA2 GLY A 162     -28.392  11.205  10.817  1.00 13.54           H
ATOM   2362  HA3 GLY A 162     -29.720  12.031  11.037  1.00 13.54           H
ATOM   2363  H  AGLY A 162     -29.332   9.465  11.666  0.58 12.55           H
ATOM   2364  H  BGLY A 162     -29.358   9.450  11.602  0.42 12.55           H
ATOM   2365  N   ASP A 163     -28.838  11.473  13.855  1.00 10.11           N
ANISOU 2365  N   ASP A 163     1190   1096   1555    142   -384    153       N
ATOM   2366  CA  ASP A 163     -28.299  12.014  15.086  1.00  9.69           C
ANISOU 2366  CA  ASP A 163     1115   1092   1475    133   -224    103       C
ATOM   2367  C   ASP A 163     -26.799  11.769  15.170  1.00  9.27           C
ANISOU 2367  C   ASP A 163     1219    930   1372    113   -282     80       C
ATOM   2368  O   ASP A 163     -26.281  10.720  14.760  1.00 10.28           O
ANISOU 2368  O   ASP A 163     1253    986   1668    199   -321   -116       O
ATOM   2369  CB  ASP A 163     -28.947  11.364  16.310  1.00 10.14           C
ANISOU 2369  CB  ASP A 163     1163   1210   1478    120   -226     33       C
ATOM   2370  CG  ASP A 163     -30.266  11.959  16.706  1.00 12.74           C
ANISOU 2370  CG  ASP A 163     1611   1429   1802     53   -176    -52       C
ATOM   2371  OD1 ASP A 163     -30.624  13.048  16.221  1.00 14.92           O
ANISOU 2371  OD1 ASP A 163     1813   1697   2159    706    175    268       O
ATOM   2372  OD2 ASP A 163     -30.956  11.318  17.559  1.00 13.08           O
ANISOU 2372  OD2 ASP A 163     1681   1508   1783    -99    -24    -71       O
ATOM   2373  H   ASP A 163     -29.361  10.800  13.965  1.00 12.13           H
ATOM   2374  HA  ASP A 163     -28.480  12.967  15.100  1.00 11.63           H
ATOM   2375  HB2 ASP A 163     -29.096  10.425  16.119  1.00 12.16           H
ATOM   2376  HB3 ASP A 163     -28.346  11.458  17.065  1.00 12.16           H
ATOM   2377  N   ALA A 164     -26.104  12.726  15.766  1.00  9.58           N
ANISOU 2377  N   ALA A 164     1046    955   1638    198   -246    -63       N
ATOM   2378  CA  ALA A 164     -24.678  12.663  15.995  1.00 10.74           C
ANISOU 2378  CA  ALA A 164     1205   1104   1770    189   -286   -233       C
ATOM   2379  C   ALA A 164     -24.351  13.217  17.374  1.00 10.39           C
ANISOU 2379  C   ALA A 164     1166    918   1865    179   -266   -154       C
ATOM   2380  O   ALA A 164     -24.959  14.202  17.806  1.00 11.42           O
ANISOU 2380  O   ALA A 164     1359   1102   1878    391   -269   -378       O
ATOM   2381  CB  ALA A 164     -23.953  13.441  14.893  1.00 12.28           C
ANISOU 2381  CB  ALA A 164     1211   1342   2113    108   -266   -263       C
ATOM   2382  H   ALA A 164     -26.456  13.454  16.059  1.00 11.49           H
ATOM   2383  HA  ALA A 164     -24.363  11.746  15.992  1.00 12.88           H
ATOM   2384  HB1 ALA A 164     -22.996  13.355  15.023  1.00 14.74           H
ATOM   2385  HB2 ALA A 164     -24.203  13.074  14.030  1.00 14.74           H
ATOM   2386  HB3 ALA A 164     -24.211  14.374  14.942  1.00 14.74           H
ATOM   2387  N   VAL A 165     -23.367  12.612  18.039  1.00  9.59           N
ANISOU 2387  N   VAL A 165     1046    928   1668    198   -251   -142       N
ATOM   2388  CA  VAL A 165     -22.879  13.082  19.326  1.00  9.56           C
ANISOU 2388  CA  VAL A 165     1082   1005   1544    155   -179   -290       C
ATOM   2389  C   VAL A 165     -21.362  12.934  19.339  1.00  8.80           C
ANISOU 2389  C   VAL A 165     1021    930   1394    129   -220   -214       C
ATOM   2390  O   VAL A 165     -20.798  12.034  18.711  1.00 10.17           O
ANISOU 2390  O   VAL A 165      999   1046   1821    152   -116   -439       O
ATOM   2391  CB  VAL A 165     -23.495  12.379  20.552  1.00 10.25           C
ANISOU 2391  CB  VAL A 165     1038   1230   1626     32      2   -296       C
ATOM   2392  CG1 VAL A 165     -25.002  12.461  20.551  1.00 12.09           C
ANISOU 2392  CG1 VAL A 165     1130   1392   2073    -18     36   -248       C
ATOM   2393  CG2 VAL A 165     -23.084  10.946  20.609  1.00 11.10           C
ANISOU 2393  CG2 VAL A 165     1205   1294   1717     18    -44   -146       C
ATOM   2394  H   VAL A 165     -22.958  11.911  17.754  1.00 11.50           H
ATOM   2395  HA  VAL A 165     -23.125  14.017  19.402  1.00 11.47           H
ATOM   2396  HB  VAL A 165     -23.164  12.840  21.338  1.00 12.30           H
ATOM   2397 HG11 VAL A 165     -25.346  11.972  21.315  1.00 14.51           H
ATOM   2398 HG12 VAL A 165     -25.268  13.392  20.608  1.00 14.51           H
ATOM   2399 HG13 VAL A 165     -25.339  12.071  19.729  1.00 14.51           H
ATOM   2400 HG21 VAL A 165     -23.569  10.507  21.326  1.00 13.31           H
ATOM   2401 HG22 VAL A 165     -23.293  10.524  19.762  1.00 13.31           H
ATOM   2402 HG23 VAL A 165     -22.130  10.897  20.777  1.00 13.31           H
ATOM   2403  N   ARG A 166     -20.698  13.776  20.111  1.00  8.61           N
ANISOU 2403  N   ARG A 166     1012    846   1413     92   -174   -112       N
ATOM   2404  CA  ARG A 166     -19.275  13.634  20.352  1.00  9.07           C
ANISOU 2404  CA  ARG A 166     1055    958   1431     38   -158   -126       C
ATOM   2405  C   ARG A 166     -19.009  12.726  21.540  1.00  9.04           C
ANISOU 2405  C   ARG A 166     1008    940   1486     92   -240    -24       C
ATOM   2406  O   ARG A 166     -19.697  12.774  22.567  1.00  9.74           O
ANISOU 2406  O   ARG A 166     1140   1058   1503    130   -106    -32       O
ATOM   2407  CB  ARG A 166     -18.620  14.995  20.527  1.00 10.22           C
ANISOU 2407  CB  ARG A 166     1176   1009   1698    -49   -410     30       C
ATOM   2408  CG  ARG A 166     -18.591  15.786  19.208  1.00 14.37           C
ANISOU 2408  CG  ARG A 166     1899   1276   2283    -84   -129    -68       C
ATOM   2409  CD  ARG A 166     -17.902  15.160  18.011  1.00 18.67           C
ANISOU 2409  CD  ARG A 166     2595   1572   2925    -20   -119     82       C
ATOM   2410  NE  ARG A 166     -16.590  14.639  18.357  1.00 21.75           N
ANISOU 2410  NE  ARG A 166     2827   1792   3647     17    141    406       N
ATOM   2411  CZ  ARG A 166     -15.429  15.268  18.226  1.00 24.31           C
ANISOU 2411  CZ  ARG A 166     3236   2022   3979    104    121    462       C
ATOM   2412  NH1 ARG A 166     -15.322  16.430  17.602  1.00 25.51           N
ANISOU 2412  NH1 ARG A 166     3505   2057   4131    -57    -53    711       N
ATOM   2413  NH2 ARG A 166     -14.339  14.701  18.722  1.00 24.87           N
ANISOU 2413  NH2 ARG A 166     3364   2154   3931    324   -317    565       N
ATOM   2414  H   ARG A 166     -21.054  14.449  20.512  1.00 10.33           H
ATOM   2415  HA  ARG A 166     -18.860  13.211  19.584  1.00 10.88           H
ATOM   2416  HB2 ARG A 166     -19.121  15.509  21.180  1.00 12.26           H
ATOM   2417  HB3 ARG A 166     -17.707  14.873  20.829  1.00 12.26           H
ATOM   2418  HG2 ARG A 166     -19.509  15.951  18.942  1.00 17.24           H
ATOM   2419  HG3 ARG A 166     -18.139  16.627  19.378  1.00 17.24           H
ATOM   2420  HD2 ARG A 166     -18.442  14.427  17.678  1.00 22.40           H
ATOM   2421  HD3 ARG A 166     -17.790  15.830  17.320  1.00 22.40           H
ATOM   2422  HE  ARG A 166     -16.564  13.842  18.679  1.00 26.11           H
ATOM   2423 HH11 ARG A 166     -16.020  16.802  17.264  1.00 30.61           H
ATOM   2424 HH12 ARG A 166     -14.555  16.813  17.534  1.00 30.61           H
ATOM   2425 HH21 ARG A 166     -14.392  13.940  19.119  1.00 29.84           H
ATOM   2426 HH22 ARG A 166     -13.577  15.094  18.647  1.00 29.84           H
ATOM   2427  N   PHE A 167     -17.949  11.938  21.411  1.00  8.71           N
ANISOU 2427  N   PHE A 167     1008    925   1376     56   -201    -40       N
ATOM   2428  CA  PHE A 167     -17.518  11.016  22.454  1.00  8.89           C
ANISOU 2428  CA  PHE A 167     1150    868   1360     36   -270   -143       C
ATOM   2429  C   PHE A 167     -15.993  10.969  22.382  1.00  8.95           C
ANISOU 2429  C   PHE A 167     1026    971   1403    -15   -184    -53       C
ATOM   2430  O   PHE A 167     -15.433  10.291  21.518  1.00  9.55           O
ANISOU 2430  O   PHE A 167     1056   1082   1489     66   -138   -184       O
ATOM   2431  CB  PHE A 167     -18.170   9.642  22.285  1.00  9.25           C
ANISOU 2431  CB  PHE A 167     1173    945   1398    100   -260    -41       C
ATOM   2432  CG  PHE A 167     -18.084   8.810  23.536  1.00  8.76           C
ANISOU 2432  CG  PHE A 167     1044    821   1463    114   -297   -238       C
ATOM   2433  CD1 PHE A 167     -16.949   8.076  23.832  1.00 10.59           C
ANISOU 2433  CD1 PHE A 167     1371   1252   1400    375   -105    -56       C
ATOM   2434  CD2 PHE A 167     -19.128   8.813  24.450  1.00  8.95           C
ANISOU 2434  CD2 PHE A 167     1009    851   1539    114   -211    -88       C
ATOM   2435  CE1 PHE A 167     -16.875   7.361  25.008  1.00 10.60           C
ANISOU 2435  CE1 PHE A 167     1232   1285   1512    444   -102     47       C
ATOM   2436  CE2 PHE A 167     -19.030   8.114  25.621  1.00  8.85           C
ANISOU 2436  CE2 PHE A 167      992    900   1473     74   -173    -17       C
ATOM   2437  CZ  PHE A 167     -17.922   7.391  25.912  1.00 10.00           C
ANISOU 2437  CZ  PHE A 167     1265    985   1549    200   -225    -19       C
ATOM   2438  H   PHE A 167     -17.450  11.917  20.711  1.00 10.45           H
ATOM   2439  HA  PHE A 167     -17.773  11.345  23.330  1.00 10.67           H
ATOM   2440  HB2 PHE A 167     -19.107   9.760  22.065  1.00 11.10           H
ATOM   2441  HB3 PHE A 167     -17.720   9.163  21.572  1.00 11.10           H
ATOM   2442  HD1 PHE A 167     -16.235   8.064  23.236  1.00 12.71           H
ATOM   2443  HD2 PHE A 167     -19.901   9.296  24.265  1.00 10.74           H
ATOM   2444  HE1 PHE A 167     -16.117   6.856  25.195  1.00 12.72           H
ATOM   2445  HE2 PHE A 167     -19.736   8.136  26.227  1.00 10.63           H
ATOM   2446  HZ  PHE A 167     -17.866   6.920  26.712  1.00 12.00           H
ATOM   2447  N   GLY A 168     -15.319  11.715  23.242  1.00 10.33           N
ANISOU 2447  N   GLY A 168     1077   1306   1541     78   -264   -313       N
ATOM   2448  CA  GLY A 168     -13.882  11.793  23.143  1.00 11.25           C
ANISOU 2448  CA  GLY A 168     1283   1363   1629     53   -387   -278       C
ATOM   2449  C   GLY A 168     -13.445  12.206  21.759  1.00 10.64           C
ANISOU 2449  C   GLY A 168     1098   1069   1875    -82   -451   -302       C
ATOM   2450  O   GLY A 168     -13.976  13.164  21.180  1.00 11.97           O
ANISOU 2450  O   GLY A 168     1256   1125   2167     29   -251   -237       O
ATOM   2451  H   GLY A 168     -15.669  12.176  23.878  1.00 12.39           H
ATOM   2452  HA2 GLY A 168     -13.547  12.443  23.780  1.00 13.50           H
ATOM   2453  HA3 GLY A 168     -13.496  10.926  23.343  1.00 13.50           H
ATOM   2454  N   PRO A 169     -12.484  11.481  21.183  1.00 10.86           N
ANISOU 2454  N   PRO A 169     1112   1182   1834     40   -366   -311       N
ATOM   2455  CA  PRO A 169     -11.928  11.865  19.879  1.00 10.90           C
ANISOU 2455  CA  PRO A 169     1144   1164   1832   -164   -208   -296       C
ATOM   2456  C   PRO A 169     -12.750  11.427  18.681  1.00 10.13           C
ANISOU 2456  C   PRO A 169     1041   1069   1738   -180   -190     -4       C
ATOM   2457  O   PRO A 169     -12.262  11.540  17.550  1.00 11.94           O
ANISOU 2457  O   PRO A 169     1122   1485   1928   -330    -18    -29       O
ATOM   2458  CB  PRO A 169     -10.573  11.148  19.867  1.00 12.29           C
ANISOU 2458  CB  PRO A 169     1128   1449   2091   -130   -271   -379       C
ATOM   2459  CG  PRO A 169     -10.854   9.868  20.619  1.00 12.45           C
ANISOU 2459  CG  PRO A 169     1163   1505   2061    169   -369   -370       C
ATOM   2460  CD  PRO A 169     -11.786  10.315  21.741  1.00 12.24           C
ANISOU 2460  CD  PRO A 169     1300   1454   1896     46   -426   -349       C
ATOM   2461  HA  PRO A 169     -11.793  12.825  19.849  1.00 13.08           H
ATOM   2462  HB2 PRO A 169     -10.294  10.969  18.955  1.00 14.74           H
ATOM   2463  HB3 PRO A 169      -9.903  11.684  20.319  1.00 14.74           H
ATOM   2464  HG2 PRO A 169     -11.287   9.223  20.037  1.00 14.94           H
ATOM   2465  HG3 PRO A 169     -10.031   9.496  20.971  1.00 14.94           H
ATOM   2466  HD2 PRO A 169     -12.417   9.612  21.962  1.00 14.69           H
ATOM   2467  HD3 PRO A 169     -11.278  10.564  22.528  1.00 14.69           H
ATOM   2468  N   VAL A 170     -13.973  10.930  18.879  1.00  9.04           N
ANISOU 2468  N   VAL A 170      971    988   1476    -42   -196    -74       N
ATOM   2469  CA  VAL A 170     -14.803  10.506  17.766  1.00  8.67           C
ANISOU 2469  CA  VAL A 170      962    927   1405      6   -204    -90       C
ATOM   2470  C   VAL A 170     -16.158  11.197  17.801  1.00  8.46           C
ANISOU 2470  C   VAL A 170     1012    769   1433    -87    -71   -139       C
ATOM   2471  O   VAL A 170     -16.583  11.770  18.806  1.00  9.37           O
ANISOU 2471  O   VAL A 170     1113    937   1510    -18   -162   -152       O
ATOM   2472  CB  VAL A 170     -15.004   8.981  17.711  1.00  8.66           C
ANISOU 2472  CB  VAL A 170     1027    833   1430     -4   -195   -125       C
ATOM   2473  CG1 VAL A 170     -13.658   8.267  17.736  1.00  9.51           C
ANISOU 2473  CG1 VAL A 170     1042   1031   1540    155   -110   -102       C
ATOM   2474  CG2 VAL A 170     -15.913   8.466  18.832  1.00  8.72           C
ANISOU 2474  CG2 VAL A 170      996    886   1431    -18   -299    -85       C
ATOM   2475  H   VAL A 170     -14.337  10.832  19.652  1.00 10.85           H
ATOM   2476  HA  VAL A 170     -14.350  10.797  16.959  1.00 10.40           H
ATOM   2477  HB  VAL A 170     -15.453   8.775  16.876  1.00 10.39           H
ATOM   2478 HG11 VAL A 170     -13.804   7.313  17.636  1.00 11.41           H
ATOM   2479 HG12 VAL A 170     -13.112   8.596  17.005  1.00 11.41           H
ATOM   2480 HG13 VAL A 170     -13.220   8.447  18.583  1.00 11.41           H
ATOM   2481 HG21 VAL A 170     -15.962   7.498  18.780  1.00 10.46           H
ATOM   2482 HG22 VAL A 170     -15.542   8.733  19.688  1.00 10.46           H
ATOM   2483 HG23 VAL A 170     -16.798   8.848  18.722  1.00 10.46           H
ATOM   2484  N   GLU A 171     -16.838  11.086  16.662  1.00  8.17           N
ANISOU 2484  N   GLU A 171     1005    852   1246     12   -154   -105       N
ATOM   2485  CA  GLU A 171     -18.260  11.375  16.531  1.00  8.31           C
ANISOU 2485  CA  GLU A 171      869    907   1380    -22    -62   -102       C
ATOM   2486  C   GLU A 171     -18.980  10.044  16.344  1.00  8.09           C
ANISOU 2486  C   GLU A 171      862    821   1390     78   -163    -42       C
ATOM   2487  O   GLU A 171     -18.541   9.194  15.550  1.00  9.40           O
ANISOU 2487  O   GLU A 171     1037    852   1683   -113    168   -219       O
ATOM   2488  CB  GLU A 171     -18.553  12.295  15.354  1.00  9.09           C
ANISOU 2488  CB  GLU A 171     1018    896   1541     15    -95    142       C
ATOM   2489  CG  GLU A 171     -20.007  12.645  15.223  1.00 10.42           C
ANISOU 2489  CG  GLU A 171     1204   1089   1666    179    -47    116       C
ATOM   2490  CD  GLU A 171     -20.220  13.720  14.174  1.00 11.58           C
ANISOU 2490  CD  GLU A 171     1384   1236   1780    139   -163     56       C
ATOM   2491  OE1 GLU A 171     -20.039  13.418  12.982  1.00 14.21           O
ANISOU 2491  OE1 GLU A 171     2224   1331   1843    358   -126    203       O
ATOM   2492  OE2 GLU A 171     -20.556  14.851  14.515  1.00 13.81           O
ANISOU 2492  OE2 GLU A 171     1952   1192   2103    297     39    196       O
ATOM   2493  H   GLU A 171     -16.480  10.834  15.921  1.00  9.80           H
ATOM   2494  HA  GLU A 171     -18.581  11.823  17.330  1.00  9.97           H
ATOM   2495  HB2 GLU A 171     -18.057  13.120  15.469  1.00 10.91           H
ATOM   2496  HB3 GLU A 171     -18.278  11.854  14.535  1.00 10.91           H
ATOM   2497  HG2 GLU A 171     -20.506  11.856  14.960  1.00 12.50           H
ATOM   2498  HG3 GLU A 171     -20.336  12.977  16.073  1.00 12.50           H
ATOM   2499  N   LEU A 172     -20.050   9.842  17.093  1.00  7.90           N
ANISOU 2499  N   LEU A 172      852    798   1351     38   -121   -152       N
ATOM   2500  CA  LEU A 172     -20.951   8.716  16.940  1.00  7.93           C
ANISOU 2500  CA  LEU A 172      865    817   1331    -14   -108     12       C
ATOM   2501  C   LEU A 172     -22.150   9.188  16.140  1.00  8.05           C
ANISOU 2501  C   LEU A 172      886    840   1333     46    -15    -36       C
ATOM   2502  O   LEU A 172     -22.672  10.282  16.380  1.00  8.82           O
ANISOU 2502  O   LEU A 172     1049    844   1459    149   -245   -124       O
ATOM   2503  CB  LEU A 172     -21.429   8.213  18.312  1.00  8.46           C
ANISOU 2503  CB  LEU A 172      926    906   1384     71   -111     30       C
ATOM   2504  CG  LEU A 172     -20.328   7.908  19.323  1.00  8.24           C
ANISOU 2504  CG  LEU A 172      939    877   1314     15   -259     45       C
ATOM   2505  CD1 LEU A 172     -20.922   7.451  20.640  1.00  9.60           C
ANISOU 2505  CD1 LEU A 172     1227   1037   1384     72   -157    -52       C
ATOM   2506  CD2 LEU A 172     -19.359   6.858  18.794  1.00  9.18           C
ANISOU 2506  CD2 LEU A 172     1105    973   1412    210   -223     72       C
ATOM   2507  H   LEU A 172     -20.287  10.371  17.729  1.00  9.48           H
ATOM   2508  HA  LEU A 172     -20.509   7.982  16.485  1.00  9.51           H
ATOM   2509  HB2 LEU A 172     -22.000   8.893  18.703  1.00 10.16           H
ATOM   2510  HB3 LEU A 172     -21.932   7.395  18.177  1.00 10.16           H
ATOM   2511  HG  LEU A 172     -19.826   8.724  19.475  1.00  9.88           H
ATOM   2512 HD11 LEU A 172     -20.202   7.250  21.258  1.00 11.52           H
ATOM   2513 HD12 LEU A 172     -21.477   8.161  20.999  1.00 11.52           H
ATOM   2514 HD13 LEU A 172     -21.458   6.658  20.487  1.00 11.52           H
ATOM   2515 HD21 LEU A 172     -18.685   6.682  19.469  1.00 11.02           H
ATOM   2516 HD22 LEU A 172     -19.851   6.045  18.599  1.00 11.02           H
ATOM   2517 HD23 LEU A 172     -18.940   7.193  17.986  1.00 11.02           H
ATOM   2518  N   PHE A 173     -22.594   8.365  15.192  1.00  8.24           N
ANISOU 2518  N   PHE A 173      926    813   1393     26   -181    -75       N
ATOM   2519  CA  PHE A 173     -23.657   8.728  14.267  1.00  8.13           C
ANISOU 2519  CA  PHE A 173     1021    802   1265    103   -321    -11       C
ATOM   2520  C   PHE A 173     -24.621   7.565  14.165  1.00  7.97           C
ANISOU 2520  C   PHE A 173     1026    885   1116     94   -201    -12       C
ATOM   2521  O   PHE A 173     -24.197   6.422  13.972  1.00  8.58           O
ANISOU 2521  O   PHE A 173      937    786   1536     18   -174    -73       O
ATOM   2522  CB  PHE A 173     -23.050   9.034  12.884  1.00  8.83           C
ANISOU 2522  CB  PHE A 173     1069    911   1374     37   -213     48       C
ATOM   2523  CG  PHE A 173     -24.017   9.453  11.808  1.00  9.40           C
ANISOU 2523  CG  PHE A 173     1219    981   1372    -88   -115     53       C
ATOM   2524  CD1 PHE A 173     -24.600  10.702  11.847  1.00 10.14           C
ANISOU 2524  CD1 PHE A 173     1229   1060   1566     57   -178     29       C
ATOM   2525  CD2 PHE A 173     -24.311   8.638  10.719  1.00  9.83           C
ANISOU 2525  CD2 PHE A 173     1177   1231   1328    -16   -245    117       C
ATOM   2526  CE1 PHE A 173     -25.417  11.130  10.820  1.00 11.05           C
ANISOU 2526  CE1 PHE A 173     1454   1203   1542    120   -100    262       C
ATOM   2527  CE2 PHE A 173     -25.134   9.078   9.714  1.00 10.81           C
ANISOU 2527  CE2 PHE A 173     1365   1356   1388    -67   -340    204       C
ATOM   2528  CZ  PHE A 173     -25.699  10.321   9.762  1.00 10.94           C
ANISOU 2528  CZ  PHE A 173     1296   1334   1526    136   -347    200       C
ATOM   2529  H   PHE A 173     -22.285   7.572  15.065  1.00  9.89           H
ATOM   2530  HA  PHE A 173     -24.145   9.504  14.585  1.00  9.75           H
ATOM   2531  HB2 PHE A 173     -22.409   9.754  12.988  1.00 10.60           H
ATOM   2532  HB3 PHE A 173     -22.601   8.234  12.568  1.00 10.60           H
ATOM   2533  HD1 PHE A 173     -24.440  11.263  12.572  1.00 12.17           H
ATOM   2534  HD2 PHE A 173     -23.944   7.784  10.673  1.00 11.80           H
ATOM   2535  HE1 PHE A 173     -25.782  11.985  10.851  1.00 13.26           H
ATOM   2536  HE2 PHE A 173     -25.310   8.522   8.989  1.00 12.98           H
ATOM   2537  HZ  PHE A 173     -26.266  10.610   9.083  1.00 13.13           H
ATOM   2538  N   TYR A 174     -25.915   7.855  14.280  1.00  8.39           N
ANISOU 2538  N   TYR A 174      879    852   1459    173   -185    -73       N
ATOM   2539  CA  TYR A 174     -26.939   6.839  14.062  1.00  8.29           C
ANISOU 2539  CA  TYR A 174      818    988   1343     42   -178    -35       C
ATOM   2540  C   TYR A 174     -27.527   7.028  12.680  1.00  7.98           C
ANISOU 2540  C   TYR A 174      852    955   1226     87   -224     45       C
ATOM   2541  O   TYR A 174     -28.246   8.015  12.467  1.00  9.21           O
ANISOU 2541  O   TYR A 174      951   1091   1460     85   -174    -18       O
ATOM   2542  CB  TYR A 174     -28.036   6.903  15.131  1.00  8.42           C
ANISOU 2542  CB  TYR A 174      886   1011   1303    114   -141   -114       C
ATOM   2543  CG  TYR A 174     -29.134   5.904  14.850  1.00  8.36           C
ANISOU 2543  CG  TYR A 174      853   1134   1190     58   -103     39       C
ATOM   2544  CD1 TYR A 174     -28.856   4.551  14.615  1.00  8.52           C
ANISOU 2544  CD1 TYR A 174      767   1177   1292    101   -214    121       C
ATOM   2545  CD2 TYR A 174     -30.448   6.315  14.752  1.00  9.83           C
ANISOU 2545  CD2 TYR A 174      901   1263   1570    126    -72     68       C
ATOM   2546  CE1 TYR A 174     -29.870   3.655  14.317  1.00  9.18           C
ANISOU 2546  CE1 TYR A 174      917   1222   1348     28   -155     91       C
ATOM   2547  CE2 TYR A 174     -31.480   5.416  14.471  1.00 10.65           C
ANISOU 2547  CE2 TYR A 174      842   1462   1740    159   -161    129       C
ATOM   2548  CZ  TYR A 174     -31.178   4.086  14.230  1.00  9.69           C
ANISOU 2548  CZ  TYR A 174      779   1330   1573     64   -191     60       C
ATOM   2549  OH  TYR A 174     -32.198   3.211  13.940  1.00 10.70           O
ANISOU 2549  OH  TYR A 174      881   1351   1834    -37   -391    100       O
ATOM   2550  H   TYR A 174     -26.224   8.631  14.482  1.00 10.07           H
ATOM   2551  HA  TYR A 174     -26.530   5.961  14.116  1.00  9.94           H
ATOM   2552  HB2 TYR A 174     -27.652   6.700  15.998  1.00 10.10           H
ATOM   2553  HB3 TYR A 174     -28.425   7.791  15.140  1.00 10.10           H
ATOM   2554  HD1 TYR A 174     -27.978   4.249  14.660  1.00 10.22           H
ATOM   2555  HD2 TYR A 174     -30.652   7.214  14.877  1.00 11.79           H
ATOM   2556  HE1 TYR A 174     -29.668   2.758  14.174  1.00 11.01           H
ATOM   2557  HE2 TYR A 174     -32.363   5.708  14.445  1.00 12.77           H
ATOM   2558  HH  TYR A 174     -32.939   3.597  14.022  1.00 12.84           H
ATOM   2559  N   PRO A 175     -27.241   6.141  11.717  1.00  8.37           N
ANISOU 2559  N   PRO A 175     1011   1016   1152     80   -245     75       N
ATOM   2560  CA  PRO A 175     -27.668   6.395  10.341  1.00  9.10           C
ANISOU 2560  CA  PRO A 175      980   1232   1246    -25   -214     65       C
ATOM   2561  C   PRO A 175     -29.079   5.941  10.045  1.00  9.38           C
ANISOU 2561  C   PRO A 175     1092   1225   1248    151   -265     69       C
ATOM   2562  O   PRO A 175     -29.584   6.231   8.955  1.00 10.39           O
ANISOU 2562  O   PRO A 175     1129   1469   1349     34   -324    111       O
ATOM   2563  CB  PRO A 175     -26.667   5.559   9.539  1.00  9.28           C
ANISOU 2563  CB  PRO A 175     1041   1193   1294    -16   -217     19       C
ATOM   2564  CG  PRO A 175     -26.428   4.375  10.426  1.00  9.53           C
ANISOU 2564  CG  PRO A 175     1054   1181   1387     37   -216    -67       C
ATOM   2565  CD  PRO A 175     -26.324   4.969  11.794  1.00  8.47           C
ANISOU 2565  CD  PRO A 175      947   1068   1205      5   -153     12       C
ATOM   2566  HA  PRO A 175     -27.569   7.332  10.110  1.00 10.92           H
ATOM   2567  HB2 PRO A 175     -27.053   5.293   8.690  1.00 11.14           H
ATOM   2568  HB3 PRO A 175     -25.850   6.060   9.390  1.00 11.14           H
ATOM   2569  HG2 PRO A 175     -27.173   3.756  10.368  1.00 11.44           H
ATOM   2570  HG3 PRO A 175     -25.605   3.927  10.174  1.00 11.44           H
ATOM   2571  HD2 PRO A 175     -26.622   4.339  12.470  1.00 10.17           H
ATOM   2572  HD3 PRO A 175     -25.415   5.251  11.981  1.00 10.17           H
ATOM   2573  N   GLY A 176     -29.721   5.247  10.970  1.00  9.44           N
ANISOU 2573  N   GLY A 176     1019   1294   1273    -16   -228     39       N
ATOM   2574  CA  GLY A 176     -30.959   4.528  10.723  1.00  9.57           C
ANISOU 2574  CA  GLY A 176      978   1287   1369    101   -217    129       C
ATOM   2575  C   GLY A 176     -30.715   3.025  10.691  1.00  9.26           C
ANISOU 2575  C   GLY A 176      976   1337   1207    -10   -281     83       C
ATOM   2576  O   GLY A 176     -29.585   2.547  10.712  1.00  9.14           O
ANISOU 2576  O   GLY A 176      916   1257   1300     15   -214     35       O
ATOM   2577  H   GLY A 176     -29.448   5.174  11.782  1.00 11.33           H
ATOM   2578  HA2 GLY A 176     -31.598   4.725  11.426  1.00 11.48           H
ATOM   2579  HA3 GLY A 176     -31.333   4.802   9.871  1.00 11.48           H
ATOM   2580  N   ALA A 177     -31.806   2.275  10.621  1.00  9.78           N
ANISOU 2580  N   ALA A 177      899   1352   1464   -122   -261     97       N
ATOM   2581  CA  ALA A 177     -31.720   0.828  10.622  1.00  9.86           C
ANISOU 2581  CA  ALA A 177      987   1497   1262   -223   -272     94       C
ATOM   2582  C   ALA A 177     -30.997   0.338   9.369  1.00  9.58           C
ANISOU 2582  C   ALA A 177      925   1432   1282   -107   -354    121       C
ATOM   2583  O   ALA A 177     -31.184   0.850   8.261  1.00 10.04           O
ANISOU 2583  O   ALA A 177     1082   1452   1281    -93   -411     82       O
ATOM   2584  CB  ALA A 177     -33.119   0.216  10.675  1.00 10.95           C
ANISOU 2584  CB  ALA A 177      985   1655   1521   -249   -259    128       C
ATOM   2585  H   ALA A 177     -32.608   2.581  10.573  1.00 11.73           H
ATOM   2586  HA  ALA A 177     -31.225   0.537  11.403  1.00 11.83           H
ATOM   2587  HB1 ALA A 177     -33.040  -0.750  10.724  1.00 13.14           H
ATOM   2588  HB2 ALA A 177     -33.580   0.550  11.460  1.00 13.14           H
ATOM   2589  HB3 ALA A 177     -33.605   0.467   9.874  1.00 13.14           H
ATOM   2590  N   ALA A 178     -30.168  -0.687   9.542  1.00  9.37           N
ANISOU 2590  N   ALA A 178     1051   1422   1089   -219   -351     49       N
ATOM   2591  CA  ALA A 178     -29.366  -1.202   8.431  1.00  9.51           C
ANISOU 2591  CA  ALA A 178     1157   1449   1008   -156   -353    -41       C
ATOM   2592  C   ALA A 178     -29.096  -2.685   8.705  1.00  9.41           C
ANISOU 2592  C   ALA A 178      982   1465   1129   -254   -299    -74       C
ATOM   2593  O   ALA A 178     -30.004  -3.518   8.642  1.00  9.51           O
ANISOU 2593  O   ALA A 178      969   1482   1163   -292   -309    -74       O
ATOM   2594  CB  ALA A 178     -28.128  -0.341   8.185  1.00  9.46           C
ANISOU 2594  CB  ALA A 178     1035   1328   1233   -224   -304     70       C
ATOM   2595  H   ALA A 178     -30.051  -1.100  10.287  1.00 11.25           H
ATOM   2596  HA  ALA A 178     -29.829  -1.147   7.581  1.00 11.42           H
ATOM   2597  HB1 ALA A 178     -27.488  -0.850   7.664  1.00 11.36           H
ATOM   2598  HB2 ALA A 178     -28.390   0.457   7.700  1.00 11.36           H
ATOM   2599  HB3 ALA A 178     -27.739  -0.096   9.039  1.00 11.36           H
ATOM   2600  N   HIS A 179     -27.865  -3.024   9.063  1.00  8.70           N
ANISOU 2600  N   HIS A 179      997   1233   1077   -229   -245     63       N
ATOM   2601  CA  HIS A 179     -27.532  -4.363   9.534  1.00  8.73           C
ANISOU 2601  CA  HIS A 179     1055   1188   1072   -188   -207    -43       C
ATOM   2602  C   HIS A 179     -28.331  -4.746  10.769  1.00  9.03           C
ANISOU 2602  C   HIS A 179      983   1303   1143   -340   -285    -79       C
ATOM   2603  O   HIS A 179     -28.688  -5.916  10.938  1.00  9.44           O
ANISOU 2603  O   HIS A 179     1000   1378   1211   -304   -225    -52       O
ATOM   2604  CB  HIS A 179     -26.026  -4.412   9.809  1.00  8.48           C
ANISOU 2604  CB  HIS A 179     1059   1114   1048   -137   -190    -44       C
ATOM   2605  CG  HIS A 179     -25.600  -5.604  10.585  1.00  8.39           C
ANISOU 2605  CG  HIS A 179      927   1075   1186   -174   -231   -113       C
ATOM   2606  ND1 HIS A 179     -25.405  -6.841  10.021  1.00  9.10           N
ANISOU 2606  ND1 HIS A 179     1066   1179   1211   -185   -144   -167       N
ATOM   2607  CD2 HIS A 179     -25.380  -5.761  11.912  1.00  7.99           C
ANISOU 2607  CD2 HIS A 179      893    978   1165   -132   -212    -95       C
ATOM   2608  CE1 HIS A 179     -25.066  -7.708  10.977  1.00  8.59           C
ANISOU 2608  CE1 HIS A 179      977   1080   1209   -170   -165    -55       C
ATOM   2609  NE2 HIS A 179     -25.020  -7.073  12.142  1.00  8.40           N
ANISOU 2609  NE2 HIS A 179     1023   1054   1116   -148   -155   -166       N
ATOM   2610  H   HIS A 179     -27.191  -2.490   9.043  1.00 10.44           H
ATOM   2611  HA  HIS A 179     -27.752  -5.016   8.852  1.00 10.47           H
ATOM   2612  HB2 HIS A 179     -25.555  -4.426   8.962  1.00 10.18           H
ATOM   2613  HB3 HIS A 179     -25.776  -3.624  10.316  1.00 10.18           H
ATOM   2614  HD1 HIS A 179     -25.489  -7.027   9.186  1.00 10.91           H
ATOM   2615  HD2 HIS A 179     -25.459  -5.098  12.558  1.00  9.59           H
ATOM   2616  HE1 HIS A 179     -24.889  -8.611  10.847  1.00 10.31           H
ATOM   2617  N   SER A 180     -28.596  -3.775  11.636  1.00  8.76           N
ANISOU 2617  N   SER A 180     1119   1183   1025   -333   -289     -3       N
ATOM   2618  CA  SER A 180     -29.479  -3.938  12.783  1.00  8.81           C
ANISOU 2618  CA  SER A 180      964   1335   1050   -359   -165     61       C
ATOM   2619  C   SER A 180     -30.188  -2.608  12.976  1.00  8.94           C
ANISOU 2619  C   SER A 180      847   1379   1171   -260   -218     14       C
ATOM   2620  O   SER A 180     -29.805  -1.584  12.403  1.00  9.19           O
ANISOU 2620  O   SER A 180      925   1260   1305   -135   -207     58       O
ATOM   2621  CB  SER A 180     -28.683  -4.371  14.015  1.00  8.54           C
ANISOU 2621  CB  SER A 180      931   1182   1133   -177   -179    -28       C
ATOM   2622  OG  SER A 180     -27.770  -3.344  14.375  1.00  8.73           O
ANISOU 2622  OG  SER A 180      965   1183   1168   -199   -221   -119       O
ATOM   2623  H   SER A 180     -28.263  -2.984  11.579  1.00 10.51           H
ATOM   2624  HA  SER A 180     -30.152  -4.619  12.629  1.00 10.57           H
ATOM   2625  HB2 SER A 180     -29.293  -4.531  14.751  1.00 10.25           H
ATOM   2626  HB3 SER A 180     -28.190  -5.181  13.810  1.00 10.25           H
ATOM   2627  HG  SER A 180     -28.072  -2.907  15.025  1.00 10.47           H
ATOM   2628  N  ATHR A 181     -31.219  -2.601  13.837  0.78  9.07           N
ANISOU 2628  N  ATHR A 181      818   1406   1223   -188   -253     15       N
ATOM   2629  CA ATHR A 181     -31.939  -1.348  14.021  0.78  9.45           C
ANISOU 2629  CA ATHR A 181      696   1481   1412    -48   -247     80       C
ATOM   2630  C  ATHR A 181     -31.143  -0.367  14.858  0.78  8.81           C
ANISOU 2630  C  ATHR A 181      676   1222   1448    -53   -123    130       C
ATOM   2631  O  ATHR A 181     -31.371   0.842  14.746  0.78 10.67           O
ANISOU 2631  O  ATHR A 181     1016   1381   1658     69   -284    202       O
ATOM   2632  CB ATHR A 181     -33.311  -1.565  14.662  0.78 11.03           C
ANISOU 2632  CB ATHR A 181      901   1588   1701    -47   -171    126       C
ATOM   2633  OG1ATHR A 181     -33.125  -2.223  15.912  0.78 11.48           O
ANISOU 2633  OG1ATHR A 181      971   1647   1744    -37      2    237       O
ATOM   2634  CG2ATHR A 181     -34.218  -2.349  13.748  0.78 12.17           C
ANISOU 2634  CG2ATHR A 181      919   1752   1954    -60   -335    301       C
ATOM   2635  H  ATHR A 181     -31.499  -3.272  14.295  0.78 10.89           H
ATOM   2636  HA ATHR A 181     -32.099  -0.967  13.144  0.78 11.34           H
ATOM   2637  HB ATHR A 181     -33.756  -0.718  14.817  0.78 13.23           H
ATOM   2638  HG1ATHR A 181     -32.768  -2.973  15.791  0.78 13.78           H
ATOM   2639 HG21ATHR A 181     -35.035  -2.586  14.215  0.78 14.61           H
ATOM   2640 HG22ATHR A 181     -34.444  -1.817  12.969  0.78 14.61           H
ATOM   2641 HG23ATHR A 181     -33.775  -3.161  13.457  0.78 14.61           H
ATOM   2642  N  BTHR A 181     -31.226  -2.625  13.819  0.22  9.09           N
ANISOU 2642  N  BTHR A 181      788   1346   1319   -179   -148     93       N
ATOM   2643  CA BTHR A 181     -31.986  -1.409  14.084  0.22  9.21           C
ANISOU 2643  CA BTHR A 181      683   1330   1487   -121   -124    148       C
ATOM   2644  C  BTHR A 181     -31.194  -0.400  14.905  0.22  8.69           C
ANISOU 2644  C  BTHR A 181      665   1209   1428    -81   -169    156       C
ATOM   2645  O  BTHR A 181     -31.494   0.798  14.848  0.22  9.06           O
ANISOU 2645  O  BTHR A 181      610   1270   1563     -4   -385    148       O
ATOM   2646  CB BTHR A 181     -33.289  -1.746  14.822  0.22 10.06           C
ANISOU 2646  CB BTHR A 181      672   1385   1766   -121      0    200       C
ATOM   2647  OG1BTHR A 181     -33.995  -2.786  14.132  0.22 10.82           O
ANISOU 2647  OG1BTHR A 181      685   1441   1985     97    -79    301       O
ATOM   2648  CG2BTHR A 181     -34.171  -0.506  14.927  0.22 11.20           C
ANISOU 2648  CG2BTHR A 181      771   1469   2017   -113    116    222       C
ATOM   2649  H  BTHR A 181     -31.504  -3.321  14.243  0.22 10.91           H
ATOM   2650  HA BTHR A 181     -32.213  -1.002  13.233  0.22 11.06           H
ATOM   2651  HB BTHR A 181     -33.081  -2.054  15.718  0.22 12.07           H
ATOM   2652  HG1BTHR A 181     -33.530  -3.486  14.113  0.22 12.98           H
ATOM   2653 HG21BTHR A 181     -35.010  -0.732  15.358  0.22 13.44           H
ATOM   2654 HG22BTHR A 181     -33.722   0.177  15.450  0.22 13.44           H
ATOM   2655 HG23BTHR A 181     -34.356  -0.154  14.043  0.22 13.44           H
ATOM   2656  N   ASP A 182     -30.195  -0.860  15.653  1.00  8.29           N
ANISOU 2656  N   ASP A 182      772   1125   1252    -48   -216    107       N
ATOM   2657  CA  ASP A 182     -29.446  -0.055  16.604  1.00  7.90           C
ANISOU 2657  CA  ASP A 182      879    959   1163     42   -223    -90       C
ATOM   2658  C   ASP A 182     -28.045   0.330  16.117  1.00  7.74           C
ANISOU 2658  C   ASP A 182      837    866   1239    -31   -215    -38       C
ATOM   2659  O   ASP A 182     -27.307   0.989  16.842  1.00  8.37           O
ANISOU 2659  O   ASP A 182      945   1063   1173   -170   -112   -135       O
ATOM   2660  CB  ASP A 182     -29.308  -0.803  17.940  1.00  7.79           C
ANISOU 2660  CB  ASP A 182      781   1057   1122     19   -158     16       C
ATOM   2661  CG  ASP A 182     -28.592  -2.149  17.823  1.00  7.33           C
ANISOU 2661  CG  ASP A 182      732   1000   1053    -92   -147     30       C
ATOM   2662  OD1 ASP A 182     -28.782  -2.852  16.800  1.00  7.98           O
ANISOU 2662  OD1 ASP A 182      851   1076   1107    -66   -226    -69       O
ATOM   2663  OD2 ASP A 182     -27.844  -2.498  18.779  1.00  7.72           O
ANISOU 2663  OD2 ASP A 182      810    963   1161    -24   -165    -77       O
ATOM   2664  HA  ASP A 182     -29.946   0.763  16.750  1.00  9.48           H
ATOM   2665  HB2 ASP A 182     -28.801  -0.251  18.556  1.00  9.35           H
ATOM   2666  HB3 ASP A 182     -30.194  -0.970  18.297  1.00  9.35           H
ATOM   2667  H  AASP A 182     -29.963  -1.688  15.657  0.78  9.95           H
ATOM   2668  H  BASP A 182     -29.922  -1.675  15.624  0.22  9.95           H
ATOM   2669  N   ASN A 183     -27.646  -0.061  14.903  1.00  7.22           N
ANISOU 2669  N   ASN A 183      809    941    993   -112   -249    -36       N
ATOM   2670  CA  ASN A 183     -26.261   0.114  14.526  1.00  7.13           C
ANISOU 2670  CA  ASN A 183      746    821   1143   -110   -208    -28       C
ATOM   2671  C   ASN A 183     -25.815   1.575  14.493  1.00  7.33           C
ANISOU 2671  C   ASN A 183      771    953   1060    -39   -210      1       C
ATOM   2672  O   ASN A 183     -26.497   2.446  13.941  1.00  7.78           O
ANISOU 2672  O   ASN A 183      830    945   1180     31   -258     34       O
ATOM   2673  CB  ASN A 183     -25.952  -0.619  13.203  1.00  7.56           C
ANISOU 2673  CB  ASN A 183      833    955   1084    -77   -190    -79       C
ATOM   2674  CG  ASN A 183     -26.874  -0.318  12.031  1.00  7.70           C
ANISOU 2674  CG  ASN A 183      857   1041   1030   -101    -98    -63       C
ATOM   2675  OD1 ASN A 183     -27.507   0.777  11.934  1.00  9.96           O
ANISOU 2675  OD1 ASN A 183     1079   1333   1372    -93   -288     22       O
ATOM   2676  ND2 ASN A 183     -26.923  -1.218  11.123  1.00  6.84           N
ANISOU 2676  ND2 ASN A 183      706    996    898   -159   -255     28       N
ATOM   2677  H   ASN A 183     -28.149  -0.418  14.304  1.00  8.66           H
ATOM   2678  HA  ASN A 183     -25.721  -0.296  15.220  1.00  8.56           H
ATOM   2679  HB2 ASN A 183     -25.053  -0.379  12.928  1.00  9.07           H
ATOM   2680  HB3 ASN A 183     -26.004  -1.574  13.368  1.00  9.07           H
ATOM   2681 HD21 ASN A 183     -26.453  -1.934  11.201  1.00  8.21           H
ATOM   2682 HD22 ASN A 183     -27.427  -1.106  10.435  1.00  8.21           H
ATOM   2683  N   LEU A 184     -24.648   1.820  15.086  1.00  6.97           N
ANISOU 2683  N   LEU A 184      760    781   1109    -71   -217     45       N
ATOM   2684  CA  LEU A 184     -23.994   3.111  15.081  1.00  7.02           C
ANISOU 2684  CA  LEU A 184      810    724   1134    -27    -86     15       C
ATOM   2685  C   LEU A 184     -22.764   3.067  14.187  1.00  6.68           C
ANISOU 2685  C   LEU A 184      731    770   1037     30   -161    -22       C
ATOM   2686  O   LEU A 184     -22.107   2.029  14.051  1.00  7.86           O
ANISOU 2686  O   LEU A 184     1004    782   1200     13    -52     -1       O
ATOM   2687  CB  LEU A 184     -23.499   3.482  16.487  1.00  7.35           C
ANISOU 2687  CB  LEU A 184      802    792   1200    -36   -248    -68       C
ATOM   2688  CG  LEU A 184     -24.549   3.571  17.585  1.00  7.76           C
ANISOU 2688  CG  LEU A 184      845    898   1204     23   -134    -89       C
ATOM   2689  CD1 LEU A 184     -23.886   3.966  18.874  1.00  8.12           C
ANISOU 2689  CD1 LEU A 184     1019    929   1135     89   -112    -71       C
ATOM   2690  CD2 LEU A 184     -25.650   4.533  17.211  1.00  9.20           C
ANISOU 2690  CD2 LEU A 184     1007   1229   1259    120   -120   -182       C
ATOM   2691  H   LEU A 184     -24.203   1.223  15.516  1.00  8.37           H
ATOM   2692  HA  LEU A 184     -24.624   3.775  14.760  1.00  8.43           H
ATOM   2693  HB2 LEU A 184     -22.855   2.811  16.764  1.00  8.82           H
ATOM   2694  HB3 LEU A 184     -23.071   4.351  16.434  1.00  8.82           H
ATOM   2695  HG  LEU A 184     -24.969   2.705  17.708  1.00  9.31           H
ATOM   2696 HD11 LEU A 184     -24.542   3.939  19.588  1.00  9.74           H
ATOM   2697 HD12 LEU A 184     -23.166   3.343  19.062  1.00  9.74           H
ATOM   2698 HD13 LEU A 184     -23.531   4.864  18.784  1.00  9.74           H
ATOM   2699 HD21 LEU A 184     -26.286   4.584  17.941  1.00 11.04           H
ATOM   2700 HD22 LEU A 184     -25.263   5.407  17.047  1.00 11.04           H
ATOM   2701 HD23 LEU A 184     -26.092   4.211  16.409  1.00 11.04           H
ATOM   2702  N  AVAL A 185     -22.401   4.254  13.698  0.43  7.31           N
ANISOU 2702  N  AVAL A 185      806    788   1182    -23   -199     -3       N
ATOM   2703  CA AVAL A 185     -21.222   4.526  12.885  0.43  6.85           C
ANISOU 2703  CA AVAL A 185      769    720   1112    -19   -168     95       C
ATOM   2704  C  AVAL A 185     -20.312   5.429  13.704  0.43  7.00           C
ANISOU 2704  C  AVAL A 185      849    702   1107     41   -142    137       C
ATOM   2705  O  AVAL A 185     -20.785   6.156  14.586  0.43  7.40           O
ANISOU 2705  O  AVAL A 185      928    756   1127     66   -312     38       O
ATOM   2706  CB AVAL A 185     -21.746   5.218  11.609  0.43  7.59           C
ANISOU 2706  CB AVAL A 185     1067    708   1111    119   -175    128       C
ATOM   2707  CG1AVAL A 185     -20.619   5.818  10.797  0.43  8.21           C
ANISOU 2707  CG1AVAL A 185     1223    898    999    -29   -226    203       C
ATOM   2708  CG2AVAL A 185     -22.541   4.215  10.786  0.43  7.75           C
ANISOU 2708  CG2AVAL A 185     1109    741   1095    169   -261    -24       C
ATOM   2709  H  AVAL A 185     -22.858   4.970  13.836  0.43  8.77           H
ATOM   2710  HA AVAL A 185     -20.697   3.743  12.658  0.43  8.22           H
ATOM   2711  HB AVAL A 185     -22.327   5.952  11.862  0.43  9.11           H
ATOM   2712 HG11AVAL A 185     -20.956   6.061   9.920  0.43  9.85           H
ATOM   2713 HG12AVAL A 185     -20.286   6.607  11.253  0.43  9.85           H
ATOM   2714 HG13AVAL A 185     -19.909   5.163  10.709  0.43  9.85           H
ATOM   2715 HG21AVAL A 185     -22.837   4.644   9.967  0.43  9.30           H
ATOM   2716 HG22AVAL A 185     -21.973   3.458  10.576  0.43  9.30           H
ATOM   2717 HG23AVAL A 185     -23.308   3.921  11.301  0.43  9.30           H
ATOM   2718  N  BVAL A 185     -22.410   4.201  13.581  0.57  8.01           N
ANISOU 2718  N  BVAL A 185      860    821   1363     66   -149     13       N
ATOM   2719  CA BVAL A 185     -21.120   4.346  12.914  0.57  7.90           C
ANISOU 2719  CA BVAL A 185      837    923   1243   -171   -259     42       C
ATOM   2720  C  BVAL A 185     -20.311   5.396  13.668  0.57  7.53           C
ANISOU 2720  C  BVAL A 185      867    804   1190    -43    -68     30       C
ATOM   2721  O  BVAL A 185     -20.846   6.205  14.438  0.57  8.05           O
ANISOU 2721  O  BVAL A 185      784    897   1379    -41     45   -148       O
ATOM   2722  CB BVAL A 185     -21.199   4.651  11.403  0.57  8.35           C
ANISOU 2722  CB BVAL A 185     1076    960   1138     25   -364     45       C
ATOM   2723  CG1BVAL A 185     -22.080   3.608  10.720  0.57  8.67           C
ANISOU 2723  CG1BVAL A 185     1059    995   1241     44   -318     60       C
ATOM   2724  CG2BVAL A 185     -21.727   6.023  11.147  0.57  8.58           C
ANISOU 2724  CG2BVAL A 185     1043   1013   1206    139   -152    154       C
ATOM   2725  H  BVAL A 185     -22.905   4.904  13.543  0.57  9.61           H
ATOM   2726  HA BVAL A 185     -20.658   3.495  12.973  0.57  9.48           H
ATOM   2727  HB BVAL A 185     -20.304   4.614  11.031  0.57 10.02           H
ATOM   2728 HG11BVAL A 185     -22.013   3.718   9.758  0.57 10.41           H
ATOM   2729 HG12BVAL A 185     -21.776   2.723  10.973  0.57 10.41           H
ATOM   2730 HG13BVAL A 185     -22.999   3.736  11.004  0.57 10.41           H
ATOM   2731 HG21BVAL A 185     -21.848   6.141  10.191  0.57 10.30           H
ATOM   2732 HG22BVAL A 185     -22.578   6.124  11.602  0.57 10.30           H
ATOM   2733 HG23BVAL A 185     -21.092   6.674  11.483  0.57 10.30           H
ATOM   2734  N   VAL A 186     -18.998   5.355  13.459  1.00  7.28           N
ANISOU 2734  N   VAL A 186      870    760   1137     -6    -93    -13       N
ATOM   2735  CA  VAL A 186     -18.042   6.149  14.216  1.00  7.46           C
ANISOU 2735  CA  VAL A 186      835    702   1297    -54   -165    -77       C
ATOM   2736  C   VAL A 186     -17.126   6.868  13.240  1.00  8.60           C
ANISOU 2736  C   VAL A 186      996    813   1458    -29   -139      3       C
ATOM   2737  O   VAL A 186     -16.564   6.231  12.346  1.00  9.12           O
ANISOU 2737  O   VAL A 186     1182    833   1449   -135     95   -107       O
ATOM   2738  CB  VAL A 186     -17.222   5.248  15.166  1.00  7.93           C
ANISOU 2738  CB  VAL A 186      905    784   1324    -16   -164     50       C
ATOM   2739  CG1 VAL A 186     -16.206   6.062  15.942  1.00  8.90           C
ANISOU 2739  CG1 VAL A 186     1099    866   1415     -4   -281     79       C
ATOM   2740  CG2 VAL A 186     -18.144   4.474  16.100  1.00  8.58           C
ANISOU 2740  CG2 VAL A 186     1119    829   1312      2   -234    -40       C
ATOM   2741  HA  VAL A 186     -18.509   6.822  14.736  1.00  8.95           H
ATOM   2742  HB  VAL A 186     -16.731   4.602  14.635  1.00  9.52           H
ATOM   2743 HG11 VAL A 186     -15.867   5.527  16.676  1.00 10.68           H
ATOM   2744 HG12 VAL A 186     -15.479   6.309  15.349  1.00 10.68           H
ATOM   2745 HG13 VAL A 186     -16.637   6.860  16.286  1.00 10.68           H
ATOM   2746 HG21 VAL A 186     -17.607   3.909  16.678  1.00 10.30           H
ATOM   2747 HG22 VAL A 186     -18.653   5.104  16.635  1.00 10.30           H
ATOM   2748 HG23 VAL A 186     -18.746   3.928  15.570  1.00 10.30           H
ATOM   2749  H  AVAL A 186     -18.645   4.851  12.858  0.43  8.74           H
ATOM   2750  H  BVAL A 186     -18.627   4.858  12.863  0.57  8.74           H
ATOM   2751  N   TYR A 187     -16.949   8.170  13.420  1.00  8.05           N
ANISOU 2751  N   TYR A 187     1040    726   1293   -117    -60     -1       N
ATOM   2752  CA  TYR A 187     -16.041   8.951  12.582  1.00  8.51           C
ANISOU 2752  CA  TYR A 187     1089    790   1355   -109    -10    -82       C
ATOM   2753  C   TYR A 187     -14.955   9.542  13.457  1.00  8.20           C
ANISOU 2753  C   TYR A 187      944    752   1420   -106   -182     24       C
ATOM   2754  O   TYR A 187     -15.216  10.024  14.565  1.00  9.00           O
ANISOU 2754  O   TYR A 187     1109    881   1428    -74    -64   -144       O
ATOM   2755  CB  TYR A 187     -16.809  10.067  11.881  1.00  8.96           C
ANISOU 2755  CB  TYR A 187     1095    905   1402    -98   -121    115       C
ATOM   2756  CG  TYR A 187     -16.035  10.751  10.782  1.00  9.67           C
ANISOU 2756  CG  TYR A 187     1075    910   1691    -62   -199    188       C
ATOM   2757  CD1 TYR A 187     -15.741  10.050   9.604  1.00 11.43           C
ANISOU 2757  CD1 TYR A 187     1499   1006   1838     75     82    252       C
ATOM   2758  CD2 TYR A 187     -15.619  12.064  10.859  1.00 11.73           C
ANISOU 2758  CD2 TYR A 187     1464   1018   1975   -249   -369    162       C
ATOM   2759  CE1 TYR A 187     -15.113  10.641   8.536  1.00 13.32           C
ANISOU 2759  CE1 TYR A 187     1712   1370   1978    286    214    476       C
ATOM   2760  CE2 TYR A 187     -14.937  12.676   9.763  1.00 13.20           C
ANISOU 2760  CE2 TYR A 187     1577   1215   2225   -355   -327    615       C
ATOM   2761  CZ  TYR A 187     -14.723  11.951   8.612  1.00 13.83           C
ANISOU 2761  CZ  TYR A 187     1490   1532   2233     58    109    677       C
ATOM   2762  OH  TYR A 187     -14.115  12.486   7.506  1.00 17.40           O
ANISOU 2762  OH  TYR A 187     1936   1989   2686    177    545   1153       O
ATOM   2763  H   TYR A 187     -17.347   8.631  14.027  1.00  9.66           H
ATOM   2764  HA  TYR A 187     -15.623   8.390  11.910  1.00 10.21           H
ATOM   2765  HB2 TYR A 187     -17.611   9.691  11.486  1.00 10.75           H
ATOM   2766  HB3 TYR A 187     -17.046  10.740  12.538  1.00 10.75           H
ATOM   2767  HD1 TYR A 187     -15.980   9.154   9.544  1.00 13.72           H
ATOM   2768  HD2 TYR A 187     -15.784  12.556  11.631  1.00 14.07           H
ATOM   2769  HE1 TYR A 187     -14.952  10.152   7.761  1.00 15.98           H
ATOM   2770  HE2 TYR A 187     -14.640  13.556   9.827  1.00 15.85           H
ATOM   2771  HH  TYR A 187     -13.873  13.275   7.665  1.00 20.88           H
ATOM   2772  N   VAL A 188     -13.721   9.491  12.963  1.00  8.39           N
ANISOU 2772  N   VAL A 188      907    772   1510   -123    -35    -42       N
ATOM   2773  CA  VAL A 188     -12.576  10.100  13.635  1.00  9.14           C
ANISOU 2773  CA  VAL A 188      961    798   1713    -75    -93     88       C
ATOM   2774  C   VAL A 188     -12.196  11.358  12.864  1.00  9.75           C
ANISOU 2774  C   VAL A 188     1096    825   1784   -116    -10    138       C
ATOM   2775  O   VAL A 188     -11.539  11.259  11.816  1.00 10.67           O
ANISOU 2775  O   VAL A 188     1204   1059   1793   -185    -89    228       O
ATOM   2776  CB  VAL A 188     -11.381   9.139  13.699  1.00  9.31           C
ANISOU 2776  CB  VAL A 188     1085    792   1659    -25   -173     35       C
ATOM   2777  CG1 VAL A 188     -10.316   9.761  14.613  1.00 10.87           C
ANISOU 2777  CG1 VAL A 188     1071   1122   1937     40   -103     59       C
ATOM   2778  CG2 VAL A 188     -11.797   7.740  14.162  1.00  9.66           C
ANISOU 2778  CG2 VAL A 188     1143    876   1652    -21    -18    -12       C
ATOM   2779  H   VAL A 188     -13.516   9.101  12.224  1.00 10.07           H
ATOM   2780  HA  VAL A 188     -12.830  10.334  14.541  1.00 10.97           H
ATOM   2781  HB  VAL A 188     -11.007   9.013  12.813  1.00 11.17           H
ATOM   2782 HG11 VAL A 188      -9.610   9.113  14.762  1.00 13.04           H
ATOM   2783 HG12 VAL A 188      -9.955  10.552  14.184  1.00 13.04           H
ATOM   2784 HG13 VAL A 188     -10.728  10.001  15.458  1.00 13.04           H
ATOM   2785 HG21 VAL A 188     -11.003   7.191  14.261  1.00 11.60           H
ATOM   2786 HG22 VAL A 188     -12.256   7.813  15.013  1.00 11.60           H
ATOM   2787 HG23 VAL A 188     -12.388   7.350  13.499  1.00 11.60           H
ATOM   2788  N   PRO A 189     -12.652  12.535  13.290  1.00 10.56           N
ANISOU 2788  N   PRO A 189     1332    767   1912   -115    -40     68       N
ATOM   2789  CA  PRO A 189     -12.451  13.724  12.446  1.00 13.48           C
ANISOU 2789  CA  PRO A 189     1752    899   2473    -79     34    138       C
ATOM   2790  C   PRO A 189     -10.997  14.050  12.190  1.00 14.39           C
ANISOU 2790  C   PRO A 189     1892    963   2612   -386     36    208       C
ATOM   2791  O   PRO A 189     -10.673  14.542  11.107  1.00 15.95           O
ANISOU 2791  O   PRO A 189     2180   1199   2683   -409    113    517       O
ATOM   2792  CB  PRO A 189     -13.188  14.823  13.208  1.00 16.15           C
ANISOU 2792  CB  PRO A 189     2368    903   2866     19    184    -18       C
ATOM   2793  CG  PRO A 189     -13.838  14.225  14.292  1.00 16.77           C
ANISOU 2793  CG  PRO A 189     2606    987   2778    239    269    -73       C
ATOM   2794  CD  PRO A 189     -13.515  12.809  14.445  1.00 11.80           C
ANISOU 2794  CD  PRO A 189     1438    798   2245   -130    -38    -68       C
ATOM   2795  HA  PRO A 189     -12.889  13.598  11.590  1.00 16.18           H
ATOM   2796  HB2 PRO A 189     -12.547  15.480  13.521  1.00 19.38           H
ATOM   2797  HB3 PRO A 189     -13.833  15.243  12.618  1.00 19.38           H
ATOM   2798  HG2 PRO A 189     -13.573  14.698  15.096  1.00 20.12           H
ATOM   2799  HG3 PRO A 189     -14.794  14.317  14.152  1.00 20.12           H
ATOM   2800  HD2 PRO A 189     -13.040  12.651  15.276  1.00 14.15           H
ATOM   2801  HD3 PRO A 189     -14.318  12.265  14.413  1.00 14.15           H
ATOM   2802  N   SER A 190     -10.116  13.828  13.161  1.00 14.79           N
ANISOU 2802  N   SER A 190     1913   1327   2378   -679   -121    179       N
ATOM   2803  CA  SER A 190      -8.708  14.187  12.999  1.00 16.63           C
ANISOU 2803  CA  SER A 190     2007   1634   2678   -813   -173    177       C
ATOM   2804  C   SER A 190      -8.057  13.439  11.850  1.00 14.47           C
ANISOU 2804  C   SER A 190     1438   1423   2637   -636   -145    141       C
ATOM   2805  O   SER A 190      -7.044  13.896  11.320  1.00 17.85           O
ANISOU 2805  O   SER A 190     1891   1621   3270   -843    211   -176       O
ATOM   2806  CB  SER A 190      -7.962  13.884  14.324  1.00 19.70           C
ANISOU 2806  CB  SER A 190     2167   2165   3155  -1036   -656    234       C
ATOM   2807  OG  SER A 190      -7.768  12.442  14.439  1.00 23.24           O
ANISOU 2807  OG  SER A 190     2692   2575   3562   -954   -882    497       O
ATOM   2808  H   SER A 190     -10.304  13.472  13.921  1.00 17.74           H
ATOM   2809  HA  SER A 190      -8.639  15.134  12.802  1.00 19.96           H
ATOM   2810  HB2 SER A 190      -7.099  14.327  14.318  1.00 23.64           H
ATOM   2811  HB3 SER A 190      -8.492  14.200  15.073  1.00 23.64           H
ATOM   2812  HG  SER A 190      -7.333  12.265  15.136  1.00 27.89           H
ATOM   2813  N   ALA A 191      -8.576  12.272  11.494  1.00 13.47           N
ANISOU 2813  N   ALA A 191     1493   1216   2410   -395   -198    221       N
ATOM   2814  CA  ALA A 191      -7.967  11.395  10.519  1.00 14.01           C
ANISOU 2814  CA  ALA A 191     1364   1346   2612   -269   -236    205       C
ATOM   2815  C   ALA A 191      -8.880  11.105   9.337  1.00 12.38           C
ANISOU 2815  C   ALA A 191     1273   1177   2254   -321    192    314       C
ATOM   2816  O   ALA A 191      -8.490  10.363   8.427  1.00 14.20           O
ANISOU 2816  O   ALA A 191     1436   1395   2564   -103    533    159       O
ATOM   2817  CB  ALA A 191      -7.612  10.067  11.207  1.00 16.84           C
ANISOU 2817  CB  ALA A 191     1844   1634   2922    -65   -662    149       C
ATOM   2818  H   ALA A 191      -9.308  11.958  11.818  1.00 16.17           H
ATOM   2819  HA  ALA A 191      -7.157  11.804  10.176  1.00 16.81           H
ATOM   2820  HB1 ALA A 191      -7.214   9.470  10.555  1.00 20.21           H
ATOM   2821  HB2 ALA A 191      -6.982  10.241  11.924  1.00 20.21           H
ATOM   2822  HB3 ALA A 191      -8.421   9.672  11.567  1.00 20.21           H
ATOM   2823  N  AASN A 192     -10.089  11.649   9.340  0.55 11.86           N
ANISOU 2823  N  AASN A 192     1240   1074   2191   -223    119    263       N
ATOM   2824  CA AASN A 192     -11.085  11.353   8.319  0.55 11.91           C
ANISOU 2824  CA AASN A 192     1362   1133   2031   -112    -54    232       C
ATOM   2825  C  AASN A 192     -11.222   9.842   8.112  0.55 11.12           C
ANISOU 2825  C  AASN A 192     1328   1153   1744   -121     26    151       C
ATOM   2826  O  AASN A 192     -11.250   9.311   6.996  0.55 12.20           O
ANISOU 2826  O  AASN A 192     1615   1284   1737   -323    175    345       O
ATOM   2827  CB AASN A 192     -10.853  12.145   7.043  0.55 13.96           C
ANISOU 2827  CB AASN A 192     1853   1321   2129    -83    261    304       C
ATOM   2828  CG AASN A 192     -11.134  13.619   7.246  0.55 15.75           C
ANISOU 2828  CG AASN A 192     2008   1440   2537   -238    431    358       C
ATOM   2829  OD1AASN A 192     -12.222  13.992   7.655  0.55 14.73           O
ANISOU 2829  OD1AASN A 192     2140   1102   2355   -210    544    213       O
ATOM   2830  ND2AASN A 192     -10.137  14.449   7.029  0.55 17.65           N
ANISOU 2830  ND2AASN A 192     2315   1677   2713   -339    582    425       N
ATOM   2831  H  AASN A 192     -10.363  12.205   9.936  0.55 14.23           H
ATOM   2832  HA AASN A 192     -11.953  11.652   8.632  0.55 14.29           H
ATOM   2833  HB2AASN A 192      -9.928  12.046   6.768  0.55 16.75           H
ATOM   2834  HB3AASN A 192     -11.443  11.814   6.348  0.55 16.75           H
ATOM   2835 HD21AASN A 192     -10.251  15.295   7.132  0.55 21.18           H
ATOM   2836 HD22AASN A 192      -9.370  14.146   6.785  0.55 21.18           H
ATOM   2837  N  BASN A 192     -10.097  11.633   9.326  0.45 12.14           N
ANISOU 2837  N  BASN A 192     1408   1095   2111   -265    161    313       N
ATOM   2838  CA BASN A 192     -11.028  11.361   8.235  0.45 12.14           C
ANISOU 2838  CA BASN A 192     1647   1120   1846   -212     55    361       C
ATOM   2839  C  BASN A 192     -11.330   9.858   8.110  0.45 11.06           C
ANISOU 2839  C  BASN A 192     1455   1113   1634   -113     -8    219       C
ATOM   2840  O  BASN A 192     -11.583   9.337   7.017  0.45 10.97           O
ANISOU 2840  O  BASN A 192     1424   1194   1549    -33    -83    315       O
ATOM   2841  CB BASN A 192     -10.546  11.969   6.917  0.45 15.01           C
ANISOU 2841  CB BASN A 192     2598   1255   1852   -274    106    534       C
ATOM   2842  CG BASN A 192     -10.504  13.497   6.962  0.45 17.43           C
ANISOU 2842  CG BASN A 192     3094   1484   2044   -268    118    420       C
ATOM   2843  OD1BASN A 192     -10.147  14.107   7.966  0.45 19.84           O
ANISOU 2843  OD1BASN A 192     3614   1725   2198   -291   -111    528       O
ATOM   2844  ND2BASN A 192     -10.933  14.111   5.895  0.45 18.18           N
ANISOU 2844  ND2BASN A 192     3253   1455   2200    -74    173    384       N
ATOM   2845  H  BASN A 192     -10.407  12.151   9.938  0.45 14.57           H
ATOM   2846  HA BASN A 192     -11.874  11.790   8.437  0.45 14.57           H
ATOM   2847  HB2BASN A 192      -9.650  11.648   6.727  0.45 18.02           H
ATOM   2848  HB3BASN A 192     -11.150  11.705   6.205  0.45 18.02           H
ATOM   2849 HD21BASN A 192     -10.933  14.971   5.864  0.45 21.82           H
ATOM   2850 HD22BASN A 192     -11.217  13.657   5.222  0.45 21.82           H
ATOM   2851  N   VAL A 193     -11.355   9.140   9.231  1.00  9.86           N
ANISOU 2851  N   VAL A 193     1186    996   1565    -76    -17    161       N
ATOM   2852  CA  VAL A 193     -11.592   7.702   9.229  1.00  9.21           C
ANISOU 2852  CA  VAL A 193     1101    897   1503    -62    -20     53       C
ATOM   2853  C   VAL A 193     -13.047   7.426   9.586  1.00  9.05           C
ANISOU 2853  C   VAL A 193     1244    778   1415    -87     24     63       C
ATOM   2854  O   VAL A 193     -13.522   7.846  10.646  1.00  9.26           O
ANISOU 2854  O   VAL A 193     1264    886   1370   -111    -34     16       O
ATOM   2855  CB  VAL A 193     -10.666   6.987  10.217  1.00 10.26           C
ANISOU 2855  CB  VAL A 193     1176    970   1751   -186   -185     19       C
ATOM   2856  CG1 VAL A 193     -11.063   5.502  10.351  1.00  9.99           C
ANISOU 2856  CG1 VAL A 193     1265    943   1586     -2    -77     51       C
ATOM   2857  CG2 VAL A 193      -9.226   7.097   9.764  1.00 11.76           C
ANISOU 2857  CG2 VAL A 193     1118    994   2355    -55    -18    189       C
ATOM   2858  HA  VAL A 193     -11.434   7.370   8.331  1.00 11.05           H
ATOM   2859  HB  VAL A 193     -10.753   7.411  11.085  1.00 12.31           H
ATOM   2860 HG11 VAL A 193     -10.351   5.024  10.805  1.00 11.98           H
ATOM   2861 HG12 VAL A 193     -11.883   5.439  10.865  1.00 11.98           H
ATOM   2862 HG13 VAL A 193     -11.198   5.130   9.465  1.00 11.98           H
ATOM   2863 HG21 VAL A 193      -8.647   6.776  10.473  1.00 14.11           H
ATOM   2864 HG22 VAL A 193      -9.104   6.557   8.968  1.00 14.11           H
ATOM   2865 HG23 VAL A 193      -9.026   8.025   9.568  1.00 14.11           H
ATOM   2866  H  AVAL A 193     -11.311   9.482  10.019  0.55 11.84           H
ATOM   2867  H  BVAL A 193     -11.235   9.470  10.016  0.45 11.84           H
ATOM   2868  N   LEU A 194     -13.739   6.714   8.717  1.00  8.65           N
ANISOU 2868  N   LEU A 194     1116    866   1305    -59     -4    125       N
ATOM   2869  CA  LEU A 194     -15.118   6.292   8.929  1.00  8.60           C
ANISOU 2869  CA  LEU A 194     1118    915   1235   -154    -30     36       C
ATOM   2870  C   LEU A 194     -15.147   4.814   9.247  1.00  8.06           C
ANISOU 2870  C   LEU A 194     1036    822   1204   -115    -40    -12       C
ATOM   2871  O   LEU A 194     -14.805   3.981   8.408  1.00 10.00           O
ANISOU 2871  O   LEU A 194     1650    890   1261   -101    189     81       O
ATOM   2872  CB  LEU A 194     -15.945   6.596   7.692  1.00  9.44           C
ANISOU 2872  CB  LEU A 194     1124    974   1488    -98    -85    108       C
ATOM   2873  CG  LEU A 194     -17.392   6.168   7.732  1.00 11.30           C
ANISOU 2873  CG  LEU A 194     1184   1413   1696     -1   -185    139       C
ATOM   2874  CD1 LEU A 194     -18.149   6.859   8.877  1.00 12.74           C
ANISOU 2874  CD1 LEU A 194     1139   1777   1927     12    -79    -33       C
ATOM   2875  CD2 LEU A 194     -18.068   6.437   6.396  1.00 14.17           C
ANISOU 2875  CD2 LEU A 194     1606   1786   1992    -52   -389     48       C
ATOM   2876  H   LEU A 194     -13.420   6.450   7.963  1.00 10.38           H
ATOM   2877  HA  LEU A 194     -15.486   6.764   9.693  1.00 10.32           H
ATOM   2878  HB2 LEU A 194     -15.935   7.556   7.552  1.00 11.33           H
ATOM   2879  HB3 LEU A 194     -15.535   6.146   6.937  1.00 11.33           H
ATOM   2880  HG  LEU A 194     -17.425   5.213   7.899  1.00 13.56           H
ATOM   2881 HD11 LEU A 194     -19.077   6.578   8.857  1.00 15.29           H
ATOM   2882 HD12 LEU A 194     -17.745   6.604   9.721  1.00 15.29           H
ATOM   2883 HD13 LEU A 194     -18.091   7.820   8.759  1.00 15.29           H
ATOM   2884 HD21 LEU A 194     -18.973   6.089   6.424  1.00 17.01           H
ATOM   2885 HD22 LEU A 194     -18.087   7.394   6.239  1.00 17.01           H
ATOM   2886 HD23 LEU A 194     -17.566   5.997   5.693  1.00 17.01           H
ATOM   2887  N   TYR A 195     -15.553   4.495  10.460  1.00  7.87           N
ANISOU 2887  N   TYR A 195     1028    882   1080    -81     28     31       N
ATOM   2888  CA  TYR A 195     -15.750   3.123  10.913  1.00  7.74           C
ANISOU 2888  CA  TYR A 195      959    816   1166   -122     10     18       C
ATOM   2889  C   TYR A 195     -17.226   2.806  10.773  1.00  7.56           C
ANISOU 2889  C   TYR A 195      951    825   1098    -80    -65     21       C
ATOM   2890  O   TYR A 195     -18.073   3.306  11.511  1.00  7.75           O
ANISOU 2890  O   TYR A 195      981    817   1148   -113    -43    -21       O
ATOM   2891  CB  TYR A 195     -15.242   2.990  12.332  1.00  7.65           C
ANISOU 2891  CB  TYR A 195      972    884   1048    -90    -15    -31       C
ATOM   2892  CG  TYR A 195     -15.496   1.652  12.960  1.00  7.46           C
ANISOU 2892  CG  TYR A 195      825    859   1150   -121   -111    102       C
ATOM   2893  CD1 TYR A 195     -14.634   0.599  12.759  1.00  8.12           C
ANISOU 2893  CD1 TYR A 195      929    929   1228    -50     13     93       C
ATOM   2894  CD2 TYR A 195     -16.600   1.439  13.779  1.00  8.07           C
ANISOU 2894  CD2 TYR A 195      990    905   1173    -38    -72    -13       C
ATOM   2895  CE1 TYR A 195     -14.823  -0.628  13.364  1.00  8.61           C
ANISOU 2895  CE1 TYR A 195      896    987   1388     16    140     45       C
ATOM   2896  CE2 TYR A 195     -16.827   0.213  14.390  1.00  7.43           C
ANISOU 2896  CE2 TYR A 195      856    921   1048    -84     19     27       C
ATOM   2897  CZ  TYR A 195     -15.907  -0.805  14.210  1.00  7.68           C
ANISOU 2897  CZ  TYR A 195      966    801   1152    -45    -83    -21       C
ATOM   2898  OH  TYR A 195     -16.075  -1.998  14.852  1.00  8.50           O
ANISOU 2898  OH  TYR A 195      979    904   1347     68     50    184       O
ATOM   2899  H   TYR A 195     -15.731   5.076  11.068  1.00  9.44           H
ATOM   2900  HA  TYR A 195     -15.265   2.485  10.366  1.00  9.29           H
ATOM   2901  HB2 TYR A 195     -14.283   3.136  12.332  1.00  9.17           H
ATOM   2902  HB3 TYR A 195     -15.679   3.660  12.881  1.00  9.17           H
ATOM   2903  HD1 TYR A 195     -13.901   0.717  12.198  1.00  9.75           H
ATOM   2904  HD2 TYR A 195     -17.201   2.134  13.920  1.00  9.69           H
ATOM   2905  HE1 TYR A 195     -14.230  -1.327  13.205  1.00 10.33           H
ATOM   2906  HE2 TYR A 195     -17.584   0.079  14.912  1.00  8.92           H
ATOM   2907  HH  TYR A 195     -16.610  -1.907  15.493  1.00 10.20           H
ATOM   2908  N   GLY A 196     -17.554   2.016   9.771  1.00  7.90           N
ANISOU 2908  N   GLY A 196      926    964   1110    -90    -38   -116       N
ATOM   2909  CA  GLY A 196     -18.948   1.742   9.486  1.00  8.46           C
ANISOU 2909  CA  GLY A 196      949   1076   1191   -164   -167    -84       C
ATOM   2910  C   GLY A 196     -19.566   0.665  10.338  1.00  8.22           C
ANISOU 2910  C   GLY A 196     1011   1091   1023   -148    -70    -84       C
ATOM   2911  O   GLY A 196     -20.797   0.529  10.374  1.00  8.86           O
ANISOU 2911  O   GLY A 196      945   1278   1141    -20    -79    -63       O
ATOM   2912  H   GLY A 196     -16.995   1.629   9.244  1.00  9.48           H
ATOM   2913  HA2 GLY A 196     -19.459   2.555   9.620  1.00 10.16           H
ATOM   2914  HA3 GLY A 196     -19.028   1.468   8.559  1.00 10.16           H
ATOM   2915  N   GLY A 197     -18.746  -0.133  11.003  1.00  8.60           N
ANISOU 2915  N   GLY A 197      993   1084   1191   -129   -222     -8       N
ATOM   2916  CA  GLY A 197     -19.280  -1.297  11.689  1.00  8.39           C
ANISOU 2916  CA  GLY A 197      921   1111   1156    -94   -206    -84       C
ATOM   2917  C   GLY A 197     -20.016  -2.176  10.707  1.00  7.74           C
ANISOU 2917  C   GLY A 197      915    940   1085    -16   -192    -36       C
ATOM   2918  O   GLY A 197     -19.794  -2.159   9.506  1.00  8.21           O
ANISOU 2918  O   GLY A 197      907   1041   1173    -46   -179    -56       O
ATOM   2919  H   GLY A 197     -17.896  -0.026  11.073  1.00 10.32           H
ATOM   2920  HA2 GLY A 197     -18.557  -1.806  12.089  1.00 10.07           H
ATOM   2921  HA3 GLY A 197     -19.893  -1.019  12.387  1.00 10.07           H
ATOM   2922  N   CYS A 198     -20.955  -2.977  11.236  1.00  7.98           N
ANISOU 2922  N   CYS A 198      986    908   1138    -20   -142   -100       N
ATOM   2923  CA  CYS A 198     -21.564  -4.015  10.426  1.00  8.25           C
ANISOU 2923  CA  CYS A 198     1059    933   1142    -48   -135     -8       C
ATOM   2924  C   CYS A 198     -22.586  -3.491   9.429  1.00  7.91           C
ANISOU 2924  C   CYS A 198      924   1037   1043   -138   -184    -46       C
ATOM   2925  O   CYS A 198     -23.029  -4.249   8.558  1.00  8.28           O
ANISOU 2925  O   CYS A 198      965   1017   1165    -66   -203     -5       O
ATOM   2926  CB  CYS A 198     -22.035  -5.123  11.302  1.00  9.27           C
ANISOU 2926  CB  CYS A 198     1057    966   1500   -128   -292    128       C
ATOM   2927  SG  CYS A 198     -20.696  -5.818  12.271  1.00  8.27           S
ANISOU 2927  SG  CYS A 198      986    930   1225    -86    -86     35       S
ATOM   2928  H   CYS A 198     -21.243  -2.932  12.045  1.00  9.57           H
ATOM   2929  HA  CYS A 198     -20.905  -4.436   9.853  1.00  9.90           H
ATOM   2930  HB2 CYS A 198     -22.708  -4.783  11.912  1.00 11.12           H
ATOM   2931  HB3 CYS A 198     -22.411  -5.827  10.751  1.00 11.12           H
ATOM   2932  N   ALA A 199     -22.930  -2.200   9.499  1.00  7.92           N
ANISOU 2932  N   ALA A 199     1013    946   1052     -5    -91    -87       N
ATOM   2933  CA  ALA A 199     -23.687  -1.529   8.450  1.00  8.00           C
ANISOU 2933  CA  ALA A 199      945   1061   1033    -23   -243    141       C
ATOM   2934  C   ALA A 199     -22.927  -1.394   7.139  1.00  7.76           C
ANISOU 2934  C   ALA A 199     1009   1040    900    -84   -132    -18       C
ATOM   2935  O   ALA A 199     -23.541  -1.004   6.139  1.00  8.94           O
ANISOU 2935  O   ALA A 199     1112   1266   1019    -36   -172     16       O
ATOM   2936  CB  ALA A 199     -24.161  -0.176   8.958  1.00  8.31           C
ANISOU 2936  CB  ALA A 199     1000   1040   1116     83   -129     53       C
ATOM   2937  H   ALA A 199     -22.729  -1.684  10.157  1.00  9.51           H
ATOM   2938  HA  ALA A 199     -24.475  -2.055   8.243  1.00  9.60           H
ATOM   2939  HB1 ALA A 199     -24.597   0.298   8.233  1.00  9.97           H
ATOM   2940  HB2 ALA A 199     -24.787  -0.314   9.686  1.00  9.97           H
ATOM   2941  HB3 ALA A 199     -23.395   0.329   9.271  1.00  9.97           H
ATOM   2942  N   VAL A 200     -21.614  -1.645   7.137  1.00  7.70           N
ANISOU 2942  N   VAL A 200      909   1047    971    -34   -178     28       N
ATOM   2943  CA  VAL A 200     -20.777  -1.477   5.949  1.00  7.82           C
ANISOU 2943  CA  VAL A 200      996   1021    954    -71   -110     63       C
ATOM   2944  C   VAL A 200     -20.027  -2.782   5.708  1.00  7.93           C
ANISOU 2944  C   VAL A 200     1018    992   1003   -112   -153    100       C
ATOM   2945  O   VAL A 200     -19.410  -3.330   6.638  1.00  8.59           O
ANISOU 2945  O   VAL A 200     1093   1082   1089     28    -73     22       O
ATOM   2946  CB  VAL A 200     -19.808  -0.290   6.105  1.00  8.26           C
ANISOU 2946  CB  VAL A 200     1016   1053   1069   -178    -68    112       C
ATOM   2947  CG1 VAL A 200     -18.880  -0.190   4.893  1.00  9.23           C
ANISOU 2947  CG1 VAL A 200     1118   1186   1205   -176     -5     50       C
ATOM   2948  CG2 VAL A 200     -20.601   0.984   6.293  1.00  9.43           C
ANISOU 2948  CG2 VAL A 200     1245    987   1353    -25    -99    -54       C
ATOM   2949  H   VAL A 200     -21.179  -1.919   7.827  1.00  9.25           H
ATOM   2950  HA  VAL A 200     -21.332  -1.308   5.172  1.00  9.38           H
ATOM   2951  HB  VAL A 200     -19.249  -0.423   6.887  1.00  9.91           H
ATOM   2952 HG11 VAL A 200     -18.305   0.584   4.998  1.00 11.08           H
ATOM   2953 HG12 VAL A 200     -18.344  -0.996   4.839  1.00 11.08           H
ATOM   2954 HG13 VAL A 200     -19.418  -0.096   4.091  1.00 11.08           H
ATOM   2955 HG21 VAL A 200     -19.986   1.731   6.362  1.00 11.32           H
ATOM   2956 HG22 VAL A 200     -21.187   1.107   5.530  1.00 11.32           H
ATOM   2957 HG23 VAL A 200     -21.126   0.912   7.105  1.00 11.32           H
ATOM   2958  N   HIS A 201     -20.088  -3.260   4.464  1.00  8.83           N
ANISOU 2958  N   HIS A 201     1225   1007   1121    -58    -85    -22       N
ATOM   2959  C   HIS A 201     -18.151  -4.118   3.195  1.00  8.99           C
ANISOU 2959  C   HIS A 201     1269   1134   1013    -50    -59     24       C
ATOM   2960  O   HIS A 201     -18.010  -3.038   2.613  1.00 10.41           O
ANISOU 2960  O   HIS A 201     1254   1255   1445     48     59     50       O
ATOM   2961  CA AHIS A 201     -19.373  -4.450   4.037  0.85  8.93           C
ANISOU 2961  CA AHIS A 201     1191   1041   1160    -44    -56    -61       C
ATOM   2962  CB AHIS A 201     -20.318  -5.353   3.245  0.85 10.84           C
ANISOU 2962  CB AHIS A 201     1388   1164   1566   -131    147   -240       C
ATOM   2963  CG AHIS A 201     -21.204  -6.126   4.134  0.85 10.70           C
ANISOU 2963  CG AHIS A 201     1135   1187   1742    -97   -150   -166       C
ATOM   2964  ND1AHIS A 201     -20.705  -7.145   4.909  0.85 11.26           N
ANISOU 2964  ND1AHIS A 201     1392   1283   1601   -252     40    -65       N
ATOM   2965  CD2AHIS A 201     -22.505  -5.985   4.461  0.85 12.00           C
ANISOU 2965  CD2AHIS A 201     1523   1335   1701   -144    -13    153       C
ATOM   2966  CE1AHIS A 201     -21.676  -7.613   5.670  0.85 12.22           C
ANISOU 2966  CE1AHIS A 201     1518   1342   1783   -177    -60    -40       C
ATOM   2967  NE2AHIS A 201     -22.767  -6.901   5.449  0.85 11.96           N
ANISOU 2967  NE2AHIS A 201     1536   1203   1805   -180     24    -24       N
ATOM   2968  H  AHIS A 201     -20.550  -2.897   3.836  0.85 10.59           H
ATOM   2969  HA AHIS A 201     -19.051  -4.920   4.822  0.85 10.71           H
ATOM   2970  HB2AHIS A 201     -20.870  -4.807   2.664  0.85 13.01           H
ATOM   2971  HB3AHIS A 201     -19.796  -5.978   2.717  0.85 13.01           H
ATOM   2972  HD1AHIS A 201     -19.894  -7.431   4.899  0.85 13.51           H
ATOM   2973  HD2AHIS A 201     -23.108  -5.383   4.089  0.85 14.40           H
ATOM   2974  HE1AHIS A 201     -21.604  -8.326   6.263  0.85 14.67           H
ATOM   2975  CA BHIS A 201     -19.415  -4.457   3.986  0.15  9.55           C
ANISOU 2975  CA BHIS A 201     1319   1097   1214    -12    -75     -7       C
ATOM   2976  CB BHIS A 201     -20.333  -5.251   3.050  0.15 11.01           C
ANISOU 2976  CB BHIS A 201     1506   1178   1499     43    -87    -38       C
ATOM   2977  CG BHIS A 201     -21.625  -5.671   3.673  0.15 12.10           C
ANISOU 2977  CG BHIS A 201     1645   1222   1730     86   -145      7       C
ATOM   2978  ND1BHIS A 201     -22.848  -5.465   3.069  0.15 13.10           N
ANISOU 2978  ND1BHIS A 201     1808   1305   1865    -17   -155     -7       N
ATOM   2979  CD2BHIS A 201     -21.887  -6.285   4.849  0.15 12.52           C
ANISOU 2979  CD2BHIS A 201     1738   1219   1801     86    -97     92       C
ATOM   2980  CE1BHIS A 201     -23.807  -5.933   3.848  0.15 13.31           C
ANISOU 2980  CE1BHIS A 201     1848   1310   1898     -9   -176     61       C
ATOM   2981  NE2BHIS A 201     -23.250  -6.441   4.931  0.15 12.97           N
ANISOU 2981  NE2BHIS A 201     1807   1267   1854     19   -159     82       N
ATOM   2982  H  BHIS A 201     -20.543  -2.880   3.841  0.15 10.59           H
ATOM   2983  HA BHIS A 201     -19.170  -4.988   4.760  0.15 11.46           H
ATOM   2984  HB2BHIS A 201     -20.543  -4.699   2.280  0.15 13.21           H
ATOM   2985  HB3BHIS A 201     -19.868  -6.054   2.766  0.15 13.21           H
ATOM   2986  HD1BHIS A 201     -22.968  -5.090   2.304  0.15 15.72           H
ATOM   2987  HD2BHIS A 201     -21.261  -6.551   5.484  0.15 15.03           H
ATOM   2988  HE1BHIS A 201     -24.718  -5.909   3.664  0.15 15.97           H
ATOM   2989  N   GLU A 202     -17.216  -5.069   3.193  1.00  9.10           N
ANISOU 2989  N   GLU A 202     1222   1186   1049    102   -121    -17       N
ATOM   2990  CA  GLU A 202     -15.984  -4.929   2.422  1.00  9.20           C
ANISOU 2990  CA  GLU A 202     1161   1326   1009    161   -158    -22       C
ATOM   2991  C   GLU A 202     -16.273  -5.098   0.919  1.00 10.57           C
ANISOU 2991  C   GLU A 202     1237   1506   1273    250   -248      5       C
ATOM   2992  O   GLU A 202     -17.265  -5.710   0.502  1.00 10.65           O
ANISOU 2992  O   GLU A 202     1320   1641   1086    178   -141      3       O
ATOM   2993  CB  GLU A 202     -14.942  -5.942   2.904  1.00  9.75           C
ANISOU 2993  CB  GLU A 202     1324   1354   1026    110   -179    -17       C
ATOM   2994  CG  GLU A 202     -15.220  -7.367   2.489  1.00 10.52           C
ANISOU 2994  CG  GLU A 202     1458   1440   1100    298   -220    -37       C
ATOM   2995  CD  GLU A 202     -14.080  -8.305   2.857  1.00 10.90           C
ANISOU 2995  CD  GLU A 202     1498   1459   1184    282   -160   -215       C
ATOM   2996  OE1 GLU A 202     -12.891  -7.926   2.725  1.00 11.24           O
ANISOU 2996  OE1 GLU A 202     1450   1564   1258    331   -188   -257       O
ATOM   2997  OE2 GLU A 202     -14.381  -9.437   3.313  1.00 12.42           O
ANISOU 2997  OE2 GLU A 202     1628   1543   1549    308   -269    -59       O
ATOM   2998  H   GLU A 202     -17.272  -5.807   3.631  1.00 10.92           H
ATOM   2999  HA  GLU A 202     -15.608  -4.044   2.548  1.00 11.04           H
ATOM   3000  HB2 GLU A 202     -14.078  -5.694   2.540  1.00 11.70           H
ATOM   3001  HB3 GLU A 202     -14.913  -5.919   3.873  1.00 11.70           H
ATOM   3002  HG2 GLU A 202     -16.023  -7.677   2.936  1.00 12.63           H
ATOM   3003  HG3 GLU A 202     -15.342  -7.400   1.528  1.00 12.63           H
ATOM   3004  N   LEU A 203     -15.335  -4.615   0.095  1.00 11.04           N
ANISOU 3004  N   LEU A 203     1262   1720   1211    127    -51     75       N
ATOM   3005  CA  LEU A 203     -15.533  -4.641  -1.364  1.00 11.70           C
ANISOU 3005  CA  LEU A 203     1467   1931   1048    200   -182     39       C
ATOM   3006  C   LEU A 203     -15.636  -6.047  -1.956  1.00 12.77           C
ANISOU 3006  C   LEU A 203     1600   2068   1184    233   -120   -113       C
ATOM   3007  O   LEU A 203     -16.307  -6.237  -2.978  1.00 13.09           O
ANISOU 3007  O   LEU A 203     1630   2240   1104    176   -308   -119       O
ATOM   3008  CB  LEU A 203     -14.395  -3.893  -2.033  1.00 12.05           C
ANISOU 3008  CB  LEU A 203     1407   1910   1262     37    -12     51       C
ATOM   3009  CG  LEU A 203     -14.429  -2.427  -1.771  1.00 11.73           C
ANISOU 3009  CG  LEU A 203     1464   1831   1162    -86     19   -184       C
ATOM   3010  CD1 LEU A 203     -13.188  -1.749  -2.336  1.00 15.99           C
ANISOU 3010  CD1 LEU A 203     1926   2013   2137   -254    230      3       C
ATOM   3011  CD2 LEU A 203     -15.700  -1.771  -2.360  1.00 13.03           C
ANISOU 3011  CD2 LEU A 203     1670   1701   1581     33     72   -110       C
ATOM   3012  H   LEU A 203     -14.587  -4.272   0.347  1.00 13.24           H
ATOM   3013  HA  LEU A 203     -16.378  -4.202  -1.549  1.00 14.04           H
ATOM   3014  HB2 LEU A 203     -13.552  -4.238  -1.699  1.00 14.46           H
ATOM   3015  HB3 LEU A 203     -14.451  -4.028  -2.992  1.00 14.46           H
ATOM   3016  HG  LEU A 203     -14.445  -2.297  -0.810  1.00 14.08           H
ATOM   3017 HD11 LEU A 203     -13.187  -0.817  -2.067  1.00 19.19           H
ATOM   3018 HD12 LEU A 203     -12.399  -2.195  -1.990  1.00 19.19           H
ATOM   3019 HD13 LEU A 203     -13.206  -1.814  -3.304  1.00 19.19           H
ATOM   3020 HD21 LEU A 203     -15.606  -0.806  -2.317  1.00 15.64           H
ATOM   3021 HD22 LEU A 203     -15.803  -2.053  -3.282  1.00 15.64           H
ATOM   3022 HD23 LEU A 203     -16.470  -2.051  -1.840  1.00 15.64           H
ATOM   3023  N   SER A 204     -14.916  -7.014  -1.400  1.00 13.25           N
ANISOU 3023  N   SER A 204     1803   2159   1071    444   -228   -217       N
ATOM   3024  CA  SER A 204     -14.948  -8.347  -1.980  1.00 15.33           C
ANISOU 3024  CA  SER A 204     2410   2248   1167    575   -332   -417       C
ATOM   3025  C   SER A 204     -16.242  -9.085  -1.676  1.00 15.42           C
ANISOU 3025  C   SER A 204     2446   2067   1344    327   -373   -341       C
ATOM   3026  O   SER A 204     -16.466 -10.159  -2.224  1.00 17.24           O
ANISOU 3026  O   SER A 204     2753   1974   1824    402   -405   -487       O
ATOM   3027  CB  SER A 204     -13.758  -9.157  -1.488  1.00 17.16           C
ANISOU 3027  CB  SER A 204     2636   2379   1505    851   -618   -490       C
ATOM   3028  OG  SER A 204     -13.858  -9.327  -0.102  1.00 18.84           O
ANISOU 3028  OG  SER A 204     3008   2454   1697   1120   -731   -391       O
ATOM   3029  H   SER A 204     -14.416  -6.925  -0.706  1.00 15.90           H
ATOM   3030  HA  SER A 204     -14.873  -8.271  -2.944  1.00 18.40           H
ATOM   3031  HB2 SER A 204     -13.758 -10.025  -1.920  1.00 20.59           H
ATOM   3032  HB3 SER A 204     -12.937  -8.683  -1.695  1.00 20.59           H
ATOM   3033  HG  SER A 204     -14.552  -8.950   0.185  1.00 22.61           H
ATOM   3034  N  ASER A 205     -17.105  -8.539  -0.823  0.17 16.21           N
ANISOU 3034  N  ASER A 205     2518   2125   1516    225   -344   -352       N
ATOM   3035  CA ASER A 205     -18.329  -9.241  -0.458  0.17 17.20           C
ANISOU 3035  CA ASER A 205     2626   2195   1715    119   -334   -385       C
ATOM   3036  C  ASER A 205     -19.303  -9.290  -1.629  0.17 17.79           C
ANISOU 3036  C  ASER A 205     2719   2234   1806     17   -301   -535       C
ATOM   3037  O  ASER A 205     -19.477  -8.312  -2.361  0.17 18.20           O
ANISOU 3037  O  ASER A 205     2730   2328   1858     41   -341   -457       O
ATOM   3038  CB ASER A 205     -18.990  -8.545   0.731  0.17 17.52           C
ANISOU 3038  CB ASER A 205     2630   2239   1789     47   -348   -313       C
ATOM   3039  OG ASER A 205     -20.392  -8.748   0.753  0.17 17.69           O
ANISOU 3039  OG ASER A 205     2583   2254   1886     25   -337   -350       O
ATOM   3040  H  ASER A 205     -17.006  -7.772  -0.448  0.17 19.45           H
ATOM   3041  HA ASER A 205     -18.111 -10.153  -0.209  0.17 20.64           H
ATOM   3042  HB2ASER A 205     -18.611  -8.901   1.550  0.17 21.03           H
ATOM   3043  HB3ASER A 205     -18.814  -7.593   0.671  0.17 21.03           H
ATOM   3044  HG ASER A 205     -20.749  -8.227   1.306  0.17 21.23           H
ATOM   3045  N  BSER A 205     -17.099  -8.559  -0.814  0.83 13.88           N
ANISOU 3045  N  BSER A 205     2195   1830   1248    259   -245   -113       N
ATOM   3046  CA BSER A 205     -18.318  -9.275  -0.501  0.83 14.51           C
ANISOU 3046  CA BSER A 205     2239   1761   1514    240   -209   -126       C
ATOM   3047  C  BSER A 205     -19.271  -9.311  -1.678  0.83 15.27           C
ANISOU 3047  C  BSER A 205     2370   1868   1565    320   -162   -475       C
ATOM   3048  O  BSER A 205     -19.419  -8.346  -2.437  0.83 16.72           O
ANISOU 3048  O  BSER A 205     2443   2164   1747    353   -407   -315       O
ATOM   3049  CB BSER A 205     -19.011  -8.641   0.675  0.83 14.34           C
ANISOU 3049  CB BSER A 205     2139   1756   1553   -151   -196     36       C
ATOM   3050  OG BSER A 205     -19.402  -7.307   0.415  0.83 13.76           O
ANISOU 3050  OG BSER A 205     1931   1700   1597     16   -248   -303       O
ATOM   3051  H  BSER A 205     -16.998  -7.807  -0.408  0.83 16.65           H
ATOM   3052  HA BSER A 205     -18.081 -10.189  -0.279  0.83 17.42           H
ATOM   3053  HB2BSER A 205     -19.803  -9.161   0.885  0.83 17.20           H
ATOM   3054  HB3BSER A 205     -18.403  -8.644   1.431  0.83 17.20           H
ATOM   3055  HG BSER A 205     -18.726  -6.810   0.389  0.83 16.51           H
ATOM   3056  N   THR A 206     -19.938 -10.451  -1.804  1.00 18.59           N
ANISOU 3056  N   THR A 206     2818   2220   2026   -172   -167   -713       N
ATOM   3057  CA  THR A 206     -21.021 -10.640  -2.752  1.00 22.24           C
ANISOU 3057  CA  THR A 206     3465   2813   2173   -496   -485   -863       C
ATOM   3058  C   THR A 206     -22.300 -11.032  -2.043  1.00 23.05           C
ANISOU 3058  C   THR A 206     3460   2964   2334   -790   -772   -656       C
ATOM   3059  O   THR A 206     -23.287 -11.373  -2.700  1.00 26.24           O
ANISOU 3059  O   THR A 206     3789   3400   2782   -908   -911   -613       O
ATOM   3060  CB  THR A 206     -20.705 -11.763  -3.764  1.00 26.15           C
ANISOU 3060  CB  THR A 206     4273   3057   2608   -455   -283  -1051       C
ATOM   3061  OG1 THR A 206     -20.459 -12.992  -3.074  1.00 31.09           O
ANISOU 3061  OG1 THR A 206     4847   3301   3665   -308   -226  -1034       O
ATOM   3062  CG2 THR A 206     -19.482 -11.431  -4.550  1.00 27.38           C
ANISOU 3062  CG2 THR A 206     4452   3104   2846   -309   -146  -1292       C
ATOM   3063  HA  THR A 206     -21.132  -9.816  -3.252  1.00 26.69           H
ATOM   3064  HB  THR A 206     -21.462 -11.860  -4.363  1.00 31.39           H
ATOM   3065  HG1 THR A 206     -19.837 -12.889  -2.519  1.00 37.31           H
ATOM   3066 HG21 THR A 206     -19.342 -12.096  -5.243  1.00 32.85           H
ATOM   3067 HG22 THR A 206     -19.580 -10.560  -4.964  1.00 32.85           H
ATOM   3068 HG23 THR A 206     -18.707 -11.417  -3.966  1.00 32.85           H
ATOM   3069  H  ATHR A 206     -19.749 -11.166  -1.366  0.17 22.31           H
ATOM   3070  H  BTHR A 206     -19.775 -11.152  -1.334  0.83 22.31           H
ATOM   3071  N  ASER A 207     -22.273 -11.127  -0.729  0.43 21.98           N
ANISOU 3071  N  ASER A 207     3364   2788   2201   -565   -402   -533       N
ATOM   3072  CA ASER A 207     -23.460 -11.366   0.060  0.43 20.77           C
ANISOU 3072  CA ASER A 207     3226   2622   2044   -575   -322   -517       C
ATOM   3073  C  ASER A 207     -23.504 -10.300   1.137  0.43 18.82           C
ANISOU 3073  C  ASER A 207     2962   2389   1801   -541   -371   -487       C
ATOM   3074  O  ASER A 207     -22.540  -9.567   1.347  0.43 18.85           O
ANISOU 3074  O  ASER A 207     2782   2413   1966   -471   -479   -521       O
ATOM   3075  CB ASER A 207     -23.440 -12.754   0.700  0.43 22.25           C
ANISOU 3075  CB ASER A 207     3506   2701   2245   -461   -192   -464       C
ATOM   3076  OG ASER A 207     -24.420 -12.846   1.698  0.43 23.37           O
ANISOU 3076  OG ASER A 207     3670   2833   2375   -391    -46   -296       O
ATOM   3077  H  ASER A 207     -21.556 -11.055  -0.259  0.43 26.38           H
ATOM   3078  HA ASER A 207     -24.253 -11.310  -0.495  0.43 24.93           H
ATOM   3079  HB2ASER A 207     -23.619 -13.421   0.018  0.43 26.69           H
ATOM   3080  HB3ASER A 207     -22.568 -12.910   1.095  0.43 26.69           H
ATOM   3081  HG ASER A 207     -24.089 -12.647   2.445  0.43 28.04           H
ATOM   3082  N  BSER A 207     -22.280 -11.098  -0.729  0.57 22.04           N
ANISOU 3082  N  BSER A 207     3394   2771   2209   -543   -397   -550       N
ATOM   3083  CA BSER A 207     -23.464 -11.369   0.059  0.57 20.67           C
ANISOU 3083  CA BSER A 207     3270   2561   2022   -605   -390   -628       C
ATOM   3084  C  BSER A 207     -23.472 -10.387   1.217  0.57 18.35           C
ANISOU 3084  C  BSER A 207     2975   2296   1700   -542   -387   -448       C
ATOM   3085  O  BSER A 207     -22.453  -9.798   1.561  0.57 17.60           O
ANISOU 3085  O  BSER A 207     2794   2222   1673   -480   -414   -247       O
ATOM   3086  CB BSER A 207     -23.478 -12.813   0.579  0.57 22.43           C
ANISOU 3086  CB BSER A 207     3638   2607   2278   -504   -365   -824       C
ATOM   3087  OG BSER A 207     -23.605 -13.734  -0.492  0.57 23.86           O
ANISOU 3087  OG BSER A 207     3869   2755   2443   -413   -303   -990       O
ATOM   3088  H  BSER A 207     -21.572 -10.987  -0.255  0.57 26.45           H
ATOM   3089  HA BSER A 207     -24.268 -11.247  -0.470  0.57 24.80           H
ATOM   3090  HB2BSER A 207     -22.647 -12.987   1.048  0.57 26.92           H
ATOM   3091  HB3BSER A 207     -24.229 -12.924   1.182  0.57 26.92           H
ATOM   3092  HG BSER A 207     -23.602 -13.324  -1.226  0.57 28.63           H
ATOM   3093  N   ALA A 208     -24.639 -10.219   1.821  1.00 17.04           N
ANISOU 3093  N   ALA A 208     2714   2215   1547   -573   -303   -361       N
ATOM   3094  CA  ALA A 208     -24.861  -9.209   2.838  1.00 16.93           C
ANISOU 3094  CA  ALA A 208     2605   2064   1764   -184   -180   -243       C
ATOM   3095  C   ALA A 208     -24.659  -9.705   4.262  1.00 14.41           C
ANISOU 3095  C   ALA A 208     2229   1677   1571   -350    -39   -433       C
ATOM   3096  O   ALA A 208     -25.163  -9.073   5.191  1.00 13.69           O
ANISOU 3096  O   ALA A 208     1882   1634   1688   -301   -348   -483       O
ATOM   3097  CB  ALA A 208     -26.272  -8.660   2.686  1.00 19.66           C
ANISOU 3097  CB  ALA A 208     2842   2421   2206    -84     18    268       C
ATOM   3098  HA  ALA A 208     -24.215  -8.500   2.699  1.00 20.32           H
ATOM   3099  HB1 ALA A 208     -26.353  -7.849   3.213  1.00 23.59           H
ATOM   3100  HB2 ALA A 208     -26.435  -8.463   1.751  1.00 23.59           H
ATOM   3101  HB3 ALA A 208     -26.905  -9.324   3.001  1.00 23.59           H
ATOM   3102  H  AALA A 208     -25.306 -10.750   1.710  0.43 20.45           H
ATOM   3103  H  BALA A 208     -25.336 -10.693   1.653  0.57 20.45           H
ATOM   3104  N   GLY A 209     -23.882 -10.766   4.454  1.00 14.64           N
ANISOU 3104  N   GLY A 209     2299   1668   1596   -180    -46   -299       N
ATOM   3105  CA  GLY A 209     -23.522 -11.191   5.790  1.00 14.39           C
ANISOU 3105  CA  GLY A 209     2235   1524   1708   -278   -150   -146       C
ATOM   3106  C   GLY A 209     -24.709 -11.741   6.568  1.00 13.84           C
ANISOU 3106  C   GLY A 209     2052   1472   1735   -288   -371   -290       C
ATOM   3107  O   GLY A 209     -25.623 -12.336   6.011  1.00 15.23           O
ANISOU 3107  O   GLY A 209     2401   1601   1784   -623   -398   -264       O
ATOM   3108  H   GLY A 209     -23.554 -11.253   3.826  1.00 17.57           H
ATOM   3109  HA2 GLY A 209     -22.847 -11.884   5.734  1.00 17.27           H
ATOM   3110  HA3 GLY A 209     -23.160 -10.436   6.280  1.00 17.27           H
ATOM   3111  N  AASN A 210     -24.690 -11.551   7.877  0.58 12.88           N
ANISOU 3111  N  AASN A 210     1730   1366   1797   -282   -127   -210       N
ATOM   3112  CA AASN A 210     -25.767 -12.070   8.708  0.58 13.44           C
ANISOU 3112  CA AASN A 210     1905   1320   1883   -364   -120   -161       C
ATOM   3113  C  AASN A 210     -26.861 -11.014   8.843  0.58 12.89           C
ANISOU 3113  C  AASN A 210     1844   1381   1672   -511   -139   -253       C
ATOM   3114  O  AASN A 210     -26.700 -10.017   9.550  0.58 13.30           O
ANISOU 3114  O  AASN A 210     1913   1432   1706   -542    189   -329       O
ATOM   3115  CB AASN A 210     -25.265 -12.555  10.056  0.58 15.17           C
ANISOU 3115  CB AASN A 210     2230   1471   2063   -413   -263     46       C
ATOM   3116  CG AASN A 210     -26.313 -13.348  10.776  0.58 16.43           C
ANISOU 3116  CG AASN A 210     2412   1568   2261   -221   -128    165       C
ATOM   3117  OD1AASN A 210     -27.424 -12.877  10.968  0.58 17.08           O
ANISOU 3117  OD1AASN A 210     2417   1663   2410   -190   -112    418       O
ATOM   3118  ND2AASN A 210     -25.994 -14.585  11.117  0.58 18.12           N
ANISOU 3118  ND2AASN A 210     2645   1651   2589   -206   -128    309       N
ATOM   3119  H  AASN A 210     -24.073 -11.130   8.304  0.58 15.46           H
ATOM   3120  HA AASN A 210     -26.154 -12.838   8.259  0.58 16.13           H
ATOM   3121  HB2AASN A 210     -24.489 -13.122   9.924  0.58 18.20           H
ATOM   3122  HB3AASN A 210     -25.029 -11.791  10.604  0.58 18.20           H
ATOM   3123 HD21AASN A 210     -26.564 -15.077  11.532  0.58 21.74           H
ATOM   3124 HD22AASN A 210     -25.216 -14.898  10.924  0.58 21.74           H
ATOM   3125  N  BASN A 210     -24.662 -11.556   7.892  0.42 12.75           N
ANISOU 3125  N  BASN A 210     1639   1447   1757   -486   -205   -165       N
ATOM   3126  CA BASN A 210     -25.739 -11.982   8.783  0.42 12.90           C
ANISOU 3126  CA BASN A 210     1597   1487   1816   -638   -214    -38       C
ATOM   3127  C  BASN A 210     -26.831 -10.921   8.751  0.42 12.68           C
ANISOU 3127  C  BASN A 210     1665   1484   1669   -542   -222    -92       C
ATOM   3128  O  BASN A 210     -26.645  -9.813   9.262  0.42 12.89           O
ANISOU 3128  O  BASN A 210     1592   1534   1770   -467    -72     57       O
ATOM   3129  CB BASN A 210     -25.234 -12.149  10.215  0.42 13.65           C
ANISOU 3129  CB BASN A 210     1517   1708   1960   -862   -186    305       C
ATOM   3130  CG BASN A 210     -26.371 -12.354  11.207  0.42 14.95           C
ANISOU 3130  CG BASN A 210     1634   1944   2103   -754   -176    396       C
ATOM   3131  OD1BASN A 210     -27.505 -12.585  10.803  0.42 15.13           O
ANISOU 3131  OD1BASN A 210     1554   1970   2227   -712   -141    412       O
ATOM   3132  ND2BASN A 210     -26.069 -12.279  12.507  0.42 16.99           N
ANISOU 3132  ND2BASN A 210     1928   2167   2360   -502   -182    319       N
ATOM   3133  H  BASN A 210     -24.005 -11.180   8.301  0.42 15.30           H
ATOM   3134  HA BASN A 210     -26.085 -12.834   8.472  0.42 15.48           H
ATOM   3135  HB2BASN A 210     -24.651 -12.923  10.258  0.42 16.38           H
ATOM   3136  HB3BASN A 210     -24.746 -11.351  10.474  0.42 16.38           H
ATOM   3137 HD21BASN A 210     -26.684 -12.390  13.098  0.42 20.39           H
ATOM   3138 HD22BASN A 210     -25.261 -12.121  12.753  0.42 20.39           H
ATOM   3139  N   VAL A 211     -27.961 -11.247   8.141  1.00 13.05           N
ANISOU 3139  N   VAL A 211     1762   1482   1713   -550   -253   -205       N
ATOM   3140  CA  VAL A 211     -29.063 -10.298   8.010  1.00 13.92           C
ANISOU 3140  CA  VAL A 211     1692   1680   1917   -353   -229   -190       C
ATOM   3141  C   VAL A 211     -30.233 -10.632   8.940  1.00 14.57           C
ANISOU 3141  C   VAL A 211     1921   1602   2014   -530   -126   -195       C
ATOM   3142  O   VAL A 211     -31.333 -10.097   8.766  1.00 15.38           O
ANISOU 3142  O   VAL A 211     1788   1906   2150   -530    -59   -259       O
ATOM   3143  CB  VAL A 211     -29.553 -10.199   6.551  1.00 16.34           C
ANISOU 3143  CB  VAL A 211     2025   2118   2068   -259   -266   -174       C
ATOM   3144  CG1 VAL A 211     -28.418  -9.738   5.628  1.00 17.79           C
ANISOU 3144  CG1 VAL A 211     2194   2339   2228    -97    -84    202       C
ATOM   3145  CG2 VAL A 211     -30.138 -11.520   6.029  1.00 17.78           C
ANISOU 3145  CG2 VAL A 211     2372   2344   2038   -268   -461   -271       C
ATOM   3146  HA  VAL A 211     -28.717  -9.433   8.281  1.00 16.71           H
ATOM   3147  HB  VAL A 211     -30.267  -9.542   6.538  1.00 19.61           H
ATOM   3148 HG11 VAL A 211     -28.760  -9.658   4.723  1.00 21.35           H
ATOM   3149 HG12 VAL A 211     -28.091  -8.878   5.935  1.00 21.35           H
ATOM   3150 HG13 VAL A 211     -27.704 -10.393   5.655  1.00 21.35           H
ATOM   3151 HG21 VAL A 211     -30.317 -11.434   5.080  1.00 21.33           H
ATOM   3152 HG22 VAL A 211     -29.497 -12.232   6.182  1.00 21.33           H
ATOM   3153 HG23 VAL A 211     -30.962 -11.710   6.505  1.00 21.33           H
ATOM   3154  H  AVAL A 211     -28.102 -11.978   7.711  0.58 15.66           H
ATOM   3155  H  BVAL A 211     -28.118 -12.017   7.791  0.42 15.66           H
ATOM   3156  N   ALA A 212     -30.017 -11.496   9.931  1.00 14.74           N
ANISOU 3156  N   ALA A 212     1994   1629   1977   -502    -90   -139       N
ATOM   3157  CA  ALA A 212     -31.122 -11.958  10.756  1.00 16.20           C
ANISOU 3157  CA  ALA A 212     2053   1764   2339   -605     88    -40       C
ATOM   3158  C   ALA A 212     -31.870 -10.803  11.398  1.00 14.41           C
ANISOU 3158  C   ALA A 212     1577   1759   2138   -674    -47    -58       C
ATOM   3159  O   ALA A 212     -33.090 -10.861  11.568  1.00 15.43           O
ANISOU 3159  O   ALA A 212     1439   1945   2477   -743   -113   -145       O
ATOM   3160  CB  ALA A 212     -30.585 -12.894  11.844  1.00 18.64           C
ANISOU 3160  CB  ALA A 212     2492   1867   2725   -467    376    103       C
ATOM   3161  H   ALA A 212     -29.250 -11.824  10.142  1.00 17.69           H
ATOM   3162  HA  ALA A 212     -31.747 -12.444  10.196  1.00 19.44           H
ATOM   3163  HB1 ALA A 212     -31.333 -13.295  12.313  1.00 22.37           H
ATOM   3164  HB2 ALA A 212     -30.046 -13.585  11.428  1.00 22.37           H
ATOM   3165  HB3 ALA A 212     -30.043 -12.380  12.463  1.00 22.37           H
ATOM   3166  N  AASP A 213     -31.150  -9.756  11.780  0.48 12.87           N
ANISOU 3166  N  AASP A 213     1312   1700   1877   -529    -28     63       N
ATOM   3167  CA AASP A 213     -31.705  -8.607  12.478  0.48 12.05           C
ANISOU 3167  CA AASP A 213     1056   1751   1772   -371   -197      3       C
ATOM   3168  C  AASP A 213     -31.762  -7.363  11.610  0.48 11.36           C
ANISOU 3168  C  AASP A 213     1036   1692   1587   -410   -183    -21       C
ATOM   3169  O  AASP A 213     -32.065  -6.275  12.125  0.48 11.80           O
ANISOU 3169  O  AASP A 213     1168   1741   1576   -238   -137     30       O
ATOM   3170  CB AASP A 213     -30.919  -8.349  13.759  0.48 12.69           C
ANISOU 3170  CB AASP A 213     1161   1851   1810   -325   -176    220       C
ATOM   3171  CG AASP A 213     -31.185  -9.399  14.809  0.48 12.97           C
ANISOU 3171  CG AASP A 213     1148   1939   1843   -351   -154    287       C
ATOM   3172  OD1AASP A 213     -32.358  -9.583  15.168  0.48 13.40           O
ANISOU 3172  OD1AASP A 213     1119   1983   1990   -339    -69    170       O
ATOM   3173  OD2AASP A 213     -30.242 -10.051  15.277  0.48 12.92           O
ANISOU 3173  OD2AASP A 213     1199   1900   1810   -302   -114    265       O
ATOM   3174  H  AASP A 213     -30.304  -9.686  11.640  0.48 15.44           H
ATOM   3175  HA AASP A 213     -32.618  -8.808  12.734  0.48 14.46           H
ATOM   3176  HB2AASP A 213     -29.970  -8.357  13.558  0.48 15.23           H
ATOM   3177  HB3AASP A 213     -31.174  -7.487  14.121  0.48 15.23           H
ATOM   3178  N  BASP A 213     -31.159  -9.753  11.761  0.52 12.61           N
ANISOU 3178  N  BASP A 213     1306   1651   1836   -596    -60     34       N
ATOM   3179  CA BASP A 213     -31.731  -8.618  12.461  0.52 11.81           C
ANISOU 3179  CA BASP A 213     1101   1677   1710   -469   -217    -34       C
ATOM   3180  C  BASP A 213     -31.691  -7.354  11.623  0.52 11.15           C
ANISOU 3180  C  BASP A 213     1018   1669   1550   -496   -174    -39       C
ATOM   3181  O  BASP A 213     -31.862  -6.252  12.163  0.52 11.29           O
ANISOU 3181  O  BASP A 213     1007   1726   1555   -555   -271     -2       O
ATOM   3182  CB BASP A 213     -31.050  -8.481  13.816  0.52 12.08           C
ANISOU 3182  CB BASP A 213     1223   1660   1706   -582   -237    152       C
ATOM   3183  CG BASP A 213     -31.171  -9.757  14.641  0.52 11.69           C
ANISOU 3183  CG BASP A 213     1116   1684   1640   -656   -251     71       C
ATOM   3184  OD1BASP A 213     -32.271 -10.331  14.682  0.52 12.96           O
ANISOU 3184  OD1BASP A 213     1266   1839   1819   -672   -252    120       O
ATOM   3185  OD2BASP A 213     -30.189 -10.194  15.253  0.52 11.63           O
ANISOU 3185  OD2BASP A 213     1190   1601   1628   -733   -243    -21       O
ATOM   3186  H  BASP A 213     -30.317  -9.671  11.608  0.52 15.14           H
ATOM   3187  HA BASP A 213     -32.672  -8.763  12.644  0.52 14.17           H
ATOM   3188  HB2BASP A 213     -30.108  -8.292  13.683  0.52 14.49           H
ATOM   3189  HB3BASP A 213     -31.466  -7.758  14.311  0.52 14.49           H
ATOM   3190  N   ALA A 214     -31.515  -7.505  10.310  1.00 11.58           N
ANISOU 3190  N   ALA A 214     1193   1660   1548   -437   -234     18       N
ATOM   3191  CA  ALA A 214     -31.361  -6.361   9.431  1.00 10.80           C
ANISOU 3191  CA  ALA A 214     1095   1610   1400   -483   -349   -116       C
ATOM   3192  C   ALA A 214     -32.709  -5.800   8.985  1.00 11.97           C
ANISOU 3192  C   ALA A 214     1120   1862   1566   -422   -408     77       C
ATOM   3193  O   ALA A 214     -33.736  -6.467   9.008  1.00 14.55           O
ANISOU 3193  O   ALA A 214     1243   1996   2288   -573   -539    118       O
ATOM   3194  CB  ALA A 214     -30.535  -6.737   8.218  1.00 12.32           C
ANISOU 3194  CB  ALA A 214     1508   1590   1583   -567   -260   -240       C
ATOM   3195  HA  ALA A 214     -30.902  -5.659   9.918  1.00 12.97           H
ATOM   3196  HB1 ALA A 214     -30.464  -5.966   7.633  1.00 14.78           H
ATOM   3197  HB2 ALA A 214     -29.652  -7.013   8.510  1.00 14.78           H
ATOM   3198  HB3 ALA A 214     -30.972  -7.467   7.751  1.00 14.78           H
ATOM   3199  H  AALA A 214     -31.432  -8.263   9.913  0.48 13.90           H
ATOM   3200  H  BALA A 214     -31.482  -8.264   9.908  0.52 13.90           H
ATOM   3201  N   ASP A 215     -32.668  -4.563   8.504  1.00 12.32           N
ANISOU 3201  N   ASP A 215     1138   1856   1689   -397   -452    208       N
ATOM   3202  CA  ASP A 215     -33.771  -3.953   7.760  1.00 13.89           C
ANISOU 3202  CA  ASP A 215     1422   2020   1834   -371   -570    270       C
ATOM   3203  C   ASP A 215     -33.287  -3.709   6.327  1.00 13.83           C
ANISOU 3203  C   ASP A 215     1381   1953   1919   -578   -744    211       C
ATOM   3204  O   ASP A 215     -32.673  -2.681   6.052  1.00 12.86           O
ANISOU 3204  O   ASP A 215     1350   1846   1691   -418   -526     90       O
ATOM   3205  CB  ASP A 215     -34.233  -2.678   8.434  1.00 14.87           C
ANISOU 3205  CB  ASP A 215     1086   2340   2226   -251   -337    245       C
ATOM   3206  CG  ASP A 215     -35.484  -2.131   7.779  1.00 16.32           C
ANISOU 3206  CG  ASP A 215     1297   2725   2178   -226    -18    614       C
ATOM   3207  OD1 ASP A 215     -35.697  -2.366   6.554  1.00 16.86           O
ANISOU 3207  OD1 ASP A 215     1218   2919   2269   -420   -352    661       O
ATOM   3208  OD2 ASP A 215     -36.229  -1.465   8.489  1.00 18.98           O
ANISOU 3208  OD2 ASP A 215     1531   3052   2629    186    166    812       O
ATOM   3209  H   ASP A 215     -31.992  -4.040   8.597  1.00 14.79           H
ATOM   3210  HA  ASP A 215     -34.521  -4.567   7.725  1.00 16.66           H
ATOM   3211  HB2 ASP A 215     -34.431  -2.861   9.366  1.00 17.85           H
ATOM   3212  HB3 ASP A 215     -33.535  -2.008   8.369  1.00 17.85           H
ATOM   3213  N   LEU A 216     -33.499  -4.682   5.425  1.00 15.18           N
ANISOU 3213  N   LEU A 216     1756   2059   1953   -798   -583    164       N
ATOM   3214  CA  LEU A 216     -32.921  -4.576   4.083  1.00 15.93           C
ANISOU 3214  CA  LEU A 216     2185   2124   1744   -730   -665    122       C
ATOM   3215  C   LEU A 216     -33.560  -3.444   3.286  1.00 15.77           C
ANISOU 3215  C   LEU A 216     1967   2334   1690   -727   -551     47       C
ATOM   3216  O   LEU A 216     -32.935  -2.865   2.395  1.00 17.17           O
ANISOU 3216  O   LEU A 216     2380   2348   1796   -399   -266    279       O
ATOM   3217  CB  LEU A 216     -33.094  -5.902   3.353  1.00 18.84           C
ANISOU 3217  CB  LEU A 216     2942   2053   2164   -638   -727    -76       C
ATOM   3218  CG  LEU A 216     -32.451  -7.114   4.037  1.00 20.91           C
ANISOU 3218  CG  LEU A 216     3520   1999   2426   -609   -762   -155       C
ATOM   3219  CD1 LEU A 216     -32.900  -8.392   3.325  1.00 23.64           C
ANISOU 3219  CD1 LEU A 216     3971   2098   2914   -518   -662   -164       C
ATOM   3220  CD2 LEU A 216     -30.975  -7.008   4.029  1.00 22.64           C
ANISOU 3220  CD2 LEU A 216     3820   2045   2735   -439   -546   -105       C
ATOM   3221  H   LEU A 216     -33.962  -5.393   5.564  1.00 18.22           H
ATOM   3222  HA  LEU A 216     -31.973  -4.388   4.155  1.00 19.11           H
ATOM   3223  HB2 LEU A 216     -34.043  -6.085   3.271  1.00 22.61           H
ATOM   3224  HB3 LEU A 216     -32.695  -5.820   2.472  1.00 22.61           H
ATOM   3225  HG  LEU A 216     -32.733  -7.149   4.964  1.00 25.09           H
ATOM   3226 HD11 LEU A 216     -32.445  -9.151   3.722  1.00 28.37           H
ATOM   3227 HD12 LEU A 216     -33.859  -8.491   3.428  1.00 28.37           H
ATOM   3228 HD13 LEU A 216     -32.674  -8.326   2.384  1.00 28.37           H
ATOM   3229 HD21 LEU A 216     -30.600  -7.789   4.466  1.00 27.16           H
ATOM   3230 HD22 LEU A 216     -30.666  -6.963   3.111  1.00 27.16           H
ATOM   3231 HD23 LEU A 216     -30.714  -6.204   4.506  1.00 27.16           H
ATOM   3232  N   ALA A 217     -34.811  -3.137   3.597  1.00 16.32           N
ANISOU 3232  N   ALA A 217     1679   2464   2059   -586   -744     27       N
ATOM   3233  CA  ALA A 217     -35.529  -2.054   2.933  1.00 17.94           C
ANISOU 3233  CA  ALA A 217     1842   2620   2355   -399   -866    244       C
ATOM   3234  C   ALA A 217     -34.945  -0.691   3.304  1.00 16.07           C
ANISOU 3234  C   ALA A 217     1597   2580   1930   -295   -652    448       C
ATOM   3235  O   ALA A 217     -34.842   0.198   2.451  1.00 18.92           O
ANISOU 3235  O   ALA A 217     2627   2612   1949   -185   -882    373       O
ATOM   3236  CB  ALA A 217     -37.011  -2.102   3.317  1.00 19.44           C
ANISOU 3236  CB  ALA A 217     1831   2728   2828   -350   -957    225       C
ATOM   3237  H   ALA A 217     -35.276  -3.543   4.195  1.00 19.58           H
ATOM   3238  HA  ALA A 217     -35.450  -2.173   1.974  1.00 21.53           H
ATOM   3239  HB1 ALA A 217     -37.482  -1.397   2.847  1.00 23.33           H
ATOM   3240  HB2 ALA A 217     -37.374  -2.966   3.067  1.00 23.33           H
ATOM   3241  HB3 ALA A 217     -37.093  -1.974   4.275  1.00 23.33           H
ATOM   3242  N   GLU A 218     -34.577  -0.492   4.574  1.00 14.51           N
ANISOU 3242  N   GLU A 218     1137   2468   1907   -287   -489    427       N
ATOM   3243  CA  GLU A 218     -34.072   0.805   5.034  1.00 13.79           C
ANISOU 3243  CA  GLU A 218     1135   2246   1860    -68   -312    282       C
ATOM   3244  C   GLU A 218     -32.568   0.933   4.869  1.00 12.01           C
ANISOU 3244  C   GLU A 218     1126   1841   1596    100   -434    151       C
ATOM   3245  O   GLU A 218     -32.057   2.065   4.805  1.00 12.23           O
ANISOU 3245  O   GLU A 218     1271   1701   1675    -48   -248     63       O
ATOM   3246  CB  GLU A 218     -34.389   0.936   6.527  1.00 14.87           C
ANISOU 3246  CB  GLU A 218      983   2513   2156     88   -130    490       C
ATOM   3247  CG  GLU A 218     -35.639   1.637   7.065  1.00 21.33           C
ANISOU 3247  CG  GLU A 218     2073   2937   3093    105    107    495       C
ATOM   3248  CD  GLU A 218     -36.132   2.771   6.230  1.00 21.34           C
ANISOU 3248  CD  GLU A 218     1805   3108   3196    665    234    613       C
ATOM   3249  OE1 GLU A 218     -35.300   3.735   6.078  1.00 21.46           O
ANISOU 3249  OE1 GLU A 218     2127   3062   2963    940    498    660       O
ATOM   3250  OE2 GLU A 218     -37.333   2.761   5.854  1.00 26.28           O
ANISOU 3250  OE2 GLU A 218     2725   3385   3877    549    -15    535       O
ATOM   3251  H   GLU A 218     -34.610  -1.093   5.188  1.00 17.41           H
ATOM   3252  HA  GLU A 218     -34.499   1.520   4.535  1.00 16.55           H
ATOM   3253  HB2 GLU A 218     -34.434   0.033   6.877  1.00 17.85           H
ATOM   3254  HB3 GLU A 218     -33.642   1.409   6.925  1.00 17.85           H
ATOM   3255  HG2 GLU A 218     -36.356   0.987   7.123  1.00 25.59           H
ATOM   3256  HG3 GLU A 218     -35.439   1.990   7.946  1.00 25.59           H
ATOM   3257  N   TRP A 219     -31.853  -0.190   4.785  1.00 11.22           N
ANISOU 3257  N   TRP A 219     1109   1723   1431   -147   -387    204       N
ATOM   3258  CA  TRP A 219     -30.393  -0.162   4.764  1.00 10.44           C
ANISOU 3258  CA  TRP A 219     1088   1610   1269    -50   -338    -59       C
ATOM   3259  C   TRP A 219     -29.837   0.761   3.699  1.00 10.55           C
ANISOU 3259  C   TRP A 219     1045   1698   1265     24   -295     75       C
ATOM   3260  O   TRP A 219     -28.938   1.546   4.025  1.00 10.40           O
ANISOU 3260  O   TRP A 219     1144   1566   1241    -48   -342    -46       O
ATOM   3261  CB  TRP A 219     -29.896  -1.601   4.676  1.00 11.69           C
ANISOU 3261  CB  TRP A 219     1364   1592   1484    -89   -514   -151       C
ATOM   3262  CG  TRP A 219     -28.468  -1.862   4.976  1.00  9.94           C
ANISOU 3262  CG  TRP A 219     1123   1532   1120    -19   -305    -41       C
ATOM   3263  CD1 TRP A 219     -27.403  -0.987   4.922  1.00 10.00           C
ANISOU 3263  CD1 TRP A 219     1068   1439   1294      9   -320   -140       C
ATOM   3264  CD2 TRP A 219     -27.939  -3.116   5.398  1.00 10.06           C
ANISOU 3264  CD2 TRP A 219     1338   1457   1027   -101   -262   -250       C
ATOM   3265  NE1 TRP A 219     -26.232  -1.650   5.293  1.00  9.87           N
ANISOU 3265  NE1 TRP A 219     1201   1434   1114    -40   -277    -42       N
ATOM   3266  CE2 TRP A 219     -26.548  -2.953   5.594  1.00  9.91           C
ANISOU 3266  CE2 TRP A 219     1286   1500    980     89   -269   -104       C
ATOM   3267  CE3 TRP A 219     -28.498  -4.368   5.627  1.00 10.51           C
ANISOU 3267  CE3 TRP A 219     1279   1524   1189    -88   -300    -94       C
ATOM   3268  CZ2 TRP A 219     -25.718  -4.009   5.972  1.00 10.84           C
ANISOU 3268  CZ2 TRP A 219     1398   1600   1122    -78   -133    -83       C
ATOM   3269  CZ3 TRP A 219     -27.673  -5.401   6.010  1.00 11.12           C
ANISOU 3269  CZ3 TRP A 219     1633   1471   1122   -220   -164    -23       C
ATOM   3270  CH2 TRP A 219     -26.306  -5.218   6.188  1.00 11.08           C
ANISOU 3270  CH2 TRP A 219     1586   1533   1093     72   -112    -62       C
ATOM   3271  H   TRP A 219     -32.190  -0.980   4.739  1.00 13.46           H
ATOM   3272  HA  TRP A 219     -30.053   0.196   5.600  1.00 12.53           H
ATOM   3273  HB2 TRP A 219     -30.413  -2.131   5.303  1.00 14.02           H
ATOM   3274  HB3 TRP A 219     -30.052  -1.913   3.771  1.00 14.02           H
ATOM   3275  HD1 TRP A 219     -27.457  -0.092   4.675  1.00 12.01           H
ATOM   3276  HE1 TRP A 219     -25.446  -1.303   5.327  1.00 11.84           H
ATOM   3277  HE3 TRP A 219     -29.412  -4.505   5.523  1.00 12.61           H
ATOM   3278  HZ2 TRP A 219     -24.801  -3.892   6.072  1.00 13.01           H
ATOM   3279  HZ3 TRP A 219     -28.040  -6.244   6.154  1.00 13.35           H
ATOM   3280  HH2 TRP A 219     -25.782  -5.937   6.460  1.00 13.30           H
ATOM   3281  N   PRO A 220     -30.293   0.742   2.435  1.00 11.58           N
ANISOU 3281  N   PRO A 220     1291   1856   1254   -177   -344    -63       N
ATOM   3282  C   PRO A 220     -29.909   3.126   1.843  1.00 12.30           C
ANISOU 3282  C   PRO A 220     1479   2018   1177    -77   -418    232       C
ATOM   3283  O   PRO A 220     -29.027   3.950   1.599  1.00 13.24           O
ANISOU 3283  O   PRO A 220     1576   2058   1397   -161   -255     89       O
ATOM   3284  CA APRO A 220     -29.702   1.674   1.461  0.63 12.10           C
ANISOU 3284  CA APRO A 220     1452   1965   1179   -243   -344     41       C
ATOM   3285  CB APRO A 220     -30.385   1.272   0.139  0.63 13.26           C
ANISOU 3285  CB APRO A 220     1665   1974   1397   -132   -447    -95       C
ATOM   3286  CG APRO A 220     -30.653  -0.232   0.342  0.63 13.21           C
ANISOU 3286  CG APRO A 220     1675   1954   1392     94   -614   -261       C
ATOM   3287  CD APRO A 220     -31.149  -0.264   1.761  0.63 12.33           C
ANISOU 3287  CD APRO A 220     1502   1864   1321   -103   -526   -136       C
ATOM   3288  HA APRO A 220     -28.750   1.516   1.362  0.63 14.51           H
ATOM   3289  HB2APRO A 220     -31.210   1.768   0.018  0.63 15.91           H
ATOM   3290  HB3APRO A 220     -29.791   1.429  -0.612  0.63 15.91           H
ATOM   3291  HG2APRO A 220     -31.327  -0.548  -0.280  0.63 15.86           H
ATOM   3292  HG3APRO A 220     -29.836  -0.744   0.236  0.63 15.86           H
ATOM   3293  HD2APRO A 220     -32.084  -0.010   1.807  0.63 14.80           H
ATOM   3294  HD3APRO A 220     -31.024  -1.143   2.152  0.63 14.80           H
ATOM   3295  CA BPRO A 220     -29.693   1.673   1.467  0.37 12.13           C
[truncated: 137,398 more chars]
